# Supplementary material for: Improvements to the Rice Genome Annotation Through Large-Scale Analysis of RNA-Seq and Proteomics Data Sets
Source: Mol Cell Proteomics. 2018 Oct 5;18(1):86–98. doi: 10.1074/mcp.RA118.000832 (PMC6317475; doi:10.1074/mcp.RA118.000832)
Supplement: supplementary File S1 [file 137847_1_supp_193608_py87nb.txt]

3	13183029	13183537	generic|A_OS03T0351500-01_4098	1000	+	13183029	13183537	0	3	40,32,36	0,292,472	generic|A_OS03T0351500-01	HAGDLGNVTAGEDGVANLHVVDSQLPLTGPNSLLGR	not-unique[unknown]	Oryza_sativa.IRGSP-1.0.30.gff3	0	1.40E-04	0-UNIMOD:731,7-UNIMOD:7,31-UNIMOD:7	4	975.758698	975.7564717	1	PXD000313_CombineSearchEngines_psm_threshold_generic_mappedGff.mzid.gz	.	18
2	927791	928102	generic|A_OS02T0117700-01_28888	1000	-	927791	928102	0	3	17,33,4	0,106,307	generic|A_OS02T0117700-01	VQLLELAQVPDAHVNEFK	unique	Oryza_sativa.IRGSP-1.0.30.gff3	0	2.10E-05	.	3	684.0374146	684.0371071	1	PXD000265_CombineSearchEngines_psm_threshold_generic_mappedGff.mzid.gz	.	1
4	35122236	35123461	generic|A_OS04T0687100-01_14132	1000	-	35122236	35123461	0	3	20,29,35	0,1075,1190	generic|A_OS04T0687100-01	SVAAHPWHDLELGPGAPAVFNVVVELTK	not-unique[unknown]	Oryza_sativa.IRGSP-1.0.30.gff3	0	6.44E-05	.	3	985.1967163	985.1905365	1	PXD002739_CombineSearchEngines_psm_threshold_generic_mappedGff.mzid.gz	.	4
10	14258187	14258603	generic|A_OS10T0410600-02_354	1000	+	14258187	14258603	0	3	3,41,1	0,204,415	generic|A_OS10T0410600-02	QLTQVYGFYDECLRK	not-unique[unknown]	Oryza_sativa.IRGSP-1.0.30.gff3	0	0.002372129	12-UNIMOD:4,1-UNIMOD:28	2	951.954407	951.956364	1	PXD001058_CombineSearchEngines_psm_threshold_generic_mappedGff.mzid.gz	.	1
2	22152009	22152456	generic|A_OS02T0576700-01_1488	1000	-	22152009	22152456	0	3	47,36,10	0,321,437	generic|A_OS02T0576700-01	YFNNEAEELGEDDDEEGSDADEGEEDEEEEN	unique	Oryza_sativa.IRGSP-1.0.30.gff3	0	9.10E-04	.	3	1184.74921	1184.754329	1	PXD000923_CombineSearchEngines_psm_threshold_generic_mappedGff.mzid.gz	.	27
1	15171037	15171605	generic|A_OS01T0369700-01_19111	1000	-	15171037	15171605	0	3	10,49,1	0,225,567	generic|A_OS01T0369700-01	NPFGELPVLEDGDLTLYQSR	not-unique[unknown]	Oryza_sativa.IRGSP-1.0.30.gff3	0	1.98E-05	.	2	1132.067505	1132.065686	1	PXD000265_CombineSearchEngines_psm_threshold_generic_mappedGff.mzid.gz	.	2
4	33625546	33628449	generic|A_OS04T0659100-01_1314	1000	-	33625546	33628449	0	3	18,38,7	0,2779,2896	generic|A_OS04T0659100-01	PLQGDWNGAGCHTNYSTKSMR	not-unique[unknown]	Oryza_sativa.IRGSP-1.0.30.gff3	0	0.005233548	11-UNIMOD:4,18-UNIMOD:1	3	808.0250854	808.0269451	1	PXD002291_CombineSearchEngines_psm_threshold_generic_mappedGff.mzid.gz	.	2
1	42230110	42230356	generic|A_OS01T0958000-01_8630	1000	+	42230110	42230356	0	3	19,30,14	0,113,232	generic|A_OS01T0958000-01	ELVTSPGPERDEQGKPLEGNK	not-unique[unknown]	Oryza_sativa.IRGSP-1.0.30.gff3	0	1.67E-04	5-UNIMOD:21	3	787.3741455	787.3758385	1	PXD000923_CombineSearchEngines_psm_threshold_generic_mappedGff.mzid.gz	.	2
7	28101531	28101810	generic|A_OS07T0665700-01_12089	1000	-	28101531	28101810	0	3	3,36,24	0,89,255	generic|A_OS07T0665700-01	LLSYFDGEGDLSPELMDNQNR	not-unique[unknown]	Oryza_sativa.IRGSP-1.0.30.gff3	0	1.83E-05	12-UNIMOD:21	2	1247.045654	1247.035615	1	PXD000923_CombineSearchEngines_psm_threshold_generic_mappedGff.mzid.gz	.	2
5	29754831	29755104	generic|A_OS05T0597100-01_225	1000	-	29754831	29755104	0	3	22,28,25	0,90,248	generic|A_OS05T0597100-01	VSQPAEEDEMDFDSEEVEDEEEEEK	unique	Oryza_sativa.IRGSP-1.0.30.gff3	0	3.25E-05	14-UNIMOD:21	3	1018.373657	1018.376074	1	PXD000923_CombineSearchEngines_psm_threshold_generic_mappedGff.mzid.gz	.	8
8	24127441	24127710	generic|A_OS08T0487800-01_1600	1000	-	24127441	24127710	0	3	14,45,7	0,96,262	generic|A_OS08T0487800-01	TVEVEEDEEAKEGEEAKEGEQK	unique	Oryza_sativa.IRGSP-1.0.30.gff3	0	4.92E-05	.	3	831.3764648	831.3767991	1	PXD000265_CombineSearchEngines_psm_threshold_generic_mappedGff.mzid.gz	.	1
1	32148838	32151702	generic|A_OS01T0764000-01_19509	1000	-	32148838	32151702	0	3	10,49,1	0,888,2863	generic|A_OS01T0764000-01	NPFGQVPALQDGDLFLWESR	not-unique[unknown]	Oryza_sativa.IRGSP-1.0.30.gff3	0	3.20E-05	0-UNIMOD:730	3	865.1270142	865.1165908	1	PXD001030_CombineSearchEngines_psm_threshold_generic_mappedGff.mzid.gz	.	176
7	19503431	19503836	generic|A_OS07T0511000-01_6745	1000	+	19503431	19503836	0	3	8,47,2	0,281,403	generic|A_OS07T0511000-01	TGSVGAGCSQLLSDMQAFK	not-unique[unknown]	Oryza_sativa.IRGSP-1.0.30.gff3	0	0.002919726	1-UNIMOD:21,8-UNIMOD:4	2	1018.953491	1018.944492	1	PXD000923_CombineSearchEngines_psm_threshold_generic_mappedGff.mzid.gz	.	1
6	12798287	12798515	generic|A_OS06T0326400-01_2240	1000	+	12798287	12798515	0	3	3,42,18	0,86,210	generic|A_OS06T0326400-01	QLLLHPESDDSAQLSQLETEK	not-unique[unknown]	Oryza_sativa.IRGSP-1.0.30.gff3	0	1.07E-05	.	3	794.4024658	794.3992098	1	PXD003156_CombineSearchEngines_psm_threshold_generic_mappedGff.mzid.gz	.	50
5	27094716	27095653	generic|A_OS05T0545600-00_1151	1000	+	27094716	27095653	0	3	18,32,1	0,618,936	generic|A_OS05T0545600-00	SAAHGEDTSSVTDAASR	not-unique[unknown]	Oryza_sativa.IRGSP-1.0.30.gff3	0	2.17E-05	1-UNIMOD:21	2	871.3547363	871.3548775	1	PXD000923_CombineSearchEngines_psm_threshold_generic_mappedGff.mzid.gz	.	3
3	33020567	33021711	generic|A_OS03T0793700-01_166	1000	+	33020567	33021711	0	3	45,81,6	0,963,1138	generic|A_OS03T0793700-01	VVMLLNPVSTPGHFEEYFPVGGDRPESFFSAFSDDVLQAAFNTR	unique	Oryza_sativa.IRGSP-1.0.30.gff3	0	1.21E-04	.	4	1223.351685	1223.343164	1	PXD002739_CombineSearchEngines_psm_threshold_generic_mappedGff.mzid.gz	.	20
6	8155217	8156296	generic|A_OS06T0256500-01_66635	1000	+	8155217	8156296	0	3	7,61,1	0,83,1078	generic|A_OS06T0256500-01	YSVCSAVGVLPLSLQYGFPLVQK	not-unique[unknown]	Oryza_sativa.IRGSP-1.0.30.gff3	0	0.001768782	0-UNIMOD:731,4-UNIMOD:4,15-UNIMOD:7,23-UNIMOD:731	3	1045.591064	1045.585506	1	PXD000313_CombineSearchEngines_psm_threshold_generic_mappedGff.mzid.gz	.	3
3	32178039	32178823	generic|A_OS03T0776000-01_66634	1000	+	32178039	32178823	0	3	7,61,1	0,74,783	generic|A_OS03T0776000-01	YSVCSAVGVLPLSLQYGFPLVQK	not-unique[unknown]	Oryza_sativa.IRGSP-1.0.30.gff3	0	0.001768782	0-UNIMOD:731,4-UNIMOD:4,15-UNIMOD:7,23-UNIMOD:731	3	1045.591064	1045.585506	1	PXD000313_CombineSearchEngines_psm_threshold_generic_mappedGff.mzid.gz	.	3
12	19925414	19925638	generic|A_OS12T0514500-01_3485	1000	-	19925414	19925638	0	3	8,57,1	0,88,223	generic|A_OS12T0514500-01	EVEVDEPVEAKEGDDETKTEVK	not-unique[unknown]	Oryza_sativa.IRGSP-1.0.30.gff3	0	5.53E-04	.	3	825.7244873	825.7255398	1	PXD000265_CombineSearchEngines_psm_threshold_generic_mappedGff.mzid.gz	.	2
10	22454787	22456252	generic|A_OS10T0566700-00_44740	1000	+	22454787	22456252	0	3	3,30,24	0,1214,1441	generic|A_OS10T0566700-00	KVLFSDLNAYEVDLGTDEK	unique	Oryza_sativa.IRGSP-1.0.30.gff3	0	3.98E-05	0-UNIMOD:730,1-UNIMOD:730,19-UNIMOD:730	4	767.9273682	767.9284145	1	PXD001030_CombineSearchEngines_psm_threshold_generic_mappedGff.mzid.gz	.	1
10	16770277	16770594	generic|A_OS10T0457500-01_25093	1000	-	16770277	16770594	0	3	6,10,8	0,214,309	generic|A_OS10T0457500-01	GLPGPYLK	not-unique[unknown]	Oryza_sativa.IRGSP-1.0.30.gff3	0	2.74E-04	0-UNIMOD:730,8-UNIMOD:730	3	484.9693604	484.9726605	1	PXD001030_CombineSearchEngines_psm_threshold_generic_mappedGff.mzid.gz	.	1
1	15410982	15411490	generic|A_OS01T0374000-01_73146	1000	+	15410982	15411490	0	3	3,49,8	0,145,500	generic|A_OS01T0374000-01	NPFGQVPALQDGDLLLFESR	unique	Oryza_sativa.IRGSP-1.0.30.gff3	0	7.26E-06	0-UNIMOD:730	3	840.7851563	840.7848411	1	PXD000313_CombineSearchEngines_psm_threshold_generic_mappedGff.mzid.gz	.	1
2	29605862	29606116	generic|A_OS02T0714200-01_2239	1000	-	29605862	29606116	0	3	17,45,1	0,118,253	generic|A_OS02T0714200-01	QLLLHPESDDSAQLSQLETEK	not-unique[unknown]	Oryza_sativa.IRGSP-1.0.30.gff3	0	1.07E-05	.	3	794.4024658	794.3992098	1	PXD003156_CombineSearchEngines_psm_threshold_generic_mappedGff.mzid.gz	.	50
7	8140121	8140663	generic|A_OS07T0246200-01_20154	1000	+	8140121	8140663	0	3	15,39,39	0,379,503	generic|A_OS07T0246200-01	KKEEEEAAKAGEDDDDLDDEDAEDEDKADEK	not-unique[unknown]	Oryza_sativa.IRGSP-1.0.30.gff3	0	0.001387451	.	5	700.0921021	700.0931255	1	PXD000923_CombineSearchEngines_psm_threshold_generic_mappedGff.mzid.gz	.	3
2	28364911	28365685	generic|A_OS02T0690800-01_82695	1000	+	28364911	28365685	0	3	7,58,1	0,119,773	generic|A_OS02T0690800-01	WSYPGGGLNQLPGECTLSGDLR	not-unique[unknown]	Oryza_sativa.IRGSP-1.0.30.gff3	0	0.005465452	0-UNIMOD:731,9-UNIMOD:7,15-UNIMOD:4	3	894.7807617	894.7760145	1	PXD000313_CombineSearchEngines_psm_threshold_generic_mappedGff.mzid.gz	.	2
3	8169952	8170272	generic|A_OS03T0254700-01_3458	1000	-	8169952	8170272	0	3	17,102,22	0,120,298	generic|A_OS03T0254700-01	SASETVTKPLMNPLTAAAAAAASAAAAGTSSGNAAPPALTALNGDSR	unique	Oryza_sativa.IRGSP-1.0.30.gff3	0	0.003864274	11-UNIMOD:35,1-UNIMOD:21,1-UNIMOD:1	4	1109.04286	1109.037718	1	PXD000923_CombineSearchEngines_psm_threshold_generic_mappedGff.mzid.gz	.	1
1	24540475	24541224	generic|A_OS01T0617500-01_17589	1000	-	24540475	24541224	0	3	14,55,21	0,131,728	generic|A_OS01T0617500-01	TSGCFPGSSHTEPPSTLLWTLFLLSQHYDR	not-unique[unknown]	Oryza_sativa.IRGSP-1.0.30.gff3	0	2.96E-05	4-UNIMOD:4	4	859.4190063	859.4173065	1	PXD002740_CombineSearchEngines_psm_threshold_generic_mappedGff.mzid.gz	.	1
3	12542599	12542993	generic|A_OS03T0337800-01_35250	1000	-	12542599	12542993	0	3	12,53,7	0,93,387	generic|A_OS03T0337800-01	LAQGPREPAAPAAAAPAQTAAAPK	unique	Oryza_sativa.IRGSP-1.0.30.gff3	0	8.08E-05	.	3	742.7349854	742.7378328	1	PXD000265_CombineSearchEngines_psm_threshold_generic_mappedGff.mzid.gz	.	8
9	18153379	18153622	generic|A_OS09T0474300-01_6479	1000	-	18153379	18153622	0	3	11,42,7	0,95,236	generic|A_OS09T0474300-01	TVEVEEEEPKEGEEATEGEK	not-unique[unknown]	Oryza_sativa.IRGSP-1.0.30.gff3	0	4.52E-04	.	3	750.0037842	750.0044141	1	PXD000265_CombineSearchEngines_psm_threshold_generic_mappedGff.mzid.gz	.	3
10	6170326	6170602	generic|A_OS10T0189100-01_17469	1000	-	6170326	6170602	0	3	12,65,13	0,113,263	generic|A_OS10T0189100-01	LGADPDYLLNGVPLEDFGNGHPDPNLTYAK	not-unique[unknown]	Oryza_sativa.IRGSP-1.0.30.gff3	0	0.001808476	0-UNIMOD:731,10-UNIMOD:7,19-UNIMOD:7,30-UNIMOD:731	4	956.4836126	956.4885127	1	PXD000313_CombineSearchEngines_psm_threshold_generic_mappedGff.mzid.gz	.	36
5	2881402	2881960	generic|A_OS05T0150300-01_1289	1000	+	2881402	2881960	0	3	10,32,24	0,361,534	generic|A_OS05T0150300-01	MDDTAELYDFDDDKDENKLDFK	not-unique[unknown]	Oryza_sativa.IRGSP-1.0.30.gff3	0	0.00146585	.	3	895.0563354	894.7181648	1	PXD000923_CombineSearchEngines_psm_threshold_generic_mappedGff.mzid.gz	.	1
10	19515008	19515243	generic|A_OS10T0508400-01_69406	1000	+	19515008	19515243	0	3	11,42,1	0,88,234	generic|A_OS10T0508400-01	SCCTSVNEVLCHGLPDAR	not-unique[unknown]	Oryza_sativa.IRGSP-1.0.30.gff3	0	8.64E-06	0-UNIMOD:730,2-UNIMOD:4,3-UNIMOD:4,11-UNIMOD:4	3	793.7095947	793.7100735	1	PXD000313_CombineSearchEngines_psm_threshold_generic_mappedGff.mzid.gz	.	3
1	41214480	41216252	generic|A_OS01T0938900-02_15184	1000	+	41214480	41216252	0	3	6,82,26	0,860,1746	generic|A_OS01T0938900-02	LEGDEPLLEDDDDDEDDDDDEDDKDDDVEGAGGDASGR	not-unique[unknown]	Oryza_sativa.IRGSP-1.0.30.gff3	0	0.003958425	24-UNIMOD:730,0-UNIMOD:730	4	1173.986694	1173.486745	1	PXD000313_CombineSearchEngines_psm_threshold_generic_mappedGff.mzid.gz	.	136
2	24943860	24945281	generic|A_OS02T0625500-01_100337	1000	-	24943860	24945281	0	3	3,68,22	0,1213,1399	generic|A_OS02T0625500-01	NAQAAGVTAHYYEDEAAPTGTCAVCVVGGER	not-unique[unknown]	Oryza_sativa.IRGSP-1.0.30.gff3	0	5.49E-06	0-UNIMOD:730,22-UNIMOD:4,25-UNIMOD:4	3	1176.887451	1176.885684	1	PXD000313_CombineSearchEngines_psm_threshold_generic_mappedGff.mzid.gz	.	2
1	42419610	42420948	generic|A_OS01T0962400-01_12948	1000	-	42419610	42420948	0	3	19,33,32	0,506,1306	generic|A_OS01T0962400-01	VPPQTSALLTNDGVGLNPQQSAGNVFLK	unique	Oryza_sativa.IRGSP-1.0.30.gff3	0	5.64E-05	0-UNIMOD:730,28-UNIMOD:730	4	869.4827881	869.2357625	1	PXD001030_CombineSearchEngines_psm_threshold_generic_mappedGff.mzid.gz	.	61
1	37523542	37523869	generic|A_OS01T0866500-01_2216	1000	-	37523542	37523869	0	3	20,29,35	0,117,292	generic|A_OS01T0866500-01	SVAAHPWHDLDTGADAPAVFNVVVELSK	not-unique[unknown]	Oryza_sativa.IRGSP-1.0.30.gff3	0	0.001054431	.	4	737.124799	737.1252572	1	PXD002740_CombineSearchEngines_psm_threshold_generic_mappedGff.mzid.gz	.	1
7	1863005	1863326	generic|A_OS07T0134800-01_166037	1000	-	1863005	1863326	0	3	10,64,16	0,157,305	generic|A_OS07T0134800-01	AGLPLQDLEFVQFHPTGLYGAGCLLTEGSR	not-unique[unknown]	Oryza_sativa.IRGSP-1.0.30.gff3	0	1.81E-05	23-UNIMOD:4	3	1082.88428	1082.87992	1	PXD003156_CombineSearchEngines_psm_threshold_generic_mappedGff.mzid.gz	.	2
3	3659229	3659920	generic|A_OS03T0167700-01_349	1000	-	3659229	3659920	0	3	3,41,1	0,454,690	generic|A_OS03T0167700-01	QLTQVYGFYDECLRK	not-unique[unknown]	Oryza_sativa.IRGSP-1.0.30.gff3	0	0.002372129	12-UNIMOD:4,1-UNIMOD:28	2	951.954407	951.956364	1	PXD001058_CombineSearchEngines_psm_threshold_generic_mappedGff.mzid.gz	.	1
3	10356618	10357027	generic|A_OS03T0295800-02_17668	1000	-	10356618	10357027	0	3	5,66,10	0,122,399	generic|A_OS03T0295800-02	LSCQHGSEECFLNTVEACALDAWPDLR	unique	Oryza_sativa.IRGSP-1.0.30.gff3	0	1.72E-05	3-UNIMOD:4,10-UNIMOD:4,18-UNIMOD:4	3	1060.146606	1060.139079	1	PXD003156_CombineSearchEngines_psm_threshold_generic_mappedGff.mzid.gz	.	1
1	26192033	26192838	generic|A_OS01T0649100-01_55155	1000	+	26192033	26192838	0	3	19,62,42	0,120,763	generic|A_OS01T0649100-01	ANVPVTDVNVPVVGGHAGLTLLPLFSQATPATNALSDEDLK	not-unique[unknown]	Oryza_sativa.IRGSP-1.0.30.gff3	0	1.37E-04	0-UNIMOD:731,9-UNIMOD:7,27-UNIMOD:7,41-UNIMOD:731	4	1188.655029	1188.645538	1	PXD000313_CombineSearchEngines_psm_threshold_generic_mappedGff.mzid.gz	.	164
7	28076162	28076536	generic|A_OS07T0665200-01_4929	1000	-	28076162	28076536	0	3	38,32,38	0,142,336	generic|A_OS07T0665200-01	HAGDLGNLTAGADGVANVNVSDSQLPLTGAHSLLGR	unique	Oryza_sativa.IRGSP-1.0.30.gff3	0	3.68E-05	0-UNIMOD:730,19-UNIMOD:7	5	761.4068604	761.3983265	1	PXD001030_CombineSearchEngines_psm_threshold_generic_mappedGff.mzid.gz	.	54
2	28366180	28366560	generic|A_OS02T0690800-01_3412	1000	+	28366180	28366560	0	3	9,34,11	0,88,369	generic|A_OS02T0690800-01	ELQDEGFDVQTAGYGLLK	not-unique[unknown]	Oryza_sativa.IRGSP-1.0.30.gff3	0	2.15E-05	.	2	991.9858398	991.988917	1	PXD000265_CombineSearchEngines_psm_threshold_generic_mappedGff.mzid.gz	.	16
3	29427295	29427958	generic|A_OS03T0724300-01_12014	1000	-	29427295	29427958	0	3	49,23,6	0,207,657	generic|A_OS03T0724300-01	FSSTADQGSSGSPSASCSYDVYCFGK	not-unique[unknown]	Oryza_sativa.IRGSP-1.0.30.gff3	0	2.28E-05	4-UNIMOD:21,17-UNIMOD:4,23-UNIMOD:4	3	944.6982422	944.6982065	1	PXD000923_CombineSearchEngines_psm_threshold_generic_mappedGff.mzid.gz	.	1
5	18012444	18013452	generic|A_OS05T0373700-01_466	1000	+	18012444	18013452	0	3	9,85,20	0,401,988	generic|A_OS05T0373700-01	LNEGDEPVVVEDDDDDEDDDDEDDKDDDDAEGGDASGR	unique	Oryza_sativa.IRGSP-1.0.30.gff3	0	0.005170626	.	4	1028.63263	1028.631611	1	PXD000923_CombineSearchEngines_psm_threshold_generic_mappedGff.mzid.gz	.	40
8	25860823	25861606	generic|A_OS08T0520300-01_67029	1000	-	25860823	25861606	0	3	7,30,8	0,108,775	generic|A_OS08T0520300-01	NQQEAETALTEMTGK	not-unique[unknown]	Oryza_sativa.IRGSP-1.0.30.gff3	0	6.12E-06	0-UNIMOD:730,15-UNIMOD:730	3	753.7282104	753.7297391	1	PXD000313_CombineSearchEngines_psm_threshold_generic_mappedGff.mzid.gz	.	3
2	901145	901723	generic|A_OS02T0117200-01_4448	1000	+	901145	901723	0	3	9,27,12	0,308,566	generic|A_OS02T0117200-01	AVAAELELGLSSEKPR	not-unique[unknown]	Oryza_sativa.IRGSP-1.0.30.gff3	0	1.89E-05	0-UNIMOD:730,14-UNIMOD:730	4	570.3334961	570.336119	1	PXD001030_CombineSearchEngines_psm_threshold_generic_mappedGff.mzid.gz	.	2
2	24143788	24144087	generic|A_OS02T0612800-01_734	1000	-	24143788	24144087	0	3	31,73,22	0,125,277	generic|A_OS02T0612800-01	TLSDELPQEPAKLEQDVTQTTALGSGATPVDNGTESAAANPK	not-unique[unknown]	Oryza_sativa.IRGSP-1.0.30.gff3	0	3.60E-05	1-UNIMOD:21	4	1083.769531	1083.765523	1	PXD000923_CombineSearchEngines_psm_threshold_generic_mappedGff.mzid.gz	.	38
1	24561763	24563472	generic|A_OS01T0617700-01_13368	1000	+	24561763	24563472	0	3	45,28,68	0,164,1641	generic|A_OS01T0617700-01	NVSPLHHGDGNSEHQELVGGDVAQDNPLHTLETPPEDTPQNQSELHR	not-unique[unknown]	Oryza_sativa.IRGSP-1.0.30.gff3	0	0.004816129	3-UNIMOD:21	6	871.89927	871.7324091	1	PXD000923_CombineSearchEngines_psm_threshold_generic_mappedGff.mzid.gz	.	1
3	33624251	33624930	generic|A_OS03T0805300-01_355	1000	+	33624251	33624930	0	3	3,41,1	0,172,678	generic|A_OS03T0805300-01	QLTQVYGFYDECLRK	not-unique[unknown]	Oryza_sativa.IRGSP-1.0.30.gff3	0	0.002372129	12-UNIMOD:4,1-UNIMOD:28	2	951.954407	951.956364	1	PXD001058_CombineSearchEngines_psm_threshold_generic_mappedGff.mzid.gz	.	1
5	28619622	28620208	generic|A_OS05T0574400-01_14569	1000	-	28619622	28620208	0	3	44,62,17	0,385,569	generic|A_OS05T0574400-01	ANVPVTEVNVPVVGGHAGLTLLPLFSQATPASNALSHEDLK	unique	Oryza_sativa.IRGSP-1.0.30.gff3	0	5.18E-05	.	4	1041.56494	1041.558842	1	PXD003156_CombineSearchEngines_psm_threshold_generic_mappedGff.mzid.gz	.	15
5	15047094	15049391	generic|A_OS05T0323900-01_124896	1000	+	15047094	15049391	0	3	13,47,30	0,2112,2267	generic|A_OS05T0323900-01	FNGGGHVNHSLFWNNLKPLSEGGGDPPHAK	not-unique[unknown]	Oryza_sativa.IRGSP-1.0.30.gff3	0	0.00134253	.	4	796.6478271	796.6431425	1	PXD000265_CombineSearchEngines_psm_threshold_generic_mappedGff.mzid.gz	.	3
9	21920498	21920851	generic|A_OS09T0553200-01_29126	1000	+	21920498	21920851	0	3	6,33,15	0,220,338	generic|A_OS09T0553200-01	VQLLELAQVPDEHVNEFK	unique	Oryza_sativa.IRGSP-1.0.30.gff3	0	4.66E-05	.	3	703.3707886	703.3722668	1	PXD000265_CombineSearchEngines_psm_threshold_generic_mappedGff.mzid.gz	.	248
9	21920498	21920863	generic|A_OS09T0553200-01_1850	1000	+	21920498	21920863	0	3	6,33,27	0,220,338	generic|A_OS09T0553200-01	VQLLELAQVPDEHVNEFKSLEK	unique	Oryza_sativa.IRGSP-1.0.30.gff3	0	0.00321	18-UNIMOD:1	3	869.8040404	869.7936711	1	PXD002739_CombineSearchEngines_psm_threshold_generic_mappedGff.mzid.gz	.	3
3	21238877	21239322	generic|A_OS03T0579300-00_16924	1000	-	21238877	21239322	0	3	12,47,7	0,94,438	generic|A_OS03T0579300-00	LAQGPREPAAPAVPAQTAAAPK	not-unique[unknown]	Oryza_sativa.IRGSP-1.0.30.gff3	0	9.11E-04	.	3	704.7221069	704.7235235	1	PXD000265_CombineSearchEngines_psm_threshold_generic_mappedGff.mzid.gz	.	3
1	21144715	21145699	generic|A_OS01T0558600-01_77174	1000	-	21144715	21145699	0	3	5,48,4	0,96,980	generic|A_OS01T0558600-01	FADDSYLESYLSTLGVDFK	unique	Oryza_sativa.IRGSP-1.0.30.gff3	0	2.12E-04	0-UNIMOD:731,6-UNIMOD:731,19-UNIMOD:731	4	771.4108587	771.4151377	1	PXD000313_CombineSearchEngines_psm_threshold_generic_mappedGff.mzid.gz	.	1
3	14515201	14515466	generic|A_OS03T0369800-01_2272	1000	-	14515201	14515466	0	3	17,57,1	0,135,264	generic|A_OS03T0369800-01	MVVAQTLETGTQTASALSQQTEQMK	not-unique[unknown]	Oryza_sativa.IRGSP-1.0.30.gff3	0	1.73E-05	1-UNIMOD:35,24-UNIMOD:35	3	905.1044922	905.1054821	1	PXD000265_CombineSearchEngines_psm_threshold_generic_mappedGff.mzid.gz	.	1
10	19681316	19681793	generic|A_OS10T0511400-01_36249	1000	+	19681316	19681793	0	3	4,84,41	0,141,436	generic|A_OS10T0511400-01	ELPSYLLECSNCGHCSDLSGCPQAPSHLEGDSSNCSSPEAVNK	not-unique[unknown]	Oryza_sativa.IRGSP-1.0.30.gff3	0	8.20E-06	9-UNIMOD:4,12-UNIMOD:4,15-UNIMOD:4,21-UNIMOD:4,35-UNIMOD:4	4	1188.26221	1188.251825	1	PXD003156_CombineSearchEngines_psm_threshold_generic_mappedGff.mzid.gz	.	10
1	3991695	3991796	generic|A_OS01T0177200-01_84141	1000	+	3991695	3991796	0	2	5,28	0,73	generic|A_OS01T0177200-01	EVSNEELVRPR	not-unique[unknown]	Oryza_sativa.IRGSP-1.0.30.gff3	0	4.08E-06	0-UNIMOD:730	3	544.6386719	544.6387888	1	PXD000313_CombineSearchEngines_psm_threshold_generic_mappedGff.mzid.gz	.	3
2	26407392	26407988	generic|A_OS02T0654500-01_16589	1000	+	26407392	26407988	0	2	10,23	0,573	generic|A_OS02T0654500-01	LKLVEGSYFDR	not-unique[unknown]	Oryza_sativa.IRGSP-1.0.30.gff3	0	2.20E-04	.	2	663.8562012	663.856248	1	PXD000265_CombineSearchEngines_psm_threshold_generic_mappedGff.mzid.gz	.	5
2	10715730	10715870	generic|A_OS02T0285300-01_124870	1000	-	10715730	10715870	0	2	19,23	0,117	generic|A_OS02T0285300-01	FVDDLAKLEFPGAK	not-unique[unknown]	Oryza_sativa.IRGSP-1.0.30.gff3	0	4.72E-04	.	3	517.2797241	517.2802085	1	PXD000265_CombineSearchEngines_psm_threshold_generic_mappedGff.mzid.gz	.	4
1	39932760	39933053	generic|A_OS01T0916200-01_42905	1000	-	39932760	39933053	0	2	11,49	0,244	generic|A_OS01T0916200-01	QAVENVMPADASCEDLELDR	not-unique[unknown]	Oryza_sativa.IRGSP-1.0.30.gff3	0	7.13E-06	0-UNIMOD:730,7-UNIMOD:35,13-UNIMOD:4	3	861.406311	861.4053725	1	PXD000313_CombineSearchEngines_psm_threshold_generic_mappedGff.mzid.gz	.	2
3	6273789	6273927	generic|A_OS03T0219200-01_19352	1000	-	6273789	6273927	0	2	25,2	0,136	generic|A_OS03T0219200-01	DGVADLFLK	not-unique[unknown]	Oryza_sativa.IRGSP-1.0.30.gff3	0	0.001813777	.	2	489.2698364	489.2687505	1	PXD000265_CombineSearchEngines_psm_threshold_generic_mappedGff.mzid.gz	.	2
3	5745387	5745610	generic|A_OS03T0209800-01_83522	1000	+	5745387	5745610	0	2	6,33	0,190	generic|A_OS03T0209800-01	TEESGAVPFALAK	not-unique[unknown]	Oryza_sativa.IRGSP-1.0.30.gff3	0	2.61E-04	.	2	660.3447266	660.345718	1	PXD000265_CombineSearchEngines_psm_threshold_generic_mappedGff.mzid.gz	.	1
11	1895232	1895384	generic|A_OS11T0141000-01_8405	1000	+	1895232	1895384	0	2	9,33	0,119	generic|A_OS11T0141000-01	YLLVPYYLGEMTER	not-unique[unknown]	Oryza_sativa.IRGSP-1.0.30.gff3	0	1.02E-04	11-UNIMOD:35	2	881.934082	881.939644	1	PXD000265_CombineSearchEngines_psm_threshold_generic_mappedGff.mzid.gz	.	2
6	7650401	7650555	generic|A_OS06T0247500-01_78976	1000	-	7650401	7650555	0	2	11,49	0,105	generic|A_OS06T0247500-01	TLQEQLLLERDPHGNVQVAK	not-unique[unknown]	Oryza_sativa.IRGSP-1.0.30.gff3	0	0.002420246	.	3	763.4196167	763.4167585	1	PXD000265_CombineSearchEngines_psm_threshold_generic_mappedGff.mzid.gz	.	25
8	3672228	3672694	generic|A_OS08T0162100-01_2447	1000	+	3672228	3672694	0	2	27,78	0,388	generic|A_OS08T0162100-01	GPPQQLNTKPPLVNTLGSVSNVSSPMAVNSERPDR	unique	Oryza_sativa.IRGSP-1.0.30.gff3	0	1.11E-04	20-UNIMOD:21	4	942.4710693	942.470011	1	PXD000923_CombineSearchEngines_psm_threshold_generic_mappedGff.mzid.gz	.	7
5	23750794	23750969	generic|A_OS05T0482700-01_6046	1000	-	23750794	23750969	0	2	38,13	0,162	generic|A_OS05T0482700-01	LDQLQLLLNGASANGAK	not-unique[unknown]	Oryza_sativa.IRGSP-1.0.30.gff3	0	1.71E-05	9-UNIMOD:7,14-UNIMOD:7	2	864.4620972	864.462342	1	PXD000265_CombineSearchEngines_psm_threshold_generic_mappedGff.mzid.gz	.	51
2	10715730	10715849	generic|A_OS02T0285300-01_1821	1000	-	10715730	10715849	0	2	19,2	0,117	generic|A_OS02T0285300-01	LEFPGAK	not-unique[unknown]	Oryza_sativa.IRGSP-1.0.30.gff3	0	0.003084651	0-UNIMOD:730,7-UNIMOD:730	3	457.2797241	457.2814968	1	PXD001030_CombineSearchEngines_psm_threshold_generic_mappedGff.mzid.gz	.	3
5	5814936	5815042	generic|A_OS05T0194900-01_21620	1000	+	5814936	5815042	0	2	21,3	0,103	generic|A_OS05T0194900-01	HAYLPFYR	not-unique[unknown]	Oryza_sativa.IRGSP-1.0.30.gff3	0	1.09E-04	.	2	533.7800903	533.7770685	1	PXD000265_CombineSearchEngines_psm_threshold_generic_mappedGff.mzid.gz	.	4
2	7635	7754	generic|A_OS02T0100100-01_74870	1000	-	7635	7754	0	2	33,3	0,116	generic|A_OS02T0100100-01	TKEALVSWVNKK	not-unique[unknown]	Oryza_sativa.IRGSP-1.0.30.gff3	0	5.53E-04	.	2	701.9031982	701.9062765	1	PXD000265_CombineSearchEngines_psm_threshold_generic_mappedGff.mzid.gz	.	2
6	6251125	6251270	generic|A_OS06T0221200-01_20340	1000	+	6251125	6251270	0	2	33,3	0,142	generic|A_OS06T0221200-01	SLTDELSGDFER	not-unique[unknown]	Oryza_sativa.IRGSP-1.0.30.gff3	0	1.37E-04	.	2	684.8180542	684.817521	1	PXD000265_CombineSearchEngines_psm_threshold_generic_mappedGff.mzid.gz	.	13
1	19300413	19301861	generic|A_OS01T0533400-01_12551	1000	-	19300413	19301861	0	2	26,10	0,1438	generic|A_OS01T0533400-01	STPEMWPDLLKK	not-unique[unknown]	Oryza_sativa.IRGSP-1.0.30.gff3	0	8.05E-04	5-UNIMOD:35	2	730.8745728	730.876328	1	PXD000265_CombineSearchEngines_psm_threshold_generic_mappedGff.mzid.gz	.	1
4	25197968	25198076	generic|A_OS04T0504800-01_45583	1000	-	25197968	25198076	0	2	23,16	0,92	generic|A_OS04T0504800-01	EEASQALTEMNGK	not-unique[unknown]	Oryza_sativa.IRGSP-1.0.30.gff3	0	5.48E-05	10-UNIMOD:35,11-UNIMOD:7	2	712.8132935	712.814122	1	PXD000265_CombineSearchEngines_psm_threshold_generic_mappedGff.mzid.gz	.	2
2	29273047	29273884	generic|A_OS02T0708100-03_201605	1000	+	29273047	29273884	0	2	18,48	0,789	generic|A_OS02T0708100-03	VDLSAQNHNYAVDPESLPEGVK	not-unique[unknown]	Oryza_sativa.IRGSP-1.0.30.gff3	0	4.86E-04	.	3	794.72516	794.7239131	1	PXD003156_CombineSearchEngines_psm_threshold_generic_mappedGff.mzid.gz	.	4
12	26646990	26647175	generic|A_OS12T0623900-01_5240	1000	+	26646990	26647175	0	2	53,37	0,148	generic|A_OS12T0623900-01	GNATVPAMEMTKWFDTNYHFLVPELGPNTK	not-unique[unknown]	Oryza_sativa.IRGSP-1.0.30.gff3	0	1.30E-04	12-UNIMOD:1	3	1150.888428	1150.888086	1	PXD002291_CombineSearchEngines_psm_threshold_generic_mappedGff.mzid.gz	.	1
5	17983536	17985148	generic|A_OS05T0373300-01_79781	1000	+	17983536	17985148	0	2	21,21	0,1591	generic|A_OS05T0373300-01	GLYSPLELSFSASK	not-unique[unknown]	Oryza_sativa.IRGSP-1.0.30.gff3	0	2.37E-05	.	2	749.8924561	749.893027	1	PXD000265_CombineSearchEngines_psm_threshold_generic_mappedGff.mzid.gz	.	1
11	21513590	21513711	generic|A_OS11T0573000-01_98308	1000	-	21513590	21513711	0	2	22,11	0,110	generic|A_OS11T0573000-01	ESFYDLQLDVK	not-unique[unknown]	Oryza_sativa.IRGSP-1.0.30.gff3	0	7.57E-05	.	2	678.8363037	678.837721	1	PXD000265_CombineSearchEngines_psm_threshold_generic_mappedGff.mzid.gz	.	4
4	35035700	35037309	generic|A_OS04T0685800-01_8792	1000	+	35035700	35037309	0	2	17,13	0,1596	generic|A_OS04T0685800-01	GQAQKWFLFR	not-unique[unknown]	Oryza_sativa.IRGSP-1.0.30.gff3	0	3.02E-05	5-UNIMOD:1	2	661.8551636	661.853848	1	PXD002291_CombineSearchEngines_psm_threshold_generic_mappedGff.mzid.gz	.	3
5	28548256	28548575	generic|A_OS05T0573200-00_8409	1000	+	28548256	28548575	0	2	32,1	0,318	generic|A_OS05T0573200-00	VTVEAAEATLK	not-unique[unknown]	Oryza_sativa.IRGSP-1.0.30.gff3	0	1.91E-05	.	2	566.3168945	566.3164295	1	PXD000265_CombineSearchEngines_psm_threshold_generic_mappedGff.mzid.gz	.	10
1	9887799	9888605	generic|A_OS01T0279300-01_21753	1000	+	9887799	9888605	0	2	10,17	0,789	generic|A_OS01T0279300-01	DGDGCLTTK	not-unique[unknown]	Oryza_sativa.IRGSP-1.0.30.gff3	0	0.001079995	0-UNIMOD:730,5-UNIMOD:4,9-UNIMOD:730	3	525.6134644	525.6149875	1	PXD000313_CombineSearchEngines_psm_threshold_generic_mappedGff.mzid.gz	.	2
5	26992186	26992366	generic|A_OS05T0543700-01_13393	1000	-	26992186	26992366	0	2	11,46	0,134	generic|A_OS05T0543700-01	LNVVDLESTLTHVCQAVLK	not-unique[unknown]	Oryza_sativa.IRGSP-1.0.30.gff3	0	6.29E-05	14-UNIMOD:4	3	713.722168	713.7207905	1	PXD002740_CombineSearchEngines_psm_threshold_generic_mappedGff.mzid.gz	.	2
2	907271	907443	generic|A_OS02T0117400-01_59084	1000	+	907271	907443	0	2	22,29	0,143	generic|A_OS02T0117400-01	AANLALAGLSLAPLVVK	not-unique[unknown]	Oryza_sativa.IRGSP-1.0.30.gff3	0	8.52E-04	.	2	811.0137329	811.005991	1	PXD000265_CombineSearchEngines_psm_threshold_generic_mappedGff.mzid.gz	.	4
11	11786829	11787841	generic|A_OS11T0309000-01_48232	1000	-	11786829	11787841	0	2	11,19	0,993	generic|A_OS11T0309000-01	GLLENHASFR	not-unique[unknown]	Oryza_sativa.IRGSP-1.0.30.gff3	0	1.28E-04	.	2	572.2992554	572.2989045	1	PXD000265_CombineSearchEngines_psm_threshold_generic_mappedGff.mzid.gz	.	2
2	24533383	24533600	generic|A_OS02T0617700-01_60330	1000	-	24533383	24533600	0	2	23,10	0,207	generic|A_OS02T0617700-01	ALEKVEFLVGR	not-unique[unknown]	Oryza_sativa.IRGSP-1.0.30.gff3	0	2.86E-04	.	2	630.8731079	630.869163	1	PXD000265_CombineSearchEngines_psm_threshold_generic_mappedGff.mzid.gz	.	1
1	13889204	13889575	generic|A_OS01T0348600-01_17708	1000	+	13889204	13889575	0	2	67,11	0,360	generic|A_OS01T0348600-01	LSTPTAQLGLPELQLGVLPGFGGTQR	not-unique[unknown]	Oryza_sativa.IRGSP-1.0.30.gff3	0	0.004973968	0-UNIMOD:731,14-UNIMOD:7	3	985.8902188	985.8867371	1	PXD000313_CombineSearchEngines_psm_threshold_generic_mappedGff.mzid.gz	.	1
12	3431140	3431272	generic|A_OS12T0167900-01_34694	1000	+	3431140	3431272	0	2	41,1	0,131	generic|A_OS12T0167900-01	SGQESHAACTEFDR	not-unique[unknown]	Oryza_sativa.IRGSP-1.0.30.gff3	0	6.28E-06	0-UNIMOD:730,9-UNIMOD:4	3	633.6239624	633.6249915	1	PXD000313_CombineSearchEngines_psm_threshold_generic_mappedGff.mzid.gz	.	7
4	23242718	23242867	generic|A_OS04T0465300-01_2870	1000	-	23242718	23242867	0	2	28,17	0,132	generic|A_OS04T0465300-01	LVDPGKDCVGACDAR	not-unique[unknown]	Oryza_sativa.IRGSP-1.0.30.gff3	0	2.27E-04	8-UNIMOD:4,12-UNIMOD:4	3	544.9185181	544.9204691	1	PXD001058_CombineSearchEngines_psm_threshold_generic_mappedGff.mzid.gz	.	5
12	3431140	3431281	generic|A_OS12T0167900-01_27687	1000	+	3431140	3431281	0	2	41,10	0,131	generic|A_OS12T0167900-01	SGQESHAACTEFDRTEK	not-unique[unknown]	Oryza_sativa.IRGSP-1.0.30.gff3	0	2.31E-05	9-UNIMOD:4	3	651.6130981	651.6182831	1	PXD001058_CombineSearchEngines_psm_threshold_generic_mappedGff.mzid.gz	.	6
5	13611762	13611880	generic|A_OS05T0302700-01_10141	1000	-	13611762	13611880	0	2	35,13	0,105	generic|A_OS05T0302700-01	YFPTQALNFAFKDHFK	not-unique[unknown]	Oryza_sativa.IRGSP-1.0.30.gff3	0	3.34E-05	12-UNIMOD:1	3	672.6751709	672.6719855	1	PXD002739_CombineSearchEngines_psm_threshold_generic_mappedGff.mzid.gz	.	1
9	16226670	16226959	generic|A_OS09T0438400-00_44816	1000	+	16226670	16226959	0	2	16,17	0,272	generic|A_OS09T0438400-00	TLTPSDMKEPR	not-unique[unknown]	Oryza_sativa.IRGSP-1.0.30.gff3	0	5.81E-05	7-UNIMOD:35	2	645.8204956	645.821553	1	PXD000265_CombineSearchEngines_psm_threshold_generic_mappedGff.mzid.gz	.	1
8	8154589	8155127	generic|A_OS08T0234000-01_45474	1000	+	8154589	8155127	0	2	26,16	0,522	generic|A_OS08T0234000-01	RVEPYVAYGYPNLK	not-unique[unknown]	Oryza_sativa.IRGSP-1.0.30.gff3	0	0.001875247	.	3	556.961792	556.9629821	1	PXD000265_CombineSearchEngines_psm_threshold_generic_mappedGff.mzid.gz	.	30
6	2093084	2093315	generic|A_OS06T0139900-01_2953	1000	-	2093084	2093315	0	2	33,18	0,213	generic|A_OS06T0139900-01	YFLHQHTLQLGQPATVK	not-unique[unknown]	Oryza_sativa.IRGSP-1.0.30.gff3	0	1.74E-05	.	3	661.0262451	661.0266518	1	PXD000265_CombineSearchEngines_psm_threshold_generic_mappedGff.mzid.gz	.	41
5	28872358	28872491	generic|A_OS05T0580000-01_27420	1000	-	28872358	28872491	0	2	30,3	0,130	generic|A_OS05T0580000-01	LNNCLLDMNAR	not-unique[unknown]	Oryza_sativa.IRGSP-1.0.30.gff3	0	4.60E-06	0-UNIMOD:730,4-UNIMOD:4	2	819.4233398	819.4238765	1	PXD000313_CombineSearchEngines_psm_threshold_generic_mappedGff.mzid.gz	.	10
3	8179735	8179967	generic|A_OS03T0254800-01_6579	1000	-	8179735	8179967	0	2	23,10	0,222	generic|A_OS03T0254800-01	SGVELLAFVSK	not-unique[unknown]	Oryza_sativa.IRGSP-1.0.30.gff3	0	1.42E-05	.	2	575.3325195	575.329339	1	PXD000265_CombineSearchEngines_psm_threshold_generic_mappedGff.mzid.gz	.	3
3	7477735	7477866	generic|A_OS03T0241200-00_40331	1000	+	7477735	7477866	0	2	21,15	0,116	generic|A_OS03T0241200-00	TPLQNLKDALEK	unique	Oryza_sativa.IRGSP-1.0.30.gff3	0	2.71E-05	.	2	685.3903809	685.387917	1	PXD000265_CombineSearchEngines_psm_threshold_generic_mappedGff.mzid.gz	.	2
8	16965315	16965468	generic|A_OS08T0366000-01_10860	1000	-	16965315	16965468	0	2	17,13	0,140	generic|A_OS08T0366000-01	QLLLQVAGHK	not-unique[unknown]	Oryza_sativa.IRGSP-1.0.30.gff3	0	8.21E-05	.	2	553.8399048	553.8376665	1	PXD002739_CombineSearchEngines_psm_threshold_generic_mappedGff.mzid.gz	.	16
7	703334	704456	generic|A_OS07T0112800-01_14735	1000	+	703334	704456	0	2	15,24	0,1098	generic|A_OS07T0112800-01	NRPCKVVEVSTSK	not-unique[unknown]	Oryza_sativa.IRGSP-1.0.30.gff3	0	3.35E-04	4-UNIMOD:4	2	752.9041138	752.4010325	1	PXD001058_CombineSearchEngines_psm_threshold_generic_mappedGff.mzid.gz	.	2
12	728198	728337	generic|A_OS12T0114800-01_4352	1000	+	728198	728337	0	2	50,1	0,138	generic|A_OS12T0114800-01	CGVSVAFPLSTSVDCSK	not-unique[unknown]	Oryza_sativa.IRGSP-1.0.30.gff3	0	7.18E-06	0-UNIMOD:730,1-UNIMOD:4,15-UNIMOD:4,17-UNIMOD:730	3	808.4229736	808.0903905	1	PXD000313_CombineSearchEngines_psm_threshold_generic_mappedGff.mzid.gz	.	28
7	25013701	25013902	generic|A_OS07T0608400-01_64611	1000	+	25013701	25013902	0	2	13,20	0,181	generic|A_OS07T0608400-01	ALTADVEDFFR	not-unique[unknown]	Oryza_sativa.IRGSP-1.0.30.gff3	0	7.16E-04	0-UNIMOD:731	2	794.418264	794.4196405	1	PXD000313_CombineSearchEngines_psm_threshold_generic_mappedGff.mzid.gz	.	3
1	29502894	29503168	generic|A_OS01T0710000-01_31638	1000	+	29502894	29503168	0	2	21,9	0,265	generic|A_OS01T0710000-01	TLLHPGEVNR	not-unique[unknown]	Oryza_sativa.IRGSP-1.0.30.gff3	0	3.42E-04	.	2	568.3209229	568.314555	1	PXD000265_CombineSearchEngines_psm_threshold_generic_mappedGff.mzid.gz	.	13
4	16646045	16646277	generic|A_OS04T0349500-01_13380	1000	-	16646045	16646277	0	2	21,6	0,226	generic|A_OS04T0349500-01	ADGYLLEGK	not-unique[unknown]	Oryza_sativa.IRGSP-1.0.30.gff3	0	0.001524442	.	2	483.2507324	483.2505535	1	PXD000265_CombineSearchEngines_psm_threshold_generic_mappedGff.mzid.gz	.	30
6	6749851	6750559	generic|A_OS06T0229800-01_17734	1000	+	6749851	6750559	0	2	6,15	0,693	generic|A_OS06T0229800-01	VMVVVPR	unique	Oryza_sativa.IRGSP-1.0.30.gff3	0	3.69E-05	.	2	400.2488098	400.246567	1	PXD003156_CombineSearchEngines_psm_threshold_generic_mappedGff.mzid.gz	.	2
10	5642630	5642793	generic|A_OS10T0182000-01_44620	1000	+	5642630	5642793	0	2	36,24	0,139	generic|A_OS10T0182000-01	GGGGKNGLAQGQGTEASQLK	not-unique[unknown]	Oryza_sativa.IRGSP-1.0.30.gff3	0	5.93E-06	0-UNIMOD:730,5-UNIMOD:730,6-UNIMOD:7,20-UNIMOD:730	4	693.8895874	693.6408145	1	PXD000313_CombineSearchEngines_psm_threshold_generic_mappedGff.mzid.gz	.	2
9	9654005	9654130	generic|A_OS09T0327300-01_19309	1000	+	9654005	9654130	0	2	33,3	0,122	generic|A_OS09T0327300-01	VVGLPTSLLLQR	not-unique[unknown]	Oryza_sativa.IRGSP-1.0.30.gff3	0	0.00274031	.	2	648.4053955	648.405913	1	PXD000265_CombineSearchEngines_psm_threshold_generic_mappedGff.mzid.gz	.	1
1	41577504	41577652	generic|A_OS01T0945800-01_20895	1000	-	41577504	41577652	0	2	44,4	0,144	generic|A_OS01T0945800-01	LVVLGLPWDVDTEGLR	not-unique[unknown]	Oryza_sativa.IRGSP-1.0.30.gff3	0	4.69E-05	0-UNIMOD:730	3	696.0668945	696.0665088	1	PXD001030_CombineSearchEngines_psm_threshold_generic_mappedGff.mzid.gz	.	1
4	21310780	21313338	generic|A_OS04T0429800-01_32272	1000	+	21310780	21313338	0	2	5,19	0,2539	generic|A_OS04T0429800-01	AVFDLYFR	not-unique[unknown]	Oryza_sativa.IRGSP-1.0.30.gff3	0	0.005126448	0-UNIMOD:730	2	667.8721924	667.874136	1	PXD000313_CombineSearchEngines_psm_threshold_generic_mappedGff.mzid.gz	.	3
9	21034439	21034639	generic|A_OS09T0535000-02_10129	1000	-	21034439	21034639	0	2	14,22	0,178	generic|A_OS09T0535000-02	HVLGEDDQFLGK	not-unique[unknown]	Oryza_sativa.IRGSP-1.0.30.gff3	0	2.44E-05	.	2	679.3416748	679.340967	1	PXD000265_CombineSearchEngines_psm_threshold_generic_mappedGff.mzid.gz	.	15
1	20546383	20546534	generic|A_OS01T0549700-01_65479	1000	+	20546383	20546534	0	2	54,12	0,139	generic|A_OS01T0549700-01	GLALTFVSSASDSDVLNQVQER	not-unique[unknown]	Oryza_sativa.IRGSP-1.0.30.gff3	0	0.002522621	0-UNIMOD:731	3	880.7949429	880.7975861	1	PXD000313_CombineSearchEngines_psm_threshold_generic_mappedGff.mzid.gz	.	6
1	2564411	2564529	generic|A_OS01T0147200-01_113964	1000	+	2564411	2564529	0	2	29,4	0,114	generic|A_OS01T0147200-01	DDDLDADFSQR	not-unique[unknown]	Oryza_sativa.IRGSP-1.0.30.gff3	0	4.42E-04	0-UNIMOD:730	2	800.8688354	800.873251	1	PXD000313_CombineSearchEngines_psm_threshold_generic_mappedGff.mzid.gz	.	1
7	5754396	5754958	generic|A_OS07T0206700-01_69766	1000	-	5754396	5754958	0	2	11,19	0,543	generic|A_OS07T0206700-01	KSNYTDMVNK	not-unique[unknown]	Oryza_sativa.IRGSP-1.0.30.gff3	0	1.60E-05	0-UNIMOD:730,1-UNIMOD:730,10-UNIMOD:730	3	704.7337646	704.7343745	1	PXD000313_CombineSearchEngines_psm_threshold_generic_mappedGff.mzid.gz	.	6
7	5754396	5754955	generic|A_OS07T0206700-01_106062	1000	-	5754396	5754955	0	2	11,16	0,543	generic|A_OS07T0206700-01	SNYTDMVNK	not-unique[unknown]	Oryza_sativa.IRGSP-1.0.30.gff3	0	0.001422543	0-UNIMOD:730,9-UNIMOD:730	3	560.6326904	560.6342668	1	PXD000313_CombineSearchEngines_psm_threshold_generic_mappedGff.mzid.gz	.	2
4	18383168	18383420	generic|A_OS04T0376300-01_75205	1000	-	18383168	18383420	0	2	7,20	0,232	generic|A_OS04T0376300-01	LLSTLPLGR	not-unique[unknown]	Oryza_sativa.IRGSP-1.0.30.gff3	0	0.001783359	.	2	485.3113098	485.30821	1	PXD000265_CombineSearchEngines_psm_threshold_generic_mappedGff.mzid.gz	.	5
2	30870442	30870571	generic|A_OS02T0738900-01_87886	1000	-	30870442	30870571	0	2	13,17	0,112	generic|A_OS02T0738900-01	SQQVSASALR	not-unique[unknown]	Oryza_sativa.IRGSP-1.0.30.gff3	0	1.54E-04	.	2	523.7828979	523.7830875	1	PXD000265_CombineSearchEngines_psm_threshold_generic_mappedGff.mzid.gz	.	2
2	927654	927777	generic|A_OS02T0117700-01_18620	1000	-	927654	927777	0	2	18,24	0,99	generic|A_OS02T0117700-01	FKLFNTNNLWVNLK	not-unique[unknown]	Oryza_sativa.IRGSP-1.0.30.gff3	0	0.003387406	.	3	584.328064	584.3261515	1	PXD001058_CombineSearchEngines_psm_threshold_generic_mappedGff.mzid.gz	.	4
2	927654	927771	generic|A_OS02T0117700-01_20084	1000	-	927654	927771	0	2	18,18	0,99	generic|A_OS02T0117700-01	LFNTNNLWVNLK	not-unique[unknown]	Oryza_sativa.IRGSP-1.0.30.gff3	0	1.81E-05	.	2	738.4084473	738.4039005	1	PXD000265_CombineSearchEngines_psm_threshold_generic_mappedGff.mzid.gz	.	144
3	35105587	35106223	generic|A_OS03T0835600-01_16512	1000	-	35105587	35106223	0	2	23,4	0,632	generic|A_OS03T0835600-01	LEVDVAELR	not-unique[unknown]	Oryza_sativa.IRGSP-1.0.30.gff3	0	1.32E-05	0-UNIMOD:730	2	674.3919678	674.392894	1	PXD000313_CombineSearchEngines_psm_threshold_generic_mappedGff.mzid.gz	.	8
8	6173541	6173876	generic|A_OS08T0205900-01_114092	1000	-	6173541	6173876	0	2	8,40	0,295	generic|A_OS08T0205900-01	LFFTNSGSEANDSQVK	not-unique[unknown]	Oryza_sativa.IRGSP-1.0.30.gff3	0	6.47E-05	.	2	872.4171753	872.412848	1	PXD000265_CombineSearchEngines_psm_threshold_generic_mappedGff.mzid.gz	.	1
8	27556206	27556332	generic|A_OS08T0549100-01_45179	1000	-	27556206	27556332	0	2	15,18	0,108	generic|A_OS08T0549100-01	FDNSYFLELLK	not-unique[unknown]	Oryza_sativa.IRGSP-1.0.30.gff3	0	4.94E-05	.	2	694.8625488	694.858456	1	PXD000265_CombineSearchEngines_psm_threshold_generic_mappedGff.mzid.gz	.	1
7	22185661	22185879	generic|A_OS07T0556200-01_3758	1000	+	22185661	22185879	0	2	89,34	0,184	generic|A_OS07T0556200-01	QLMNLLLLGALSLPTVGMLVPYGAFFLPAGSGNAGGGQVAK	unique	Oryza_sativa.IRGSP-1.0.30.gff3	0	6.41E-05	.	4	1011.553223	1011.551972	1	PXD002291_CombineSearchEngines_psm_threshold_generic_mappedGff.mzid.gz	.	7
3	8597440	8597555	generic|A_OS03T0262400-01_114393	1000	-	8597440	8597555	0	2	20,16	0,99	generic|A_OS03T0262400-01	NASDHQAVMTLR	not-unique[unknown]	Oryza_sativa.IRGSP-1.0.30.gff3	0	3.40E-04	9-UNIMOD:35	2	679.8258057	679.827701	1	PXD000265_CombineSearchEngines_psm_threshold_generic_mappedGff.mzid.gz	.	1
2	29455092	29455380	generic|A_OS02T0710900-01_15987	1000	+	29455092	29455380	0	2	44,1	0,287	generic|A_OS02T0710900-01	FVEYSVSGLTDASEK	unique	Oryza_sativa.IRGSP-1.0.30.gff3	0	1.44E-05	.	2	816.3969116	816.3935885	1	PXD000265_CombineSearchEngines_psm_threshold_generic_mappedGff.mzid.gz	.	6
11	7660146	7660760	generic|A_OS11T0242800-01_65915	1000	+	7660146	7660760	0	2	41,31	0,583	generic|A_OS11T0242800-01	SEVPDYLNGEVPGDYGYDPFGLSK	unique	Oryza_sativa.IRGSP-1.0.30.gff3	0	1.81E-05	.	2	1309.596558	1309.600278	1	PXD000265_CombineSearchEngines_psm_threshold_generic_mappedGff.mzid.gz	.	1
3	34526794	34527029	generic|A_OS03T0822200-01_29208	1000	-	34526794	34527029	0	2	26,25	0,210	generic|A_OS03T0822200-01	ADVAEVCVQALQYEETK	not-unique[unknown]	Oryza_sativa.IRGSP-1.0.30.gff3	0	2.24E-05	0-UNIMOD:730,7-UNIMOD:4,17-UNIMOD:730	4	641.0913086	641.089882	1	PXD001030_CombineSearchEngines_psm_threshold_generic_mappedGff.mzid.gz	.	2
1	41119426	41120070	generic|A_OS01T0936800-01_20528	1000	-	41119426	41120070	0	2	22,17	0,627	generic|A_OS01T0936800-01	STCDFTVTMQAQR	not-unique[unknown]	Oryza_sativa.IRGSP-1.0.30.gff3	0	6.56E-05	0-UNIMOD:730,3-UNIMOD:4,9-UNIMOD:35	3	622.6326294	622.2993401	1	PXD001030_CombineSearchEngines_psm_threshold_generic_mappedGff.mzid.gz	.	1
3	31146718	31146849	generic|A_OS03T0755000-01_8942	1000	+	31146718	31146849	0	2	36,15	0,116	generic|A_OS03T0755000-01	VAAETELSGPDSDATVR	not-unique[unknown]	Oryza_sativa.IRGSP-1.0.30.gff3	0	0.002866205	8-UNIMOD:21	2	899.4055786	899.398754	1	PXD000923_CombineSearchEngines_psm_threshold_generic_mappedGff.mzid.gz	.	4
9	14415488	14415875	generic|A_OS09T0408000-01_2097	1000	+	14415488	14415875	0	2	21,12	0,375	generic|A_OS09T0408000-01	LAVALLQELAR	not-unique[unknown]	Oryza_sativa.IRGSP-1.0.30.gff3	0	2.13E-05	.	2	598.8718262	598.871706	1	PXD001058_CombineSearchEngines_psm_threshold_generic_mappedGff.mzid.gz	.	2
3	22382645	22383522	generic|A_OS03T0599800-01_8933	1000	-	22382645	22383522	0	2	11,31	0,846	generic|A_OS03T0599800-01	KYVFTLDDDCFVAK	not-unique[unknown]	Oryza_sativa.IRGSP-1.0.30.gff3	0	5.23E-05	1-UNIMOD:1,10-UNIMOD:4	2	881.9250488	881.92146	1	PXD002739_CombineSearchEngines_psm_threshold_generic_mappedGff.mzid.gz	.	1
3	22382645	22383519	generic|A_OS03T0599800-01_33407	1000	-	22382645	22383519	0	2	11,28	0,846	generic|A_OS03T0599800-01	YVFTLDDDCFVAK	not-unique[unknown]	Oryza_sativa.IRGSP-1.0.30.gff3	0	0.001975338	0-UNIMOD:730,9-UNIMOD:4,13-UNIMOD:730	3	734.383606	734.3851295	1	PXD000313_CombineSearchEngines_psm_threshold_generic_mappedGff.mzid.gz	.	57
8	24866226	24866797	generic|A_OS08T0503200-01_6449	1000	+	24866226	24866797	0	2	10,62	0,509	generic|A_OS08T0503200-01	TLSGNAPLVLAEGGFSGVFPDSSK	not-unique[unknown]	Oryza_sativa.IRGSP-1.0.30.gff3	0	2.03E-05	.	2	1175.596558	1175.599897	1	PXD000265_CombineSearchEngines_psm_threshold_generic_mappedGff.mzid.gz	.	5
7	19769507	19769777	generic|A_OS07T0515100-01_9180	1000	-	19769507	19769777	0	2	15,30	0,240	generic|A_OS07T0515100-01	AFQYFDKDNSGFLTR	not-unique[unknown]	Oryza_sativa.IRGSP-1.0.30.gff3	0	5.81E-05	0-UNIMOD:730,7-UNIMOD:730	4	605.3311157	605.0731917	1	PXD001030_CombineSearchEngines_psm_threshold_generic_mappedGff.mzid.gz	.	2
4	18774682	18775483	generic|A_OS04T0382700-01_14491	1000	+	18774682	18775483	0	2	18,21	0,780	generic|A_OS04T0382700-01	SLDKYQDETELMK	not-unique[unknown]	Oryza_sativa.IRGSP-1.0.30.gff3	0	1.82E-05	1-UNIMOD:21	2	840.3765869	840.3653325	1	PXD000923_CombineSearchEngines_psm_threshold_generic_mappedGff.mzid.gz	.	2
7	4735340	4735509	generic|A_OS07T0188800-01_13435	1000	+	4735340	4735509	0	2	9,39	0,130	generic|A_OS07T0188800-01	ANMDKLAENLTTEQGK	not-unique[unknown]	Oryza_sativa.IRGSP-1.0.30.gff3	0	0.005427205	.	3	588.2896118	588.2928481	1	PXD000265_CombineSearchEngines_psm_threshold_generic_mappedGff.mzid.gz	.	9
1	13280599	13280757	generic|A_OS01T0337900-01_10756	1000	+	13280599	13280757	0	2	40,11	0,147	generic|A_OS01T0337900-01	LMLAHAASAQGLSVVER	not-unique[unknown]	Oryza_sativa.IRGSP-1.0.30.gff3	0	5.06E-06	0-UNIMOD:730	3	686.3864136	686.3874765	1	PXD000313_CombineSearchEngines_psm_threshold_generic_mappedGff.mzid.gz	.	7
3	28667321	28667488	generic|A_OS03T0710800-01_53622	1000	+	28667321	28667488	0	2	33,24	0,143	generic|A_OS03T0710800-01	DNLTLWTSDNAEDGGDELK	not-unique[unknown]	Oryza_sativa.IRGSP-1.0.30.gff3	0	1.35E-05	.	2	1046.967529	1046.968913	1	PXD000265_CombineSearchEngines_psm_threshold_generic_mappedGff.mzid.gz	.	5
9	7223033	7223158	generic|A_OS09T0297400-01_6791	1000	-	7223033	7223158	0	2	17,25	0,100	generic|A_OS09T0297400-01	VTPTVLQSAGLNLK	not-unique[unknown]	Oryza_sativa.IRGSP-1.0.30.gff3	0	1.72E-05	.	2	720.9285889	720.924667	1	PXD000265_CombineSearchEngines_psm_threshold_generic_mappedGff.mzid.gz	.	7
1	500592	502195	generic|A_OS01T0109300-01_16542	1000	+	500592	502195	0	2	7,41	0,1562	generic|A_OS01T0109300-01	QLGLTYLVYPGAVHTR	unique	Oryza_sativa.IRGSP-1.0.30.gff3	0	1.64E-04	.	3	596.6635132	596.6649398	1	PXD001058_CombineSearchEngines_psm_threshold_generic_mappedGff.mzid.gz	.	4
2	35758890	35759064	generic|A_OS02T0831500-01_36280	1000	+	35758890	35759064	0	2	15,27	0,147	generic|A_OS02T0831500-01	LGVTQGTLAHALEK	not-unique[unknown]	Oryza_sativa.IRGSP-1.0.30.gff3	0	2.56E-05	0-UNIMOD:730,14-UNIMOD:730	4	512.309021	512.3096392	1	PXD001030_CombineSearchEngines_psm_threshold_generic_mappedGff.mzid.gz	.	2
6	1936036	1936242	generic|A_OS06T0136600-01_51931	1000	-	1936036	1936242	0	2	38,16	0,190	generic|A_OS06T0136600-01	GNPTVEVDVGLSDGSFAR	not-unique[unknown]	Oryza_sativa.IRGSP-1.0.30.gff3	0	2.09E-05	.	2	910.4487915	910.44468	1	PXD000265_CombineSearchEngines_psm_threshold_generic_mappedGff.mzid.gz	.	1
4	22364131	22364240	generic|A_OS04T0448800-01_21517	1000	+	22364131	22364240	0	2	17,10	0,99	generic|A_OS04T0448800-01	AEGYAGLYK	not-unique[unknown]	Oryza_sativa.IRGSP-1.0.30.gff3	0	2.79E-05	.	2	486.2454529	486.245267	1	PXD000265_CombineSearchEngines_psm_threshold_generic_mappedGff.mzid.gz	.	2
2	4126136	4126261	generic|A_OS02T0175400-01_80717	1000	+	4126136	4126261	0	2	32,10	0,115	generic|A_OS02T0175400-01	EDYLAQNAFTPYDK	not-unique[unknown]	Oryza_sativa.IRGSP-1.0.30.gff3	0	5.29E-06	.	2	837.8939209	837.885927	1	PXD003156_CombineSearchEngines_psm_threshold_generic_mappedGff.mzid.gz	.	7
2	29551970	29553854	generic|A_OS02T0713400-01_90724	1000	+	29551970	29553854	0	2	25,62	0,1822	generic|A_OS02T0713400-01	QALTAAGSGCMAALDAEHYLQEVGAQEGK	unique	Oryza_sativa.IRGSP-1.0.30.gff3	0	2.72E-05	10-UNIMOD:4	3	992.8053	992.7990488	1	PXD003156_CombineSearchEngines_psm_threshold_generic_mappedGff.mzid.gz	.	3
4	22315945	22316072	generic|A_OS04T0447400-01_35809	1000	-	22315945	22316072	0	2	8,43	0,84	generic|A_OS04T0447400-01	NYVDMDEYPVTTELQNR	not-unique[unknown]	Oryza_sativa.IRGSP-1.0.30.gff3	0	7.96E-05	0-UNIMOD:730,5-UNIMOD:35	2	1204.071899	1204.073073	1	PXD000313_CombineSearchEngines_psm_threshold_generic_mappedGff.mzid.gz	.	4
12	7478083	7478237	generic|A_OS12T0236400-01_10940	1000	+	7478083	7478237	0	2	15,54	0,100	generic|A_OS12T0236400-01	EAMDKGELVSDDLVVGLLDEAMK	not-unique[unknown]	Oryza_sativa.IRGSP-1.0.30.gff3	0	2.85E-05	0-UNIMOD:730,5-UNIMOD:730,23-UNIMOD:730	4	848.2150879	848.21322	1	PXD001030_CombineSearchEngines_psm_threshold_generic_mappedGff.mzid.gz	.	5
8	9177611	9180223	generic|A_OS08T0250200-01_35672	1000	-	9177611	9180223	0	2	10,26	0,2586	generic|A_OS08T0250200-01	WADGKQEKPTVR	unique	Oryza_sativa.IRGSP-1.0.30.gff3	0	4.62E-05	.	2	707.875	707.8755085	1	PXD000265_CombineSearchEngines_psm_threshold_generic_mappedGff.mzid.gz	.	4
3	33366050	33366177	generic|A_OS03T0800100-01_112834	1000	+	33366050	33366177	0	2	21,15	0,112	generic|A_OS03T0800100-01	AQHEEEMALLAR	not-unique[unknown]	Oryza_sativa.IRGSP-1.0.30.gff3	0	8.93E-04	0-UNIMOD:730,7-UNIMOD:35	3	573.2966309	573.2996681	1	PXD000313_CombineSearchEngines_psm_threshold_generic_mappedGff.mzid.gz	.	1
9	2549590	2551275	generic|A_OS09T0133600-01_4130	1000	+	2549590	2551275	0	2	11,64	0,1621	generic|A_OS09T0133600-01	WLLAYTSFSQLFPLLGSGSLPQLVK	not-unique[unknown]	Oryza_sativa.IRGSP-1.0.30.gff3	0	5.82E-05	.	3	922.5123901	922.5140658	1	PXD002291_CombineSearchEngines_psm_threshold_generic_mappedGff.mzid.gz	.	2
1	41013164	41014666	generic|A_OS01T0935000-01_751	1000	-	41013164	41014666	0	2	37,17	0,1485	generic|A_OS01T0935000-01	SLPGTPDPSAEVVALSPR	not-unique[unknown]	Oryza_sativa.IRGSP-1.0.30.gff3	0	0.009276591	9-UNIMOD:21	2	936.9522705	936.9587815	1	PXD000923_CombineSearchEngines_psm_threshold_generic_mappedGff.mzid.gz	.	1
5	22277011	22278449	generic|A_OS05T0453700-02_31136	1000	+	22277011	22278449	0	2	20,1	0,1437	generic|A_OS05T0453700-02	GLGSLQR	not-unique[unknown]	Oryza_sativa.IRGSP-1.0.30.gff3	0	0.007867268	0-UNIMOD:730	2	517.8153076	517.8166255	1	PXD000313_CombineSearchEngines_psm_threshold_generic_mappedGff.mzid.gz	.	3
9	21214942	21215369	generic|A_OS09T0538800-01_119361	1000	-	21214942	21215369	0	2	17,7	0,420	generic|A_OS09T0538800-01	FVQETLKK	not-unique[unknown]	Oryza_sativa.IRGSP-1.0.30.gff3	0	0.00295595	.	2	496.79245	496.792393	1	PXD000265_CombineSearchEngines_psm_threshold_generic_mappedGff.mzid.gz	.	3
8	905239	905390	generic|A_OS08T0116500-01_869	1000	+	905239	905390	0	2	3,51	0,100	generic|A_OS08T0116500-01	KEEAKEESDDDMGFSLFD	unique	Oryza_sativa.IRGSP-1.0.30.gff3	0	0.003026443	0-UNIMOD:730,1-UNIMOD:730,5-UNIMOD:730	4	751.8746948	751.876958	1	PXD001030_CombineSearchEngines_psm_threshold_generic_mappedGff.mzid.gz	.	4
1	1016235	1017441	generic|A_OS01T0118000-01_27070	1000	+	1016235	1017441	0	2	42,3	0,1203	generic|A_OS01T0118000-01	AAAVSYADELVSTAK	unique	Oryza_sativa.IRGSP-1.0.30.gff3	0	1.98E-05	.	2	748.3914795	748.385567	1	PXD000265_CombineSearchEngines_psm_threshold_generic_mappedGff.mzid.gz	.	7
3	27513424	27513560	generic|A_OS03T0689300-01_56815	1000	+	27513424	27513560	0	2	15,24	0,112	generic|A_OS03T0689300-01	GAPEQLLNLAHNK	not-unique[unknown]	Oryza_sativa.IRGSP-1.0.30.gff3	0	2.19E-05	.	2	702.8824463	702.883333	1	PXD000265_CombineSearchEngines_psm_threshold_generic_mappedGff.mzid.gz	.	4
5	18320434	18321576	generic|A_OS05T0378900-01_124590	1000	-	18320434	18321576	0	2	26,10	0,1132	generic|A_OS05T0378900-01	AEYQLSTGTEAR	not-unique[unknown]	Oryza_sativa.IRGSP-1.0.30.gff3	0	0.006829386	.	2	663.324585	663.3202275	1	PXD000265_CombineSearchEngines_psm_threshold_generic_mappedGff.mzid.gz	.	2
3	32570450	32570621	generic|A_OS03T0784800-01_18196	1000	-	32570450	32570621	0	2	20,25	0,146	generic|A_OS03T0784800-01	DGTLNNFLQDDHVTR	not-unique[unknown]	Oryza_sativa.IRGSP-1.0.30.gff3	0	6.99E-06	0-UNIMOD:730	3	683.6802368	683.6816055	1	PXD000313_CombineSearchEngines_psm_threshold_generic_mappedGff.mzid.gz	.	6
2	1653229	1653370	generic|A_OS02T0131700-00_66005	1000	-	1653229	1653370	0	2	10,38	0,103	generic|A_OS02T0131700-00	TDVYGEFAVQDDEESK	not-unique[unknown]	Oryza_sativa.IRGSP-1.0.30.gff3	0	6.83E-06	0-UNIMOD:730,16-UNIMOD:730	3	814.0691528	814.0707035	1	PXD000313_CombineSearchEngines_psm_threshold_generic_mappedGff.mzid.gz	.	4
5	20205038	20205182	generic|A_OS05T0413200-01_3645	1000	+	20205038	20205182	0	2	28,17	0,127	generic|A_OS05T0413200-01	EAENCDCLQGFQVCH	not-unique[unknown]	Oryza_sativa.IRGSP-1.0.30.gff3	0	4.55E-06	0-UNIMOD:730,5-UNIMOD:4,7-UNIMOD:4,14-UNIMOD:4	2	1085.9646	1085.966509	1	PXD000313_CombineSearchEngines_psm_threshold_generic_mappedGff.mzid.gz	.	3
3	21684524	21684666	generic|A_OS03T0587000-01_40782	1000	+	21684524	21684666	0	2	26,31	0,111	generic|A_OS03T0587000-01	EAGGFVFDPSGGEFDLMAR	unique	Oryza_sativa.IRGSP-1.0.30.gff3	0	6.51E-05	17-UNIMOD:35	2	1009.450684	1009.451648	1	PXD000265_CombineSearchEngines_psm_threshold_generic_mappedGff.mzid.gz	.	11
6	12434684	12434833	generic|A_OS06T0320100-01_2844	1000	+	12434684	12434833	0	2	15,24	0,125	generic|A_OS06T0320100-01	LTGSAGEWEALVK	not-unique[unknown]	Oryza_sativa.IRGSP-1.0.30.gff3	0	5.06E-06	0-UNIMOD:730,13-UNIMOD:730	3	657.0429077	657.0453271	1	PXD000313_CombineSearchEngines_psm_threshold_generic_mappedGff.mzid.gz	.	4
8	13760608	13761118	generic|A_OS08T0318500-01_13611	1000	-	13760608	13761118	0	2	66,15	0,495	generic|A_OS08T0318500-01	TSSVGGSSFDGPDDDSSLDMHESDGGR	not-unique[unknown]	Oryza_sativa.IRGSP-1.0.30.gff3	0	1.89E-05	17-UNIMOD:21	3	932.0414429	932.0187785	1	PXD000923_CombineSearchEngines_psm_threshold_generic_mappedGff.mzid.gz	.	2
11	28839208	28839415	generic|A_OS11T0704600-01_30377	1000	-	28839208	28839415	0	2	19,29	0,178	generic|A_OS11T0704600-01	GTGAVTSNDPSYGSCK	not-unique[unknown]	Oryza_sativa.IRGSP-1.0.30.gff3	0	1.58E-05	0-UNIMOD:730,15-UNIMOD:4,16-UNIMOD:730	3	737.0357056	737.0386808	1	PXD000313_CombineSearchEngines_psm_threshold_generic_mappedGff.mzid.gz	.	9
5	22469020	22469125	generic|A_OS05T0457700-01_4471	1000	-	22469020	22469125	0	2	13,20	0,85	generic|A_OS05T0457700-01	APALNSEGVSK	not-unique[unknown]	Oryza_sativa.IRGSP-1.0.30.gff3	0	4.16E-04	.	2	536.7841797	536.7852955	1	PXD000265_CombineSearchEngines_psm_threshold_generic_mappedGff.mzid.gz	.	2
6	1488834	1489028	generic|A_OS06T0128200-01_77637	1000	-	1488834	1489028	0	2	53,1	0,193	generic|A_OS06T0128200-01	QCAAYTAPANSQTTWTMR	not-unique[unknown]	Oryza_sativa.IRGSP-1.0.30.gff3	0	4.77E-06	0-UNIMOD:730,2-UNIMOD:4,17-UNIMOD:35	3	793.3770142	793.3771981	1	PXD000313_CombineSearchEngines_psm_threshold_generic_mappedGff.mzid.gz	.	2
7	21791258	21791674	generic|A_OS07T0548900-01_57	1000	-	21791258	21791674	0	2	3,51	0,365	generic|A_OS07T0548900-01	DAGAAKNPEVETSSSLHR	not-unique[unknown]	Oryza_sativa.IRGSP-1.0.30.gff3	0	0.00237526	.	3	623.6398926	623.6414158	1	PXD000265_CombineSearchEngines_psm_threshold_generic_mappedGff.mzid.gz	.	5
5	27510739	27510865	generic|A_OS05T0553000-02_4481	1000	-	27510739	27510865	0	2	56,1	0,125	generic|A_OS05T0553000-02	QLSELGLYPAVDPLDSTSR	not-unique[unknown]	Oryza_sativa.IRGSP-1.0.30.gff3	0	3.07E-04	.	3	687.6889648	687.6881405	1	PXD000265_CombineSearchEngines_psm_threshold_generic_mappedGff.mzid.gz	.	73
12	21627583	21627855	generic|A_OS12T0540900-01_10839	1000	-	21627583	21627855	0	2	17,25	0,247	generic|A_OS12T0540900-01	CLLPCALDQDPYFR	not-unique[unknown]	Oryza_sativa.IRGSP-1.0.30.gff3	0	8.93E-05	1-UNIMOD:4,5-UNIMOD:4	2	884.9117432	884.4132795	1	PXD001058_CombineSearchEngines_psm_threshold_generic_mappedGff.mzid.gz	.	2
2	5799445	5800182	generic|A_OS02T0203700-01_69429	1000	-	5799445	5800182	0	2	3,21	0,716	generic|A_OS02T0203700-01	SGDWLCTR	not-unique[unknown]	Oryza_sativa.IRGSP-1.0.30.gff3	0	2.97E-05	0-UNIMOD:730,6-UNIMOD:4	2	649.8241577	649.8268645	1	PXD000313_CombineSearchEngines_psm_threshold_generic_mappedGff.mzid.gz	.	8
11	13978557	13978693	generic|A_OS11T0432900-01_73985	1000	-	13978557	13978693	0	2	40,8	0,128	generic|A_OS11T0432900-01	LSEDVEAGVKPVLNLK	not-unique[unknown]	Oryza_sativa.IRGSP-1.0.30.gff3	0	7.61E-05	.	3	570.99701	570.9927268	1	PXD003156_CombineSearchEngines_psm_threshold_generic_mappedGff.mzid.gz	.	2
12	23080229	23082615	generic|A_OS12T0562900-01_21875	1000	+	23080229	23082615	0	2	47,1	0,2385	generic|A_OS12T0562900-01	QAGLDVNSGLAFLQER	not-unique[unknown]	Oryza_sativa.IRGSP-1.0.30.gff3	0	1.99E-05	.	2	859.4484253	859.447026	1	PXD000265_CombineSearchEngines_psm_threshold_generic_mappedGff.mzid.gz	.	6
4	11274568	11276593	generic|A_OS04T0270100-01_11717	1000	+	11274568	11276593	0	2	31,11	0,2014	generic|A_OS04T0270100-01	HLNVVFLGHVDAGK	not-unique[unknown]	Oryza_sativa.IRGSP-1.0.30.gff3	0	2.65E-05	.	2	753.4196777	753.4148005	1	PXD000265_CombineSearchEngines_psm_threshold_generic_mappedGff.mzid.gz	.	72
6	27678624	27679377	generic|A_OS06T0668200-01_10907	1000	-	27678624	27679377	0	2	8,19	0,734	generic|A_OS06T0668200-01	VLLASHLGR	not-unique[unknown]	Oryza_sativa.IRGSP-1.0.30.gff3	0	0.006520118	.	2	483.2980042	483.2981765	1	PXD000265_CombineSearchEngines_psm_threshold_generic_mappedGff.mzid.gz	.	48
3	3105448	3106281	generic|A_OS03T0157800-01_42088	1000	+	3105448	3106281	0	2	18,27	0,806	generic|A_OS03T0157800-01	SVNEFAVDLEHNQYR	not-unique[unknown]	Oryza_sativa.IRGSP-1.0.30.gff3	0	7.72E-04	.	2	911.4349976	910.931735	1	PXD001058_CombineSearchEngines_psm_threshold_generic_mappedGff.mzid.gz	.	2
3	5977822	5978673	generic|A_OS03T0214000-01_57812	1000	+	5977822	5978673	0	2	18,18	0,833	generic|A_OS03T0214000-01	TCPVYENVCVAK	not-unique[unknown]	Oryza_sativa.IRGSP-1.0.30.gff3	0	4.86E-06	0-UNIMOD:730,2-UNIMOD:4,9-UNIMOD:4,12-UNIMOD:730	3	683.3601685	683.3636715	1	PXD000313_CombineSearchEngines_psm_threshold_generic_mappedGff.mzid.gz	.	36
6	27678624	27679386	generic|A_OS06T0668200-01_17733	1000	-	27678624	27679386	0	2	8,28	0,734	generic|A_OS06T0668200-01	GAKVLLASHLGR	not-unique[unknown]	Oryza_sativa.IRGSP-1.0.30.gff3	0	0.00683463	.	3	407.91922	407.9190568	1	PXD002740_CombineSearchEngines_psm_threshold_generic_mappedGff.mzid.gz	.	1
7	2799583	2799693	generic|A_OS07T0152900-01_187	1000	+	2799583	2799693	0	2	15,9	0,101	generic|A_OS07T0152900-01	FFQLYVYK	not-unique[unknown]	Oryza_sativa.IRGSP-1.0.30.gff3	0	1.73E-05	.	2	554.2962036	554.2973025	1	PXD002291_CombineSearchEngines_psm_threshold_generic_mappedGff.mzid.gz	.	114
1	31104968	31105319	generic|A_OS01T0744000-01_45860	1000	+	31104968	31105319	0	2	15,15	0,336	generic|A_OS01T0744000-01	ELLEQVASLK	not-unique[unknown]	Oryza_sativa.IRGSP-1.0.30.gff3	0	0.001792714	0-UNIMOD:730,10-UNIMOD:730	3	580.024292	580.0238631	1	PXD000313_CombineSearchEngines_psm_threshold_generic_mappedGff.mzid.gz	.	4
12	3961777	3962839	generic|A_OS12T0178200-01_7230	1000	-	3961777	3962839	0	2	37,5	0,1057	generic|A_OS12T0178200-01	LPAADPPSPAEHLR	not-unique[unknown]	Oryza_sativa.IRGSP-1.0.30.gff3	0	8.74E-05	.	3	490.9319153	490.9281691	1	PXD000265_CombineSearchEngines_psm_threshold_generic_mappedGff.mzid.gz	.	3
7	9099519	9100310	generic|A_OS07T0260300-01_1462	1000	+	9099519	9100310	0	2	42,36	0,755	generic|A_OS07T0260300-01	LWTLDDFEGNPALLVMFVCNHCPFVK	not-unique[unknown]	Oryza_sativa.IRGSP-1.0.30.gff3	0	7.01E-05	19-UNIMOD:4,22-UNIMOD:4	3	1041.503296	1041.502741	1	PXD002291_CombineSearchEngines_psm_threshold_generic_mappedGff.mzid.gz	.	1
2	8465399	8465550	generic|A_OS02T0249900-01_317	1000	+	8465399	8465550	0	2	37,5	0,146	generic|A_OS02T0249900-01	YTNLPGVVYLLQGR	not-unique[unknown]	Oryza_sativa.IRGSP-1.0.30.gff3	0	4.80E-05	0-UNIMOD:730,12-UNIMOD:7	3	633.3683472	633.3611391	1	PXD001030_CombineSearchEngines_psm_threshold_generic_mappedGff.mzid.gz	.	157
4	26713071	26713453	generic|A_OS04T0534400-01_96544	1000	-	26713071	26713453	0	2	14,13	0,369	generic|A_OS04T0534400-01	LLEEMDLVR	not-unique[unknown]	Oryza_sativa.IRGSP-1.0.30.gff3	0	2.09E-04	0-UNIMOD:730	2	711.4014282	711.4024045	1	PXD000313_CombineSearchEngines_psm_threshold_generic_mappedGff.mzid.gz	.	1
9	15161124	15162199	generic|A_OS09T0420800-01_32287	1000	+	15161124	15162199	0	2	12,33	0,1042	generic|A_OS09T0420800-01	AKLQDKEGLPPDQQR	not-unique[unknown]	Oryza_sativa.IRGSP-1.0.30.gff3	0	4.80E-05	.	2	861.9584351	861.960301	1	PXD000265_CombineSearchEngines_psm_threshold_generic_mappedGff.mzid.gz	.	2
6	9565037	9565168	generic|A_OS06T0278000-00_1379	1000	-	9565037	9565168	0	2	5,16	0,115	generic|A_OS06T0278000-00	LFLYWTR	not-unique[unknown]	Oryza_sativa.IRGSP-1.0.30.gff3	0	4.46E-05	.	2	499.776947	499.7765415	1	PXD002291_CombineSearchEngines_psm_threshold_generic_mappedGff.mzid.gz	.	32
6	27289621	27290226	generic|A_OS06T0662000-01_3066	1000	-	27289621	27290226	0	2	28,17	0,588	generic|A_OS06T0662000-01	EASLYTGLTLAEYFR	not-unique[unknown]	Oryza_sativa.IRGSP-1.0.30.gff3	0	3.24E-05	0-UNIMOD:730	3	680.0327759	680.0314585	1	PXD001030_CombineSearchEngines_psm_threshold_generic_mappedGff.mzid.gz	.	5
5	3231375	3232416	generic|A_OS05T0155100-01_27964	1000	+	3231375	3232416	0	2	21,21	0,1020	generic|A_OS05T0155100-01	APLGENTVLLRGPK	unique	Oryza_sativa.IRGSP-1.0.30.gff3	0	1.83E-04	.	2	733.4263306	732.9302835	1	PXD001058_CombineSearchEngines_psm_threshold_generic_mappedGff.mzid.gz	.	2
8	19014288	19014445	generic|A_OS08T0398400-01_32794	1000	+	19014288	19014445	0	2	28,8	0,149	generic|A_OS08T0398400-01	EQLQSYVFDVLR	not-unique[unknown]	Oryza_sativa.IRGSP-1.0.30.gff3	0	2.57E-05	.	2	748.8935547	748.8908195	1	PXD000265_CombineSearchEngines_psm_threshold_generic_mappedGff.mzid.gz	.	6
4	25637684	25638414	generic|A_OS04T0513000-01_85788	1000	+	25637684	25638414	0	2	18,18	0,712	generic|A_OS04T0513000-01	QVQEFQEEVLQR	unique	Oryza_sativa.IRGSP-1.0.30.gff3	0	4.87E-05	.	2	766.8909302	766.888813	1	PXD000265_CombineSearchEngines_psm_threshold_generic_mappedGff.mzid.gz	.	4
1	42009400	42009561	generic|A_OS01T0953600-01_18152	1000	-	42009400	42009561	0	2	40,2	0,159	generic|A_OS01T0953600-01	AAAGVCEESLPGLR	not-unique[unknown]	Oryza_sativa.IRGSP-1.0.30.gff3	0	7.19E-05	0-UNIMOD:730,6-UNIMOD:4	2	867.4624023	867.461514	1	PXD000313_CombineSearchEngines_psm_threshold_generic_mappedGff.mzid.gz	.	2
10	18776911	18777041	generic|A_OS10T0494200-00_7121	1000	+	18776911	18777041	0	2	18,18	0,112	generic|A_OS10T0494200-00	ALLLSVLDNLVK	not-unique[unknown]	Oryza_sativa.IRGSP-1.0.30.gff3	0	0.002664454	.	2	649.4080811	649.4081205	1	PXD000265_CombineSearchEngines_psm_threshold_generic_mappedGff.mzid.gz	.	15
11	5714430	5715362	generic|A_OS11T0210300-01_63978	1000	-	5714430	5715362	0	2	84,21	0,911	generic|A_OS11T0210300-01	LFGHEAGGLVESVGEGVTDLAPGDHVLPVFTGECK	not-unique[unknown]	Oryza_sativa.IRGSP-1.0.30.gff3	0	0.003210226	34-UNIMOD:4,35-UNIMOD:730,0-UNIMOD:730	5	841.638489	841.2395783	1	PXD000313_CombineSearchEngines_psm_threshold_generic_mappedGff.mzid.gz	.	169
5	8677209	8677340	generic|A_OS05T0242600-01_94915	1000	-	8677209	8677340	0	2	35,10	0,121	generic|A_OS05T0242600-01	GYHKETLGGTSNQQK	not-unique[unknown]	Oryza_sativa.IRGSP-1.0.30.gff3	0	0.004652567	.	2	824.411499	824.407897	1	PXD000265_CombineSearchEngines_psm_threshold_generic_mappedGff.mzid.gz	.	1
6	19531946	19532159	generic|A_OS06T0526800-00_19471	1000	-	19531946	19532159	0	2	23,4	0,209	generic|A_OS06T0526800-00	NEDAVSLLK	not-unique[unknown]	Oryza_sativa.IRGSP-1.0.30.gff3	0	7.26E-04	0-UNIMOD:730,9-UNIMOD:730	3	532.9828491	532.9854081	1	PXD000313_CombineSearchEngines_psm_threshold_generic_mappedGff.mzid.gz	.	2
8	3012042	3012258	generic|A_OS08T0152500-01_15782	1000	-	3012042	3012258	0	2	7,68	0,148	generic|A_OS08T0152500-01	NLSSLSSSAASPSPLSPADGFLCVK	not-unique[unknown]	Oryza_sativa.IRGSP-1.0.30.gff3	0	2.81E-05	4-UNIMOD:21,23-UNIMOD:4	3	858.0802612	858.0715378	1	PXD000923_CombineSearchEngines_psm_threshold_generic_mappedGff.mzid.gz	.	2
5	3231375	3232407	generic|A_OS05T0155100-01_20040	1000	+	3231375	3232407	0	2	21,12	0,1020	generic|A_OS05T0155100-01	APLGENTVLLR	unique	Oryza_sativa.IRGSP-1.0.30.gff3	0	0.004381675	.	2	591.8415527	591.845688	2	PXD000265_CombineSearchEngines_psm_threshold_generic_mappedGff.mzid.gz	.	34
2	1087843	1087970	generic|A_OS02T0120900-01_37675	1000	-	1087843	1087970	0	2	5,37	0,90	generic|A_OS02T0120900-01	SNLVGMPAALLLQK	not-unique[unknown]	Oryza_sativa.IRGSP-1.0.30.gff3	0	2.00E-05	.	2	727.9312134	727.9236125	1	PXD000265_CombineSearchEngines_psm_threshold_generic_mappedGff.mzid.gz	.	1
1	39823213	39823391	generic|A_OS01T0913600-01_8741	1000	-	39823213	39823391	0	2	25,38	0,140	generic|A_OS01T0913600-01	EQLLGQVDTEQLGETAEPEVK	not-unique[unknown]	Oryza_sativa.IRGSP-1.0.30.gff3	0	2.44E-05	.	2	1157.074707	1157.076453	1	PXD000265_CombineSearchEngines_psm_threshold_generic_mappedGff.mzid.gz	.	1
5	18495686	18495871	generic|A_OS05T0382600-02_2272	1000	-	18495686	18495871	0	2	55,8	0,177	generic|A_OS05T0382600-02	AFSGLGGLGVDEPAMVSALAK	not-unique[unknown]	Oryza_sativa.IRGSP-1.0.30.gff3	0	2.13E-05	3-UNIMOD:21	3	690.6734619	690.6707585	1	PXD000923_CombineSearchEngines_psm_threshold_generic_mappedGff.mzid.gz	.	3
1	39823213	39823397	generic|A_OS01T0913600-01_8367	1000	-	39823213	39823397	0	2	25,44	0,140	generic|A_OS01T0913600-01	WKEQLLGQVDTEQLGETAEPEVK	not-unique[unknown]	Oryza_sativa.IRGSP-1.0.30.gff3	0	2.18E-05	.	3	876.4443359	876.4448198	1	PXD000265_CombineSearchEngines_psm_threshold_generic_mappedGff.mzid.gz	.	1
4	11291441	11293469	generic|A_OS04T0270200-01_7959	1000	-	11291441	11293469	0	2	14,19	0,2009	generic|A_OS04T0270200-01	SREPVVQLYTR	not-unique[unknown]	Oryza_sativa.IRGSP-1.0.30.gff3	0	2.29E-04	0-UNIMOD:730	3	551.3187256	551.3192768	1	PXD000313_CombineSearchEngines_psm_threshold_generic_mappedGff.mzid.gz	.	4
5	29524998	29525150	generic|A_OS05T0592500-01_25575	1000	+	29524998	29525150	0	2	30,24	0,128	generic|A_OS05T0592500-01	SSSLSTESNTPTLLSEGK	not-unique[unknown]	Oryza_sativa.IRGSP-1.0.30.gff3	0	3.44E-05	.	2	919.9489136	919.4549095	1	PXD001058_CombineSearchEngines_psm_threshold_generic_mappedGff.mzid.gz	.	1
10	16181331	16181680	generic|A_OS10T0447100-01_18067	1000	+	16181331	16181680	0	2	13,26	0,323	generic|A_OS10T0447100-01	GPTESLYQGGVWK	not-unique[unknown]	Oryza_sativa.IRGSP-1.0.30.gff3	0	3.66E-04	.	2	711.364563	711.356613	1	PXD000265_CombineSearchEngines_psm_threshold_generic_mappedGff.mzid.gz	.	8
5	19237356	19237474	generic|A_OS05T0395300-01_5057	1000	+	19237356	19237474	0	2	21,6	0,112	generic|A_OS05T0395300-01	NLLGLLLVK	unique	Oryza_sativa.IRGSP-1.0.30.gff3	0	3.74E-04	.	2	491.8374329	491.836603	1	PXD000265_CombineSearchEngines_psm_threshold_generic_mappedGff.mzid.gz	.	7
8	3698821	3699601	generic|A_OS08T0162800-01_63514	1000	-	3698821	3699601	0	2	28,26	0,754	generic|A_OS08T0162800-01	QATVGDVNTARPGLFAQR	not-unique[unknown]	Oryza_sativa.IRGSP-1.0.30.gff3	0	0.006765417	.	3	634.3406372	634.3377801	1	PXD000265_CombineSearchEngines_psm_threshold_generic_mappedGff.mzid.gz	.	8
1	32146494	32146646	generic|A_OS01T0763900-01_6752	1000	-	32146494	32146646	0	2	19,50	0,102	generic|A_OS01T0763900-01	GATCDFGGAATLSSTDPSSGTCK	not-unique[unknown]	Oryza_sativa.IRGSP-1.0.30.gff3	0	3.97E-05	0-UNIMOD:730,4-UNIMOD:4,22-UNIMOD:4,23-UNIMOD:730	4	714.8464355	714.8454515	1	PXD001030_CombineSearchEngines_psm_threshold_generic_mappedGff.mzid.gz	.	3
1	5139653	5139866	generic|A_OS01T0195500-01_9584	1000	-	5139653	5139866	0	2	10,14	0,199	generic|A_OS01T0195500-01	GLELFGVK	not-unique[unknown]	Oryza_sativa.IRGSP-1.0.30.gff3	0	2.40E-05	0-UNIMOD:730,8-UNIMOD:730	3	490.9737244	490.9761848	1	PXD000313_CombineSearchEngines_psm_threshold_generic_mappedGff.mzid.gz	.	8
9	10842573	10842707	generic|A_OS09T0346400-01_17481	1000	+	10842573	10842707	0	2	6,36	0,98	generic|A_OS09T0346400-01	TQVDKFVAEWCNSK	not-unique[unknown]	Oryza_sativa.IRGSP-1.0.30.gff3	0	6.76E-05	11-UNIMOD:4	2	856.9102173	856.409055	1	PXD001058_CombineSearchEngines_psm_threshold_generic_mappedGff.mzid.gz	.	4
11	14839230	14842087	generic|A_OS11T0446500-00_4130	1000	+	14839230	14842087	0	2	22,2	0,2855	generic|A_OS11T0446500-00	AADYSVGK	not-unique[unknown]	Oryza_sativa.IRGSP-1.0.30.gff3	0	0.005235571	0-UNIMOD:731,8-UNIMOD:731	2	709.9041679	709.908599	1	PXD000313_CombineSearchEngines_psm_threshold_generic_mappedGff.mzid.gz	.	5
1	25359449	25359554	generic|A_OS01T0633100-01_6772	1000	+	25359449	25359554	0	2	24,3	0,102	generic|A_OS01T0633100-01	MNYMELVQK	not-unique[unknown]	Oryza_sativa.IRGSP-1.0.30.gff3	0	0.002953833	0-UNIMOD:730,2-UNIMOD:7,9-UNIMOD:730	3	588.9851074	588.9876531	2	PXD000313_CombineSearchEngines_psm_threshold_generic_mappedGff.mzid.gz	.	50
5	13624814	13625002	generic|A_OS05T0303000-01_40397	1000	+	13624814	13625002	0	2	35,37	0,151	generic|A_OS05T0303000-01	MELSSLTQTNLSLPFLTATADGPK	not-unique[unknown]	Oryza_sativa.IRGSP-1.0.30.gff3	0	0.001240082	0-UNIMOD:730,24-UNIMOD:730	3	1048.585693	1048.575452	1	PXD001030_CombineSearchEngines_psm_threshold_generic_mappedGff.mzid.gz	.	9
1	3743022	3743172	generic|A_OS01T0173100-01_24052	1000	-	3743022	3743172	0	2	23,4	0,146	generic|A_OS01T0173100-01	AKLELVLEK	not-unique[unknown]	Oryza_sativa.IRGSP-1.0.30.gff3	0	2.18E-04	.	2	521.8293457	521.828975	1	PXD000265_CombineSearchEngines_psm_threshold_generic_mappedGff.mzid.gz	.	3
4	19922897	19924210	generic|A_OS04T0402200-00_18307	1000	-	19922897	19924210	0	2	26,7	0,1306	generic|A_OS04T0402200-00	NVELELNTVDR	not-unique[unknown]	Oryza_sativa.IRGSP-1.0.30.gff3	0	0.001839291	0-UNIMOD:730,7-UNIMOD:7	3	536.62146	536.2911665	1	PXD001030_CombineSearchEngines_psm_threshold_generic_mappedGff.mzid.gz	.	2
1	31601476	31602740	generic|A_OS01T0753100-01_4425	1000	+	31601476	31602740	0	2	21,21	0,1243	generic|A_OS01T0753100-01	ALDYTAEDTESAVK	not-unique[unknown]	Oryza_sativa.IRGSP-1.0.30.gff3	0	2.09E-04	.	2	756.8577271	756.8568395	1	PXD000265_CombineSearchEngines_psm_threshold_generic_mappedGff.mzid.gz	.	5
5	1926575	1926695	generic|A_OS05T0133100-01_83465	1000	-	1926575	1926695	0	2	26,16	0,104	generic|A_OS05T0133100-01	VPYVSSGLLQMGLR	not-unique[unknown]	Oryza_sativa.IRGSP-1.0.30.gff3	0	9.59E-04	11-UNIMOD:35	2	768.4047241	768.4161475	1	PXD000265_CombineSearchEngines_psm_threshold_generic_mappedGff.mzid.gz	.	16
6	7662046	7662210	generic|A_OS06T0247800-01_3911	1000	+	7662046	7662210	0	2	42,12	0,152	generic|A_OS06T0247800-01	RPSTFLNAVALGNVGAGK	not-unique[unknown]	Oryza_sativa.IRGSP-1.0.30.gff3	0	1.09E-04	.	2	886.9957886	886.4943105	1	PXD001058_CombineSearchEngines_psm_threshold_generic_mappedGff.mzid.gz	.	3
7	19923638	19923758	generic|A_OS07T0516900-03_39490	1000	+	19923638	19923758	0	2	26,1	0,119	generic|A_OS07T0516900-03	CGFVQFTSR	not-unique[unknown]	Oryza_sativa.IRGSP-1.0.30.gff3	0	1.74E-04	1-UNIMOD:4	2	551.2600098	551.2609345	1	PXD001058_CombineSearchEngines_psm_threshold_generic_mappedGff.mzid.gz	.	1
3	3339682	3339795	generic|A_OS03T0161800-01_12675	1000	+	3339682	3339795	0	2	15,27	0,86	generic|A_OS03T0161800-01	GYSYMDLCDVCPEK	not-unique[unknown]	Oryza_sativa.IRGSP-1.0.30.gff3	0	1.45E-05	0-UNIMOD:730,5-UNIMOD:35,8-UNIMOD:4,11-UNIMOD:4,14-UNIMOD:730	3	787.7039795	787.7055428	1	PXD000313_CombineSearchEngines_psm_threshold_generic_mappedGff.mzid.gz	.	3
1	30097984	30098415	generic|A_OS01T0721900-01_93751	1000	-	30097984	30098415	0	2	7,62	0,369	generic|A_OS01T0721900-01	AAQAASAAAKFPTKPAPPTQAAR	not-unique[unknown]	Oryza_sativa.IRGSP-1.0.30.gff3	0	5.47E-05	.	3	741.4100342	741.4061945	1	PXD000265_CombineSearchEngines_psm_threshold_generic_mappedGff.mzid.gz	.	1
1	40188156	40188276	generic|A_OS01T0920400-01_185484	1000	-	40188156	40188276	0	2	23,7	0,113	generic|A_OS01T0920400-01	LNQLLVQHLK	not-unique[unknown]	Oryza_sativa.IRGSP-1.0.30.gff3	0	0.007333812	.	3	402.5854797	402.5836741	1	PXD003156_CombineSearchEngines_psm_threshold_generic_mappedGff.mzid.gz	.	1
2	35460958	35461842	generic|A_OS02T0825650-01_41628	1000	-	35460958	35461842	0	2	19,20	0,864	generic|A_OS02T0825650-01	DQASALGAEGKGK	unique	Oryza_sativa.IRGSP-1.0.30.gff3	0	0.004088153	.	2	616.3091431	616.317492	1	PXD001058_CombineSearchEngines_psm_threshold_generic_mappedGff.mzid.gz	.	1
11	12140397	12141075	generic|A_OS11T0312400-01_21246	1000	+	12140397	12141075	0	2	18,27	0,651	generic|A_OS11T0312400-01	VPGVDDVTGEPLLQR	not-unique[unknown]	Oryza_sativa.IRGSP-1.0.30.gff3	0	1.90E-05	.	2	797.9244995	797.9253955	1	PXD000265_CombineSearchEngines_psm_threshold_generic_mappedGff.mzid.gz	.	29
3	32018151	32019248	generic|A_OS03T0772800-01_22542	1000	+	32018151	32019248	0	2	13,26	0,1071	generic|A_OS03T0772800-01	EFPWGPDGLFENK	not-unique[unknown]	Oryza_sativa.IRGSP-1.0.30.gff3	0	5.90E-05	0-UNIMOD:730,13-UNIMOD:730	3	715.3817749	715.3805981	1	PXD001030_CombineSearchEngines_psm_threshold_generic_mappedGff.mzid.gz	.	10
6	3862983	3863133	generic|A_OS06T0176900-00_59912	1000	+	3862983	3863133	0	2	4,47	0,103	generic|A_OS06T0176900-00	SGQELVAGEDLYGGSDR	not-unique[unknown]	Oryza_sativa.IRGSP-1.0.30.gff3	0	2.22E-05	.	2	876.9105835	876.9053835	1	PXD000265_CombineSearchEngines_psm_threshold_generic_mappedGff.mzid.gz	.	3
9	18517626	18518086	generic|A_OS09T0482100-01_80077	1000	-	18517626	18518086	0	2	41,22	0,438	generic|A_OS09T0482100-01	ELLSNSSDALDKLRFESLTDK	not-unique[unknown]	Oryza_sativa.IRGSP-1.0.30.gff3	0	2.01E-04	.	3	794.4064331	794.4113375	1	PXD000265_CombineSearchEngines_psm_threshold_generic_mappedGff.mzid.gz	.	2
5	15050424	15051141	generic|A_OS05T0323900-01_18151	1000	+	15050424	15051141	0	2	60,6	0,711	generic|A_OS05T0323900-01	GANLVPLLGLDVWEHAYYLQYK	not-unique[unknown]	Oryza_sativa.IRGSP-1.0.30.gff3	0	4.11E-05	0-UNIMOD:730,22-UNIMOD:730	4	793.4451294	793.442912	1	PXD001030_CombineSearchEngines_psm_threshold_generic_mappedGff.mzid.gz	.	17
5	26110033	26110220	generic|A_OS05T0524400-01_11363	1000	+	26110033	26110220	0	2	21,9	0,178	generic|A_OS05T0524400-01	GAYELFKELR	not-unique[unknown]	Oryza_sativa.IRGSP-1.0.30.gff3	0	2.27E-05	7-UNIMOD:1	2	634.3403931	634.3376915	1	PXD002739_CombineSearchEngines_psm_threshold_generic_mappedGff.mzid.gz	.	4
1	39696638	39696768	generic|A_OS01T0911200-01_117220	1000	+	39696638	39696768	0	2	27,15	0,115	generic|A_OS01T0911200-01	CSVDSGVYDDVATR	not-unique[unknown]	Oryza_sativa.IRGSP-1.0.30.gff3	0	5.43E-06	0-UNIMOD:730,1-UNIMOD:4	2	924.4395142	924.440971	1	PXD000313_CombineSearchEngines_psm_threshold_generic_mappedGff.mzid.gz	.	1
9	20638243	20639129	generic|A_OS09T0527600-01_6245	1000	+	20638243	20639129	0	2	32,1	0,885	generic|A_OS09T0527600-01	AQLWDTAGQER	not-unique[unknown]	Oryza_sativa.IRGSP-1.0.30.gff3	0	1.80E-05	.	2	637.8101807	637.8098345	1	PXD000265_CombineSearchEngines_psm_threshold_generic_mappedGff.mzid.gz	.	51
12	1602260	1602679	generic|A_OS12T0133050-00_31267	1000	-	1602260	1602679	0	2	14,10	0,409	generic|A_OS12T0133050-00	EYLKDPSK	not-unique[unknown]	Oryza_sativa.IRGSP-1.0.30.gff3	0	2.07E-04	.	2	490.2574463	490.258378	1	PXD000265_CombineSearchEngines_psm_threshold_generic_mappedGff.mzid.gz	.	11
3	34347661	34347816	generic|A_OS03T0818400-01_10789	1000	-	34347661	34347816	0	2	32,49	0,106	generic|A_OS03T0818400-01	LAAFVPNDGCLNFLEENDEVLLAGFGR	not-unique[unknown]	Oryza_sativa.IRGSP-1.0.30.gff3	0	5.50E-05	10-UNIMOD:4	3	994.1598511	994.1551628	1	PXD003156_CombineSearchEngines_psm_threshold_generic_mappedGff.mzid.gz	.	6
7	3119463	3119603	generic|A_OS07T0158200-01_28005	1000	+	3119463	3119603	0	2	28,5	0,135	generic|A_OS07T0158200-01	EALELAETDGR	not-unique[unknown]	Oryza_sativa.IRGSP-1.0.30.gff3	0	6.04E-04	0-UNIMOD:731	2	754.3958001	754.398905	1	PXD000313_CombineSearchEngines_psm_threshold_generic_mappedGff.mzid.gz	.	1
4	23190003	23190143	generic|A_OS04T0464500-01_1872	1000	+	23190003	23190143	0	2	15,42	0,98	generic|A_OS04T0464500-01	LEDYQAPLRPPSPFQGVGR	unique	Oryza_sativa.IRGSP-1.0.30.gff3	0	3.13E-05	12-UNIMOD:21	3	736.3638306	736.3596805	1	PXD000923_CombineSearchEngines_psm_threshold_generic_mappedGff.mzid.gz	.	10
8	27828616	27829996	generic|A_OS08T0556000-01_14882	1000	-	27828616	27829996	0	2	28,32	0,1348	generic|A_OS08T0556000-01	MESAHGGSDRPGSMDSQEPR	unique	Oryza_sativa.IRGSP-1.0.30.gff3	0	0.001296874	0-UNIMOD:730,0-UNIMOD:1	4	620.03463	620.0326227	1	PXD001030_CombineSearchEngines_psm_threshold_generic_mappedGff.mzid.gz	.	1
5	4162523	4163161	generic|A_OS05T0169400-01_100976	1000	-	4162523	4163161	0	2	29,1	0,637	generic|A_OS05T0169400-01	EVQAGVQLLR	not-unique[unknown]	Oryza_sativa.IRGSP-1.0.30.gff3	0	9.64E-04	.	2	556.8289795	556.824756	1	PXD000265_CombineSearchEngines_psm_threshold_generic_mappedGff.mzid.gz	.	6
1	4893827	4893970	generic|A_OS01T0191500-01_44927	1000	+	4893827	4893970	0	2	15,48	0,95	generic|A_OS01T0191500-01	TADSSNTDVALAFEVPGGWLK	not-unique[unknown]	Oryza_sativa.IRGSP-1.0.30.gff3	0	7.01E-05	0-UNIMOD:731,21-UNIMOD:731	3	929.496392	929.4988715	1	PXD000313_CombineSearchEngines_psm_threshold_generic_mappedGff.mzid.gz	.	4
2	20650513	20651131	generic|A_OS02T0549600-01_63432	1000	+	20650513	20651131	0	2	56,1	0,617	generic|A_OS02T0549600-01	SARPPGRPFGSGPPGDRPR	not-unique[unknown]	Oryza_sativa.IRGSP-1.0.30.gff3	0	0.004208784	.	4	491.0109253	491.0107705	1	PXD000265_CombineSearchEngines_psm_threshold_generic_mappedGff.mzid.gz	.	14
3	34407416	34408837	generic|A_OS03T0819900-01_15536	1000	+	34407416	34408837	0	2	22,11	0,1410	generic|A_OS03T0819900-01	LLLLGDSGVGK	not-unique[unknown]	Oryza_sativa.IRGSP-1.0.30.gff3	0	3.81E-04	.	2	536.3259277	536.324057	1	PXD000265_CombineSearchEngines_psm_threshold_generic_mappedGff.mzid.gz	.	29
10	21172607	21174184	generic|A_OS10T0542200-01_17521	1000	-	21172607	21174184	0	2	37,32	0,1545	generic|A_OS10T0542200-01	LLKDEQTLESYGVETDHTLHMVR	not-unique[unknown]	Oryza_sativa.IRGSP-1.0.30.gff3	0	1.53E-04	0-UNIMOD:730,3-UNIMOD:730	6	554.6334229	554.6320838	1	PXD001030_CombineSearchEngines_psm_threshold_generic_mappedGff.mzid.gz	.	2
6	3693515	3694119	generic|A_OS06T0173100-01_24545	1000	+	3693515	3694119	0	2	12,48	0,556	generic|A_OS06T0173100-01	DATEVTHEDFNEGLLQVQAK	not-unique[unknown]	Oryza_sativa.IRGSP-1.0.30.gff3	0	3.29E-04	.	3	748.701416	748.6974791	1	PXD000265_CombineSearchEngines_psm_threshold_generic_mappedGff.mzid.gz	.	11
2	24745486	24745626	generic|A_OS02T0621700-01_8605	1000	+	24745486	24745626	0	2	21,33	0,107	generic|A_OS02T0621700-01	SDCTLLELNPLAETADNK	not-unique[unknown]	Oryza_sativa.IRGSP-1.0.30.gff3	0	7.26E-06	0-UNIMOD:730,3-UNIMOD:4,18-UNIMOD:730	3	871.7938843	871.4614288	1	PXD000313_CombineSearchEngines_psm_threshold_generic_mappedGff.mzid.gz	.	33
10	4643266	4643439	generic|A_OS10T0167300-01_3104	1000	-	4643266	4643439	0	2	28,26	0,147	generic|A_OS10T0167300-01	AAVPSGASTGVYEALELR	not-unique[unknown]	Oryza_sativa.IRGSP-1.0.30.gff3	0	2.80E-05	.	2	895.96698	895.967787	1	PXD000265_CombineSearchEngines_psm_threshold_generic_mappedGff.mzid.gz	.	2700
3	25589672	25590271	generic|A_OS03T0655700-01_92119	1000	+	25589672	25590271	0	2	27,18	0,581	generic|A_OS03T0655700-01	TGDLYSPGTTLVGCK	not-unique[unknown]	Oryza_sativa.IRGSP-1.0.30.gff3	0	0.001107312	0-UNIMOD:730,14-UNIMOD:4,15-UNIMOD:730	3	726.7282104	726.3959175	1	PXD000313_CombineSearchEngines_psm_threshold_generic_mappedGff.mzid.gz	.	66
5	26465407	26466170	generic|A_OS05T0533100-01_18379	1000	+	26465407	26466170	0	2	39,27	0,736	generic|A_OS05T0533100-01	DVTPNEEEKEEDKEMTLEEFEK	not-unique[unknown]	Oryza_sativa.IRGSP-1.0.30.gff3	0	9.73E-04	0-UNIMOD:730,9-UNIMOD:730,13-UNIMOD:730,22-UNIMOD:730	5	783.8081055	783.8085851	1	PXD001030_CombineSearchEngines_psm_threshold_generic_mappedGff.mzid.gz	.	1
12	13100202	13100338	generic|A_OS12T0420100-01_61017	1000	+	13100202	13100338	0	2	6,24	0,112	generic|A_OS12T0420100-01	YMDDVDNMVR	not-unique[unknown]	Oryza_sativa.IRGSP-1.0.30.gff3	0	5.58E-05	2-UNIMOD:35,8-UNIMOD:35	2	645.2601318	645.2604665	1	PXD000265_CombineSearchEngines_psm_threshold_generic_mappedGff.mzid.gz	.	1
6	415221	415840	generic|A_OS06T0106100-01_15052	1000	-	415221	415840	0	2	3,30	0,589	generic|A_OS06T0106100-01	DLAAHTTLKPR	not-unique[unknown]	Oryza_sativa.IRGSP-1.0.30.gff3	0	5.27E-05	.	2	611.8510132	611.8487625	1	PXD001058_CombineSearchEngines_psm_threshold_generic_mappedGff.mzid.gz	.	2
5	187119	187749	generic|A_OS05T0103200-01_2230	1000	+	187119	187749	0	2	39,15	0,615	generic|A_OS05T0103200-01	DFMLQGGDFDKGNGTGGK	not-unique[unknown]	Oryza_sativa.IRGSP-1.0.30.gff3	0	0.002667081	0-UNIMOD:730,3-UNIMOD:35,11-UNIMOD:730,13-UNIMOD:7,18-UNIMOD:730	4	694.1096191	694.1111955	1	PXD001030_CombineSearchEngines_psm_threshold_generic_mappedGff.mzid.gz	.	8
1	11002882	11003172	generic|A_OS01T0300200-01_36291	1000	-	11002882	11003172	0	2	41,1	0,289	generic|A_OS01T0300200-01	SGGMSNEMYNTLAR	not-unique[unknown]	Oryza_sativa.IRGSP-1.0.30.gff3	0	3.61E-04	4-UNIMOD:35,8-UNIMOD:35	2	781.829834	781.8323185	1	PXD000265_CombineSearchEngines_psm_threshold_generic_mappedGff.mzid.gz	.	24
4	31548580	31548765	generic|A_OS04T0620700-01_6913	1000	+	31548580	31548765	0	2	9,72	0,113	generic|A_OS04T0620700-01	KGQSKDESEDSSDESSEESGDEPPQKK	not-unique[unknown]	Oryza_sativa.IRGSP-1.0.30.gff3	0	0.001621412	.	4	735.5674438	735.5681652	1	PXD000265_CombineSearchEngines_psm_threshold_generic_mappedGff.mzid.gz	.	4
8	8153676	8154218	generic|A_OS08T0234000-01_2022	1000	+	8153676	8154218	0	2	27,6	0,536	generic|A_OS08T0234000-01	QYAQEYDAQEK	unique	Oryza_sativa.IRGSP-1.0.30.gff3	0	0.00467118	.	2	686.8032227	686.804406	1	PXD000265_CombineSearchEngines_psm_threshold_generic_mappedGff.mzid.gz	.	18
1	30097984	30098385	generic|A_OS01T0721900-01_2383	1000	-	30097984	30098385	0	2	7,32	0,369	generic|A_OS01T0721900-01	FPTKPAPPTQAAR	not-unique[unknown]	Oryza_sativa.IRGSP-1.0.30.gff3	0	6.53E-05	.	2	691.3821411	691.38297	1	PXD000265_CombineSearchEngines_psm_threshold_generic_mappedGff.mzid.gz	.	17
5	3296234	3296370	generic|A_OS05T0156300-01_3200	1000	-	3296234	3296370	0	2	18,27	0,109	generic|A_OS05T0156300-01	DVLVEFYAPWCGHCK	not-unique[unknown]	Oryza_sativa.IRGSP-1.0.30.gff3	0	6.89E-05	0-UNIMOD:730,11-UNIMOD:4,14-UNIMOD:4,15-UNIMOD:730	4	623.0731812	623.0695952	1	PXD001030_CombineSearchEngines_psm_threshold_generic_mappedGff.mzid.gz	.	33
10	4641548	4641839	generic|A_OS10T0167300-01_2137	1000	-	4641548	4641839	0	2	11,55	0,236	generic|A_OS10T0167300-01	YGQDATNVGDEGGFAPNLQENK	not-unique[unknown]	Oryza_sativa.IRGSP-1.0.30.gff3	0	2.27E-05	.	2	1162.529907	1162.524914	1	PXD000265_CombineSearchEngines_psm_threshold_generic_mappedGff.mzid.gz	.	196
10	4641548	4641842	generic|A_OS10T0167300-01_18547	1000	-	4641548	4641842	0	2	11,58	0,236	generic|A_OS10T0167300-01	KYGQDATNVGDEGGFAPNLQENK	not-unique[unknown]	Oryza_sativa.IRGSP-1.0.30.gff3	0	1.90E-05	.	2	1226.570801	1226.572396	1	PXD000265_CombineSearchEngines_psm_threshold_generic_mappedGff.mzid.gz	.	122
10	4641548	4641845	generic|A_OS10T0167300-01_41832	1000	-	4641548	4641845	0	2	11,61	0,236	generic|A_OS10T0167300-01	KKYGQDATNVGDEGGFAPNLQENK	not-unique[unknown]	Oryza_sativa.IRGSP-1.0.30.gff3	0	1.99E-05	.	3	860.7483521	860.7490105	1	PXD000265_CombineSearchEngines_psm_threshold_generic_mappedGff.mzid.gz	.	16
6	26402097	26402209	generic|A_OS06T0646400-01_98005	1000	+	26402097	26402209	0	2	27,9	0,103	generic|A_OS06T0646400-01	VDAEAHANEVNK	not-unique[unknown]	Oryza_sativa.IRGSP-1.0.30.gff3	0	5.16E-05	.	2	648.8153687	648.812573	1	PXD000265_CombineSearchEngines_psm_threshold_generic_mappedGff.mzid.gz	.	1
7	15885663	15885781	generic|A_OS07T0456700-01_85361	1000	+	15885663	15885781	0	2	44,1	0,117	generic|A_OS07T0456700-01	LEGDGSSTNYQSVAR	not-unique[unknown]	Oryza_sativa.IRGSP-1.0.30.gff3	0	9.27E-05	.	2	792.3726196	792.3684365	1	PXD000265_CombineSearchEngines_psm_threshold_generic_mappedGff.mzid.gz	.	3
5	1471225	1471332	generic|A_OS05T0125500-01_991	1000	-	1471225	1471332	0	2	3,33	0,74	generic|A_OS05T0125500-01	LADMYTSLQSSR	not-unique[unknown]	Oryza_sativa.IRGSP-1.0.30.gff3	0	2.87E-04	.	2	686.3297119	686.33228	1	PXD000265_CombineSearchEngines_psm_threshold_generic_mappedGff.mzid.gz	.	13
6	3923666	3923793	generic|A_OS06T0178900-01_6600	1000	+	3923666	3923793	0	2	9,24	0,103	generic|A_OS06T0178900-01	YLEAGASEHAR	not-unique[unknown]	Oryza_sativa.IRGSP-1.0.30.gff3	0	4.96E-05	.	2	602.291748	602.2912725	1	PXD000265_CombineSearchEngines_psm_threshold_generic_mappedGff.mzid.gz	.	42
2	29486548	29486692	generic|A_OS02T0712000-01_27360	1000	-	29486548	29486692	0	2	16,8	0,136	generic|A_OS02T0712000-01	LLPEPALR	not-unique[unknown]	Oryza_sativa.IRGSP-1.0.30.gff3	0	0.003047097	0-UNIMOD:730	2	606.8828125	606.884508	1	PXD000313_CombineSearchEngines_psm_threshold_generic_mappedGff.mzid.gz	.	3
7	22636049	22636187	generic|A_OS07T0564700-01_24704	1000	-	22636049	22636187	0	2	8,43	0,95	generic|A_OS07T0564700-01	CLTQLLLLGALDSLQKR	not-unique[unknown]	Oryza_sativa.IRGSP-1.0.30.gff3	0	6.62E-05	1-UNIMOD:4	3	648.0435791	648.0433165	1	PXD001058_CombineSearchEngines_psm_threshold_generic_mappedGff.mzid.gz	.	1
4	27638222	27638399	generic|A_OS04T0551800-01_38946	1000	+	27638222	27638399	0	2	10,35	0,142	generic|A_OS04T0551800-01	TQNVVACQAVANLVK	unique	Oryza_sativa.IRGSP-1.0.30.gff3	0	0.001794324	0-UNIMOD:731,7-UNIMOD:4,15-UNIMOD:731	3	741.7595825	741.7628258	1	PXD000313_CombineSearchEngines_psm_threshold_generic_mappedGff.mzid.gz	.	10
4	35121418	35121570	generic|A_OS04T0687100-01_45308	1000	-	35121418	35121570	0	2	20,28	0,124	generic|A_OS04T0687100-01	ALGLMPMLDQGEKDDK	not-unique[unknown]	Oryza_sativa.IRGSP-1.0.30.gff3	0	2.99E-05	0-UNIMOD:730,13-UNIMOD:730,16-UNIMOD:730	4	669.121521	669.1234112	1	PXD001030_CombineSearchEngines_psm_threshold_generic_mappedGff.mzid.gz	.	2
9	21490072	21490297	generic|A_OS09T0544300-01_1884	1000	+	21490072	21490297	0	2	8,67	0,158	generic|A_OS09T0544300-01	QQSLHPPPAFGSSTNLEALALEASK	unique	Oryza_sativa.IRGSP-1.0.30.gff3	0	3.42E-05	3-UNIMOD:21,12-UNIMOD:21	3	918.4243164	918.4242911	1	PXD000923_CombineSearchEngines_psm_threshold_generic_mappedGff.mzid.gz	.	10
2	23486013	23486226	generic|A_OS02T0600400-01_116573	1000	+	23486013	23486226	0	2	14,7	0,206	generic|A_OS02T0600400-01	LLLDTLR	not-unique[unknown]	Oryza_sativa.IRGSP-1.0.30.gff3	0	0.008879827	0-UNIMOD:730	2	574.3706055	574.3712335	1	PXD000313_CombineSearchEngines_psm_threshold_generic_mappedGff.mzid.gz	.	2
2	13561524	13564656	generic|A_OS02T0332200-01_44430	1000	-	13561524	13564656	0	2	3,27	0,3105	generic|A_OS02T0332200-01	SLHDALCVLR	not-unique[unknown]	Oryza_sativa.IRGSP-1.0.30.gff3	0	0.004716332	7-UNIMOD:4	2	592.3157959	592.3162405	1	PXD001058_CombineSearchEngines_psm_threshold_generic_mappedGff.mzid.gz	.	2
9	21920871	21920979	generic|A_OS09T0553200-01_20085	1000	+	21920871	21920979	0	2	20,16	0,92	generic|A_OS09T0553200-01	LFNTNNLWVNLK	not-unique[unknown]	Oryza_sativa.IRGSP-1.0.30.gff3	0	1.81E-05	.	2	738.4084473	738.4039005	1	PXD000265_CombineSearchEngines_psm_threshold_generic_mappedGff.mzid.gz	.	144
3	35836197	35836302	generic|A_OS03T0851300-01_44021	1000	-	35836197	35836302	0	2	8,19	0,86	generic|A_OS03T0851300-01	LAFLLEQVR	not-unique[unknown]	Oryza_sativa.IRGSP-1.0.30.gff3	0	7.84E-06	0-UNIMOD:730	2	696.9276733	696.929447	1	PXD000313_CombineSearchEngines_psm_threshold_generic_mappedGff.mzid.gz	.	52
6	29210294	29210765	generic|A_OS06T0698300-01_4027	1000	-	29210294	29210765	0	2	15,48	0,423	generic|A_OS06T0698300-01	GLAGEAAGSPGSGGGFSANGK	unique	Oryza_sativa.IRGSP-1.0.30.gff3	0	4.91E-05	19-UNIMOD:7	2	875.4035645	875.4055555	1	PXD000265_CombineSearchEngines_psm_threshold_generic_mappedGff.mzid.gz	.	3
6	9095170	9095417	generic|A_OS06T0270900-01_75067	1000	+	9095170	9095417	0	2	24,24	0,223	generic|A_OS06T0270900-01	NGVEQGPQLDDEQFNK	not-unique[unknown]	Oryza_sativa.IRGSP-1.0.30.gff3	0	4.46E-04	.	2	909.4209595	909.4186625	1	PXD000265_CombineSearchEngines_psm_threshold_generic_mappedGff.mzid.gz	.	48
4	20100666	20100880	generic|A_OS04T0405100-01_42388	1000	-	20100666	20100880	0	2	12,39	0,175	generic|A_OS04T0405100-01	GLLTDQTLPLLNDSALR	not-unique[unknown]	Oryza_sativa.IRGSP-1.0.30.gff3	0	1.80E-05	.	2	920.5155029	920.512366	1	PXD000265_CombineSearchEngines_psm_threshold_generic_mappedGff.mzid.gz	.	5
8	904583	905237	generic|A_OS08T0116500-01_67576	1000	+	904583	905237	0	2	34,83	0,571	generic|A_OS08T0116500-01	SVDDLLLSVGSGGGAAPVAAAAAPAAGGGAAAAPAAEEK	unique	Oryza_sativa.IRGSP-1.0.30.gff3	0	0.001076649	.	5	658.5403442	658.5399501	1	PXD000265_CombineSearchEngines_psm_threshold_generic_mappedGff.mzid.gz	.	39
7	21791258	21791656	generic|A_OS07T0548900-01_78885	1000	-	21791258	21791656	0	2	3,33	0,365	generic|A_OS07T0548900-01	NPEVETSSSLHR	not-unique[unknown]	Oryza_sativa.IRGSP-1.0.30.gff3	0	8.00E-05	.	2	678.335144	678.3311295	1	PXD000265_CombineSearchEngines_psm_threshold_generic_mappedGff.mzid.gz	.	16
1	41962061	41962240	generic|A_OS01T0952600-01_11711	1000	+	41962061	41962240	0	2	15,18	0,161	generic|A_OS01T0952600-01	GDDLEVHLDHK	not-unique[unknown]	Oryza_sativa.IRGSP-1.0.30.gff3	0	4.27E-06	0-UNIMOD:730,11-UNIMOD:730	4	472.2591858	472.2611515	1	PXD000313_CombineSearchEngines_psm_threshold_generic_mappedGff.mzid.gz	.	6
1	32539795	32541035	generic|A_OS01T0771100-01_118918	1000	-	32539795	32541035	0	2	24,6	0,1234	generic|A_OS01T0771100-01	LFQELDENVR	not-unique[unknown]	Oryza_sativa.IRGSP-1.0.30.gff3	0	5.02E-05	.	2	631.8247681	631.8224095	1	PXD000265_CombineSearchEngines_psm_threshold_generic_mappedGff.mzid.gz	.	1
2	31699088	31699688	generic|A_OS02T0753800-01_38016	1000	-	31699088	31699688	0	2	32,1	0,599	generic|A_OS02T0753800-01	KLLVPLVTVYR	not-unique[unknown]	Oryza_sativa.IRGSP-1.0.30.gff3	0	8.21E-04	.	2	650.9187012	650.9211945	1	PXD000265_CombineSearchEngines_psm_threshold_generic_mappedGff.mzid.gz	.	7
2	35209834	35210809	generic|A_OS02T0820000-01_70576	1000	-	35209834	35210809	0	2	37,5	0,970	generic|A_OS02T0820000-01	LCGDVHGQYSDLLR	not-unique[unknown]	Oryza_sativa.IRGSP-1.0.30.gff3	0	4.95E-06	0-UNIMOD:730,2-UNIMOD:4	3	646.3329468	646.3332575	1	PXD000313_CombineSearchEngines_psm_threshold_generic_mappedGff.mzid.gz	.	2
8	6172473	6172639	generic|A_OS08T0205900-01_77037	1000	-	6172473	6172639	0	2	62,13	0,153	generic|A_OS08T0205900-01	EGPETLAAFLAEPVMGAGGVLPPPK	not-unique[unknown]	Oryza_sativa.IRGSP-1.0.30.gff3	0	5.52E-05	15-UNIMOD:35	2	1232.643677	1232.643252	1	PXD000265_CombineSearchEngines_psm_threshold_generic_mappedGff.mzid.gz	.	3
4	25190431	25190569	generic|A_OS04T0504600-01_1749	1000	+	25190431	25190569	0	2	4,47	0,91	generic|A_OS04T0504600-01	SGYYDNTSEASSPGDAK	not-unique[unknown]	Oryza_sativa.IRGSP-1.0.30.gff3	0	0.001159104	.	2	874.8606567	874.865919	1	PXD000265_CombineSearchEngines_psm_threshold_generic_mappedGff.mzid.gz	.	13
12	14897413	14897630	generic|A_OS12T0443700-01_109986	1000	-	14897413	14897630	0	2	37,38	0,179	generic|A_OS12T0443700-01	TLCTPFEQPDLPEGTTCFASGKPAK	not-unique[unknown]	Oryza_sativa.IRGSP-1.0.30.gff3	0	1.55E-05	0-UNIMOD:730,3-UNIMOD:4,17-UNIMOD:4,22-UNIMOD:730,25-UNIMOD:730	4	917.2336426	916.9833985	1	PXD000313_CombineSearchEngines_psm_threshold_generic_mappedGff.mzid.gz	.	3
10	20758592	20758861	generic|A_OS10T0533600-01_13388	1000	+	20758592	20758861	0	2	12,42	0,227	generic|A_OS10T0533600-01	LLTELLGSPDDSSLGFLR	not-unique[unknown]	Oryza_sativa.IRGSP-1.0.30.gff3	0	2.16E-05	.	2	967.0238647	967.0174805	1	PXD001058_CombineSearchEngines_psm_threshold_generic_mappedGff.mzid.gz	.	8
1	34903955	34904053	generic|A_OS01T0819200-00_1939	1000	-	34903955	34904053	0	2	3,30	0,68	generic|A_OS01T0819200-00	TLEVPLMDPSK	not-unique[unknown]	Oryza_sativa.IRGSP-1.0.30.gff3	0	1.13E-04	7-UNIMOD:35	2	623.3216553	623.323397	1	PXD000265_CombineSearchEngines_psm_threshold_generic_mappedGff.mzid.gz	.	2
5	24671004	24673015	generic|A_OS05T0501300-01_5559	1000	-	24671004	24673015	0	2	33,9	0,2002	generic|A_OS05T0501300-01	VYVVYYSMYGHVAK	not-unique[unknown]	Oryza_sativa.IRGSP-1.0.30.gff3	0	6.13E-05	8-UNIMOD:35	2	847.9143677	847.9159675	1	PXD000265_CombineSearchEngines_psm_threshold_generic_mappedGff.mzid.gz	.	22
1	20642769	20642919	generic|A_OS01T0550800-01_1377	1000	+	20642769	20642919	0	2	18,3	0,147	generic|A_OS01T0550800-01	LFLYWTR	not-unique[unknown]	Oryza_sativa.IRGSP-1.0.30.gff3	0	4.46E-05	.	2	499.776947	499.7765415	1	PXD002291_CombineSearchEngines_psm_threshold_generic_mappedGff.mzid.gz	.	32
6	813363	813542	generic|A_OS06T0114000-02_18780	1000	-	813363	813542	0	2	16,38	0,141	generic|A_OS06T0114000-02	KTQYLDDLALLTGATVLR	not-unique[unknown]	Oryza_sativa.IRGSP-1.0.30.gff3	0	2.88E-05	0-UNIMOD:730,1-UNIMOD:730	4	650.6375732	650.637428	1	PXD001030_CombineSearchEngines_psm_threshold_generic_mappedGff.mzid.gz	.	12
9	22764703	22764850	generic|A_OS09T0570300-01_121499	1000	+	22764703	22764850	0	2	17,34	0,113	generic|A_OS09T0570300-01	LNDESEYNSLGAYGQSK	not-unique[unknown]	Oryza_sativa.IRGSP-1.0.30.gff3	0	9.05E-06	0-UNIMOD:730,17-UNIMOD:730	3	828.4199829	828.4218441	1	PXD000313_CombineSearchEngines_psm_threshold_generic_mappedGff.mzid.gz	.	2
6	26335236	26335932	generic|A_OS06T0645400-01_32750	1000	+	26335236	26335932	0	2	29,1	0,695	generic|A_OS06T0645400-01	FPGSSLVGLK	not-unique[unknown]	Oryza_sativa.IRGSP-1.0.30.gff3	0	6.32E-05	.	2	502.7938843	502.7923925	1	PXD000265_CombineSearchEngines_psm_threshold_generic_mappedGff.mzid.gz	.	5
1	9232845	9234426	generic|A_OS01T0268300-01_87812	1000	+	9232845	9234426	0	2	9,18	0,1563	generic|A_OS01T0268300-01	KFQALLPLR	not-unique[unknown]	Oryza_sativa.IRGSP-1.0.30.gff3	0	2.14E-04	.	2	543.3475952	543.345127	1	PXD000265_CombineSearchEngines_psm_threshold_generic_mappedGff.mzid.gz	.	8
1	4907452	4907568	generic|A_OS01T0191700-01_9992	1000	+	4907452	4907568	0	2	21,9	0,107	generic|A_OS01T0191700-01	GASVLYEEVR	not-unique[unknown]	Oryza_sativa.IRGSP-1.0.30.gff3	0	4.13E-06	0-UNIMOD:730	2	713.8943481	713.8957965	1	PXD000313_CombineSearchEngines_psm_threshold_generic_mappedGff.mzid.gz	.	2
11	22004274	22004955	generic|A_OS11T0582300-01_98709	1000	+	22004274	22004955	0	2	6,21	0,660	generic|A_OS11T0582300-01	GEDDTAFEK	not-unique[unknown]	Oryza_sativa.IRGSP-1.0.30.gff3	0	0.00318415	.	2	506.2153625	506.216912	1	PXD000265_CombineSearchEngines_psm_threshold_generic_mappedGff.mzid.gz	.	4
9	1213438	1213590	generic|A_OS09T0115400-01_648	1000	-	1213438	1213590	0	2	62,1	0,151	generic|A_OS09T0115400-01	MMLGENLYPLVDQLEHEQAAK	not-unique[unknown]	Oryza_sativa.IRGSP-1.0.30.gff3	0	2.20E-05	0-UNIMOD:730,1-UNIMOD:35,6-UNIMOD:7,21-UNIMOD:730	4	764.6544189	764.3988545	1	PXD001030_CombineSearchEngines_psm_threshold_generic_mappedGff.mzid.gz	.	24
6	11268569	11268844	generic|A_OS06T0301300-00_16821	1000	+	11268569	11268844	0	2	6,21	0,254	generic|A_OS06T0301300-00	SLVYLLKPK	not-unique[unknown]	Oryza_sativa.IRGSP-1.0.30.gff3	0	5.49E-04	.	2	530.8461304	530.841881	1	PXD000265_CombineSearchEngines_psm_threshold_generic_mappedGff.mzid.gz	.	4
3	90626	90818	generic|A_OS03T0100800-01_32863	1000	+	90626	90818	0	2	33,36	0,156	generic|A_OS03T0100800-01	LLEGDPLKLDQSALTGESLPVTK	not-unique[unknown]	Oryza_sativa.IRGSP-1.0.30.gff3	0	1.82E-05	.	2	1212.659058	1212.665238	1	PXD000265_CombineSearchEngines_psm_threshold_generic_mappedGff.mzid.gz	.	5
3	960934	961353	generic|A_OS03T0117200-01_48652	1000	+	960934	961353	0	2	21,15	0,404	generic|A_OS03T0117200-01	AGQPHAEVFALR	unique	Oryza_sativa.IRGSP-1.0.30.gff3	0	0.001295669	.	3	432.56738	432.5666835	1	PXD003156_CombineSearchEngines_psm_threshold_generic_mappedGff.mzid.gz	.	1
5	26664872	26665137	generic|A_OS05T0536900-01_5709	1000	+	26664872	26665137	0	2	17,13	0,252	generic|A_OS05T0536900-01	TSLMNQYVNK	not-unique[unknown]	Oryza_sativa.IRGSP-1.0.30.gff3	0	2.81E-05	4-UNIMOD:35	2	607.2977905	607.297709	1	PXD000265_CombineSearchEngines_psm_threshold_generic_mappedGff.mzid.gz	.	24
7	4683935	4684332	generic|A_OS07T0187700-01_101873	1000	+	4683935	4684332	0	2	18,15	0,382	generic|A_OS07T0187700-01	FALGGEDGHLR	not-unique[unknown]	Oryza_sativa.IRGSP-1.0.30.gff3	0	0.003794465	0-UNIMOD:730	3	492.600708	492.6017871	1	PXD000313_CombineSearchEngines_psm_threshold_generic_mappedGff.mzid.gz	.	1
6	20161337	20161767	generic|A_OS06T0538000-01_10790	1000	+	20161337	20161767	0	2	49,41	0,389	generic|A_OS06T0538000-01	TQDEEVGDGTTSVLVLAGEMLHVAEAFLDK	unique	Oryza_sativa.IRGSP-1.0.30.gff3	0	1.87E-04	.	3	1058.858521	1058.855219	1	PXD002740_CombineSearchEngines_psm_threshold_generic_mappedGff.mzid.gz	.	1
5	355173	355581	generic|A_OS05T0106600-01_1912	1000	-	355173	355581	0	2	73,5	0,403	generic|A_OS05T0106600-01	TTGLVLDSGDGVSHTVPLYEGYALPH	not-unique[unknown]	Oryza_sativa.IRGSP-1.0.30.gff3	0	2.51E-04	0-UNIMOD:730	4	751.3914185	751.3907657	1	PXD001030_CombineSearchEngines_psm_threshold_generic_mappedGff.mzid.gz	.	2
5	26664872	26665140	generic|A_OS05T0536900-01_72014	1000	+	26664872	26665140	0	2	17,16	0,252	generic|A_OS05T0536900-01	TSLMNQYVNKK	not-unique[unknown]	Oryza_sativa.IRGSP-1.0.30.gff3	0	0.001613419	4-UNIMOD:35	2	671.3447266	671.3451905	1	PXD000265_CombineSearchEngines_psm_threshold_generic_mappedGff.mzid.gz	.	1
2	30433080	30433554	generic|A_OS02T0730500-01_40959	1000	-	30433080	30433554	0	2	8,16	0,458	generic|A_OS02T0730500-01	DLELLQLR	not-unique[unknown]	Oryza_sativa.IRGSP-1.0.30.gff3	0	0.006476463	0-UNIMOD:731	2	652.3968506	652.3979795	1	PXD000313_CombineSearchEngines_psm_threshold_generic_mappedGff.mzid.gz	.	3
5	29755437	29756228	generic|A_OS05T0597100-01_102983	1000	-	29755437	29756228	0	2	34,11	0,780	generic|A_OS05T0597100-01	MEFWGLEVKPGQTVK	unique	Oryza_sativa.IRGSP-1.0.30.gff3	0	0.002583469	0-UNIMOD:1,1-UNIMOD:35	2	903.9562988	903.9583815	1	PXD000265_CombineSearchEngines_psm_threshold_generic_mappedGff.mzid.gz	.	10
3	1955369	1955698	generic|A_OS03T0135300-01_23326	1000	-	1955369	1955698	0	2	10,20	0,309	generic|A_OS03T0135300-01	DSLTTVFESR	not-unique[unknown]	Oryza_sativa.IRGSP-1.0.30.gff3	0	4.74E-06	0-UNIMOD:730	2	729.8890991	729.8907155	1	PXD000313_CombineSearchEngines_psm_threshold_generic_mappedGff.mzid.gz	.	3
3	11522877	11523732	generic|A_OS03T0319300-01_21754	1000	+	11522877	11523732	0	2	10,17	0,838	generic|A_OS03T0319300-01	DGDGCLTTK	not-unique[unknown]	Oryza_sativa.IRGSP-1.0.30.gff3	0	0.001079995	0-UNIMOD:730,5-UNIMOD:4,9-UNIMOD:730	3	525.6134644	525.6149875	1	PXD000313_CombineSearchEngines_psm_threshold_generic_mappedGff.mzid.gz	.	2
8	27366235	27366355	generic|A_OS08T0546400-01_16189	1000	-	27366235	27366355	0	2	32,13	0,107	generic|A_OS08T0546400-01	SDNLQVLFDFLDLSR	not-unique[unknown]	Oryza_sativa.IRGSP-1.0.30.gff3	0	2.40E-05	.	2	891.4577026	891.4570585	1	PXD001058_CombineSearchEngines_psm_threshold_generic_mappedGff.mzid.gz	.	3
12	23277022	23277257	generic|A_OS12T0566300-01_23367	1000	+	23277022	23277257	0	2	51,6	0,229	generic|A_OS12T0566300-01	AMTPDACAPLLATLPLEVR	not-unique[unknown]	Oryza_sativa.IRGSP-1.0.30.gff3	0	5.78E-06	0-UNIMOD:730,2-UNIMOD:35,7-UNIMOD:4	3	787.4268188	787.0937421	1	PXD000313_CombineSearchEngines_psm_threshold_generic_mappedGff.mzid.gz	.	9
1	27146960	27147624	generic|A_OS01T0664500-01_13784	1000	+	27146960	27147624	0	2	48,15	0,649	generic|A_OS01T0664500-01	TQEQSEASGMPSPQEEEAALK	not-unique[unknown]	Oryza_sativa.IRGSP-1.0.30.gff3	0	5.63E-05	10-UNIMOD:35	2	1132.00415	1132.00517	1	PXD000265_CombineSearchEngines_psm_threshold_generic_mappedGff.mzid.gz	.	4
12	27214937	27215462	generic|A_OS12T0634900-01_12465	1000	-	27214937	27215462	0	2	26,10	0,515	generic|A_OS12T0634900-01	KKLEDDDYVNTK	not-unique[unknown]	Oryza_sativa.IRGSP-1.0.30.gff3	0	4.79E-05	.	2	734.3666382	734.3699165	1	PXD001058_CombineSearchEngines_psm_threshold_generic_mappedGff.mzid.gz	.	1
6	28691065	28691807	generic|A_OS06T0687800-01_87933	1000	+	28691065	28691807	0	2	15,18	0,724	generic|A_OS06T0687800-01	FVVVMSGPDER	not-unique[unknown]	Oryza_sativa.IRGSP-1.0.30.gff3	0	6.99E-06	0-UNIMOD:730	2	770.4089966	770.410761	1	PXD000313_CombineSearchEngines_psm_threshold_generic_mappedGff.mzid.gz	.	1
8	23751155	23752028	generic|A_OS08T0480800-01_34114	1000	+	23751155	23752028	0	2	3,54	0,819	generic|A_OS08T0480800-01	QAFDEALSELDTLGEESYK	not-unique[unknown]	Oryza_sativa.IRGSP-1.0.30.gff3	0	2.90E-05	.	2	1072.994385	1072.997135	1	PXD000265_CombineSearchEngines_psm_threshold_generic_mappedGff.mzid.gz	.	29
8	15668141	15668283	generic|A_OS08T0345800-01_115095	1000	-	15668141	15668283	0	2	15,18	0,124	generic|A_OS08T0345800-01	KPVPDFSFYDR	not-unique[unknown]	Oryza_sativa.IRGSP-1.0.30.gff3	0	0.001653923	.	2	685.8386841	685.840598	1	PXD000265_CombineSearchEngines_psm_threshold_generic_mappedGff.mzid.gz	.	236
8	15668141	15668280	generic|A_OS08T0345800-01_4236	1000	-	15668141	15668280	0	2	15,15	0,124	generic|A_OS08T0345800-01	PVPDFSFYDR	not-unique[unknown]	Oryza_sativa.IRGSP-1.0.30.gff3	0	0.001710346	0-UNIMOD:730	3	516.2692871	516.2662898	1	PXD001030_CombineSearchEngines_psm_threshold_generic_mappedGff.mzid.gz	.	2
10	18738879	18739071	generic|A_OS10T0493600-01_53082	1000	+	18738879	18739071	0	2	23,22	0,170	generic|A_OS10T0493600-01	LGLYSDAGSQTCSNK	not-unique[unknown]	Oryza_sativa.IRGSP-1.0.30.gff3	0	3.15E-06	12-UNIMOD:4	2	800.8694458	800.8672155	1	PXD003156_CombineSearchEngines_psm_threshold_generic_mappedGff.mzid.gz	.	9
7	22337570	22337712	generic|A_OS07T0558800-01_88768	1000	+	22337570	22337712	0	2	33,12	0,130	generic|A_OS07T0558800-01	VVFLNVENPGPQLEK	not-unique[unknown]	Oryza_sativa.IRGSP-1.0.30.gff3	0	1.89E-05	.	2	841.9603271	841.9592375	1	PXD000265_CombineSearchEngines_psm_threshold_generic_mappedGff.mzid.gz	.	1
10	17767000	17767185	generic|A_OS10T0476700-01_477	1000	+	17767000	17767185	0	2	71,34	0,151	generic|A_OS10T0476700-01	TTPGSCPSSTSAAHSPVCLAPSAAAGESQEMVRPR	not-unique[unknown]	Oryza_sativa.IRGSP-1.0.30.gff3	0	1.15E-04	0-UNIMOD:1,6-UNIMOD:4,10-UNIMOD:21,18-UNIMOD:4	4	919.911377	919.9102012	1	PXD000923_CombineSearchEngines_psm_threshold_generic_mappedGff.mzid.gz	.	12
4	15852894	15853013	generic|A_OS04T0337000-01_17842	1000	-	15852894	15853013	0	2	23,13	0,106	generic|A_OS04T0337000-01	KSGLGLELTLYD	not-unique[unknown]	Oryza_sativa.IRGSP-1.0.30.gff3	0	0.003137938	9-UNIMOD:21,1-UNIMOD:1	2	715.86921	715.844364	1	PXD000923_CombineSearchEngines_psm_threshold_generic_mappedGff.mzid.gz	.	1
4	2427226	2427774	generic|A_OS04T0136700-01_11934	1000	-	2427226	2427774	0	2	16,32	0,516	generic|A_OS04T0136700-01	LPVVNEQQQVLGLVTR	unique	Oryza_sativa.IRGSP-1.0.30.gff3	0	1.03E-05	0-UNIMOD:730	2	1049.111206	1049.120299	1	PXD000313_CombineSearchEngines_psm_threshold_generic_mappedGff.mzid.gz	.	8
2	2089145	2089315	generic|A_OS02T0139200-01_3381	1000	-	2089145	2089315	0	2	29,1	0,169	generic|A_OS02T0139200-01	TVLMVVGAGR	not-unique[unknown]	Oryza_sativa.IRGSP-1.0.30.gff3	0	1.00E-04	.	2	501.7918396	501.7918705	1	PXD002740_CombineSearchEngines_psm_threshold_generic_mappedGff.mzid.gz	.	1
7	10232197	10232348	generic|A_OS07T0274700-01_40894	1000	+	10232197	10232348	0	2	26,1	0,150	generic|A_OS07T0274700-01	NLTGNPEVR	not-unique[unknown]	Oryza_sativa.IRGSP-1.0.30.gff3	0	9.01E-05	.	2	500.2625732	500.2645305	1	PXD000265_CombineSearchEngines_psm_threshold_generic_mappedGff.mzid.gz	.	9
2	31742846	31743520	generic|A_OS02T0754500-01_45462	1000	+	31742846	31743520	0	2	32,1	0,673	generic|A_OS02T0754500-01	ALSTVMLLLQR	not-unique[unknown]	Oryza_sativa.IRGSP-1.0.30.gff3	0	5.81E-04	.	2	622.8782959	622.8733915	1	PXD000265_CombineSearchEngines_psm_threshold_generic_mappedGff.mzid.gz	.	1
4	3558538	3558666	generic|A_OS04T0151800-01_52813	1000	-	3558538	3558666	0	2	11,16	0,112	generic|A_OS04T0151800-01	MSVLNDALR	not-unique[unknown]	Oryza_sativa.IRGSP-1.0.30.gff3	0	0.001170971	1-UNIMOD:35	2	517.7680054	517.7685915	1	PXD000265_CombineSearchEngines_psm_threshold_generic_mappedGff.mzid.gz	.	27
7	6809781	6810633	generic|A_OS07T0223100-01_52680	1000	+	6809781	6810633	0	2	34,29	0,823	generic|A_OS07T0223100-01	LGELVTTLPTLGFNVETVEYK	not-unique[unknown]	Oryza_sativa.IRGSP-1.0.30.gff3	0	1.63E-05	.	2	1162.123535	1162.125213	1	PXD000265_CombineSearchEngines_psm_threshold_generic_mappedGff.mzid.gz	.	3
6	480323	480805	generic|A_OS06T0107700-01_475	1000	-	480323	480805	0	2	31,20	0,462	generic|A_OS06T0107700-01	GVCSNFLCDLKPGSDVK	not-unique[unknown]	Oryza_sativa.IRGSP-1.0.30.gff3	0	4.68E-05	3-UNIMOD:4,8-UNIMOD:4,11-UNIMOD:1	2	969.4613037	969.458419	1	PXD002291_CombineSearchEngines_psm_threshold_generic_mappedGff.mzid.gz	.	7
1	39700633	39702095	generic|A_OS01T0911200-01_37048	1000	+	39700633	39702095	0	2	9,24	0,1438	generic|A_OS01T0911200-01	LVLDFLGLVEK	not-unique[unknown]	Oryza_sativa.IRGSP-1.0.30.gff3	0	1.95E-04	.	2	623.3765259	623.3762895	1	PXD000265_CombineSearchEngines_psm_threshold_generic_mappedGff.mzid.gz	.	8
8	2183702	2183837	generic|A_OS08T0139200-01_19937	1000	-	2183702	2183837	0	2	38,7	0,128	generic|A_OS08T0139200-01	LWQVPETLSDDVLTK	not-unique[unknown]	Oryza_sativa.IRGSP-1.0.30.gff3	0	2.01E-04	.	2	872.4638062	872.4618105	1	PXD000265_CombineSearchEngines_psm_threshold_generic_mappedGff.mzid.gz	.	40
4	23139678	23140180	generic|A_OS04T0463500-01_7450	1000	-	23139678	23140180	0	2	21,21	0,481	generic|A_OS04T0463500-01	ALFNGLPNPFTAAR	not-unique[unknown]	Oryza_sativa.IRGSP-1.0.30.gff3	0	3.43E-04	.	2	745.4067383	744.901526	1	PXD001058_CombineSearchEngines_psm_threshold_generic_mappedGff.mzid.gz	.	1
8	23945855	23945981	generic|A_OS08T0484600-01_64015	1000	+	23945855	23945981	0	2	42,6	0,120	generic|A_OS08T0484600-01	ATSGYLGADYQESLER	not-unique[unknown]	Oryza_sativa.IRGSP-1.0.30.gff3	0	2.20E-05	0-UNIMOD:730	2	1032.515625	1032.512977	1	PXD000313_CombineSearchEngines_psm_threshold_generic_mappedGff.mzid.gz	.	4
10	8696432	8696785	generic|A_OS10T0320400-01_9856	1000	+	8696432	8696785	0	2	20,1	0,352	generic|A_OS10T0320400-01	LTLTYNR	not-unique[unknown]	Oryza_sativa.IRGSP-1.0.30.gff3	0	0.001181544	.	2	440.7481689	440.747981	1	PXD002739_CombineSearchEngines_psm_threshold_generic_mappedGff.mzid.gz	.	6
3	27135572	27138532	generic|A_OS03T0681900-01_16532	1000	-	27135572	27138532	0	2	17,13	0,2947	generic|A_OS03T0681900-01	VVDAQLMLER	not-unique[unknown]	Oryza_sativa.IRGSP-1.0.30.gff3	0	0.001015572	0-UNIMOD:730	2	739.4186401	739.421129	1	PXD001030_CombineSearchEngines_psm_threshold_generic_mappedGff.mzid.gz	.	1
3	35827106	35827323	generic|A_OS03T0851100-01_9633	1000	-	35827106	35827323	0	2	29,4	0,213	generic|A_OS03T0851100-01	GQVVCKPGTVK	not-unique[unknown]	Oryza_sativa.IRGSP-1.0.30.gff3	0	3.51E-04	5-UNIMOD:4	2	586.8250732	586.826442	1	PXD001058_CombineSearchEngines_psm_threshold_generic_mappedGff.mzid.gz	.	8
1	1415718	1416252	generic|A_OS01T0125800-01_26068	1000	+	1415718	1416252	0	2	3,33	0,501	generic|A_OS01T0125800-01	QVLTVSADKTAK	not-unique[unknown]	Oryza_sativa.IRGSP-1.0.30.gff3	0	1.46E-04	.	2	630.8638916	630.8615355	1	PXD001058_CombineSearchEngines_psm_threshold_generic_mappedGff.mzid.gz	.	1
3	8201338	8201521	generic|A_OS03T0255100-01_28432	1000	-	8201338	8201521	0	2	26,10	0,173	generic|A_OS03T0255100-01	STPDMWPGLLQK	not-unique[unknown]	Oryza_sativa.IRGSP-1.0.30.gff3	0	2.28E-04	5-UNIMOD:35	2	694.8460083	694.847571	1	PXD001058_CombineSearchEngines_psm_threshold_generic_mappedGff.mzid.gz	.	2
1	4853858	4854125	generic|A_OS01T0191100-01_27046	1000	+	4853858	4854125	0	2	27,24	0,243	generic|A_OS01T0191100-01	VEEKEESDDDMGFSLFD	not-unique[unknown]	Oryza_sativa.IRGSP-1.0.30.gff3	0	9.76E-04	11-UNIMOD:35	2	1004.404602	1004.404225	1	PXD000265_CombineSearchEngines_psm_threshold_generic_mappedGff.mzid.gz	.	7
10	4642626	4643237	generic|A_OS10T0167300-01_5874	1000	-	4642626	4643237	0	2	50,10	0,601	generic|A_OS10T0167300-01	GVSKAVDNVNSVLAPALLGK	not-unique[unknown]	Oryza_sativa.IRGSP-1.0.30.gff3	0	5.96E-05	4-UNIMOD:1	2	997.5700684	997.567672	1	PXD002739_CombineSearchEngines_psm_threshold_generic_mappedGff.mzid.gz	.	6
3	34527127	34527385	generic|A_OS03T0822200-01_46060	1000	-	34527127	34527385	0	2	3,48	0,210	generic|A_OS03T0822200-01	KSEQYLADSGVPYTLLR	not-unique[unknown]	Oryza_sativa.IRGSP-1.0.30.gff3	0	2.74E-05	0-UNIMOD:730,1-UNIMOD:730	4	637.8602295	637.8612255	1	PXD001030_CombineSearchEngines_psm_threshold_generic_mappedGff.mzid.gz	.	1
5	719913	720900	generic|A_OS05T0113500-03_18304	1000	-	719913	720900	0	2	14,13	0,974	generic|A_OS05T0113500-03	SVSLPPTLK	not-unique[unknown]	Oryza_sativa.IRGSP-1.0.30.gff3	0	1.46E-04	3-UNIMOD:21	2	511.2700195	511.2701085	1	PXD000923_CombineSearchEngines_psm_threshold_generic_mappedGff.mzid.gz	.	9
7	23364830	23365467	generic|A_OS07T0577700-01_5471	1000	+	23364830	23365467	0	2	16,20	0,617	generic|A_OS07T0577700-01	MGHAGALVSGGK	unique	Oryza_sativa.IRGSP-1.0.30.gff3	0	1.85E-05	1-UNIMOD:35	2	550.7794189	550.7794915	1	PXD000265_CombineSearchEngines_psm_threshold_generic_mappedGff.mzid.gz	.	33
2	19220094	19220208	generic|A_OS02T0525900-01_60172	1000	+	19220094	19220208	0	2	18,9	0,105	generic|A_OS02T0525900-01	GPVQLSWFK	not-unique[unknown]	Oryza_sativa.IRGSP-1.0.30.gff3	0	1.79E-05	.	2	531.2945557	531.29256	1	PXD003156_CombineSearchEngines_psm_threshold_generic_mappedGff.mzid.gz	.	8
8	28134409	28134550	generic|A_OS08T0561700-01_1137	1000	+	28134409	28134550	0	2	3,36	0,105	generic|A_OS08T0561700-01	QLPLSGPNSVVGR	unique	Oryza_sativa.IRGSP-1.0.30.gff3	0	0.004690554	.	2	662.3727417	662.372601	1	PXD000265_CombineSearchEngines_psm_threshold_generic_mappedGff.mzid.gz	.	46
10	17207436	17209192	generic|A_OS10T0466300-01_46050	1000	-	17207436	17209192	0	2	20,25	0,1731	generic|A_OS10T0466300-01	QELSHALYQHDAACR	not-unique[unknown]	Oryza_sativa.IRGSP-1.0.30.gff3	0	4.61E-06	0-UNIMOD:730,8-UNIMOD:730,14-UNIMOD:4	4	602.5637817	602.5653712	1	PXD000313_CombineSearchEngines_psm_threshold_generic_mappedGff.mzid.gz	.	18
3	12549560	12549731	generic|A_OS03T0337900-01_23105	1000	-	12549560	12549731	0	2	8,61	0,110	generic|A_OS03T0337900-01	THTQDATPLTLGQEFSGYATQVK	not-unique[unknown]	Oryza_sativa.IRGSP-1.0.30.gff3	0	1.75E-05	.	3	831.750061	831.7467195	1	PXD000265_CombineSearchEngines_psm_threshold_generic_mappedGff.mzid.gz	.	4
2	10001910	10002700	generic|A_OS02T0274100-01_9995	1000	+	10001910	10002700	0	2	16,14	0,776	generic|A_OS02T0274100-01	ALVLTGAGGK	not-unique[unknown]	Oryza_sativa.IRGSP-1.0.30.gff3	0	6.60E-05	0-UNIMOD:730,10-UNIMOD:730	3	498.9857178	498.9869728	1	PXD000313_CombineSearchEngines_psm_threshold_generic_mappedGff.mzid.gz	.	1
4	27819557	27819706	generic|A_OS04T0555700-01_21300	1000	-	27819557	27819706	0	2	21,15	0,134	generic|A_OS04T0555700-01	LFFLSWSPDTSK	not-unique[unknown]	Oryza_sativa.IRGSP-1.0.30.gff3	0	5.64E-05	.	2	714.3654785	714.36391	1	PXD000265_CombineSearchEngines_psm_threshold_generic_mappedGff.mzid.gz	.	4
2	2915469	2915597	generic|A_OS02T0152800-01_4607	1000	-	2915469	2915597	0	2	20,16	0,112	generic|A_OS02T0152800-01	TLLPEEALNLLK	not-unique[unknown]	Oryza_sativa.IRGSP-1.0.30.gff3	0	0.009556698	0-UNIMOD:730,12-UNIMOD:730	3	655.0736084	654.7413558	1	PXD000313_CombineSearchEngines_psm_threshold_generic_mappedGff.mzid.gz	.	2
6	3061265	3062257	generic|A_OS06T0160400-01_33858	1000	-	3061265	3062257	0	2	38,10	0,982	generic|A_OS06T0160400-01	LTPPPQLPPQLTELPR	not-unique[unknown]	Oryza_sativa.IRGSP-1.0.30.gff3	0	4.39E-05	0-UNIMOD:730	3	701.0812378	701.0822708	1	PXD001030_CombineSearchEngines_psm_threshold_generic_mappedGff.mzid.gz	.	4
11	12038071	12038764	generic|A_OS11T0312220-00_6279	1000	+	12038071	12038764	0	2	33,27	0,666	generic|A_OS11T0312220-00	FAPPKVPGVDDVTGEPLLQR	not-unique[unknown]	Oryza_sativa.IRGSP-1.0.30.gff3	0	6.97E-04	.	3	712.3886108	712.3880288	1	PXD000265_CombineSearchEngines_psm_threshold_generic_mappedGff.mzid.gz	.	7
3	102363	102479	generic|A_OS03T0100900-01_16148	1000	+	102363	102479	0	2	4,38	0,78	generic|A_OS03T0100900-01	LGSFCNCVLPESLK	not-unique[unknown]	Oryza_sativa.IRGSP-1.0.30.gff3	0	1.96E-05	3-UNIMOD:21,5-UNIMOD:4,7-UNIMOD:4	2	852.3799438	852.380267	1	PXD000923_CombineSearchEngines_psm_threshold_generic_mappedGff.mzid.gz	.	2
12	27097480	27098136	generic|A_OS12T0632700-01_17279	1000	-	27097480	27098136	0	2	8,91	0,565	generic|A_OS12T0632700-01	MNPLVSVLHLYDVVNTPGVTADLSHMNTGAVVR	not-unique[unknown]	Oryza_sativa.IRGSP-1.0.30.gff3	0	8.55E-04	.	4	880.71557	880.7076235	1	PXD003156_CombineSearchEngines_psm_threshold_generic_mappedGff.mzid.gz	.	5
3	27290148	27290282	generic|A_OS03T0684400-01_3445	1000	+	27290148	27290282	0	2	23,13	0,121	generic|A_OS03T0684400-01	VLLFNYNSPGGK	not-unique[unknown]	Oryza_sativa.IRGSP-1.0.30.gff3	0	4.98E-05	.	2	654.8520508	654.8509655	1	PXD000265_CombineSearchEngines_psm_threshold_generic_mappedGff.mzid.gz	.	2
6	13630928	13631073	generic|A_OS06T0341300-01_2183	1000	+	13630928	13631073	0	2	24,15	0,130	generic|A_OS06T0341300-01	LTVGDVLTDATAK	unique	Oryza_sativa.IRGSP-1.0.30.gff3	0	4.27E-06	0-UNIMOD:730,13-UNIMOD:730	3	638.0437622	638.0452161	1	PXD000313_CombineSearchEngines_psm_threshold_generic_mappedGff.mzid.gz	.	20
4	24851289	24851405	generic|A_OS04T0496800-01_45738	1000	-	24851289	24851405	0	2	3,36	0,80	generic|A_OS04T0496800-01	LFNDELTLDNMNR	not-unique[unknown]	Oryza_sativa.IRGSP-1.0.30.gff3	0	2.55E-05	11-UNIMOD:35	2	805.8775024	805.877587	1	PXD000265_CombineSearchEngines_psm_threshold_generic_mappedGff.mzid.gz	.	1
4	33557920	33560267	generic|A_OS04T0658000-01_11365	1000	+	33557920	33560267	0	2	15,36	0,2311	generic|A_OS04T0658000-01	GSSAEVYLYGGHVTSWK	not-unique[unknown]	Oryza_sativa.IRGSP-1.0.30.gff3	0	4.01E-05	.	2	920.9498901	920.94685	1	PXD002740_CombineSearchEngines_psm_threshold_generic_mappedGff.mzid.gz	.	4
10	8795895	8796073	generic|A_OS10T0321700-01_89410	1000	-	8795895	8796073	0	2	37,11	0,167	generic|A_OS10T0321700-01	LFLGGLSYGTDDQSLK	not-unique[unknown]	Oryza_sativa.IRGSP-1.0.30.gff3	0	3.75E-05	.	2	857.4453735	857.438331	1	PXD000265_CombineSearchEngines_psm_threshold_generic_mappedGff.mzid.gz	.	12
1	11002292	11002708	generic|A_OS01T0300200-01_20963	1000	-	11002292	11002708	0	2	8,16	0,400	generic|A_OS01T0300200-01	FNNLPQVK	not-unique[unknown]	Oryza_sativa.IRGSP-1.0.30.gff3	0	0.001239192	.	2	480.2682495	480.2690845	1	PXD000265_CombineSearchEngines_psm_threshold_generic_mappedGff.mzid.gz	.	15
5	26639358	26639663	generic|A_OS05T0536400-01_13360	1000	-	26639358	26639663	0	2	35,28	0,277	generic|A_OS05T0536400-01	VAEVQEAELKPFVESLSNCPK	not-unique[unknown]	Oryza_sativa.IRGSP-1.0.30.gff3	0	0.001707707	0-UNIMOD:730,10-UNIMOD:730,19-UNIMOD:4,21-UNIMOD:730	4	822.704895	822.4584497	1	PXD000313_CombineSearchEngines_psm_threshold_generic_mappedGff.mzid.gz	.	7
7	5145703	5145847	generic|A_OS07T0195100-01_3001	1000	-	5145703	5145847	0	2	11,10	0,134	generic|A_OS07T0195100-01	FFETSAK	not-unique[unknown]	Oryza_sativa.IRGSP-1.0.30.gff3	0	0.002387109	0-UNIMOD:730,7-UNIMOD:730	3	479.942749	479.9447731	1	PXD000313_CombineSearchEngines_psm_threshold_generic_mappedGff.mzid.gz	.	6
4	32742875	32743461	generic|A_OS04T0643300-01_1889	1000	+	32742875	32743461	0	2	10,17	0,569	generic|A_OS04T0643300-01	VLSGNETLR	not-unique[unknown]	Oryza_sativa.IRGSP-1.0.30.gff3	0	9.70E-04	0-UNIMOD:730	2	646.8751831	646.877411	1	PXD000313_CombineSearchEngines_psm_threshold_generic_mappedGff.mzid.gz	.	4
7	18579716	18580970	generic|A_OS07T0496000-01_3228	1000	-	18579716	18580970	0	2	3,54	0,1200	generic|A_OS07T0496000-01	GSDVLLVLVGNKTDLVDKR	not-unique[unknown]	Oryza_sativa.IRGSP-1.0.30.gff3	0	8.57E-05	.	3	681.0640869	681.0599115	1	PXD000265_CombineSearchEngines_psm_threshold_generic_mappedGff.mzid.gz	.	3
2	27910025	27911868	generic|A_OS02T0682600-01_21758	1000	-	27910025	27911868	0	2	17,37	0,1806	generic|A_OS02T0682600-01	AQLAQAYAQEFLETVGNK	not-unique[unknown]	Oryza_sativa.IRGSP-1.0.30.gff3	0	3.99E-05	0-UNIMOD:730,18-UNIMOD:730	4	648.1091309	648.108769	1	PXD001030_CombineSearchEngines_psm_threshold_generic_mappedGff.mzid.gz	.	3
11	4385942	4386101	generic|A_OS11T0186300-01_92032	1000	+	4385942	4386101	0	2	14,19	0,140	generic|A_OS11T0186300-01	AVYGGFAAALR	not-unique[unknown]	Oryza_sativa.IRGSP-1.0.30.gff3	0	5.57E-05	.	2	548.3031616	548.3009125	1	PXD000265_CombineSearchEngines_psm_threshold_generic_mappedGff.mzid.gz	.	1
10	18555120	18555581	generic|A_OS10T0489200-01_678	1000	-	18555120	18555581	0	2	24,24	0,437	generic|A_OS10T0489200-01	FLDTAVNSSCEGLLLK	not-unique[unknown]	Oryza_sativa.IRGSP-1.0.30.gff3	0	0.003540787	10-UNIMOD:4	2	883.9660655	883.953295	1	PXD001058_CombineSearchEngines_psm_threshold_generic_mappedGff.mzid.gz	.	2
7	28679218	28679378	generic|A_OS07T0677300-01_212453	1000	+	28679218	28679378	0	2	34,41	0,119	generic|A_OS07T0677300-01	GLDVTDMVALSGAHTLGQAQCQNFR	unique	Oryza_sativa.IRGSP-1.0.30.gff3	0	5.75E-04	18-UNIMOD:7,21-UNIMOD:4	3	897.4321484	897.4268895	1	PXD003156_CombineSearchEngines_psm_threshold_generic_mappedGff.mzid.gz	.	1
3	23369579	23370315	generic|A_OS03T0616700-01_13062	1000	-	23369579	23370315	0	2	23,19	0,717	generic|A_OS03T0616700-01	AQLLASQPVDQQQR	not-unique[unknown]	Oryza_sativa.IRGSP-1.0.30.gff3	0	1.88E-05	.	2	791.4260254	791.420812	1	PXD000265_CombineSearchEngines_psm_threshold_generic_mappedGff.mzid.gz	.	3
2	26956582	26956873	generic|A_OS02T0664300-01_33348	1000	+	26956582	26956873	0	2	21,6	0,285	generic|A_OS02T0664300-01	ALLAAVEHK	not-unique[unknown]	Oryza_sativa.IRGSP-1.0.30.gff3	0	4.24E-06	0-UNIMOD:730,9-UNIMOD:730	3	520.6605225	520.6624888	1	PXD000313_CombineSearchEngines_psm_threshold_generic_mappedGff.mzid.gz	.	18
2	2567166	2567289	generic|A_OS02T0146700-01_21572	1000	+	2567166	2567289	0	2	21,21	0,102	generic|A_OS02T0146700-01	SPEDLYKVHLLDGR	not-unique[unknown]	Oryza_sativa.IRGSP-1.0.30.gff3	0	0.009223907	.	2	821.4216309	821.4333825	1	PXD001058_CombineSearchEngines_psm_threshold_generic_mappedGff.mzid.gz	.	2
6	19826635	19827517	generic|A_OS06T0531200-01_9209	1000	-	19826635	19827517	0	2	41,22	0,860	generic|A_OS06T0531200-01	ADEVAGPMVMRPQHGVEFSLK	not-unique[unknown]	Oryza_sativa.IRGSP-1.0.30.gff3	0	4.57E-06	0-UNIMOD:730,8-UNIMOD:35,10-UNIMOD:35,21-UNIMOD:730	4	735.6380615	735.389829	1	PXD000313_CombineSearchEngines_psm_threshold_generic_mappedGff.mzid.gz	.	2
3	5116724	5116954	generic|A_OS03T0197300-01_1185	1000	+	5116724	5116954	0	2	82,5	0,225	generic|A_OS03T0197300-01	LHFLTMSPGTLFLPVQLHADMVFYVHSGR	not-unique[unknown]	Oryza_sativa.IRGSP-1.0.30.gff3	0	9.55E-05	21-UNIMOD:35	5	666.7480469	666.7450617	1	PXD002739_CombineSearchEngines_psm_threshold_generic_mappedGff.mzid.gz	.	13
6	23689610	23689748	generic|A_OS06T0600301-00_66434	1000	+	23689610	23689748	0	2	28,5	0,133	generic|A_OS06T0600301-00	LLLVGDGGTGK	not-unique[unknown]	Oryza_sativa.IRGSP-1.0.30.gff3	0	2.16E-04	.	2	515.3005981	515.3005825	1	PXD000265_CombineSearchEngines_psm_threshold_generic_mappedGff.mzid.gz	.	2
1	29734718	29734910	generic|A_OS01T0714900-01_71529	1000	-	29734718	29734910	0	2	12,21	0,171	generic|A_OS01T0714900-01	VLVLGDSGVGK	not-unique[unknown]	Oryza_sativa.IRGSP-1.0.30.gff3	0	3.72E-04	.	2	522.3109741	522.308407	1	PXD000265_CombineSearchEngines_psm_threshold_generic_mappedGff.mzid.gz	.	1
1	593035	593135	generic|A_OS01T0111200-01_27552	1000	+	593035	593135	0	2	15,21	0,79	generic|A_OS01T0111200-01	KLDTETFGDFPR	not-unique[unknown]	Oryza_sativa.IRGSP-1.0.30.gff3	0	1.19E-04	0-UNIMOD:730,1-UNIMOD:730	4	509.5324402	509.2833555	1	PXD001030_CombineSearchEngines_psm_threshold_generic_mappedGff.mzid.gz	.	1
2	23895046	23895640	generic|A_OS02T0608900-01_36024	1000	-	23895046	23895640	0	2	23,19	0,575	generic|A_OS02T0608900-01	VGWASVWVGQEDGK	not-unique[unknown]	Oryza_sativa.IRGSP-1.0.30.gff3	0	0.004621006	.	2	759.3718262	759.3727985	1	PXD000265_CombineSearchEngines_psm_threshold_generic_mappedGff.mzid.gz	.	2
5	28623647	28623793	generic|A_OS05T0574500-01_14539	1000	-	28623647	28623793	0	2	55,8	0,138	generic|A_OS05T0574500-01	KYEPTLGVEVHPLDFTTNCGK	not-unique[unknown]	Oryza_sativa.IRGSP-1.0.30.gff3	0	5.93E-06	0-UNIMOD:730,1-UNIMOD:730,18-UNIMOD:7,19-UNIMOD:4,21-UNIMOD:730	4	830.6984253	830.4506232	1	PXD000313_CombineSearchEngines_psm_threshold_generic_mappedGff.mzid.gz	.	5
8	11895265	11895627	generic|A_OS08T0295300-01_59786	1000	-	11895265	11895627	0	2	34,5	0,357	generic|A_OS08T0295300-01	FKVELLNELPEDK	not-unique[unknown]	Oryza_sativa.IRGSP-1.0.30.gff3	0	1.90E-04	0-UNIMOD:730,2-UNIMOD:730,13-UNIMOD:730	4	622.6209717	622.3712775	1	PXD000313_CombineSearchEngines_psm_threshold_generic_mappedGff.mzid.gz	.	2
5	28220547	28222561	generic|A_OS05T0566900-01_436	1000	+	28220547	28222561	0	2	13,20	0,1994	generic|A_OS05T0566900-01	LLSQDTFQEVK	not-unique[unknown]	Oryza_sativa.IRGSP-1.0.30.gff3	0	4.29E-04	0-UNIMOD:730,11-UNIMOD:730	3	639.3671875	639.3698108	1	PXD000313_CombineSearchEngines_psm_threshold_generic_mappedGff.mzid.gz	.	22
2	32465345	32465929	generic|A_OS02T0770000-01_37399	1000	-	32465345	32465929	0	2	29,7	0,577	generic|A_OS02T0770000-01	TVTLNADGVSRK	not-unique[unknown]	Oryza_sativa.IRGSP-1.0.30.gff3	0	6.32E-05	.	2	630.8484497	630.848959	1	PXD000265_CombineSearchEngines_psm_threshold_generic_mappedGff.mzid.gz	.	4
7	25433212	25433347	generic|A_OS07T0616800-01_3451	1000	+	25433212	25433347	0	2	15,27	0,108	generic|A_OS07T0616800-01	LGVTHCTLAHALEK	unique	Oryza_sativa.IRGSP-1.0.30.gff3	0	1.69E-05	6-UNIMOD:4	2	775.413269	775.4114015	1	PXD003156_CombineSearchEngines_psm_threshold_generic_mappedGff.mzid.gz	.	49
5	21492401	21492519	generic|A_OS05T0438500-01_16199	1000	+	21492401	21492519	0	2	15,9	0,109	generic|A_OS05T0438500-01	TGLLKVDR	not-unique[unknown]	Oryza_sativa.IRGSP-1.0.30.gff3	0	2.66E-04	.	2	451.2773132	451.27691	1	PXD000265_CombineSearchEngines_psm_threshold_generic_mappedGff.mzid.gz	.	4
4	30245905	30246071	generic|A_OS04T0599400-01_196	1000	+	30245905	30246071	0	2	18,24	0,142	generic|A_OS04T0599400-01	FGLASDLDELHVVR	not-unique[unknown]	Oryza_sativa.IRGSP-1.0.30.gff3	0	2.64E-04	.	3	524.2761841	524.2789788	1	PXD000265_CombineSearchEngines_psm_threshold_generic_mappedGff.mzid.gz	.	8
7	24593502	24594159	generic|A_OS07T0602200-01_39743	1000	+	24593502	24594159	0	2	23,1	0,656	generic|A_OS07T0602200-01	VLFFSVHR	not-unique[unknown]	Oryza_sativa.IRGSP-1.0.30.gff3	0	0.006451423	.	2	502.7879639	502.7874445	1	PXD001058_CombineSearchEngines_psm_threshold_generic_mappedGff.mzid.gz	.	1
8	27966441	27966587	generic|A_OS08T0558900-01_41290	1000	+	27966441	27966587	0	2	18,3	0,143	generic|A_OS08T0558900-01	ENVYVQK	not-unique[unknown]	Oryza_sativa.IRGSP-1.0.30.gff3	0	2.24E-04	0-UNIMOD:730,7-UNIMOD:730	2	744.4368896	744.4375235	1	PXD000313_CombineSearchEngines_psm_threshold_generic_mappedGff.mzid.gz	.	4
1	3993503	3993634	generic|A_OS01T0177200-01_74027	1000	+	3993503	3993634	0	2	37,17	0,114	generic|A_OS01T0177200-01	GLQPGEELLPEGASGDNK	not-unique[unknown]	Oryza_sativa.IRGSP-1.0.30.gff3	0	6.41E-05	.	2	905.9546509	905.944513	1	PXD000265_CombineSearchEngines_psm_threshold_generic_mappedGff.mzid.gz	.	5
2	11752491	11753353	generic|A_OS02T0302700-01_1024	1000	+	11752491	11753353	0	2	25,20	0,842	generic|A_OS02T0302700-01	EESVLVLPGSALGLK	not-unique[unknown]	Oryza_sativa.IRGSP-1.0.30.gff3	0	6.77E-05	0-UNIMOD:731,15-UNIMOD:731	3	707.4296875	707.4310698	1	PXD000313_CombineSearchEngines_psm_threshold_generic_mappedGff.mzid.gz	.	3
11	583930	585035	generic|A_OS11T0112400-01_48197	1000	+	583930	585035	0	2	19,26	0,1079	generic|A_OS11T0112400-01	DMVALSGSHTLGQAR	not-unique[unknown]	Oryza_sativa.IRGSP-1.0.30.gff3	0	3.20E-06	.	2	771.8911743	771.88829	1	PXD003156_CombineSearchEngines_psm_threshold_generic_mappedGff.mzid.gz	.	7
8	2081933	2082141	generic|A_OS08T0137100-01_21419	1000	+	2081933	2082141	0	2	24,24	0,184	generic|A_OS08T0137100-01	TKEQSPGEGSLDLLQK	not-unique[unknown]	Oryza_sativa.IRGSP-1.0.30.gff3	0	7.72E-04	5-UNIMOD:21	2	905.4324951	905.4351395	1	PXD000923_CombineSearchEngines_psm_threshold_generic_mappedGff.mzid.gz	.	1
10	16777766	16777905	generic|A_OS10T0457600-01_14887	1000	+	16777766	16777905	0	2	21,15	0,124	generic|A_OS10T0457600-01	MEQDQAAVESHR	unique	Oryza_sativa.IRGSP-1.0.30.gff3	0	3.25E-04	.	2	700.8131104	700.8147905	1	PXD000265_CombineSearchEngines_psm_threshold_generic_mappedGff.mzid.gz	.	9
10	11582696	11582828	generic|A_OS10T0369000-01_10526	1000	-	11582696	11582828	0	2	14,31	0,101	generic|A_OS10T0369000-01	VEALLQFLLQQGASK	not-unique[unknown]	Oryza_sativa.IRGSP-1.0.30.gff3	0	5.71E-05	.	2	822.9718628	822.969606	1	PXD002739_CombineSearchEngines_psm_threshold_generic_mappedGff.mzid.gz	.	4
2	33543571	33544820	generic|A_OS02T0789400-01_15326	1000	-	33543571	33544820	0	2	7,29	0,1220	generic|A_OS02T0789400-01	DAEDALRDLDGK	not-unique[unknown]	Oryza_sativa.IRGSP-1.0.30.gff3	0	0.008907981	.	2	659.3151855	659.3176885	1	PXD000265_CombineSearchEngines_psm_threshold_generic_mappedGff.mzid.gz	.	4
3	15215995	15216841	generic|A_OS03T0383800-02_116512	1000	-	15215995	15216841	0	2	40,8	0,838	generic|A_OS03T0383800-02	KLEAEETVAATEPLKR	not-unique[unknown]	Oryza_sativa.IRGSP-1.0.30.gff3	0	0.006772652	.	3	595.661438	595.6632698	1	PXD000265_CombineSearchEngines_psm_threshold_generic_mappedGff.mzid.gz	.	2
10	14258187	14258430	generic|A_OS10T0410600-02_41399	1000	+	14258187	14258430	0	2	3,39	0,204	generic|A_OS10T0410600-02	QLTQVYGFYDECLR	not-unique[unknown]	Oryza_sativa.IRGSP-1.0.30.gff3	0	4.23E-06	0-UNIMOD:730,12-UNIMOD:4	3	699.3510742	699.3523151	1	PXD000313_CombineSearchEngines_psm_threshold_generic_mappedGff.mzid.gz	.	5
1	10194305	10194946	generic|A_OS01T0284700-01_20569	1000	+	10194305	10194946	0	2	39,15	0,626	generic|A_OS01T0284700-01	DFMLQGGDFQNNNGTGGR	not-unique[unknown]	Oryza_sativa.IRGSP-1.0.30.gff3	0	2.75E-05	0-UNIMOD:730,13-UNIMOD:7	3	745.0213013	745.0130268	1	PXD001030_CombineSearchEngines_psm_threshold_generic_mappedGff.mzid.gz	.	2
1	33902637	33902840	generic|A_OS01T0800500-01_15051	1000	+	33902637	33902840	0	2	23,7	0,196	generic|A_OS01T0800500-01	TPWVLFLGHR	unique	Oryza_sativa.IRGSP-1.0.30.gff3	0	0.003511844	.	3	409.232666	409.2328645	1	PXD002291_CombineSearchEngines_psm_threshold_generic_mappedGff.mzid.gz	.	3
2	28114371	28114779	generic|A_OS02T0686400-01_16098	1000	+	28114371	28114779	0	2	15,18	0,390	generic|A_OS02T0686400-01	ATTQQVELQVR	not-unique[unknown]	Oryza_sativa.IRGSP-1.0.30.gff3	0	5.04E-04	.	2	636.8480225	636.84896	1	PXD000265_CombineSearchEngines_psm_threshold_generic_mappedGff.mzid.gz	.	46
5	5296027	5296167	generic|A_OS05T0186300-01_11279	1000	-	5296027	5296167	0	2	3,33	0,107	generic|A_OS05T0186300-01	RPQGLYLSLKDK	not-unique[unknown]	Oryza_sativa.IRGSP-1.0.30.gff3	0	9.78E-05	.	3	473.2790222	473.2769068	1	PXD000265_CombineSearchEngines_psm_threshold_generic_mappedGff.mzid.gz	.	2
1	589592	590100	generic|A_OS01T0111200-01_22432	1000	+	589592	590100	0	2	15,15	0,493	generic|A_OS01T0111200-01	GSDLKDLQVK	not-unique[unknown]	Oryza_sativa.IRGSP-1.0.30.gff3	0	7.08E-04	0-UNIMOD:730,5-UNIMOD:730,10-UNIMOD:730	3	672.4120483	672.4136328	1	PXD000313_CombineSearchEngines_psm_threshold_generic_mappedGff.mzid.gz	.	4
8	26140588	26140697	generic|A_OS08T0525600-01_19730	1000	+	26140588	26140697	0	2	34,5	0,104	generic|A_OS08T0525600-01	WENPKDLDEVFVK	not-unique[unknown]	Oryza_sativa.IRGSP-1.0.30.gff3	0	0.002034554	0-UNIMOD:730,5-UNIMOD:730,13-UNIMOD:730	4	633.6098022	633.6122647	1	PXD000313_CombineSearchEngines_psm_threshold_generic_mappedGff.mzid.gz	.	2
6	17491127	17491230	generic|A_OS06T0498400-01_68011	1000	+	17491127	17491230	0	2	6,21	0,82	generic|A_OS06T0498400-01	QLVEFEEAR	not-unique[unknown]	Oryza_sativa.IRGSP-1.0.30.gff3	0	4.65E-05	.	2	560.7850952	560.785296	1	PXD000265_CombineSearchEngines_psm_threshold_generic_mappedGff.mzid.gz	.	3
2	19884330	19884491	generic|A_OS02T0537700-01_5905	1000	+	19884330	19884491	0	2	27,15	0,146	generic|A_OS02T0537700-01	SFGVLLPDQGLALR	not-unique[unknown]	Oryza_sativa.IRGSP-1.0.30.gff3	0	2.06E-05	.	2	743.428833	743.424834	1	PXD000265_CombineSearchEngines_psm_threshold_generic_mappedGff.mzid.gz	.	83
11	17038290	17038652	generic|A_OS11T0484000-01_105322	1000	-	17038290	17038652	0	2	20,4	0,358	generic|A_OS11T0484000-01	LQVEEDLK	not-unique[unknown]	Oryza_sativa.IRGSP-1.0.30.gff3	0	4.96E-04	0-UNIMOD:730,8-UNIMOD:730	3	527.9802856	527.9817755	1	PXD000313_CombineSearchEngines_psm_threshold_generic_mappedGff.mzid.gz	.	1
3	12402531	12403948	generic|A_OS03T0335300-01_32246	1000	+	12402531	12403948	0	2	4,20	0,1397	generic|A_OS03T0335300-01	GQCYFTTK	not-unique[unknown]	Oryza_sativa.IRGSP-1.0.30.gff3	0	2.67E-04	0-UNIMOD:730,3-UNIMOD:4,8-UNIMOD:730	3	538.2890625	538.2919535	1	PXD001030_CombineSearchEngines_psm_threshold_generic_mappedGff.mzid.gz	.	3
5	8617244	8618194	generic|A_OS05T0241400-01_63266	1000	-	8617244	8618194	0	2	30,12	0,938	generic|A_OS05T0241400-01	LLPVVAEQEGTELK	not-unique[unknown]	Oryza_sativa.IRGSP-1.0.30.gff3	0	6.50E-05	.	2	763.4282227	763.4272395	1	PXD000265_CombineSearchEngines_psm_threshold_generic_mappedGff.mzid.gz	.	1
6	8014132	8014314	generic|A_OS06T0254700-01_21293	1000	-	8014132	8014314	0	2	10,38	0,144	generic|A_OS06T0254700-01	NKDGLLYPSETYQGFR	not-unique[unknown]	Oryza_sativa.IRGSP-1.0.30.gff3	0	4.29E-04	0-UNIMOD:730,2-UNIMOD:730	4	625.0913086	624.8390217	1	PXD001030_CombineSearchEngines_psm_threshold_generic_mappedGff.mzid.gz	.	2
3	6681190	6681317	generic|A_OS03T0227000-01_17123	1000	+	6681190	6681317	0	2	27,6	0,121	generic|A_OS03T0227000-01	FGALVDALKPR	not-unique[unknown]	Oryza_sativa.IRGSP-1.0.30.gff3	0	5.51E-04	.	2	593.8518677	593.8507735	1	PXD000265_CombineSearchEngines_psm_threshold_generic_mappedGff.mzid.gz	.	3
6	8014132	8014308	generic|A_OS06T0254700-01_27674	1000	-	8014132	8014308	0	2	10,32	0,144	generic|A_OS06T0254700-01	DGLLYPSETYQGFR	not-unique[unknown]	Oryza_sativa.IRGSP-1.0.30.gff3	0	3.91E-05	0-UNIMOD:730	3	650.6675415	650.6685201	1	PXD001030_CombineSearchEngines_psm_threshold_generic_mappedGff.mzid.gz	.	1
1	28449893	28450967	generic|A_OS01T0689451-01_60796	1000	-	28449893	28450967	0	2	3,36	0,1038	generic|A_OS01T0689451-01	YYCNLCKFFDDER	not-unique[unknown]	Oryza_sativa.IRGSP-1.0.30.gff3	0	0.007104714	0-UNIMOD:730,3-UNIMOD:4,4-UNIMOD:7,6-UNIMOD:4,7-UNIMOD:730	3	813.7160034	813.7238135	1	PXD000313_CombineSearchEngines_psm_threshold_generic_mappedGff.mzid.gz	.	8
1	32976172	32976361	generic|A_OS01T0778800-01_10933	1000	+	32976172	32976361	0	2	12,15	0,174	generic|A_OS01T0778800-01	VESEVALLR	not-unique[unknown]	Oryza_sativa.IRGSP-1.0.30.gff3	0	4.45E-04	0-UNIMOD:730	2	660.3950195	660.3954365	1	PXD000313_CombineSearchEngines_psm_threshold_generic_mappedGff.mzid.gz	.	1
2	25455698	25456449	generic|A_OS02T0634900-01_8072	1000	+	25455698	25456449	0	2	38,22	0,729	generic|A_OS02T0634900-01	LQSLTPNLGVVYSGMGPDFR	not-unique[unknown]	Oryza_sativa.IRGSP-1.0.30.gff3	0	2.60E-05	15-UNIMOD:35	2	1084.039917	1084.046243	1	PXD000265_CombineSearchEngines_psm_threshold_generic_mappedGff.mzid.gz	.	32
3	93804	93926	generic|A_OS03T0100800-01_62054	1000	+	93804	93926	0	2	21,21	0,101	generic|A_OS03T0100800-01	SLAVAYQEVPEGTK	not-unique[unknown]	Oryza_sativa.IRGSP-1.0.30.gff3	0	1.78E-05	.	2	746.3892212	746.38811	1	PXD000265_CombineSearchEngines_psm_threshold_generic_mappedGff.mzid.gz	.	4
6	8154601	8154731	generic|A_OS06T0256500-01_54436	1000	+	8154601	8154731	0	2	25,17	0,113	generic|A_OS06T0256500-01	DLDPETTLVVVVSK	not-unique[unknown]	Oryza_sativa.IRGSP-1.0.30.gff3	0	1.57E-05	.	2	757.9211426	757.919247	1	PXD000265_CombineSearchEngines_psm_threshold_generic_mappedGff.mzid.gz	.	17
12	25088139	25088239	generic|A_OS12T0597500-01_88991	1000	-	25088139	25088239	0	2	10,14	0,86	generic|A_OS12T0597500-01	SHVELDVR	not-unique[unknown]	Oryza_sativa.IRGSP-1.0.30.gff3	0	8.26E-06	0-UNIMOD:730	3	420.2391663	420.2400778	1	PXD000313_CombineSearchEngines_psm_threshold_generic_mappedGff.mzid.gz	.	4
5	6533950	6534649	generic|A_OS05T0204900-01_66923	1000	+	6533950	6534649	0	2	7,29	0,670	generic|A_OS05T0204900-01	LLEVEPQYTGPR	not-unique[unknown]	Oryza_sativa.IRGSP-1.0.30.gff3	0	5.34E-05	.	2	701.3759155	701.372263	1	PXD000265_CombineSearchEngines_psm_threshold_generic_mappedGff.mzid.gz	.	16
1	36674744	36675272	generic|A_OS01T0851700-01_5850	1000	-	36674744	36675272	0	2	6,33	0,495	generic|A_OS01T0851700-01	FFGHVELLPDGSR	not-unique[unknown]	Oryza_sativa.IRGSP-1.0.30.gff3	0	0.00988247	.	3	491.92099	491.9210145	1	PXD000265_CombineSearchEngines_psm_threshold_generic_mappedGff.mzid.gz	.	16
7	28273760	28273963	generic|A_OS07T0669100-01_27150	1000	-	28273760	28273963	0	2	13,11	0,192	generic|A_OS07T0669100-01	YGLTGEFK	not-unique[unknown]	Oryza_sativa.IRGSP-1.0.30.gff3	0	0.004749262	.	2	457.7381592	457.7345395	1	PXD000265_CombineSearchEngines_psm_threshold_generic_mappedGff.mzid.gz	.	12
11	253303	253662	generic|A_OS11T0105400-01_22556	1000	-	253303	253662	0	2	14,22	0,337	generic|A_OS11T0105400-01	TGSLVTETVELK	not-unique[unknown]	Oryza_sativa.IRGSP-1.0.30.gff3	0	4.38E-06	0-UNIMOD:730,12-UNIMOD:730	3	629.0405884	629.0415828	1	PXD000313_CombineSearchEngines_psm_threshold_generic_mappedGff.mzid.gz	.	1
4	30468158	30468465	generic|A_OS04T0604000-01_1225	1000	-	30468158	30468465	0	2	38,7	0,300	generic|A_OS04T0604000-01	SVEEDRTSALSLASK	not-unique[unknown]	Oryza_sativa.IRGSP-1.0.30.gff3	0	2.45E-05	.	2	796.9088135	796.909941	1	PXD000265_CombineSearchEngines_psm_threshold_generic_mappedGff.mzid.gz	.	8
2	31246761	31247468	generic|A_OS02T0744900-01_38854	1000	+	31246761	31247468	0	2	44,1	0,706	generic|A_OS02T0744900-01	AEGAGAEVVNGLFLR	unique	Oryza_sativa.IRGSP-1.0.30.gff3	0	6.15E-06	0-UNIMOD:730,10-UNIMOD:7	3	603.3331909	603.3333661	1	PXD000313_CombineSearchEngines_psm_threshold_generic_mappedGff.mzid.gz	.	6
10	19221039	19221199	generic|A_OS10T0503500-01_38343	1000	+	19221039	19221199	0	2	23,31	0,129	generic|A_OS10T0503500-01	LVVVGAGSAGLGVLNMAK	not-unique[unknown]	Oryza_sativa.IRGSP-1.0.30.gff3	0	2.02E-05	.	2	828.4801025	828.4792835	1	PXD000265_CombineSearchEngines_psm_threshold_generic_mappedGff.mzid.gz	.	1
3	32094457	32094568	generic|A_OS03T0774200-01_22257	1000	-	32094457	32094568	0	2	23,7	0,104	generic|A_OS03T0774200-01	NVTLNYPFEK	not-unique[unknown]	Oryza_sativa.IRGSP-1.0.30.gff3	0	0.002424105	.	2	612.8165283	612.8165915	1	PXD000265_CombineSearchEngines_psm_threshold_generic_mappedGff.mzid.gz	.	16
2	5527863	5527992	generic|A_OS02T0198600-01_56421	1000	+	5527863	5527992	0	2	30,18	0,111	generic|A_OS02T0198600-01	LASLSQGAAGESSTAR	not-unique[unknown]	Oryza_sativa.IRGSP-1.0.30.gff3	0	2.37E-05	.	2	753.3812866	753.3813515	1	PXD000265_CombineSearchEngines_psm_threshold_generic_mappedGff.mzid.gz	.	62
3	5656896	5657019	generic|A_OS03T0208500-01_3619	1000	-	5656896	5657019	0	2	19,11	0,112	generic|A_OS03T0208500-01	ELLLGLVVPK	not-unique[unknown]	Oryza_sativa.IRGSP-1.0.30.gff3	0	0.003391313	.	2	541.3551636	540.854993	1	PXD000265_CombineSearchEngines_psm_threshold_generic_mappedGff.mzid.gz	.	6
8	16967224	16967339	generic|A_OS08T0366000-01_11278	1000	-	16967224	16967339	0	2	13,17	0,98	generic|A_OS08T0366000-01	DAKHYLEFWK	not-unique[unknown]	Oryza_sativa.IRGSP-1.0.30.gff3	0	2.41E-05	3-UNIMOD:1	2	689.8461914	689.843141	1	PXD002739_CombineSearchEngines_psm_threshold_generic_mappedGff.mzid.gz	.	3
1	31860507	31860742	generic|A_OS01T0758300-01_3402	1000	-	31860507	31860742	0	2	29,1	0,234	generic|A_OS01T0758300-01	LATPELEYGR	not-unique[unknown]	Oryza_sativa.IRGSP-1.0.30.gff3	0	0.001260005	.	2	574.8032227	574.800942	1	PXD000265_CombineSearchEngines_psm_threshold_generic_mappedGff.mzid.gz	.	8
8	16967224	16967330	generic|A_OS08T0366000-01_9479	1000	-	16967224	16967330	0	2	13,8	0,98	generic|A_OS08T0366000-01	HYLEFWK	not-unique[unknown]	Oryza_sativa.IRGSP-1.0.30.gff3	0	0.00335438	.	2	511.7592468	511.7583485	1	PXD000265_CombineSearchEngines_psm_threshold_generic_mappedGff.mzid.gz	.	36
3	7986427	7987054	generic|A_OS03T0251500-01_21224	1000	+	7986427	7987054	0	2	38,10	0,617	generic|A_OS03T0251500-01	FTSAFQELVDAYGLAK	not-unique[unknown]	Oryza_sativa.IRGSP-1.0.30.gff3	0	1.82E-05	.	2	880.4487305	880.448699	1	PXD000265_CombineSearchEngines_psm_threshold_generic_mappedGff.mzid.gz	.	6
3	10849144	10849299	generic|A_OS03T0305600-01_29192	1000	+	10849144	10849299	0	2	19,17	0,138	generic|A_OS03T0305600-01	SFPDLNGGNSSK	unique	Oryza_sativa.IRGSP-1.0.30.gff3	0	0.001070471	6-UNIMOD:7	2	612.281189	612.280574	1	PXD000265_CombineSearchEngines_psm_threshold_generic_mappedGff.mzid.gz	.	33
4	4442934	4443078	generic|A_OS04T0165400-01_2460	1000	-	4442934	4443078	0	2	11,34	0,110	generic|A_OS04T0165400-01	FLGSSSEFMQSNLNR	not-unique[unknown]	Oryza_sativa.IRGSP-1.0.30.gff3	0	2.57E-04	9-UNIMOD:35	2	866.9017334	866.901593	1	PXD000265_CombineSearchEngines_psm_threshold_generic_mappedGff.mzid.gz	.	1
3	21683121	21684152	generic|A_OS03T0587000-01_18597	1000	+	21683121	21684152	0	2	18,12	0,1019	generic|A_OS03T0587000-01	ALLVTEVGTK	not-unique[unknown]	Oryza_sativa.IRGSP-1.0.30.gff3	0	6.35E-05	.	2	515.8110962	515.810783	1	PXD000265_CombineSearchEngines_psm_threshold_generic_mappedGff.mzid.gz	.	8
3	21683121	21684155	generic|A_OS03T0587000-01_33191	1000	+	21683121	21684155	0	2	18,15	0,1019	generic|A_OS03T0587000-01	ALLVTEVGTKR	not-unique[unknown]	Oryza_sativa.IRGSP-1.0.30.gff3	0	4.80E-05	.	2	593.8617554	593.8613385	1	PXD000265_CombineSearchEngines_psm_threshold_generic_mappedGff.mzid.gz	.	6
10	17049571	17050207	generic|A_OS10T0462900-01_505	1000	+	17049571	17050207	0	2	37,29	0,607	generic|A_OS10T0462900-01	QVANATNDTAGDGTTCATVLTK	not-unique[unknown]	Oryza_sativa.IRGSP-1.0.30.gff3	0	5.74E-06	0-UNIMOD:730,4-UNIMOD:7,16-UNIMOD:4,22-UNIMOD:730	3	940.1481323	940.1498035	1	PXD000313_CombineSearchEngines_psm_threshold_generic_mappedGff.mzid.gz	.	92
10	3476429	3476562	generic|A_OS10T0155500-01_34957	1000	-	3476429	3476562	0	2	28,11	0,122	generic|A_OS10T0155500-01	DGEEGYPGDVTVR	not-unique[unknown]	Oryza_sativa.IRGSP-1.0.30.gff3	0	1.72E-05	.	2	697.3169556	697.315142	1	PXD000265_CombineSearchEngines_psm_threshold_generic_mappedGff.mzid.gz	.	8
7	8140514	8140663	generic|A_OS07T0246200-01_0	1000	+	8140514	8140663	0	2	27,39	0,110	generic|A_OS07T0246200-01	AGEDDDDLDDEDAEDEDKADEK	not-unique[unknown]	Oryza_sativa.IRGSP-1.0.30.gff3	0	3.59E-05	.	3	818.6511841	818.6405285	1	PXD000923_CombineSearchEngines_psm_threshold_generic_mappedGff.mzid.gz	.	198
6	12794544	12795324	generic|A_OS06T0326400-01_13323	1000	+	12794544	12795324	0	2	36,15	0,765	generic|A_OS06T0326400-01	ALYRPDLPPCLQGTTVK	not-unique[unknown]	Oryza_sativa.IRGSP-1.0.30.gff3	0	0.002241898	10-UNIMOD:4	3	643.68243	643.6802641	1	PXD003156_CombineSearchEngines_psm_threshold_generic_mappedGff.mzid.gz	.	4
11	3489818	3490001	generic|A_OS11T0171300-01_20994	1000	-	3489818	3490001	0	2	68,16	0,167	generic|A_OS11T0171300-01	YAALSQDNGLVPLVEPELLLDGEHGLDR	not-unique[unknown]	Oryza_sativa.IRGSP-1.0.30.gff3	0	1.29E-05	.	3	1011.86182	1011.855767	1	PXD003156_CombineSearchEngines_psm_threshold_generic_mappedGff.mzid.gz	.	17
3	12543503	12544531	generic|A_OS03T0337800-01_14687	1000	-	12543503	12544531	0	2	4,47	0,981	generic|A_OS03T0337800-01	VWLDPNEVNELSMANSR	not-unique[unknown]	Oryza_sativa.IRGSP-1.0.30.gff3	0	1.43E-05	0-UNIMOD:730	3	760.0515747	760.0528211	1	PXD000313_CombineSearchEngines_psm_threshold_generic_mappedGff.mzid.gz	.	43
2	3353829	3354239	generic|A_OS02T0162200-00_6942	1000	+	3353829	3354239	0	2	22,17	0,393	generic|A_OS02T0162200-00	FQLGDTLVFVYPK	unique	Oryza_sativa.IRGSP-1.0.30.gff3	0	3.64E-05	.	2	763.9180908	763.9163065	1	PXD002291_CombineSearchEngines_psm_threshold_generic_mappedGff.mzid.gz	.	1
7	8140514	8140651	generic|A_OS07T0246200-01_58302	1000	+	8140514	8140651	0	2	27,27	0,110	generic|A_OS07T0246200-01	AGEDDDDLDDEDAEDEDK	not-unique[unknown]	Oryza_sativa.IRGSP-1.0.30.gff3	0	5.32E-06	0-UNIMOD:730,18-UNIMOD:730	3	873.7085571	873.7102308	1	PXD000313_CombineSearchEngines_psm_threshold_generic_mappedGff.mzid.gz	.	45
7	22657987	22658320	generic|A_OS07T0565100-00_66659	1000	-	22657987	22658320	0	2	22,11	0,322	generic|A_OS07T0565100-00	EALEGTYLDKK	not-unique[unknown]	Oryza_sativa.IRGSP-1.0.30.gff3	0	5.42E-05	.	2	633.833374	633.832439	1	PXD000265_CombineSearchEngines_psm_threshold_generic_mappedGff.mzid.gz	.	20
3	10188009	10189547	generic|A_OS03T0292800-01_8266	1000	-	10188009	10189547	0	2	10,14	0,1524	generic|A_OS03T0292800-01	FGSVENCK	not-unique[unknown]	Oryza_sativa.IRGSP-1.0.30.gff3	0	0.003971827	0-UNIMOD:730,7-UNIMOD:4,8-UNIMOD:730	2	774.9138794	774.918645	1	PXD000313_CombineSearchEngines_psm_threshold_generic_mappedGff.mzid.gz	.	1
2	5717699	5718185	generic|A_OS02T0202250-01_15213	1000	-	5717699	5718185	0	2	11,22	0,464	generic|A_OS02T0202250-01	EAQAVLDLVAK	not-unique[unknown]	Oryza_sativa.IRGSP-1.0.30.gff3	0	0.006678866	.	2	578.8320923	578.8322465	1	PXD000265_CombineSearchEngines_psm_threshold_generic_mappedGff.mzid.gz	.	1
11	235862	236064	generic|A_OS11T0104866-00_1690	1000	+	235862	236064	0	2	49,20	0,182	generic|A_OS11T0104866-00	LLGLVTQTSVYHWSLEGDSEPAK	not-unique[unknown]	Oryza_sativa.IRGSP-1.0.30.gff3	0	9.25E-05	.	3	844.1030273	844.0989805	1	PXD002739_CombineSearchEngines_psm_threshold_generic_mappedGff.mzid.gz	.	10
5	3345595	3345696	generic|A_OS05T0157200-01_11727	1000	-	3345595	3345696	0	2	20,1	0,100	generic|A_OS05T0157200-01	EVVVVFK	not-unique[unknown]	Oryza_sativa.IRGSP-1.0.30.gff3	0	0.006872157	0-UNIMOD:730,7-UNIMOD:730	3	476.6373291	476.6409135	1	PXD000313_CombineSearchEngines_psm_threshold_generic_mappedGff.mzid.gz	.	22
6	4897849	4898042	generic|A_OS06T0196600-01_2049	1000	-	4897849	4898042	0	2	47,40	0,153	generic|A_OS06T0196600-01	ALTTGWVHPSLNQFNPEPAVEFDTVPNVK	not-unique[unknown]	Oryza_sativa.IRGSP-1.0.30.gff3	0	2.85E-06	.	3	1069.879883	1069.875165	1	PXD003156_CombineSearchEngines_psm_threshold_generic_mappedGff.mzid.gz	.	32
6	28505728	28506071	generic|A_OS06T0684000-02_34820	1000	-	28505728	28506071	0	2	26,7	0,336	generic|A_OS06T0684000-02	KLMDDLSTVFK	not-unique[unknown]	Oryza_sativa.IRGSP-1.0.30.gff3	0	2.57E-04	3-UNIMOD:35	2	656.8468628	656.8444965	1	PXD000265_CombineSearchEngines_psm_threshold_generic_mappedGff.mzid.gz	.	1
6	28505728	28506068	generic|A_OS06T0684000-02_20742	1000	-	28505728	28506068	0	2	26,4	0,336	generic|A_OS06T0684000-02	LMDDLSTVFK	not-unique[unknown]	Oryza_sativa.IRGSP-1.0.30.gff3	0	0.001647068	2-UNIMOD:35	2	592.7971802	592.797015	1	PXD000265_CombineSearchEngines_psm_threshold_generic_mappedGff.mzid.gz	.	2
2	21475510	21475652	generic|A_OS02T0565500-01_52793	1000	-	21475510	21475652	0	2	14,22	0,120	generic|A_OS02T0565500-01	GQQSLVTWATPR	not-unique[unknown]	Oryza_sativa.IRGSP-1.0.30.gff3	0	4.89E-05	.	2	672.3538208	672.356952	1	PXD000265_CombineSearchEngines_psm_threshold_generic_mappedGff.mzid.gz	.	1
4	22463059	22463222	generic|A_OS04T0450800-01_32685	1000	+	22463059	22463222	0	2	15,9	0,154	generic|A_OS04T0450800-01	QLATKAAR	not-unique[unknown]	Oryza_sativa.IRGSP-1.0.30.gff3	0	4.74E-05	5-UNIMOD:1	2	450.7666321	450.76671	1	PXD002291_CombineSearchEngines_psm_threshold_generic_mappedGff.mzid.gz	.	2
7	19311416	19311566	generic|A_OS07T0508300-01_20008	1000	-	19311416	19311566	0	2	20,16	0,134	generic|A_OS07T0508300-01	HEAELLSAELAR	not-unique[unknown]	Oryza_sativa.IRGSP-1.0.30.gff3	0	4.93E-06	0-UNIMOD:730	3	548.3074951	548.3070395	1	PXD000313_CombineSearchEngines_psm_threshold_generic_mappedGff.mzid.gz	.	3
3	9640059	9640211	generic|A_OS03T0281600-01_36983	1000	-	9640059	9640211	0	2	4,50	0,102	generic|A_OS03T0281600-01	MGLPGGYTPSLDSSDLLR	not-unique[unknown]	Oryza_sativa.IRGSP-1.0.30.gff3	0	0.001833223	0-UNIMOD:731	3	728.3810655	728.3821651	1	PXD000313_CombineSearchEngines_psm_threshold_generic_mappedGff.mzid.gz	.	2
2	34843383	34843522	generic|A_OS02T0813500-01_10221	1000	+	34843383	34843522	0	2	18,45	0,94	generic|A_OS02T0813500-01	ATFDSTVGLHPSAAEEFVTMR	not-unique[unknown]	Oryza_sativa.IRGSP-1.0.30.gff3	0	4.64E-04	.	3	756.03497	756.0318048	1	PXD003156_CombineSearchEngines_psm_threshold_generic_mappedGff.mzid.gz	.	2
5	28234321	28234767	generic|A_OS05T0567100-01_5004	1000	+	28234321	28234767	0	2	62,7	0,439	generic|A_OS05T0567100-01	FDGLLGLGFQELSVGDAVPVWYK	not-unique[unknown]	Oryza_sativa.IRGSP-1.0.30.gff3	0	5.17E-05	.	3	837.4404297	837.4370451	1	PXD002739_CombineSearchEngines_psm_threshold_generic_mappedGff.mzid.gz	.	4
1	27089772	27089887	generic|A_OS01T0663400-01_13616	1000	-	27089772	27089887	0	2	23,4	0,111	generic|A_OS01T0663400-01	NQDFLEATR	not-unique[unknown]	Oryza_sativa.IRGSP-1.0.30.gff3	0	3.99E-06	0-UNIMOD:730	2	699.3693848	699.3699505	1	PXD000313_CombineSearchEngines_psm_threshold_generic_mappedGff.mzid.gz	.	18
3	4027599	4027745	generic|A_OS03T0175600-01_39386	1000	+	4027599	4027745	0	2	15,30	0,116	generic|A_OS03T0175600-01	AADNQLFVATCAPAR	not-unique[unknown]	Oryza_sativa.IRGSP-1.0.30.gff3	0	0.002381346	0-UNIMOD:731,11-UNIMOD:4	2	954.9995653	954.9987955	1	PXD000313_CombineSearchEngines_psm_threshold_generic_mappedGff.mzid.gz	.	9
1	37442788	37444042	generic|A_OS01T0865100-01_14195	1000	-	37442788	37444042	0	2	10,29	0,1225	generic|A_OS01T0865100-01	VVVDGKPHSHGFK	not-unique[unknown]	Oryza_sativa.IRGSP-1.0.30.gff3	0	2.98E-05	.	2	703.8791504	703.8805935	1	PXD000265_CombineSearchEngines_psm_threshold_generic_mappedGff.mzid.gz	.	2
5	26466448	26466824	generic|A_OS05T0533100-01_69582	1000	+	26466448	26466824	0	2	3,45	0,331	generic|A_OS05T0533100-01	KSVSLNEFLKPAEGER	not-unique[unknown]	Oryza_sativa.IRGSP-1.0.30.gff3	0	7.06E-04	.	3	601.9963379	601.9914971	1	PXD000265_CombineSearchEngines_psm_threshold_generic_mappedGff.mzid.gz	.	3
1	30170672	30171067	generic|A_OS01T0723400-01_50306	1000	+	30170672	30171067	0	2	28,44	0,351	generic|A_OS01T0723400-01	VHDDMLLAASEALAQQVTQENFDK	not-unique[unknown]	Oryza_sativa.IRGSP-1.0.30.gff3	0	8.14E-04	5-UNIMOD:35	3	897.0956421	897.0973141	1	PXD000265_CombineSearchEngines_psm_threshold_generic_mappedGff.mzid.gz	.	6
5	25225934	25226084	generic|A_OS05T0509400-01_4584	1000	-	25225934	25226084	0	2	41,22	0,128	generic|A_OS05T0509400-01	SEANAEAVEDAHHSSSSTPPR	not-unique[unknown]	Oryza_sativa.IRGSP-1.0.30.gff3	0	2.53E-05	14-UNIMOD:21	3	753.6486816	753.6485088	1	PXD000923_CombineSearchEngines_psm_threshold_generic_mappedGff.mzid.gz	.	1
10	12971108	12971222	generic|A_OS10T0390500-01_2265	1000	+	12971108	12971222	0	2	27,9	0,105	generic|A_OS10T0390500-01	ATGAYSHSQGLK	not-unique[unknown]	Oryza_sativa.IRGSP-1.0.30.gff3	0	4.47E-04	.	2	610.3062134	610.306923	1	PXD000265_CombineSearchEngines_psm_threshold_generic_mappedGff.mzid.gz	.	17
12	253081	253602	generic|A_OS12T0104766-00_22461	1000	+	253081	253602	0	2	6,66	0,455	generic|A_OS12T0104766-00	FQSVPVQAGQTPPLLQYFGTLLTR	not-unique[unknown]	Oryza_sativa.IRGSP-1.0.30.gff3	0	4.21E-05	.	3	887.8188477	887.8181495	1	PXD002740_CombineSearchEngines_psm_threshold_generic_mappedGff.mzid.gz	.	1
8	26692160	26692508	generic|A_OS08T0534900-01_8270	1000	+	26692160	26692508	0	2	14,28	0,320	generic|A_OS08T0534900-01	LQELLEPLVPLLVK	not-unique[unknown]	Oryza_sativa.IRGSP-1.0.30.gff3	0	3.41E-05	.	2	802.5073853	802.5052925	1	PXD001058_CombineSearchEngines_psm_threshold_generic_mappedGff.mzid.gz	.	5
2	34787812	34789558	generic|A_OS02T0812400-01_47698	1000	+	34787812	34789558	0	2	53,1	0,1745	generic|A_OS02T0812400-01	ALDGLHQDNLLLELNALR	not-unique[unknown]	Oryza_sativa.IRGSP-1.0.30.gff3	0	1.88E-05	0-UNIMOD:730	3	775.1064453	774.7742761	1	PXD000313_CombineSearchEngines_psm_threshold_generic_mappedGff.mzid.gz	.	2
9	22914191	22914404	generic|A_OS09T0572900-01_24492	1000	-	22914191	22914404	0	2	17,16	0,197	generic|A_OS09T0572900-01	GTNALDVLEGR	not-unique[unknown]	Oryza_sativa.IRGSP-1.0.30.gff3	0	0.00240908	0-UNIMOD:731	2	724.8995638	724.9041575	1	PXD000313_CombineSearchEngines_psm_threshold_generic_mappedGff.mzid.gz	.	4
6	20852531	20852664	generic|A_OS06T0550000-00_11418	1000	-	20852531	20852664	0	2	7,41	0,92	generic|A_OS06T0550000-00	VLEQLSGQSPVFSKAR	not-unique[unknown]	Oryza_sativa.IRGSP-1.0.30.gff3	0	5.43E-05	14-UNIMOD:1	2	894.4876099	894.486151	1	PXD002739_CombineSearchEngines_psm_threshold_generic_mappedGff.mzid.gz	.	2
6	8725708	8725900	generic|A_OS06T0264300-01_41584	1000	+	8725708	8725900	0	2	38,64	0,128	generic|A_OS06T0264300-01	LVNESPDSGAAGGNLLGQLAAAMPQALTVTPEER	not-unique[unknown]	Oryza_sativa.IRGSP-1.0.30.gff3	0	6.01E-05	0-UNIMOD:730	4	921.2294922	921.2319382	1	PXD001030_CombineSearchEngines_psm_threshold_generic_mappedGff.mzid.gz	.	3
8	17514869	17515105	generic|A_OS08T0374100-01_2375	1000	-	17514869	17515105	0	2	28,8	0,228	generic|A_OS08T0374100-01	LHKDLAELNLPK	not-unique[unknown]	Oryza_sativa.IRGSP-1.0.30.gff3	0	0.004985612	.	3	464.2741699	464.2732765	1	PXD000265_CombineSearchEngines_psm_threshold_generic_mappedGff.mzid.gz	.	4
9	8588606	8589300	generic|A_OS09T0314300-02_12752	1000	+	8588606	8589300	0	2	14,13	0,681	generic|A_OS09T0314300-02	LVLSSDDFR	not-unique[unknown]	Oryza_sativa.IRGSP-1.0.30.gff3	0	6.86E-05	0-UNIMOD:730	2	678.3758545	678.3772435	1	PXD000313_CombineSearchEngines_psm_threshold_generic_mappedGff.mzid.gz	.	3
5	28235874	28236026	generic|A_OS05T0567100-01_15484	1000	+	28235874	28236026	0	2	51,15	0,137	generic|A_OS05T0567100-01	TVVSQYGQQLLDLLLAETQPSK	not-unique[unknown]	Oryza_sativa.IRGSP-1.0.30.gff3	0	2.30E-05	.	3	811.1138306	811.1074765	1	PXD003156_CombineSearchEngines_psm_threshold_generic_mappedGff.mzid.gz	.	99
6	1559147	1559305	generic|A_OS06T0129400-01_20467	1000	+	1559147	1559305	0	2	40,8	0,150	generic|A_OS06T0129400-01	ATEVNGTQQNPASVQR	not-unique[unknown]	Oryza_sativa.IRGSP-1.0.30.gff3	0	2.53E-05	.	2	850.423584	850.42154	1	PXD000265_CombineSearchEngines_psm_threshold_generic_mappedGff.mzid.gz	.	7
1	31359549	31359669	generic|A_OS01T0749000-01_5375	1000	+	31359549	31359669	0	2	7,23	0,97	generic|A_OS01T0749000-01	LLGVEYLVSR	not-unique[unknown]	Oryza_sativa.IRGSP-1.0.30.gff3	0	8.66E-06	0-UNIMOD:730	2	726.9365234	726.940007	1	PXD000313_CombineSearchEngines_psm_threshold_generic_mappedGff.mzid.gz	.	136
3	2555567	2556207	generic|A_OS03T0146000-01_98329	1000	+	2555567	2556207	0	2	22,17	0,623	generic|A_OS03T0146000-01	GAHGLLLVYDVTK	unique	Oryza_sativa.IRGSP-1.0.30.gff3	0	1.78E-05	.	2	693.3970337	693.3929985	1	PXD000265_CombineSearchEngines_psm_threshold_generic_mappedGff.mzid.gz	.	6
8	26903747	26903987	generic|A_OS08T0538000-01_14434	1000	+	26903747	26903987	0	2	43,17	0,223	generic|A_OS08T0538000-01	ALTTAGLSHLLDTTALSLGR	not-unique[unknown]	Oryza_sativa.IRGSP-1.0.30.gff3	0	2.24E-05	.	2	1006.062744	1006.062755	1	PXD000265_CombineSearchEngines_psm_threshold_generic_mappedGff.mzid.gz	.	10
8	24593781	24593923	generic|A_OS08T0498400-01_499	1000	-	24593781	24593923	0	2	20,40	0,102	generic|A_OS08T0498400-01	EGAAMPLLDNLLANEENEGK	not-unique[unknown]	Oryza_sativa.IRGSP-1.0.30.gff3	0	3.24E-06	.	2	1064.520386	1064.514976	1	PXD003156_CombineSearchEngines_psm_threshold_generic_mappedGff.mzid.gz	.	78
3	16304164	16304344	generic|A_OS03T0401300-01_42128	1000	-	16304164	16304344	0	2	3,60	0,120	generic|A_OS03T0401300-01	KAEEHLSGLSADTPYSEFHHR	not-unique[unknown]	Oryza_sativa.IRGSP-1.0.30.gff3	0	2.50E-05	.	4	603.5397949	603.539821	1	PXD000265_CombineSearchEngines_psm_threshold_generic_mappedGff.mzid.gz	.	2
5	21493013	21493129	generic|A_OS05T0438500-01_76732	1000	+	21493013	21493129	0	2	16,5	0,111	generic|A_OS05T0438500-01	RFFEDYK	not-unique[unknown]	Oryza_sativa.IRGSP-1.0.30.gff3	0	0.003280557	0-UNIMOD:730,7-UNIMOD:730	3	538.3004761	538.3029575	1	PXD000313_CombineSearchEngines_psm_threshold_generic_mappedGff.mzid.gz	.	2
3	12550568	12550720	generic|A_OS03T0337900-01_27926	1000	-	12550568	12550720	0	2	41,28	0,124	generic|A_OS03T0337900-01	SQSSNDTFPTVMHLAAATELNSR	not-unique[unknown]	Oryza_sativa.IRGSP-1.0.30.gff3	0	7.46E-04	12-UNIMOD:35	3	831.7277832	831.7273321	1	PXD000265_CombineSearchEngines_psm_threshold_generic_mappedGff.mzid.gz	.	5
4	21377728	21378030	generic|A_OS04T0431100-01_28989	1000	-	21377728	21378030	0	2	23,49	0,253	generic|A_OS04T0431100-01	SLGVGVVETVGKPFDPSLHEALAR	not-unique[unknown]	Oryza_sativa.IRGSP-1.0.30.gff3	0	4.68E-05	0-UNIMOD:730,12-UNIMOD:730	5	618.1551514	618.1549855	1	PXD001030_CombineSearchEngines_psm_threshold_generic_mappedGff.mzid.gz	.	3
12	25271981	25272530	generic|A_OS12T0600400-01_82552	1000	+	25271981	25272530	0	2	30,18	0,531	generic|A_OS12T0600400-01	VLSLQSHTVQGYVGNK	not-unique[unknown]	Oryza_sativa.IRGSP-1.0.30.gff3	0	6.25E-05	.	2	865.46521	865.4652145	1	PXD000265_CombineSearchEngines_psm_threshold_generic_mappedGff.mzid.gz	.	1
1	19473764	19475864	generic|A_OS01T0536000-01_1220	1000	-	19473764	19475864	0	2	17,34	0,2066	generic|A_OS01T0536000-01	TTCGTPNYVAPEVLSHK	not-unique[unknown]	Oryza_sativa.IRGSP-1.0.30.gff3	0	0.001114564	3-UNIMOD:4,5-UNIMOD:21	2	977.4396973	977.442438	1	PXD000923_CombineSearchEngines_psm_threshold_generic_mappedGff.mzid.gz	.	1
12	249758	249934	generic|A_OS12T0104766-00_1209	1000	+	249758	249934	0	2	12,66	0,110	generic|A_OS12T0104766-00	EALTLTSLGLAPQFVTFTHVTMESEK	not-unique[unknown]	Oryza_sativa.IRGSP-1.0.30.gff3	0	7.52E-05	.	3	950.8265381	950.8246435	1	PXD002740_CombineSearchEngines_psm_threshold_generic_mappedGff.mzid.gz	.	2
9	16332854	16333528	generic|A_OS09T0440300-01_194751	1000	-	16332854	16333528	0	2	87,6	0,668	generic|A_OS09T0440300-01	WLGPHGSDCGLVNVNLPTNGAELGGAFGGEK	not-unique[unknown]	Oryza_sativa.IRGSP-1.0.30.gff3	0	2.70E-06	9-UNIMOD:4	3	1041.844971	1041.836605	1	PXD003156_CombineSearchEngines_psm_threshold_generic_mappedGff.mzid.gz	.	2
8	4500273	4500437	generic|A_OS08T0176800-01_124002	1000	-	4500273	4500437	0	2	14,31	0,133	generic|A_OS08T0176800-01	NLVVFNLQNPQTEFK	not-unique[unknown]	Oryza_sativa.IRGSP-1.0.30.gff3	0	1.74E-05	.	2	895.9744263	895.975419	1	PXD000265_CombineSearchEngines_psm_threshold_generic_mappedGff.mzid.gz	.	1
7	2005198	2005350	generic|A_OS07T0137900-02_111197	1000	+	2005198	2005350	0	2	16,29	0,123	generic|A_OS07T0137900-02	LTGTNDTSFLEFCLK	not-unique[unknown]	Oryza_sativa.IRGSP-1.0.30.gff3	0	0.003736555	0-UNIMOD:731,13-UNIMOD:4,15-UNIMOD:731	3	785.4208984	785.4222461	1	PXD000313_CombineSearchEngines_psm_threshold_generic_mappedGff.mzid.gz	.	5
3	4338239	4338672	generic|A_OS03T0182600-01_72994	1000	-	4338239	4338672	0	2	28,8	0,425	generic|A_OS03T0182600-01	RSDGLYLLNLGK	not-unique[unknown]	Oryza_sativa.IRGSP-1.0.30.gff3	0	3.78E-04	.	2	674.8856201	674.882797	1	PXD000265_CombineSearchEngines_psm_threshold_generic_mappedGff.mzid.gz	.	33
3	4338239	4338669	generic|A_OS03T0182600-01_23492	1000	-	4338239	4338669	0	2	28,5	0,425	generic|A_OS03T0182600-01	SDGLYLLNLGK	not-unique[unknown]	Oryza_sativa.IRGSP-1.0.30.gff3	0	1.80E-05	.	2	596.8317261	596.8322415	1	PXD000265_CombineSearchEngines_psm_threshold_generic_mappedGff.mzid.gz	.	78
2	30112770	30112925	generic|A_OS02T0724600-01_16249	1000	+	30112770	30112925	0	2	7,32	0,123	generic|A_OS02T0724600-01	NTGLLYANEFNEK	not-unique[unknown]	Oryza_sativa.IRGSP-1.0.30.gff3	0	6.13E-05	.	2	757.3773804	756.8700835	1	PXD001058_CombineSearchEngines_psm_threshold_generic_mappedGff.mzid.gz	.	1
3	27832507	27832620	generic|A_OS03T0694900-01_1076	1000	+	27832507	27832620	0	2	27,9	0,104	generic|A_OS03T0694900-01	FALVSYTSQSDK	not-unique[unknown]	Oryza_sativa.IRGSP-1.0.30.gff3	0	3.96E-05	.	2	673.3358765	673.3353455	1	PXD002740_CombineSearchEngines_psm_threshold_generic_mappedGff.mzid.gz	.	3
5	3345595	3345702	generic|A_OS05T0157200-01_47449	1000	-	3345595	3345702	0	2	20,7	0,100	generic|A_OS05T0157200-01	QKEVVVVFK	not-unique[unknown]	Oryza_sativa.IRGSP-1.0.30.gff3	0	4.56E-04	0-UNIMOD:730,2-UNIMOD:730,9-UNIMOD:730	4	497.8203125	497.8222295	1	PXD000313_CombineSearchEngines_psm_threshold_generic_mappedGff.mzid.gz	.	1
6	30993764	30993886	generic|A_OS06T0728000-01_1327	1000	+	30993764	30993886	0	2	29,16	0,106	generic|A_OS06T0728000-01	RAPSAFFVFMEEFRK	not-unique[unknown]	Oryza_sativa.IRGSP-1.0.30.gff3	0	5.38E-05	10-UNIMOD:35	3	626.6506348	626.6504185	1	PXD001058_CombineSearchEngines_psm_threshold_generic_mappedGff.mzid.gz	.	28
6	30993764	30993883	generic|A_OS06T0728000-01_34193	1000	+	30993764	30993883	0	2	29,13	0,106	generic|A_OS06T0728000-01	RAPSAFFVFMEEFR	not-unique[unknown]	Oryza_sativa.IRGSP-1.0.30.gff3	0	2.68E-04	0-UNIMOD:730,10-UNIMOD:35	3	685.3519287	685.3538841	1	PXD000313_CombineSearchEngines_psm_threshold_generic_mappedGff.mzid.gz	.	28
5	1700601	1700747	generic|A_OS05T0129000-01_67019	1000	+	1700601	1700747	0	2	21,36	0,110	generic|A_OS05T0129000-01	TGLALQPLATALFANSPFK	not-unique[unknown]	Oryza_sativa.IRGSP-1.0.30.gff3	0	1.13E-04	.	2	980.5493774	980.548752	1	PXD000265_CombineSearchEngines_psm_threshold_generic_mappedGff.mzid.gz	.	3
1	9115970	9116604	generic|A_OS01T0266500-01_83355	1000	-	9115970	9116604	0	2	23,22	0,612	generic|A_OS01T0266500-01	SSTAGDLLVELSSGK	not-unique[unknown]	Oryza_sativa.IRGSP-1.0.30.gff3	0	2.89E-05	.	2	732.3834229	732.383028	1	PXD000265_CombineSearchEngines_psm_threshold_generic_mappedGff.mzid.gz	.	4
1	24259172	24259327	generic|A_OS01T0612200-01_42721	1000	+	24259172	24259327	0	2	28,35	0,120	generic|A_OS01T0612200-01	LVGCPGGEGEDEHDVVWFWLK	not-unique[unknown]	Oryza_sativa.IRGSP-1.0.30.gff3	0	1.00E-04	0-UNIMOD:730,4-UNIMOD:4,21-UNIMOD:730	4	760.1405029	760.1389025	1	PXD001030_CombineSearchEngines_psm_threshold_generic_mappedGff.mzid.gz	.	4
2	9006018	9006600	generic|A_OS02T0259600-01_19192	1000	-	9006018	9006600	0	2	17,19	0,563	generic|A_OS02T0259600-01	GANVNDQLLLNK	not-unique[unknown]	Oryza_sativa.IRGSP-1.0.30.gff3	0	1.04E-04	.	2	649.8513184	649.8567835	1	PXD000265_CombineSearchEngines_psm_threshold_generic_mappedGff.mzid.gz	.	2
1	9232523	9232828	generic|A_OS01T0268300-01_98680	1000	+	9232523	9232828	0	2	37,44	0,261	generic|A_OS01T0268300-01	LADCASSDPEESELFLVEGDSAGGSAK	not-unique[unknown]	Oryza_sativa.IRGSP-1.0.30.gff3	0	7.70E-06	0-UNIMOD:730,4-UNIMOD:4,27-UNIMOD:730	3	1117.541992	1117.211566	1	PXD000313_CombineSearchEngines_psm_threshold_generic_mappedGff.mzid.gz	.	2
3	5872146	5872277	generic|A_OS03T0212700-01_2400	1000	+	5872146	5872277	0	2	8,19	0,112	generic|A_OS03T0212700-01	HMGSELVQR	not-unique[unknown]	Oryza_sativa.IRGSP-1.0.30.gff3	0	9.17E-05	2-UNIMOD:35	2	536.7631836	536.763841	1	PXD000265_CombineSearchEngines_psm_threshold_generic_mappedGff.mzid.gz	.	36
7	25434517	25434633	generic|A_OS07T0616800-01_17213	1000	+	25434517	25434633	0	2	11,13	0,103	generic|A_OS07T0616800-01	LEEKYTWK	not-unique[unknown]	Oryza_sativa.IRGSP-1.0.30.gff3	0	0.003167097	.	2	548.7857666	548.787303	1	PXD000265_CombineSearchEngines_psm_threshold_generic_mappedGff.mzid.gz	.	14
2	684243	684356	generic|A_OS02T0112900-00_4008	1000	-	684243	684356	0	2	31,11	0,102	generic|A_OS02T0112900-00	FHLPGETEEEFATR	not-unique[unknown]	Oryza_sativa.IRGSP-1.0.30.gff3	0	1.90E-05	0-UNIMOD:730	3	656.3303223	656.3319138	1	PXD000313_CombineSearchEngines_psm_threshold_generic_mappedGff.mzid.gz	.	2
3	23490083	23490218	generic|A_OS03T0619400-01_27127	1000	+	23490083	23490218	0	2	39,18	0,117	generic|A_OS03T0619400-01	ENCTAGLDVLTGSVGDMQK	not-unique[unknown]	Oryza_sativa.IRGSP-1.0.30.gff3	0	5.85E-06	0-UNIMOD:730,3-UNIMOD:4,17-UNIMOD:35,19-UNIMOD:730	3	874.1118774	873.7786528	1	PXD000313_CombineSearchEngines_psm_threshold_generic_mappedGff.mzid.gz	.	2
9	19739081	19739872	generic|A_OS09T0509000-01_23885	1000	-	19739081	19739872	0	2	18,21	0,770	generic|A_OS09T0509000-01	TLAQVVGSEEEAR	not-unique[unknown]	Oryza_sativa.IRGSP-1.0.30.gff3	0	2.38E-05	.	2	694.8553467	694.8544385	1	PXD000265_CombineSearchEngines_psm_threshold_generic_mappedGff.mzid.gz	.	32
2	30223299	30223610	generic|A_OS02T0726400-01_6555	1000	+	30223299	30223610	0	2	15,36	0,275	generic|A_OS02T0726400-01	LDGTSGLESDDDDDKEK	unique	Oryza_sativa.IRGSP-1.0.30.gff3	0	4.29E-05	9-UNIMOD:21	2	959.8728638	959.875505	1	PXD000923_CombineSearchEngines_psm_threshold_generic_mappedGff.mzid.gz	.	1
1	35070939	35071083	generic|A_OS01T0821800-01_44348	1000	-	35070939	35071083	0	2	8,22	0,122	generic|A_OS01T0821800-01	FFSPEELVNR	not-unique[unknown]	Oryza_sativa.IRGSP-1.0.30.gff3	0	2.12E-04	.	2	619.3182373	619.31422	1	PXD000265_CombineSearchEngines_psm_threshold_generic_mappedGff.mzid.gz	.	28
4	20229406	20230807	generic|A_OS04T0408900-01_17571	1000	-	20229406	20230807	0	2	32,10	0,1391	generic|A_OS04T0408900-01	ADQSNNMLLEEVNK	unique	Oryza_sativa.IRGSP-1.0.30.gff3	0	0.001240258	0-UNIMOD:1,7-UNIMOD:35	2	831.8847046	831.885609	1	PXD000265_CombineSearchEngines_psm_threshold_generic_mappedGff.mzid.gz	.	2
4	23362538	23362668	generic|A_OS04T0467700-01_11256	1000	-	23362538	23362668	0	2	29,1	0,129	generic|A_OS04T0467700-01	AVLVGESLLK	not-unique[unknown]	Oryza_sativa.IRGSP-1.0.30.gff3	0	8.78E-05	0-UNIMOD:730,10-UNIMOD:730	3	546.3508911	546.3534321	1	PXD001030_CombineSearchEngines_psm_threshold_generic_mappedGff.mzid.gz	.	1
3	30763017	30763164	generic|A_OS03T0747800-01_31052	1000	+	30763017	30763164	0	2	12,42	0,105	generic|A_OS03T0747800-01	EGLLVGLSSGAAAVAALR	not-unique[unknown]	Oryza_sativa.IRGSP-1.0.30.gff3	0	3.63E-05	.	2	827.9805298	827.977962	1	PXD000265_CombineSearchEngines_psm_threshold_generic_mappedGff.mzid.gz	.	3
7	23257270	23257381	generic|A_OS07T0575100-00_10	1000	-	23257270	23257381	0	2	3,33	0,78	generic|A_OS07T0575100-00	VVHDQLSSMVER	not-unique[unknown]	Oryza_sativa.IRGSP-1.0.30.gff3	0	7.06E-04	9-UNIMOD:35	2	708.3584595	708.3510085	1	PXD000265_CombineSearchEngines_psm_threshold_generic_mappedGff.mzid.gz	.	11
3	33625255	33625398	generic|A_OS03T0805300-01_101887	1000	+	33625255	33625398	0	2	24,39	0,104	generic|A_OS03T0805300-01	GAGYTFGQDLSEQFNHTNNLR	not-unique[unknown]	Oryza_sativa.IRGSP-1.0.30.gff3	0	0.004188307	.	3	790.3676147	790.3683528	1	PXD000265_CombineSearchEngines_psm_threshold_generic_mappedGff.mzid.gz	.	3
2	4027	4872	generic|A_OS02T0100100-01_14002	1000	-	4027	4872	0	2	23,13	0,832	generic|A_OS02T0100100-01	KSFEPLTFEGDR	not-unique[unknown]	Oryza_sativa.IRGSP-1.0.30.gff3	0	3.33E-05	0-UNIMOD:730,1-UNIMOD:730	4	509.282959	509.2833552	1	PXD001030_CombineSearchEngines_psm_threshold_generic_mappedGff.mzid.gz	.	6
6	26340856	26340992	generic|A_OS06T0645400-01_8627	1000	+	26340856	26340992	0	2	9,21	0,115	generic|A_OS06T0645400-01	LYTVVPYLVK	not-unique[unknown]	Oryza_sativa.IRGSP-1.0.30.gff3	0	1.67E-04	0-UNIMOD:730,10-UNIMOD:730	3	601.7131348	601.7128435	1	PXD000313_CombineSearchEngines_psm_threshold_generic_mappedGff.mzid.gz	.	4
9	16467046	16467239	generic|A_OS09T0442700-00_22315	1000	-	16467046	16467239	0	2	17,70	0,123	generic|A_OS09T0442700-00	VEASPAAAAAATVDSPTSVLEDDELSECK	not-unique[unknown]	Oryza_sativa.IRGSP-1.0.30.gff3	0	0.001358111	15-UNIMOD:21,28-UNIMOD:4	3	1005.127319	1005.112568	1	PXD000923_CombineSearchEngines_psm_threshold_generic_mappedGff.mzid.gz	.	1
2	4027	4869	generic|A_OS02T0100100-01_19085	1000	-	4027	4869	0	2	23,10	0,832	generic|A_OS02T0100100-01	SFEPLTFEGDR	not-unique[unknown]	Oryza_sativa.IRGSP-1.0.30.gff3	0	0.005870724	.	2	649.3067627	649.3065925	1	PXD000265_CombineSearchEngines_psm_threshold_generic_mappedGff.mzid.gz	.	45
7	27661009	27661687	generic|A_OS07T0657200-01_46119	1000	+	27661009	27661687	0	2	24,9	0,669	generic|A_OS07T0657200-01	ETLALLCTFAR	not-unique[unknown]	Oryza_sativa.IRGSP-1.0.30.gff3	0	7.39E-05	0-UNIMOD:730,7-UNIMOD:4	3	533.6334839	533.6340998	1	PXD000313_CombineSearchEngines_psm_threshold_generic_mappedGff.mzid.gz	.	4
2	25465952	25467024	generic|A_OS02T0635200-01_4495	1000	+	25465952	25467024	0	2	52,5	0,1067	generic|A_OS02T0635200-01	ATVVQASTVFYDTPATLDK	unique	Oryza_sativa.IRGSP-1.0.30.gff3	0	0.001662141	0-UNIMOD:731,19-UNIMOD:731	4	659.61377	659.616427	1	PXD001030_CombineSearchEngines_psm_threshold_generic_mappedGff.mzid.gz	.	3
6	7604583	7604869	generic|A_OS06T0246500-01_7786	1000	+	7604583	7604869	0	2	42,12	0,274	generic|A_OS06T0246500-01	LLLAHDFATTQELKDMEK	unique	Oryza_sativa.IRGSP-1.0.30.gff3	0	0.004965837	14-UNIMOD:1,16-UNIMOD:35,18-UNIMOD:1	3	735.0374756	735.0365561	1	PXD002740_CombineSearchEngines_psm_threshold_generic_mappedGff.mzid.gz	.	1
7	8139623	8139741	generic|A_OS07T0246200-01_156952	1000	+	8139623	8139741	0	2	22,8	0,110	generic|A_OS07T0246200-01	APMLDNPDFK	not-unique[unknown]	Oryza_sativa.IRGSP-1.0.30.gff3	0	8.18E-06	.	2	574.2791748	574.2762495	1	PXD003156_CombineSearchEngines_psm_threshold_generic_mappedGff.mzid.gz	.	6
10	6167625	6167848	generic|A_OS10T0189100-01_11829	1000	-	6167625	6167848	0	2	32,4	0,219	generic|A_OS10T0189100-01	LSGTGSAGATLR	not-unique[unknown]	Oryza_sativa.IRGSP-1.0.30.gff3	0	1.79E-05	.	2	545.7957764	545.7961955	1	PXD000265_CombineSearchEngines_psm_threshold_generic_mappedGff.mzid.gz	.	49
7	13497505	13500194	generic|A_OS07T0420700-01_49097	1000	+	13497505	13500194	0	2	32,1	0,2688	generic|A_OS07T0420700-01	NVGAGSGGFSR	not-unique[unknown]	Oryza_sativa.IRGSP-1.0.30.gff3	0	3.67E-05	.	2	504.7488708	504.746505	1	PXD000265_CombineSearchEngines_psm_threshold_generic_mappedGff.mzid.gz	.	4
5	21502257	21502422	generic|A_OS05T0438800-01_39289	1000	-	21502257	21502422	0	2	85,5	0,160	generic|A_OS05T0438800-01	TTGLVLDSGDGVSHTVPLYEGYTLPHALLR	not-unique[unknown]	Oryza_sativa.IRGSP-1.0.30.gff3	0	7.87E-05	.	4	796.17541	796.1686552	1	PXD003156_CombineSearchEngines_psm_threshold_generic_mappedGff.mzid.gz	.	17
4	1862375	1862485	generic|A_OS04T0129500-01_6712	1000	+	1862375	1862485	0	2	22,14	0,96	generic|A_OS04T0129500-01	YCDLASLGSLAK	not-unique[unknown]	Oryza_sativa.IRGSP-1.0.30.gff3	0	1.02E-04	0-UNIMOD:730,2-UNIMOD:4,12-UNIMOD:730	3	636.020752	636.0236431	1	PXD000313_CombineSearchEngines_psm_threshold_generic_mappedGff.mzid.gz	.	9
5	873479	873830	generic|A_OS05T0116000-01_8576	1000	-	873479	873830	0	2	30,48	0,303	generic|A_OS05T0116000-01	LADASGLQWFSLLTTPNPLFSHLAGK	not-unique[unknown]	Oryza_sativa.IRGSP-1.0.30.gff3	0	0.00299	.	3	928.8409643	928.8288275	1	PXD002739_CombineSearchEngines_psm_threshold_generic_mappedGff.mzid.gz	.	70
4	24264024	24264223	generic|A_OS04T0485300-01_19268	1000	+	24264024	24264223	0	2	19,14	0,185	generic|A_OS04T0485300-01	TYCMNPSGWTR	not-unique[unknown]	Oryza_sativa.IRGSP-1.0.30.gff3	0	0.004888032	0-UNIMOD:731,3-UNIMOD:4	2	838.8956829	838.8949485	1	PXD000313_CombineSearchEngines_psm_threshold_generic_mappedGff.mzid.gz	.	9
4	28295612	28295767	generic|A_OS04T0564600-01_63889	1000	+	28295612	28295767	0	2	45,6	0,149	generic|A_OS04T0564600-01	SKSDVEDDENDGSGEDE	unique	Oryza_sativa.IRGSP-1.0.30.gff3	0	4.67E-05	.	2	913.838501	913.8377605	1	PXD000265_CombineSearchEngines_psm_threshold_generic_mappedGff.mzid.gz	.	2
8	23946097	23946201	generic|A_OS08T0484600-01_44978	1000	+	23946097	23946201	0	2	21,6	0,98	generic|A_OS08T0484600-01	KWALGLQSR	not-unique[unknown]	Oryza_sativa.IRGSP-1.0.30.gff3	0	0.00765268	0-UNIMOD:730,1-UNIMOD:730	3	556.3439331	556.3452711	1	PXD000313_CombineSearchEngines_psm_threshold_generic_mappedGff.mzid.gz	.	1
4	30406533	30406883	generic|A_OS04T0602500-01_76079	1000	+	30406533	30406883	0	2	10,20	0,330	generic|A_OS04T0602500-01	NNPDFYNWNR	not-unique[unknown]	Oryza_sativa.IRGSP-1.0.30.gff3	0	3.53E-05	.	2	670.2943115	670.2943455	1	PXD000265_CombineSearchEngines_psm_threshold_generic_mappedGff.mzid.gz	.	2
2	25898957	25899180	generic|A_OS02T0644100-01_22417	1000	+	25898957	25899180	0	2	41,1	0,222	generic|A_OS02T0644100-01	HDPNNPELLDGVKR	unique	Oryza_sativa.IRGSP-1.0.30.gff3	0	0.004913424	.	2	802.4110718	802.4129855	1	PXD001058_CombineSearchEngines_psm_threshold_generic_mappedGff.mzid.gz	.	3
3	10394077	10394249	generic|A_OS03T0297100-01_29467	1000	+	10394077	10394249	0	2	23,25	0,147	generic|A_OS03T0297100-01	DLYLNNAVQMDLAGNR	not-unique[unknown]	Oryza_sativa.IRGSP-1.0.30.gff3	0	4.58E-04	0-UNIMOD:731,5-UNIMOD:7,10-UNIMOD:35	3	710.0249334	710.0263815	1	PXD000313_CombineSearchEngines_psm_threshold_generic_mappedGff.mzid.gz	.	5
2	317723	317864	generic|A_OS02T0105900-01_9329	1000	-	317723	317864	0	2	22,29	0,112	generic|A_OS02T0105900-01	TDKTYPAGFMDVLSLPK	not-unique[unknown]	Oryza_sativa.IRGSP-1.0.30.gff3	0	8.82E-04	0-UNIMOD:730,3-UNIMOD:730,17-UNIMOD:730	4	699.6480713	699.649954	1	PXD000313_CombineSearchEngines_psm_threshold_generic_mappedGff.mzid.gz	.	7
2	317723	317855	generic|A_OS02T0105900-01_24	1000	-	317723	317855	0	2	22,20	0,112	generic|A_OS02T0105900-01	TYPAGFMDVLSLPK	not-unique[unknown]	Oryza_sativa.IRGSP-1.0.30.gff3	0	7.10E-06	0-UNIMOD:730,14-UNIMOD:730	3	716.4036255	716.4058648	1	PXD000313_CombineSearchEngines_psm_threshold_generic_mappedGff.mzid.gz	.	28
9	12979122	12980285	generic|A_OS09T0382500-01_12628	1000	-	12979122	12980285	0	2	32,1	0,1162	generic|A_OS09T0382500-01	ALLEEDTALKR	not-unique[unknown]	Oryza_sativa.IRGSP-1.0.30.gff3	0	2.55E-05	.	2	629.8533936	629.85371	1	PXD000265_CombineSearchEngines_psm_threshold_generic_mappedGff.mzid.gz	.	8
9	12979122	12980291	generic|A_OS09T0382500-01_109359	1000	-	12979122	12980291	0	2	32,7	0,1162	generic|A_OS09T0382500-01	EKALLEEDTALKR	not-unique[unknown]	Oryza_sativa.IRGSP-1.0.30.gff3	0	4.62E-04	.	3	505.949707	505.9507508	1	PXD000265_CombineSearchEngines_psm_threshold_generic_mappedGff.mzid.gz	.	1
2	29767137	29767237	generic|A_OS02T0717400-01_75398	1000	-	29767137	29767237	0	2	26,4	0,96	generic|A_OS02T0717400-01	YLFEVTDDAK	not-unique[unknown]	Oryza_sativa.IRGSP-1.0.30.gff3	0	2.68E-04	.	2	600.7962646	600.7927825	1	PXD000265_CombineSearchEngines_psm_threshold_generic_mappedGff.mzid.gz	.	1
8	26781106	26782176	generic|A_OS08T0536000-01_64370	1000	+	26781106	26782176	0	2	21,21	0,1049	generic|A_OS08T0536000-01	MVGYALQAAELLSK	not-unique[unknown]	Oryza_sativa.IRGSP-1.0.30.gff3	0	4.48E-05	1-UNIMOD:35	2	755.4002686	755.402706	1	PXD000265_CombineSearchEngines_psm_threshold_generic_mappedGff.mzid.gz	.	5
12	27390377	27390851	generic|A_OS12T0638700-01_21866	1000	+	27390377	27390851	0	2	10,23	0,451	generic|A_OS12T0638700-01	MLTGDQLALGK	not-unique[unknown]	Oryza_sativa.IRGSP-1.0.30.gff3	0	0.002911886	1-UNIMOD:35	2	581.8120728	581.8104575	1	PXD000265_CombineSearchEngines_psm_threshold_generic_mappedGff.mzid.gz	.	17
12	14897674	14898209	generic|A_OS12T0443700-01_6497	1000	-	14897674	14898209	0	2	14,28	0,507	generic|A_OS12T0443700-01	LLLAPWCDEEEVEK	not-unique[unknown]	Oryza_sativa.IRGSP-1.0.30.gff3	0	8.13E-04	0-UNIMOD:730,7-UNIMOD:4,14-UNIMOD:730	3	780.4180298	780.4186128	1	PXD001030_CombineSearchEngines_psm_threshold_generic_mappedGff.mzid.gz	.	48
10	10016908	10017081	generic|A_OS10T0340600-01_38681	1000	-	10016908	10017081	0	2	23,10	0,163	generic|A_OS10T0340600-01	STPEMWPDLLK	not-unique[unknown]	Oryza_sativa.IRGSP-1.0.30.gff3	0	4.68E-04	5-UNIMOD:35	2	666.8234253	666.8288465	1	PXD000265_CombineSearchEngines_psm_threshold_generic_mappedGff.mzid.gz	.	1
8	573865	574020	generic|A_OS08T0110800-01_11275	1000	+	573865	574020	0	2	15,36	0,119	generic|A_OS08T0110800-01	NVLAEADAGGSPALLAR	not-unique[unknown]	Oryza_sativa.IRGSP-1.0.30.gff3	0	2.29E-05	.	2	812.9324951	812.936294	1	PXD000265_CombineSearchEngines_psm_threshold_generic_mappedGff.mzid.gz	.	142
12	19132191	19132307	generic|A_OS12T0502200-01_10668	1000	+	19132191	19132307	0	2	34,5	0,111	generic|A_OS12T0502200-01	DTFANYGQVLEAK	unique	Oryza_sativa.IRGSP-1.0.30.gff3	0	1.70E-05	.	2	728.3626099	728.3593525	1	PXD000265_CombineSearchEngines_psm_threshold_generic_mappedGff.mzid.gz	.	57
2	1639633	1640233	generic|A_OS02T0131300-01_392	1000	+	1639633	1640233	0	2	5,28	0,572	generic|A_OS02T0131300-01	QKADLLSDSER	unique	Oryza_sativa.IRGSP-1.0.30.gff3	0	7.21E-04	.	2	631.3212891	631.3227735	1	PXD000265_CombineSearchEngines_psm_threshold_generic_mappedGff.mzid.gz	.	9
1	13286555	13286719	generic|A_OS01T0338000-01_66581	1000	+	13286555	13286719	0	2	30,3	0,161	generic|A_OS01T0338000-01	TTLLHMLKDER	not-unique[unknown]	Oryza_sativa.IRGSP-1.0.30.gff3	0	5.25E-04	.	2	678.8734741	678.8688375	1	PXD000265_CombineSearchEngines_psm_threshold_generic_mappedGff.mzid.gz	.	2
7	26706720	26707607	generic|A_OS07T0641700-01_782	1000	+	26706720	26707607	0	2	17,16	0,871	generic|A_OS07T0641700-01	LAAEKEYLLFR	not-unique[unknown]	Oryza_sativa.IRGSP-1.0.30.gff3	0	4.60E-04	.	3	451.5936279	451.5906028	1	PXD000265_CombineSearchEngines_psm_threshold_generic_mappedGff.mzid.gz	.	26
3	33930036	33930459	generic|A_OS03T0810600-01_9015	1000	-	33930036	33930459	0	2	11,25	0,398	generic|A_OS03T0810600-01	FAANTVELSGSR	not-unique[unknown]	Oryza_sativa.IRGSP-1.0.30.gff3	0	5.16E-05	.	2	626.3235474	626.320034	1	PXD000265_CombineSearchEngines_psm_threshold_generic_mappedGff.mzid.gz	.	24
5	15637962	15638085	generic|A_OS05T0334400-01_23068	1000	-	15637962	15638085	0	2	32,7	0,116	generic|A_OS05T0334400-01	ADADFYSTLGVSR	not-unique[unknown]	Oryza_sativa.IRGSP-1.0.30.gff3	0	2.10E-05	0-UNIMOD:730	3	569.2965088	569.2947968	1	PXD001030_CombineSearchEngines_psm_threshold_generic_mappedGff.mzid.gz	.	4
7	25288476	25288631	generic|A_OS07T0614000-01_68229	1000	+	25288476	25288631	0	2	41,1	0,154	generic|A_OS07T0614000-01	VTLLASTVEGSTLR	not-unique[unknown]	Oryza_sativa.IRGSP-1.0.30.gff3	0	0.007570337	0-UNIMOD:731	2	876.0139328	876.0144365	1	PXD000313_CombineSearchEngines_psm_threshold_generic_mappedGff.mzid.gz	.	2
2	33780959	33781119	generic|A_OS02T0794700-01_60228	1000	-	33780959	33781119	0	2	21,15	0,145	generic|A_OS02T0794700-01	GLTFDSGGYNLK	not-unique[unknown]	Oryza_sativa.IRGSP-1.0.30.gff3	0	1.80E-05	.	2	636.3178711	636.316956	1	PXD000265_CombineSearchEngines_psm_threshold_generic_mappedGff.mzid.gz	.	54
1	8574187	8574301	generic|A_OS01T0256900-01_85107	1000	-	8574187	8574301	0	2	23,1	0,113	generic|A_OS01T0256900-01	MLPLSLLK	unique	Oryza_sativa.IRGSP-1.0.30.gff3	0	0.003887483	1-UNIMOD:35	2	465.7891846	465.7882645	1	PXD000265_CombineSearchEngines_psm_threshold_generic_mappedGff.mzid.gz	.	4
6	2910030	2910171	generic|A_OS06T0157000-01_29207	1000	-	2910030	2910171	0	2	40,17	0,124	generic|A_OS06T0157000-01	VVVDFLASKFGLPFLPPSK	not-unique[unknown]	Oryza_sativa.IRGSP-1.0.30.gff3	0	3.88E-05	9-UNIMOD:1	3	701.7377319	701.7344768	1	PXD002291_CombineSearchEngines_psm_threshold_generic_mappedGff.mzid.gz	.	1
9	5872356	5872806	generic|A_OS09T0279500-01_28236	1000	-	5872356	5872806	0	2	29,4	0,446	generic|A_OS09T0279500-01	AEVMFDKYTGR	not-unique[unknown]	Oryza_sativa.IRGSP-1.0.30.gff3	0	5.64E-04	4-UNIMOD:35	2	666.8150024	666.8162665	1	PXD000265_CombineSearchEngines_psm_threshold_generic_mappedGff.mzid.gz	.	4
5	22375172	22375345	generic|A_OS05T0455500-02_5094	1000	-	22375172	22375345	0	2	33,6	0,167	generic|A_OS05T0455500-02	VDSAAVFHNASTR	not-unique[unknown]	Oryza_sativa.IRGSP-1.0.30.gff3	0	0.007602021	.	2	687.8456421	687.841665	1	PXD000265_CombineSearchEngines_psm_threshold_generic_mappedGff.mzid.gz	.	1
3	4070355	4071182	generic|A_OS03T0176700-00_23521	1000	-	4070355	4071182	0	2	38,1	0,826	generic|A_OS03T0176700-00	AVAQYASSSGQGK	not-unique[unknown]	Oryza_sativa.IRGSP-1.0.30.gff3	0	4.83E-05	.	2	627.3106079	627.3096625	1	PXD000265_CombineSearchEngines_psm_threshold_generic_mappedGff.mzid.gz	.	2
1	34805838	34806034	generic|A_OS01T0817700-01_72557	1000	+	34805838	34806034	0	2	27,21	0,175	generic|A_OS01T0817700-01	MYVTMDRYENDWDVVK	not-unique[unknown]	Oryza_sativa.IRGSP-1.0.30.gff3	0	1.19E-04	.	3	688.6502075	688.6448871	1	PXD003156_CombineSearchEngines_psm_threshold_generic_mappedGff.mzid.gz	.	4
5	22375172	22375348	generic|A_OS05T0455500-02_49327	1000	-	22375172	22375348	0	2	33,9	0,167	generic|A_OS05T0455500-02	RVDSAAVFHNASTR	not-unique[unknown]	Oryza_sativa.IRGSP-1.0.30.gff3	0	4.37E-05	.	3	510.9301453	510.9305725	1	PXD000265_CombineSearchEngines_psm_threshold_generic_mappedGff.mzid.gz	.	6
6	7649276	7649458	generic|A_OS06T0247500-01_163836	1000	-	7649276	7649458	0	2	76,17	0,165	generic|A_OS06T0247500-01	NHYLSPGPLQFSGPGSNDANHTLMLELGAEA	not-unique[unknown]	Oryza_sativa.IRGSP-1.0.30.gff3	0	3.83E-05	.	3	1079.85474	1079.847166	1	PXD003156_CombineSearchEngines_psm_threshold_generic_mappedGff.mzid.gz	.	4
6	229681	229792	generic|A_OS06T0103500-01_15356	1000	+	229681	229792	0	2	16,20	0,91	generic|A_OS06T0103500-01	DYGLHGFLVQLR	not-unique[unknown]	Oryza_sativa.IRGSP-1.0.30.gff3	0	1.16E-04	0-UNIMOD:730	3	574.6581421	574.6595221	1	PXD000313_CombineSearchEngines_psm_threshold_generic_mappedGff.mzid.gz	.	34
1	21269005	21270412	generic|A_OS01T0560000-01_200545	1000	-	21269005	21270412	0	2	26,25	0,1382	generic|A_OS01T0560000-01	ADMDALPMQESVEWEHK	not-unique[unknown]	Oryza_sativa.IRGSP-1.0.30.gff3	0	3.03E-05	.	3	672.63397	672.6327645	1	PXD003156_CombineSearchEngines_psm_threshold_generic_mappedGff.mzid.gz	.	2
12	13767640	13769136	generic|A_OS12T0429200-01_85488	1000	-	13767640	13769136	0	2	34,5	0,1491	generic|A_OS12T0429200-01	LAGSQVGHWVSLK	not-unique[unknown]	Oryza_sativa.IRGSP-1.0.30.gff3	0	6.04E-04	.	2	691.3859863	691.382969	1	PXD000265_CombineSearchEngines_psm_threshold_generic_mappedGff.mzid.gz	.	2
3	9712742	9712984	generic|A_OS03T0283100-01_50559	1000	-	9712742	9712984	0	2	38,7	0,235	generic|A_OS03T0283100-01	FLEEVNKLHAYTETK	not-unique[unknown]	Oryza_sativa.IRGSP-1.0.30.gff3	0	1.94E-05	.	2	911.4760742	911.472705	1	PXD000265_CombineSearchEngines_psm_threshold_generic_mappedGff.mzid.gz	.	4
7	8139623	8139777	generic|A_OS07T0246200-01_43757	1000	+	8139623	8139777	0	2	22,44	0,110	generic|A_OS07T0246200-01	APMLDNPDFKDDPYLYAFDSLK	not-unique[unknown]	Oryza_sativa.IRGSP-1.0.30.gff3	0	1.86E-05	3-UNIMOD:35	3	864.4047241	864.4051901	1	PXD000265_CombineSearchEngines_psm_threshold_generic_mappedGff.mzid.gz	.	264
1	13279494	13280597	generic|A_OS01T0337900-01_1887	1000	+	13279494	13280597	0	2	30,39	0,1064	generic|A_OS01T0337900-01	MQVMDADGNAVPNLYCLGDANGK	not-unique[unknown]	Oryza_sativa.IRGSP-1.0.30.gff3	0	0.001536591	0-UNIMOD:730,1-UNIMOD:35,4-UNIMOD:35,16-UNIMOD:4,21-UNIMOD:7,23-UNIMOD:730	3	1032.495972	1032.162835	1	PXD000313_CombineSearchEngines_psm_threshold_generic_mappedGff.mzid.gz	.	7
8	14341113	14341224	generic|A_OS08T0326400-01_36435	1000	-	14341113	14341224	0	2	17,7	0,104	generic|A_OS08T0326400-01	LGSLVHKK	not-unique[unknown]	Oryza_sativa.IRGSP-1.0.30.gff3	0	0.001204861	.	2	441.277832	441.281995	1	PXD001058_CombineSearchEngines_psm_threshold_generic_mappedGff.mzid.gz	.	1
4	26714485	26714613	generic|A_OS04T0534400-01_1962	1000	-	26714485	26714613	0	2	11,37	0,91	generic|A_OS04T0534400-01	ASLSEGGNLNYQDTTR	not-unique[unknown]	Oryza_sativa.IRGSP-1.0.30.gff3	0	2.09E-05	2-UNIMOD:21	2	903.3944702	903.388716	1	PXD000923_CombineSearchEngines_psm_threshold_generic_mappedGff.mzid.gz	.	5
5	13626313	13626455	generic|A_OS05T0303000-01_18399	1000	+	13626313	13626455	0	2	45,9	0,133	generic|A_OS05T0303000-01	QDLTLTGASTLPKDEVEK	unique	Oryza_sativa.IRGSP-1.0.30.gff3	0	3.52E-05	0-UNIMOD:730,13-UNIMOD:730,18-UNIMOD:730	4	715.1608887	715.162585	1	PXD001030_CombineSearchEngines_psm_threshold_generic_mappedGff.mzid.gz	.	2
12	14829764	14829887	generic|A_OS12T0442800-01_13327	1000	-	14829764	14829887	0	2	17,22	0,101	generic|A_OS12T0442800-01	YNVTATLQCAGNR	not-unique[unknown]	Oryza_sativa.IRGSP-1.0.30.gff3	0	0.001821181	0-UNIMOD:731,9-UNIMOD:4	2	886.4554915	886.456759	1	PXD000313_CombineSearchEngines_psm_threshold_generic_mappedGff.mzid.gz	.	1
6	228149	228903	generic|A_OS06T0103500-01_87407	1000	+	228149	228903	0	2	18,12	0,742	generic|A_OS06T0103500-01	LVASDPVFRK	not-unique[unknown]	Oryza_sativa.IRGSP-1.0.30.gff3	0	0.001774086	.	2	566.3328247	566.3296735	1	PXD000265_CombineSearchEngines_psm_threshold_generic_mappedGff.mzid.gz	.	2
6	228149	228900	generic|A_OS06T0103500-01_16273	1000	+	228149	228900	0	2	18,9	0,742	generic|A_OS06T0103500-01	LVASDPVFR	not-unique[unknown]	Oryza_sativa.IRGSP-1.0.30.gff3	0	3.05E-04	.	2	502.2856445	502.282192	1	PXD000265_CombineSearchEngines_psm_threshold_generic_mappedGff.mzid.gz	.	4
3	33718998	33719560	generic|A_OS03T0806900-01_13174	1000	+	33718998	33719560	0	2	48,21	0,541	generic|A_OS03T0806900-01	AMDLSMKHQYLSENDQAQQTPFR	unique	Oryza_sativa.IRGSP-1.0.30.gff3	0	7.24E-05	7-UNIMOD:1	3	927.4306641	927.4304075	1	PXD002291_CombineSearchEngines_psm_threshold_generic_mappedGff.mzid.gz	.	2
1	9196138	9198789	generic|A_OS01T0267900-01_21752	1000	-	9196138	9198789	0	2	19,8	0,2643	generic|A_OS01T0267900-01	DGDGCLTTK	not-unique[unknown]	Oryza_sativa.IRGSP-1.0.30.gff3	0	0.001079995	0-UNIMOD:730,5-UNIMOD:4,9-UNIMOD:730	3	525.6134644	525.6149875	1	PXD000313_CombineSearchEngines_psm_threshold_generic_mappedGff.mzid.gz	.	2
7	24318208	24319160	generic|A_OS07T0597000-01_42830	1000	-	24318208	24319160	0	2	8,40	0,912	generic|A_OS07T0597000-01	DDLRLPTDDSLLGQLK	not-unique[unknown]	Oryza_sativa.IRGSP-1.0.30.gff3	0	4.10E-05	.	3	600.3222656	600.3230245	1	PXD000265_CombineSearchEngines_psm_threshold_generic_mappedGff.mzid.gz	.	12
3	25144897	25145741	generic|A_OS03T0648900-01_76228	1000	+	25144897	25145741	0	2	17,19	0,825	generic|A_OS03T0648900-01	LAVGFLNNNLEK	not-unique[unknown]	Oryza_sativa.IRGSP-1.0.30.gff3	0	1.97E-04	.	2	666.3745117	666.3695265	1	PXD000265_CombineSearchEngines_psm_threshold_generic_mappedGff.mzid.gz	.	6
1	29365025	29365306	generic|A_OS01T0707300-01_43356	1000	+	29365025	29365306	0	2	42,6	0,275	generic|A_OS01T0707300-01	LSELQSGVEEAESLLR	not-unique[unknown]	Oryza_sativa.IRGSP-1.0.30.gff3	0	2.45E-05	.	2	880.4628296	880.4572555	1	PXD000265_CombineSearchEngines_psm_threshold_generic_mappedGff.mzid.gz	.	10
5	26278777	26278891	generic|A_OS05T0528900-01_85321	1000	+	26278777	26278891	0	2	33,9	0,105	generic|A_OS05T0528900-01	SPVTKDELVSEVAR	unique	Oryza_sativa.IRGSP-1.0.30.gff3	0	1.92E-05	.	2	765.4156494	765.41212	1	PXD000265_CombineSearchEngines_psm_threshold_generic_mappedGff.mzid.gz	.	1
9	9624121	9624267	generic|A_OS09T0326800-01_21575	1000	+	9624121	9624267	0	2	21,21	0,125	generic|A_OS09T0326800-01	SPEDLYKVHLLDGR	not-unique[unknown]	Oryza_sativa.IRGSP-1.0.30.gff3	0	0.009223907	.	2	821.4216309	821.4333825	1	PXD001058_CombineSearchEngines_psm_threshold_generic_mappedGff.mzid.gz	.	1
7	24318208	24319148	generic|A_OS07T0597000-01_18383	1000	-	24318208	24319148	0	2	8,28	0,912	generic|A_OS07T0597000-01	LPTDDSLLGQLK	not-unique[unknown]	Oryza_sativa.IRGSP-1.0.30.gff3	0	3.60E-04	.	2	650.3619385	650.361368	1	PXD000265_CombineSearchEngines_psm_threshold_generic_mappedGff.mzid.gz	.	35
7	25036926	25037289	generic|A_OS07T0608700-02_9000	1000	-	25036926	25037289	0	2	11,16	0,347	generic|A_OS07T0608700-02	NDLGMVVLR	not-unique[unknown]	Oryza_sativa.IRGSP-1.0.30.gff3	0	1.17E-04	5-UNIMOD:35	2	516.7782593	516.7789595	1	PXD000265_CombineSearchEngines_psm_threshold_generic_mappedGff.mzid.gz	.	7
3	36332819	36333121	generic|A_OS03T0860700-00_114432	1000	-	36332819	36333121	0	2	38,22	0,280	generic|A_OS03T0860700-00	SVQQQLLESNPVLEAFGNAK	unique	Oryza_sativa.IRGSP-1.0.30.gff3	0	0.002289433	10-UNIMOD:7	3	725.0440674	725.0426978	1	PXD000265_CombineSearchEngines_psm_threshold_generic_mappedGff.mzid.gz	.	1
6	195891	196441	generic|A_OS06T0102800-01_9380	1000	+	195891	196441	0	2	27,69	0,481	generic|A_OS06T0102800-01	ADEHASTSEPLLPVDLCSNDNASESSHGMEVK	not-unique[unknown]	Oryza_sativa.IRGSP-1.0.30.gff3	0	3.07E-05	8-UNIMOD:21,17-UNIMOD:4	4	877.3776245	877.3735447	1	PXD000923_CombineSearchEngines_psm_threshold_generic_mappedGff.mzid.gz	.	2
2	30748241	30749043	generic|A_OS02T0736400-01_33258	1000	-	30748241	30749043	0	2	23,1	0,801	generic|A_OS02T0736400-01	TVSLDAEK	not-unique[unknown]	Oryza_sativa.IRGSP-1.0.30.gff3	0	2.26E-04	0-UNIMOD:730,8-UNIMOD:730	3	490.9563599	490.9589708	1	PXD000313_CombineSearchEngines_psm_threshold_generic_mappedGff.mzid.gz	.	3
3	6002220	6002352	generic|A_OS03T0214600-01_9236	1000	+	6002220	6002352	0	2	35,4	0,128	generic|A_OS03T0214600-01	LNLLCLMELLFSR	not-unique[unknown]	Oryza_sativa.IRGSP-1.0.30.gff3	0	4.52E-05	5-UNIMOD:4,7-UNIMOD:35	2	819.9443359	819.441312	1	PXD001058_CombineSearchEngines_psm_threshold_generic_mappedGff.mzid.gz	.	2
1	11813558	11813816	generic|A_OS01T0314300-01_5060	1000	-	11813558	11813816	0	2	19,11	0,247	generic|A_OS01T0314300-01	LLHQYPDLMK	not-unique[unknown]	Oryza_sativa.IRGSP-1.0.30.gff3	0	9.57E-04	9-UNIMOD:35	2	637.338623	637.334095	1	PXD000265_CombineSearchEngines_psm_threshold_generic_mappedGff.mzid.gz	.	28
3	6681694	6681816	generic|A_OS03T0227000-01_66922	1000	+	6681694	6681816	0	2	6,42	0,80	generic|A_OS03T0227000-01	TYEPSEEPFDLSLVSR	not-unique[unknown]	Oryza_sativa.IRGSP-1.0.30.gff3	0	2.86E-05	.	2	934.949646	934.949259	1	PXD000265_CombineSearchEngines_psm_threshold_generic_mappedGff.mzid.gz	.	2
12	7632468	7632645	generic|A_OS12T0238100-01_108363	1000	-	7632468	7632645	0	2	41,22	0,155	generic|A_OS12T0238100-01	VATAAANAAEAAAAAGESSFR	not-unique[unknown]	Oryza_sativa.IRGSP-1.0.30.gff3	0	5.38E-04	.	3	636.3130493	636.3132998	1	PXD000265_CombineSearchEngines_psm_threshold_generic_mappedGff.mzid.gz	.	4
4	15868869	15868972	generic|A_OS04T0337201-00_7864	1000	+	15868869	15868972	0	2	21,15	0,88	generic|A_OS04T0337201-00	LFWSSLYLELPK	not-unique[unknown]	Oryza_sativa.IRGSP-1.0.30.gff3	0	3.57E-05	.	2	748.4188843	748.4133985	1	PXD002739_CombineSearchEngines_psm_threshold_generic_mappedGff.mzid.gz	.	1
8	14359581	14359695	generic|A_OS08T0326600-01_53487	1000	+	14359581	14359695	0	2	3,30	0,84	generic|A_OS08T0326600-01	QVDELFVQALK	unique	Oryza_sativa.IRGSP-1.0.30.gff3	0	4.58E-06	0-UNIMOD:730,11-UNIMOD:730	3	633.3779907	633.3784178	1	PXD000313_CombineSearchEngines_psm_threshold_generic_mappedGff.mzid.gz	.	3
1	21880422	21880568	generic|A_OS01T0570500-01_20539	1000	+	21880422	21880568	0	2	27,9	0,137	generic|A_OS01T0570500-01	TVLMLADQMLNR	not-unique[unknown]	Oryza_sativa.IRGSP-1.0.30.gff3	0	2.02E-05	0-UNIMOD:730	3	570.3181763	570.3178941	1	PXD000313_CombineSearchEngines_psm_threshold_generic_mappedGff.mzid.gz	.	3
5	4560110	4560289	generic|A_OS05T0176000-01_12253	1000	+	4560110	4560289	0	2	42,15	0,164	generic|A_OS05T0176000-01	LAAAVLGGVDNLWLAPGTR	not-unique[unknown]	Oryza_sativa.IRGSP-1.0.30.gff3	0	1.85E-05	.	2	947.5326538	947.5308935	1	PXD000265_CombineSearchEngines_psm_threshold_generic_mappedGff.mzid.gz	.	9
5	22375371	22375526	generic|A_OS05T0455500-02_2565	1000	-	22375371	22375526	0	2	39,6	0,149	generic|A_OS05T0455500-02	YGSAHTDCLVTTDDK	not-unique[unknown]	Oryza_sativa.IRGSP-1.0.30.gff3	0	1.87E-05	8-UNIMOD:4	3	561.5828247	561.5823961	1	PXD003156_CombineSearchEngines_psm_threshold_generic_mappedGff.mzid.gz	.	1
8	27966640	27967749	generic|A_OS08T0558900-01_67746	1000	+	27966640	27967749	0	2	39,21	0,1088	generic|A_OS08T0558900-01	AEADKGNPAASDKNTEGGSN	not-unique[unknown]	Oryza_sativa.IRGSP-1.0.30.gff3	0	0.001759858	.	3	644.9585571	644.9558401	1	PXD000265_CombineSearchEngines_psm_threshold_generic_mappedGff.mzid.gz	.	2
3	21097996	21098101	generic|A_OS03T0577000-01_28821	1000	-	21097996	21098101	0	2	20,1	0,104	generic|A_OS03T0577000-01	QGVLGLK	not-unique[unknown]	Oryza_sativa.IRGSP-1.0.30.gff3	0	0.002909198	0-UNIMOD:730,7-UNIMOD:730	3	441.6237793	441.6253751	1	PXD000313_CombineSearchEngines_psm_threshold_generic_mappedGff.mzid.gz	.	1
12	18338523	18338624	generic|A_OS12T0489100-01_98309	1000	+	18338523	18338624	0	2	13,20	0,81	generic|A_OS12T0489100-01	ESFYDLQLDVK	not-unique[unknown]	Oryza_sativa.IRGSP-1.0.30.gff3	0	7.57E-05	.	2	678.8363037	678.837721	1	PXD000265_CombineSearchEngines_psm_threshold_generic_mappedGff.mzid.gz	.	4
2	928778	928909	generic|A_OS02T0117700-01_7273	1000	-	928778	928909	0	2	17,37	0,94	generic|A_OS02T0117700-01	YTNSNLEVHTFNQSQYPR	not-unique[unknown]	Oryza_sativa.IRGSP-1.0.30.gff3	0	1.55E-05	3-UNIMOD:7	3	733.675354	733.6748911	1	PXD000265_CombineSearchEngines_psm_threshold_generic_mappedGff.mzid.gz	.	12
5	2925940	2926103	generic|A_OS05T0150800-01_18919	1000	+	2925940	2926103	0	2	45,36	0,127	generic|A_OS05T0150800-01	EVAADVAALSSAHNLVPGLAVVLVGSR	unique	Oryza_sativa.IRGSP-1.0.30.gff3	0	1.03E-04	.	3	872.4967651	872.4886935	1	PXD002739_CombineSearchEngines_psm_threshold_generic_mappedGff.mzid.gz	.	2
7	25019888	25020000	generic|A_OS07T0608500-01_28822	1000	-	25019888	25020000	0	2	20,1	0,111	generic|A_OS07T0608500-01	QGVLGLK	not-unique[unknown]	Oryza_sativa.IRGSP-1.0.30.gff3	0	0.002909198	0-UNIMOD:730,7-UNIMOD:730	3	441.6237793	441.6253751	1	PXD000313_CombineSearchEngines_psm_threshold_generic_mappedGff.mzid.gz	.	1
1	24255777	24255935	generic|A_OS01T0612200-01_39572	1000	+	24255777	24255935	0	2	24,12	0,146	generic|A_OS01T0612200-01	EELAAELKGEKR	not-unique[unknown]	Oryza_sativa.IRGSP-1.0.30.gff3	0	0.001730572	.	2	686.8727417	686.8751735	1	PXD000265_CombineSearchEngines_psm_threshold_generic_mappedGff.mzid.gz	.	1
1	24255777	24255932	generic|A_OS01T0612200-01_36415	1000	+	24255777	24255932	0	2	24,9	0,146	generic|A_OS01T0612200-01	EELAAELKGEK	not-unique[unknown]	Oryza_sativa.IRGSP-1.0.30.gff3	0	1.33E-04	.	2	608.8251343	608.824618	1	PXD000265_CombineSearchEngines_psm_threshold_generic_mappedGff.mzid.gz	.	3
2	28114844	28114994	generic|A_OS02T0686400-01_36622	1000	+	28114844	28114994	0	2	30,12	0,138	generic|A_OS02T0686400-01	SEAELEKAEQAGEK	not-unique[unknown]	Oryza_sativa.IRGSP-1.0.30.gff3	0	1.80E-05	.	2	759.8701782	759.8677425	1	PXD000265_CombineSearchEngines_psm_threshold_generic_mappedGff.mzid.gz	.	10
2	928778	928921	generic|A_OS02T0117700-01_55491	1000	-	928778	928921	0	2	17,49	0,94	generic|A_OS02T0117700-01	LVEKYTNSNLEVHTFNQSQYPR	not-unique[unknown]	Oryza_sativa.IRGSP-1.0.30.gff3	0	4.01E-05	.	2	1334.155151	1334.161707	1	PXD000265_CombineSearchEngines_psm_threshold_generic_mappedGff.mzid.gz	.	3
8	28252594	28252786	generic|A_OS08T0564100-01_31432	1000	-	28252594	28252786	0	2	32,22	0,170	generic|A_OS08T0564100-01	EAELLSAQDDGGGDALDR	not-unique[unknown]	Oryza_sativa.IRGSP-1.0.30.gff3	0	5.24E-06	0-UNIMOD:730	2	1068.522461	1068.521539	1	PXD000313_CombineSearchEngines_psm_threshold_generic_mappedGff.mzid.gz	.	5
1	23941270	23942142	generic|A_OS01T0607400-01_17826	1000	-	23941270	23942142	0	2	17,58	0,814	generic|A_OS01T0607400-01	PLVMFGSDGAGSLTSPANALADVDR	not-unique[unknown]	Oryza_sativa.IRGSP-1.0.30.gff3	0	0.001397918	15-UNIMOD:21	3	847.7277832	847.7278835	1	PXD000923_CombineSearchEngines_psm_threshold_generic_mappedGff.mzid.gz	.	2
1	25361407	25361566	generic|A_OS01T0633100-01_12936	1000	+	25361407	25361566	0	2	24,45	0,114	generic|A_OS01T0633100-01	NVLLANTQGVQESDHPEEGYYLR	not-unique[unknown]	Oryza_sativa.IRGSP-1.0.30.gff3	0	5.98E-05	0-UNIMOD:730,11-UNIMOD:7,20-UNIMOD:730	4	811.1726685	811.1700837	1	PXD001030_CombineSearchEngines_psm_threshold_generic_mappedGff.mzid.gz	.	118
9	21491905	21492021	generic|A_OS09T0544300-01_15239	1000	+	21491905	21492021	0	2	26,7	0,109	generic|A_OS09T0544300-01	VASGSYGDLYR	unique	Oryza_sativa.IRGSP-1.0.30.gff3	0	0.001980248	3-UNIMOD:21	2	634.2813721	634.2713595	1	PXD000923_CombineSearchEngines_psm_threshold_generic_mappedGff.mzid.gz	.	1
2	32319990	32320493	generic|A_OS02T0767500-01_4443	1000	-	32319990	32320493	0	2	14,16	0,487	generic|A_OS02T0767500-01	GATVGDAVKK	not-unique[unknown]	Oryza_sativa.IRGSP-1.0.30.gff3	0	3.39E-04	.	2	473.2702026	473.271825	1	PXD000265_CombineSearchEngines_psm_threshold_generic_mappedGff.mzid.gz	.	11
10	10414243	10415190	generic|A_OS10T0346600-00_32624	1000	-	10414243	10415190	0	2	19,23	0,924	generic|A_OS10T0346600-00	GDGYSNCEPAGPGK	not-unique[unknown]	Oryza_sativa.IRGSP-1.0.30.gff3	0	1.40E-04	7-UNIMOD:4	2	704.7922363	704.7935195	1	PXD001058_CombineSearchEngines_psm_threshold_generic_mappedGff.mzid.gz	.	1
1	42248381	42248766	generic|A_OS01T0958500-01_43698	1000	+	42248381	42248766	0	2	12,12	0,373	generic|A_OS01T0958500-01	GYGFVTFR	not-unique[unknown]	Oryza_sativa.IRGSP-1.0.30.gff3	0	4.43E-04	.	2	473.7426453	473.742699	1	PXD000265_CombineSearchEngines_psm_threshold_generic_mappedGff.mzid.gz	.	8
1	11222376	11222547	generic|A_OS01T0303300-01_5245	1000	-	11222376	11222547	0	2	46,14	0,157	generic|A_OS01T0303300-01	EAFQWGLAAGVYSGLTYGLR	not-unique[unknown]	Oryza_sativa.IRGSP-1.0.30.gff3	0	0.00343	.	3	720.3531275	720.3688515	1	PXD002739_CombineSearchEngines_psm_threshold_generic_mappedGff.mzid.gz	.	4
4	18989657	18990088	generic|A_OS04T0386600-01_104631	1000	-	18989657	18990088	0	2	29,1	0,430	generic|A_OS04T0386600-01	MANMLEGGGK	not-unique[unknown]	Oryza_sativa.IRGSP-1.0.30.gff3	0	1.77E-05	.	2	504.2365417	504.2360705	1	PXD003156_CombineSearchEngines_psm_threshold_generic_mappedGff.mzid.gz	.	4
6	16509859	16512508	generic|A_OS06T0484600-01_12660	1000	+	16509859	16512508	0	2	8,19	0,2630	generic|A_OS06T0484600-01	HVCLDVVSK	unique	Oryza_sativa.IRGSP-1.0.30.gff3	0	0.001943978	3-UNIMOD:4	2	528.7772827	528.7789595	1	PXD002740_CombineSearchEngines_psm_threshold_generic_mappedGff.mzid.gz	.	1
4	22795750	22796423	generic|A_OS04T0455600-02_126107	1000	-	22795750	22796423	0	2	53,7	0,666	generic|A_OS04T0455600-02	VSNPAGGPSNLTFSEEPVVK	not-unique[unknown]	Oryza_sativa.IRGSP-1.0.30.gff3	0	2.13E-06	.	2	1015.017761	1015.015469	1	PXD003156_CombineSearchEngines_psm_threshold_generic_mappedGff.mzid.gz	.	1
2	35748145	35748328	generic|A_OS02T0831300-01_13488	1000	-	35748145	35748328	0	2	20,28	0,155	generic|A_OS02T0831300-01	LDSLDLDDLEMDEDER	not-unique[unknown]	Oryza_sativa.IRGSP-1.0.30.gff3	0	1.82E-05	.	2	961.9124146	961.9122175	1	PXD000923_CombineSearchEngines_psm_threshold_generic_mappedGff.mzid.gz	.	2
2	35297653	35299199	generic|A_OS02T0822300-00_46	1000	+	35297653	35299199	0	2	40,29	0,1517	generic|A_OS02T0822300-00	SSPPPPQQQASSEDDKEKPTHLR	not-unique[unknown]	Oryza_sativa.IRGSP-1.0.30.gff3	0	2.40E-04	1-UNIMOD:21	6	440.7070618	440.7076831	1	PXD000923_CombineSearchEngines_psm_threshold_generic_mappedGff.mzid.gz	.	51
2	7846217	7846359	generic|A_OS02T0238500-01_195	1000	-	7846217	7846359	0	2	26,16	0,126	generic|A_OS02T0238500-01	FGLASDLDELHVVR	not-unique[unknown]	Oryza_sativa.IRGSP-1.0.30.gff3	0	2.64E-04	.	3	524.2761841	524.2789788	1	PXD000265_CombineSearchEngines_psm_threshold_generic_mappedGff.mzid.gz	.	8
2	2559603	2560133	generic|A_OS02T0146600-01_5161	1000	+	2559603	2560133	0	2	15,33	0,497	generic|A_OS02T0146600-01	GFKDQLYDLFQLLPPK	not-unique[unknown]	Oryza_sativa.IRGSP-1.0.30.gff3	0	3.33E-04	.	2	962.0310059	961.524741	1	PXD001058_CombineSearchEngines_psm_threshold_generic_mappedGff.mzid.gz	.	1
9	19620835	19623644	generic|A_OS09T0506800-01_11162	1000	+	19620835	19623644	0	2	42,6	0,2803	generic|A_OS09T0506800-01	TKEAELTEQDSLLLTR	not-unique[unknown]	Oryza_sativa.IRGSP-1.0.30.gff3	0	2.35E-05	.	2	924.0003052	923.9914635	1	PXD001058_CombineSearchEngines_psm_threshold_generic_mappedGff.mzid.gz	.	2
11	6063473	6063836	generic|A_OS11T0216000-01_6517	1000	+	6063473	6063836	0	2	33,18	0,345	generic|A_OS11T0216000-01	GDLGLDLPPEDVFLSQK	not-unique[unknown]	Oryza_sativa.IRGSP-1.0.30.gff3	0	6.22E-05	.	2	921.9788208	921.9778245	1	PXD000265_CombineSearchEngines_psm_threshold_generic_mappedGff.mzid.gz	.	22
7	28678964	28679120	generic|A_OS07T0677300-01_58453	1000	+	28678964	28679120	0	2	15,36	0,120	generic|A_OS07T0677300-01	DSVVALGGPSWTVLLGR	not-unique[unknown]	Oryza_sativa.IRGSP-1.0.30.gff3	0	0.001781114	0-UNIMOD:731	3	677.7213735	677.7228535	1	PXD000313_CombineSearchEngines_psm_threshold_generic_mappedGff.mzid.gz	.	5
7	4951573	4951698	generic|A_OS07T0191700-01_13657	1000	+	4951573	4951698	0	2	17,34	0,91	generic|A_OS07T0191700-01	NSFGNLYTAVGVFVLGR	not-unique[unknown]	Oryza_sativa.IRGSP-1.0.30.gff3	0	1.97E-05	.	2	907.4859009	907.483407	1	PXD001058_CombineSearchEngines_psm_threshold_generic_mappedGff.mzid.gz	.	2
4	1988245	1988590	generic|A_OS04T0131900-01_17128	1000	-	1988245	1988590	0	2	44,4	0,341	generic|A_OS04T0131900-01	AVVHHGGAGTTAAGLK	not-unique[unknown]	Oryza_sativa.IRGSP-1.0.30.gff3	0	7.25E-04	.	2	723.8944092	723.8942335	1	PXD001058_CombineSearchEngines_psm_threshold_generic_mappedGff.mzid.gz	.	2
3	2853406	2853544	generic|A_OS03T0151800-02_62589	1000	-	2853406	2853544	0	2	5,52	0,86	generic|A_OS03T0151800-02	QSAPCVLFFDELDSLATQR	not-unique[unknown]	Oryza_sativa.IRGSP-1.0.30.gff3	0	6.90E-06	0-UNIMOD:730,5-UNIMOD:4	3	834.4255981	834.4264368	1	PXD000313_CombineSearchEngines_psm_threshold_generic_mappedGff.mzid.gz	.	6
11	236648	236936	generic|A_OS11T0104866-00_1227	1000	+	236648	236936	0	2	31,20	0,268	generic|A_OS11T0104866-00	LHVLELGAQPGKPGFSK	not-unique[unknown]	Oryza_sativa.IRGSP-1.0.30.gff3	0	4.51E-05	.	3	593.3361206	593.3368285	1	PXD000265_CombineSearchEngines_psm_threshold_generic_mappedGff.mzid.gz	.	14
1	28280866	28281576	generic|A_OS01T0685800-01_384	1000	+	28280866	28281576	0	2	21,18	0,692	generic|A_OS01T0685800-01	ESVQSFQGVLDGK	not-unique[unknown]	Oryza_sativa.IRGSP-1.0.30.gff3	0	1.91E-05	.	2	697.3539429	697.3515315	1	PXD000265_CombineSearchEngines_psm_threshold_generic_mappedGff.mzid.gz	.	52
2	6568832	6569293	generic|A_OS02T0217500-01_18279	1000	+	6568832	6569293	0	2	39,9	0,452	generic|A_OS02T0217500-01	AAAAQGALPESSQGPR	unique	Oryza_sativa.IRGSP-1.0.30.gff3	0	1.23E-04	.	2	755.8844604	755.884062	1	PXD000265_CombineSearchEngines_psm_threshold_generic_mappedGff.mzid.gz	.	3
8	23831526	23831889	generic|A_OS08T0481950-01_6761	1000	+	23831526	23831889	0	2	26,1	0,362	generic|A_OS08T0481950-01	LLSLADLLR	not-unique[unknown]	Oryza_sativa.IRGSP-1.0.30.gff3	0	0.001212132	.	2	507.3205261	507.321317	1	PXD000265_CombineSearchEngines_psm_threshold_generic_mappedGff.mzid.gz	.	2
3	1194987	1195111	generic|A_OS03T0121700-01_111622	1000	+	1194987	1195111	0	2	3,36	0,88	generic|A_OS03T0121700-01	NLLFVVSKPDVFK	unique	Oryza_sativa.IRGSP-1.0.30.gff3	0	2.40E-04	.	2	753.4377441	753.439952	1	PXD000265_CombineSearchEngines_psm_threshold_generic_mappedGff.mzid.gz	.	1
2	28896746	28896918	generic|A_OS02T0701600-01_34957	1000	+	28896746	28896918	0	2	24,9	0,163	generic|A_OS02T0701600-01	LAESLSLEDLR	not-unique[unknown]	Oryza_sativa.IRGSP-1.0.30.gff3	0	0.003585672	0-UNIMOD:731	2	775.442809	775.440572	1	PXD000313_CombineSearchEngines_psm_threshold_generic_mappedGff.mzid.gz	.	3
11	236648	236921	generic|A_OS11T0104866-00_60349	1000	+	236648	236921	0	2	31,5	0,268	generic|A_OS11T0104866-00	LHVLELGAQPGK	not-unique[unknown]	Oryza_sativa.IRGSP-1.0.30.gff3	0	0.003451173	.	2	631.3709106	631.366788	1	PXD000265_CombineSearchEngines_psm_threshold_generic_mappedGff.mzid.gz	.	1
3	35607557	35607786	generic|A_OS03T0846900-01_4330	1000	-	35607557	35607786	0	2	31,38	0,191	generic|A_OS03T0846900-01	ARSPAAPPLLEGEELMDLPVEKR	unique	Oryza_sativa.IRGSP-1.0.30.gff3	0	0.002386189	0-UNIMOD:1,3-UNIMOD:21	3	880.7822266	880.7749451	1	PXD000923_CombineSearchEngines_psm_threshold_generic_mappedGff.mzid.gz	.	1
3	35607557	35607780	generic|A_OS03T0846900-01_5829	1000	-	35607557	35607780	0	2	31,32	0,191	generic|A_OS03T0846900-01	SPAAPPLLEGEELMDLPVEKR	not-unique[unknown]	Oryza_sativa.IRGSP-1.0.30.gff3	0	2.97E-05	1-UNIMOD:21	3	791.0628662	791.0586818	1	PXD000923_CombineSearchEngines_psm_threshold_generic_mappedGff.mzid.gz	.	2
3	30855001	30855228	generic|A_OS03T0749300-01_42487	1000	+	30855001	30855228	0	2	86,4	0,223	generic|A_OS03T0749300-01	VVQSLTTLLSGLQGDVPSNDVGRPYVGGSK	not-unique[unknown]	Oryza_sativa.IRGSP-1.0.30.gff3	0	2.83E-04	.	3	1015.20636	1015.2068	1	PXD000265_CombineSearchEngines_psm_threshold_generic_mappedGff.mzid.gz	.	9
6	24227397	24227828	generic|A_OS06T0608700-01_270	1000	+	24227397	24227828	0	2	25,14	0,417	generic|A_OS06T0608700-01	SAFVGKYADELLK	not-unique[unknown]	Oryza_sativa.IRGSP-1.0.30.gff3	0	3.82E-05	0-UNIMOD:1,6-UNIMOD:1	2	762.9030151	762.900853	1	PXD002291_CombineSearchEngines_psm_threshold_generic_mappedGff.mzid.gz	.	18
1	25842306	25842864	generic|A_OS01T0642900-01_96210	1000	-	25842306	25842864	0	2	39,3	0,555	generic|A_OS01T0642900-01	TGSVLYLEGNLETK	not-unique[unknown]	Oryza_sativa.IRGSP-1.0.30.gff3	0	3.42E-04	0-UNIMOD:731,14-UNIMOD:731	3	711.4044049	711.4068101	1	PXD000313_CombineSearchEngines_psm_threshold_generic_mappedGff.mzid.gz	.	2
11	7961826	7961931	generic|A_OS11T0247300-01_21232	1000	+	7961826	7961931	0	2	13,8	0,97	generic|A_OS11T0247300-01	GHYTLGK	not-unique[unknown]	Oryza_sativa.IRGSP-1.0.30.gff3	0	0.001652607	0-UNIMOD:730,7-UNIMOD:730	3	461.9444885	461.9449935	1	PXD000313_CombineSearchEngines_psm_threshold_generic_mappedGff.mzid.gz	.	4
5	28581796	28582122	generic|A_OS05T0573700-01_44334	1000	-	28581796	28582122	0	2	29,28	0,298	generic|A_OS05T0573700-01	QLGVLGWGSQGPAQAQNLR	not-unique[unknown]	Oryza_sativa.IRGSP-1.0.30.gff3	0	1.27E-04	.	2	990.5229492	990.5241315	1	PXD000265_CombineSearchEngines_psm_threshold_generic_mappedGff.mzid.gz	.	85
8	25421227	25421441	generic|A_OS08T0512600-01_25314	1000	+	25421227	25421441	0	2	51,3	0,211	generic|A_OS08T0512600-01	VSDLVHGLDADALDLLEK	unique	Oryza_sativa.IRGSP-1.0.30.gff3	0	2.24E-05	.	3	641.6775513	641.6738341	1	PXD001058_CombineSearchEngines_psm_threshold_generic_mappedGff.mzid.gz	.	4
4	3557085	3557212	generic|A_OS04T0151800-01_20623	1000	-	3557085	3557212	0	2	3,24	0,103	generic|A_OS04T0151800-01	GTEDDGLLR	not-unique[unknown]	Oryza_sativa.IRGSP-1.0.30.gff3	0	4.40E-06	0-UNIMOD:730	2	640.3425293	640.3434015	1	PXD000313_CombineSearchEngines_psm_threshold_generic_mappedGff.mzid.gz	.	4
1	40598209	40598802	generic|A_OS01T0925800-01_9719	1000	-	40598209	40598802	0	2	28,5	0,588	generic|A_OS01T0925800-01	LPGGYPFEPPK	not-unique[unknown]	Oryza_sativa.IRGSP-1.0.30.gff3	0	0.004083918	0-UNIMOD:731,11-UNIMOD:731	3	604.0174161	604.0168175	1	PXD000313_CombineSearchEngines_psm_threshold_generic_mappedGff.mzid.gz	.	3
11	19063069	19063518	generic|A_OS11T0525600-01_8400	1000	+	19063069	19063518	0	2	6,24	0,425	generic|A_OS11T0525600-01	TQVEANFEQK	not-unique[unknown]	Oryza_sativa.IRGSP-1.0.30.gff3	0	0.001161078	.	2	597.2938843	597.2934855	1	PXD000265_CombineSearchEngines_psm_threshold_generic_mappedGff.mzid.gz	.	40
8	27763986	27764126	generic|A_OS08T0554900-01_88688	1000	+	27763986	27764126	0	2	29,7	0,133	generic|A_OS08T0554900-01	LVGFEVKPFSVK	not-unique[unknown]	Oryza_sativa.IRGSP-1.0.30.gff3	0	3.43E-04	.	2	675.3965454	675.3950135	1	PXD000265_CombineSearchEngines_psm_threshold_generic_mappedGff.mzid.gz	.	1
3	28554499	28554779	generic|A_OS03T0708100-01_19226	1000	-	28554499	28554779	0	2	7,29	0,251	generic|A_OS03T0708100-01	SAENLSFFFEEK	not-unique[unknown]	Oryza_sativa.IRGSP-1.0.30.gff3	0	4.14E-06	0-UNIMOD:730,12-UNIMOD:730	3	686.0303955	686.0330865	1	PXD000313_CombineSearchEngines_psm_threshold_generic_mappedGff.mzid.gz	.	8
4	23107078	23107247	generic|A_OS04T0462500-01_6638	1000	+	23107078	23107247	0	2	33,24	0,145	generic|A_OS04T0462500-01	DNLTLWTSDLSEDTAEELR	not-unique[unknown]	Oryza_sativa.IRGSP-1.0.30.gff3	0	2.50E-05	0-UNIMOD:730	3	838.0807495	838.0833921	1	PXD001030_CombineSearchEngines_psm_threshold_generic_mappedGff.mzid.gz	.	35
6	24093846	24093991	generic|A_OS06T0606800-01_44778	1000	-	24093846	24093991	0	2	29,4	0,141	generic|A_OS06T0606800-01	SKETEEAELKK	not-unique[unknown]	Oryza_sativa.IRGSP-1.0.30.gff3	0	4.59E-04	.	2	646.3400269	646.340632	1	PXD001058_CombineSearchEngines_psm_threshold_generic_mappedGff.mzid.gz	.	2
3	5117340	5117481	generic|A_OS03T0197300-01_1048	1000	+	5117340	5117481	0	2	36,9	0,132	generic|A_OS03T0197300-01	GFEVEVLRPGFGVPR	unique	Oryza_sativa.IRGSP-1.0.30.gff3	0	0.003146902	.	3	553.6374512	553.6386188	1	PXD000265_CombineSearchEngines_psm_threshold_generic_mappedGff.mzid.gz	.	260
7	26246733	26247413	generic|A_OS07T0632800-01_10614	1000	-	26246733	26247413	0	2	3,48	0,632	generic|A_OS07T0632800-01	GALAPATAVNFALDLAR	not-unique[unknown]	Oryza_sativa.IRGSP-1.0.30.gff3	0	1.96E-05	.	2	835.9671021	835.964855	1	PXD000265_CombineSearchEngines_psm_threshold_generic_mappedGff.mzid.gz	.	7
4	22336317	22336983	generic|A_OS04T0448000-00_50900	1000	+	22336317	22336983	0	2	10,23	0,643	generic|A_OS04T0448000-00	QALVTYLENNR	not-unique[unknown]	Oryza_sativa.IRGSP-1.0.30.gff3	0	2.69E-04	.	2	660.8505859	660.8489545	1	PXD000265_CombineSearchEngines_psm_threshold_generic_mappedGff.mzid.gz	.	1
9	19678864	19679309	generic|A_OS09T0507600-00_120639	1000	-	19678864	19679309	0	2	22,8	0,437	generic|A_OS09T0507600-00	QALLNENMSR	not-unique[unknown]	Oryza_sativa.IRGSP-1.0.30.gff3	0	1.07E-04	8-UNIMOD:35	2	596.2926025	596.292962	1	PXD000265_CombineSearchEngines_psm_threshold_generic_mappedGff.mzid.gz	.	4
3	34909990	34910194	generic|A_OS03T0831100-01_18857	1000	-	34909990	34910194	0	2	39,6	0,198	generic|A_OS03T0831100-01	THSLLETLSNLGLQK	not-unique[unknown]	Oryza_sativa.IRGSP-1.0.30.gff3	0	2.55E-05	.	2	827.9628906	827.4621445	1	PXD001058_CombineSearchEngines_psm_threshold_generic_mappedGff.mzid.gz	.	3
3	9714406	9714601	generic|A_OS03T0283100-01_28894	1000	-	9714406	9714601	0	2	3,63	0,132	generic|A_OS03T0283100-01	EVLPPSLTSSSEPPPLFDGTTR	not-unique[unknown]	Oryza_sativa.IRGSP-1.0.30.gff3	0	0.006275773	.	2	1164.098511	1164.091905	1	PXD000265_CombineSearchEngines_psm_threshold_generic_mappedGff.mzid.gz	.	10
6	21964151	21964348	generic|A_OS06T0568200-01_555	1000	-	21964151	21964348	0	2	41,1	0,196	generic|A_OS06T0568200-01	QLYPPLNVLPSLSR	not-unique[unknown]	Oryza_sativa.IRGSP-1.0.30.gff3	0	0.00152101	.	2	798.9609985	798.959036	1	PXD000265_CombineSearchEngines_psm_threshold_generic_mappedGff.mzid.gz	.	84
2	924806	925162	generic|A_OS02T0117600-01_7093	1000	+	924806	925162	0	2	34,14	0,342	generic|A_OS02T0117600-01	MVVSLEDYVTSPDGLK	not-unique[unknown]	Oryza_sativa.IRGSP-1.0.30.gff3	0	0.004121906	.	2	876.9260864	876.939849	1	PXD000923_CombineSearchEngines_psm_threshold_generic_mappedGff.mzid.gz	.	2
10	19223289	19223427	generic|A_OS10T0503500-01_15482	1000	+	19223289	19223427	0	2	26,7	0,131	generic|A_OS10T0503500-01	GLLFPSLSSLR	not-unique[unknown]	Oryza_sativa.IRGSP-1.0.30.gff3	0	5.21E-05	.	2	595.3492432	595.3506055	1	PXD000265_CombineSearchEngines_psm_threshold_generic_mappedGff.mzid.gz	.	14
4	18176569	18176744	generic|A_OS04T0372800-01_806	1000	-	18176569	18176744	0	2	17,55	0,120	generic|A_OS04T0372800-01	LGRPASPAAAEMDTVTTMEALNAK	not-unique[unknown]	Oryza_sativa.IRGSP-1.0.30.gff3	0	2.32E-05	6-UNIMOD:21	3	842.4015503	842.3973695	1	PXD000923_CombineSearchEngines_psm_threshold_generic_mappedGff.mzid.gz	.	8
9	22515298	22515777	generic|A_OS09T0565400-01_28658	1000	-	22515298	22515777	0	2	3,33	0,446	generic|A_OS09T0565400-01	LVELQHLVEALR	not-unique[unknown]	Oryza_sativa.IRGSP-1.0.30.gff3	0	4.95E-04	0-UNIMOD:730	3	575.3493042	575.3505798	1	PXD001030_CombineSearchEngines_psm_threshold_generic_mappedGff.mzid.gz	.	1
5	19606934	19607700	generic|A_OS05T0402700-01_27266	1000	+	19606934	19607700	0	2	7,14	0,752	generic|A_OS05T0402700-01	YKDELLK	not-unique[unknown]	Oryza_sativa.IRGSP-1.0.30.gff3	0	0.004862527	.	2	454.7583618	454.758014	1	PXD000265_CombineSearchEngines_psm_threshold_generic_mappedGff.mzid.gz	.	48
7	24319580	24320605	generic|A_OS07T0597000-01_14736	1000	-	24319580	24320605	0	2	26,13	0,1012	generic|A_OS07T0597000-01	NRPCKVVEVSTSK	not-unique[unknown]	Oryza_sativa.IRGSP-1.0.30.gff3	0	3.35E-04	4-UNIMOD:4	2	752.9041138	752.4010325	1	PXD001058_CombineSearchEngines_psm_threshold_generic_mappedGff.mzid.gz	.	2
1	11222841	11223221	generic|A_OS01T0303300-01_7172	1000	-	11222841	11223221	0	2	43,23	0,357	generic|A_OS01T0303300-01	EAYFVTVEGLGGDTAGLDNAVK	unique	Oryza_sativa.IRGSP-1.0.30.gff3	0	6.68E-06	0-UNIMOD:730,22-UNIMOD:730	3	945.8376465	945.5059121	1	PXD000313_CombineSearchEngines_psm_threshold_generic_mappedGff.mzid.gz	.	24
6	4389075	4390869	generic|A_OS06T0186900-01_4323	1000	-	4389075	4390869	0	2	3,48	0,1746	generic|A_OS06T0186900-01	EVVHCVTLHELDVLNSR	not-unique[unknown]	Oryza_sativa.IRGSP-1.0.30.gff3	0	7.67E-05	5-UNIMOD:4	3	674.0145264	674.0141965	1	PXD002740_CombineSearchEngines_psm_threshold_generic_mappedGff.mzid.gz	.	2
1	9196138	9198813	generic|A_OS01T0267900-01_44944	1000	-	9196138	9198813	0	2	19,32	0,2643	generic|A_OS01T0267900-01	EAFSLFDKDGDGCLTTK	not-unique[unknown]	Oryza_sativa.IRGSP-1.0.30.gff3	0	4.45E-06	0-UNIMOD:730,8-UNIMOD:730,13-UNIMOD:4,17-UNIMOD:730	4	705.1259155	704.878033	1	PXD000313_CombineSearchEngines_psm_threshold_generic_mappedGff.mzid.gz	.	40
5	19606934	19607730	generic|A_OS05T0402700-01_2544	1000	+	19606934	19607730	0	2	7,44	0,752	generic|A_OS05T0402700-01	YKDELLKNAAYLGTPGK	not-unique[unknown]	Oryza_sativa.IRGSP-1.0.30.gff3	0	2.22E-04	.	3	627.6776733	627.6753925	1	PXD000265_CombineSearchEngines_psm_threshold_generic_mappedGff.mzid.gz	.	12
2	15168411	15170640	generic|A_OS02T0456500-01_11716	1000	-	15168411	15170640	0	2	13,29	0,2200	generic|A_OS02T0456500-01	HLNVVFLGHVDAGK	not-unique[unknown]	Oryza_sativa.IRGSP-1.0.30.gff3	0	2.65E-05	.	2	753.4196777	753.4148005	1	PXD000265_CombineSearchEngines_psm_threshold_generic_mappedGff.mzid.gz	.	24
1	41888860	41888993	generic|A_OS01T0951200-01_93908	1000	+	41888860	41888993	0	2	41,13	0,120	generic|A_OS01T0951200-01	FADLGNTVTMQYEGGLFR	not-unique[unknown]	Oryza_sativa.IRGSP-1.0.30.gff3	0	2.58E-05	10-UNIMOD:35	2	1017.980957	1017.983112	1	PXD000265_CombineSearchEngines_psm_threshold_generic_mappedGff.mzid.gz	.	1
4	26378628	26379228	generic|A_OS04T0527800-01_26644	1000	+	26378628	26379228	0	2	18,21	0,579	generic|A_OS04T0527800-01	LLYLSELPEFCSR	not-unique[unknown]	Oryza_sativa.IRGSP-1.0.30.gff3	0	8.09E-04	0-UNIMOD:730,11-UNIMOD:4	3	644.36577	644.3465035	2	PXD001030_CombineSearchEngines_psm_threshold_generic_mappedGff.mzid.gz	.	2
1	27275323	27275435	generic|A_OS01T0667200-01_91866	1000	-	27275323	27275435	0	2	41,7	0,105	generic|A_OS01T0667200-01	GFTVSTVEEEVAYNAR	not-unique[unknown]	Oryza_sativa.IRGSP-1.0.30.gff3	0	1.55E-05	.	2	886.427063	886.4284945	1	PXD000265_CombineSearchEngines_psm_threshold_generic_mappedGff.mzid.gz	.	2
12	22591921	22592974	generic|A_OS12T0555200-01_50823	1000	+	22591921	22592974	0	2	10,26	0,1027	generic|A_OS12T0555200-01	LNPAADAGSVYK	unique	Oryza_sativa.IRGSP-1.0.30.gff3	0	2.13E-04	.	2	603.3111572	603.3116735	1	PXD000265_CombineSearchEngines_psm_threshold_generic_mappedGff.mzid.gz	.	4
3	25143701	25144177	generic|A_OS03T0648900-01_39366	1000	+	25143701	25144177	0	2	18,6	0,470	generic|A_OS03T0648900-01	LFEFLEER	not-unique[unknown]	Oryza_sativa.IRGSP-1.0.30.gff3	0	0.001269609	.	2	541.7813721	541.779482	1	PXD001058_CombineSearchEngines_psm_threshold_generic_mappedGff.mzid.gz	.	2
11	1329712	1330109	generic|A_OS11T0128800-01_20371	1000	-	1329712	1330109	0	2	20,13	0,384	generic|A_OS11T0128800-01	GSDNVVELYSR	not-unique[unknown]	Oryza_sativa.IRGSP-1.0.30.gff3	0	6.92E-06	0-UNIMOD:730	2	771.9036255	771.906892	1	PXD000313_CombineSearchEngines_psm_threshold_generic_mappedGff.mzid.gz	.	3
3	34007573	34008272	generic|A_OS03T0811900-01_52677	1000	+	34007573	34008272	0	2	34,29	0,670	generic|A_OS03T0811900-01	LGELVTTLPTLGFNVETVEYK	not-unique[unknown]	Oryza_sativa.IRGSP-1.0.30.gff3	0	1.63E-05	.	2	1162.123535	1162.125213	1	PXD000265_CombineSearchEngines_psm_threshold_generic_mappedGff.mzid.gz	.	3
3	2404118	2404234	generic|A_OS03T0143400-01_13764	1000	-	2404118	2404234	0	2	41,1	0,115	generic|A_OS03T0143400-01	CELDDPLLLLHDKK	not-unique[unknown]	Oryza_sativa.IRGSP-1.0.30.gff3	0	0.009315351	1-UNIMOD:4,1-UNIMOD:385	2	846.436096	846.4372835	1	PXD001058_CombineSearchEngines_psm_threshold_generic_mappedGff.mzid.gz	.	12
2	30024215	30024485	generic|A_OS02T0722800-01_37926	1000	-	30024215	30024485	0	2	21,6	0,264	generic|A_OS02T0722800-01	LASASVDGR	not-unique[unknown]	Oryza_sativa.IRGSP-1.0.30.gff3	0	0.004909387	0-UNIMOD:731	2	590.3332304	590.335379	1	PXD000313_CombineSearchEngines_psm_threshold_generic_mappedGff.mzid.gz	.	1
1	34712571	34712712	generic|A_OS01T0816400-02_47635	1000	-	34712571	34712712	0	2	25,17	0,124	generic|A_OS01T0816400-02	LQPTGTVELFTALR	not-unique[unknown]	Oryza_sativa.IRGSP-1.0.30.gff3	0	5.23E-05	.	2	773.4400024	773.4353995	1	PXD000265_CombineSearchEngines_psm_threshold_generic_mappedGff.mzid.gz	.	4
2	3729172	3729335	generic|A_OS02T0169300-01_16069	1000	+	3729172	3729335	0	2	24,42	0,121	generic|A_OS02T0169300-01	LSELLGVDVVMANDCLGEEVEK	not-unique[unknown]	Oryza_sativa.IRGSP-1.0.30.gff3	0	6.24E-06	0-UNIMOD:730,11-UNIMOD:35,15-UNIMOD:4,22-UNIMOD:730	4	761.8995972	761.6501425	1	PXD000313_CombineSearchEngines_psm_threshold_generic_mappedGff.mzid.gz	.	10
10	19432294	19432924	generic|A_OS10T0507800-02_72696	1000	-	19432294	19432924	0	2	17,19	0,611	generic|A_OS10T0507800-02	MESLSSQLTEAR	not-unique[unknown]	Oryza_sativa.IRGSP-1.0.30.gff3	0	0.001808731	0-UNIMOD:731	2	828.4322917	828.4324215	1	PXD000313_CombineSearchEngines_psm_threshold_generic_mappedGff.mzid.gz	.	1
6	23615291	23615737	generic|A_OS06T0598900-01_569	1000	-	23615291	23615737	0	2	38,16	0,430	generic|A_OS06T0598900-01	ACAFSEDTHLLLTGGVEK	not-unique[unknown]	Oryza_sativa.IRGSP-1.0.30.gff3	0	2.28E-05	2-UNIMOD:4	2	974.9799805	974.4776665	1	PXD001058_CombineSearchEngines_psm_threshold_generic_mappedGff.mzid.gz	.	3
9	19628021	19628195	generic|A_OS09T0506800-01_13437	1000	+	19628021	19628195	0	2	3,42	0,132	generic|A_OS09T0506800-01	EASVCSLESGVLGQK,EQASVCSLESGVLGQK	unique	Oryza_sativa.IRGSP-1.0.30.gff3	0	6.09E-05	5-UNIMOD:4	2	782.3872681	782.387788	1	PXD001058_CombineSearchEngines_psm_threshold_generic_mappedGff.mzid.gz	.	4
1	3994018	3994262	generic|A_OS01T0177200-01_29988	1000	+	3994018	3994262	0	2	18,18	0,226	generic|A_OS01T0177200-01	KALAASGGNLER	not-unique[unknown]	Oryza_sativa.IRGSP-1.0.30.gff3	0	5.61E-05	.	2	593.8302002	593.830569	1	PXD000265_CombineSearchEngines_psm_threshold_generic_mappedGff.mzid.gz	.	7
10	19230751	19230876	generic|A_OS10T0503600-01_55378	1000	-	19230751	19230876	0	2	3,30	0,95	generic|A_OS10T0503600-01	SVLCYDCDSCK	not-unique[unknown]	Oryza_sativa.IRGSP-1.0.30.gff3	0	1.47E-05	0-UNIMOD:730,4-UNIMOD:4,7-UNIMOD:4,10-UNIMOD:4,11-UNIMOD:730	3	672.3212891	672.3212548	1	PXD000313_CombineSearchEngines_psm_threshold_generic_mappedGff.mzid.gz	.	2
4	24267088	24267221	generic|A_OS04T0485300-01_116574	1000	+	24267088	24267221	0	2	14,7	0,126	generic|A_OS04T0485300-01	LLLDTLR	not-unique[unknown]	Oryza_sativa.IRGSP-1.0.30.gff3	0	0.008879827	0-UNIMOD:730	2	574.3706055	574.3712335	1	PXD000313_CombineSearchEngines_psm_threshold_generic_mappedGff.mzid.gz	.	4
11	703393	703556	generic|A_OS11T0115400-00_2325	1000	+	703393	703556	0	2	50,1	0,162	generic|A_OS11T0115400-00	CGVSVPYTLSASLDCSR	not-unique[unknown]	Oryza_sativa.IRGSP-1.0.30.gff3	0	0.009007222	0-UNIMOD:730,1-UNIMOD:4,15-UNIMOD:4	3	726.3527222	726.0275051	1	PXD000313_CombineSearchEngines_psm_threshold_generic_mappedGff.mzid.gz	.	140
8	14418042	14418351	generic|A_OS08T0327400-01_39065	1000	+	14418042	14418351	0	2	25,17	0,292	generic|A_OS08T0327400-01	LRVNTLSAGPLGSR	not-unique[unknown]	Oryza_sativa.IRGSP-1.0.30.gff3	0	4.49E-05	.	2	720.9181519	720.917707	1	PXD000265_CombineSearchEngines_psm_threshold_generic_mappedGff.mzid.gz	.	3
8	19060564	19061163	generic|A_OS08T0399600-01_1159	1000	-	19060564	19061163	0	2	41,4	0,595	generic|A_OS08T0399600-01	TQAESSGKSQMAMEK	not-unique[unknown]	Oryza_sativa.IRGSP-1.0.30.gff3	0	7.04E-04	8-UNIMOD:1,11-UNIMOD:35,15-UNIMOD:1	2	856.878418	856.876928	1	PXD002740_CombineSearchEngines_psm_threshold_generic_mappedGff.mzid.gz	.	12
5	26991585	26992130	generic|A_OS05T0543700-01_21934	1000	-	26991585	26992130	0	2	11,16	0,529	generic|A_OS05T0543700-01	LGTLFQGAK	not-unique[unknown]	Oryza_sativa.IRGSP-1.0.30.gff3	0	5.17E-04	0-UNIMOD:730,9-UNIMOD:730	3	514.9850464	514.9869728	1	PXD001030_CombineSearchEngines_psm_threshold_generic_mappedGff.mzid.gz	.	2
7	6824688	6824897	generic|A_OS07T0223400-01_20972	1000	+	6824688	6824897	0	2	12,12	0,197	generic|A_OS07T0223400-01	MLNEDELR	not-unique[unknown]	Oryza_sativa.IRGSP-1.0.30.gff3	0	0.001605438	1-UNIMOD:35	2	518.2404175	518.2424065	1	PXD000265_CombineSearchEngines_psm_threshold_generic_mappedGff.mzid.gz	.	25
4	28293318	28293522	generic|A_OS04T0564600-01_2193	1000	+	28293318	28293522	0	2	23,19	0,185	generic|A_OS04T0564600-01	GKADADAEFKAAGK	not-unique[unknown]	Oryza_sativa.IRGSP-1.0.30.gff3	0	0.005993894	.	3	460.2402039	460.2368915	1	PXD001058_CombineSearchEngines_psm_threshold_generic_mappedGff.mzid.gz	.	8
4	28293318	28293510	generic|A_OS04T0564600-01_3635	1000	+	28293318	28293510	0	2	23,7	0,185	generic|A_OS04T0564600-01	GKADADAEFK	not-unique[unknown]	Oryza_sativa.IRGSP-1.0.30.gff3	0	0.002298436	.	2	526.255249	526.2563715	1	PXD000265_CombineSearchEngines_psm_threshold_generic_mappedGff.mzid.gz	.	44
1	11004030	11004149	generic|A_OS01T0300200-01_20476	1000	-	11004030	11004149	0	2	7,23	0,96	generic|A_OS01T0300200-01	MLDFDFLCGR	not-unique[unknown]	Oryza_sativa.IRGSP-1.0.30.gff3	0	0.001464111	0-UNIMOD:730,8-UNIMOD:4	2	789.3889771	789.3915145	1	PXD000313_CombineSearchEngines_psm_threshold_generic_mappedGff.mzid.gz	.	62
2	30323745	30324530	generic|A_OS02T0728600-01_69142	1000	-	30323745	30324530	0	2	29,1	0,784	generic|A_OS02T0728600-01	EDLATAGTTK	not-unique[unknown]	Oryza_sativa.IRGSP-1.0.30.gff3	0	0.005057097	.	2	503.7559509	503.756205	1	PXD000265_CombineSearchEngines_psm_threshold_generic_mappedGff.mzid.gz	.	1
2	21932525	21933006	generic|A_OS02T0572400-01_78828	1000	-	21932525	21933006	0	2	3,24	0,457	generic|A_OS02T0572400-01	LVSLADLLR	not-unique[unknown]	Oryza_sativa.IRGSP-1.0.30.gff3	0	0.004960982	0-UNIMOD:731	2	652.4155703	652.416172	1	PXD000313_CombineSearchEngines_psm_threshold_generic_mappedGff.mzid.gz	.	2
11	14334430	14334843	generic|A_OS11T0438700-01_100795	1000	+	14334430	14334843	0	2	18,27	0,386	generic|A_OS11T0438700-01	TPLLSEFVEGNELGR	not-unique[unknown]	Oryza_sativa.IRGSP-1.0.30.gff3	0	1.23E-04	.	2	830.93573	830.930677	1	PXD000265_CombineSearchEngines_psm_threshold_generic_mappedGff.mzid.gz	.	4
12	19056695	19057356	generic|A_OS12T0500700-01_103467	1000	+	19056695	19057356	0	2	22,5	0,656	generic|A_OS12T0500700-01	FYDFTSLVR	not-unique[unknown]	Oryza_sativa.IRGSP-1.0.30.gff3	0	3.93E-04	.	2	574.2935181	574.2927525	1	PXD000265_CombineSearchEngines_psm_threshold_generic_mappedGff.mzid.gz	.	1
8	28179976	28180237	generic|A_OS08T0562700-01_26429	1000	-	28179976	28180237	0	2	34,23	0,238	generic|A_OS08T0562700-01	LAVSPGTEGTSSPLTLHGR	not-unique[unknown]	Oryza_sativa.IRGSP-1.0.30.gff3	0	4.42E-05	.	2	940.4928589	940.4972475	1	PXD000265_CombineSearchEngines_psm_threshold_generic_mappedGff.mzid.gz	.	25
4	182756	182886	generic|A_OS04T0102600-01_13313	1000	-	182756	182886	0	2	6,30	0,100	generic|A_OS04T0102600-01	TAVDHGPVENSR	not-unique[unknown]	Oryza_sativa.IRGSP-1.0.30.gff3	0	4.55E-04	.	2	641.3157959	641.3127405	1	PXD000265_CombineSearchEngines_psm_threshold_generic_mappedGff.mzid.gz	.	4
2	839701	839875	generic|A_OS02T0115900-01_10693	1000	-	839701	839875	0	2	20,49	0,125	generic|A_OS02T0115900-01	SQVFTTYQDQQTTVSLQVFEGER	not-unique[unknown]	Oryza_sativa.IRGSP-1.0.30.gff3	0	3.36E-05	0-UNIMOD:730	3	999.5009155	999.1698581	1	PXD001030_CombineSearchEngines_psm_threshold_generic_mappedGff.mzid.gz	.	12
8	15668700	15668859	generic|A_OS08T0345800-01_21314	1000	-	15668700	15668859	0	2	38,7	0,152	generic|A_OS08T0345800-01	AMMVDTTLLGLDDVR	not-unique[unknown]	Oryza_sativa.IRGSP-1.0.30.gff3	0	4.84E-06	0-UNIMOD:730,2-UNIMOD:35,3-UNIMOD:35	3	662.6767578	662.6778168	1	PXD000313_CombineSearchEngines_psm_threshold_generic_mappedGff.mzid.gz	.	574
2	34912914	34913164	generic|A_OS02T0814700-01_849	1000	+	34912914	34913164	0	2	13,29	0,221	generic|A_OS02T0814700-01	GEMKGSALTGPLGK	not-unique[unknown]	Oryza_sativa.IRGSP-1.0.30.gff3	0	0.005231546	0-UNIMOD:1,3-UNIMOD:35,4-UNIMOD:1	2	723.367653	723.368868	1	PXD002740_CombineSearchEngines_psm_threshold_generic_mappedGff.mzid.gz	.	3
5	26020102	26020318	generic|A_OS05T0522500-01_7205	1000	+	26020102	26020318	0	2	12,36	0,180	generic|A_OS05T0522500-01	LAALVNDTVGTLAGGR	not-unique[unknown]	Oryza_sativa.IRGSP-1.0.30.gff3	0	2.32E-05	.	2	764.4284058	764.4281055	1	PXD000265_CombineSearchEngines_psm_threshold_generic_mappedGff.mzid.gz	.	11
5	3696227	3696449	generic|A_OS05T0163000-01_73564	1000	+	3696227	3696449	0	2	3,36	0,186	generic|A_OS05T0163000-01	MSGALSLDHPDER	not-unique[unknown]	Oryza_sativa.IRGSP-1.0.30.gff3	0	4.99E-05	.	2	714.3353882	714.3328155	1	PXD000265_CombineSearchEngines_psm_threshold_generic_mappedGff.mzid.gz	.	7
12	7989976	7990303	generic|A_OS12T0244100-01_9821	1000	+	7989976	7990303	0	2	57,27	0,300	generic|A_OS12T0244100-01	DPNVTVNPDEVVSLGAAVQGGVLAGDVK	not-unique[unknown]	Oryza_sativa.IRGSP-1.0.30.gff3	0	3.37E-05	0-UNIMOD:730,28-UNIMOD:730	4	832.9616699	832.9606667	1	PXD001030_CombineSearchEngines_psm_threshold_generic_mappedGff.mzid.gz	.	20
2	2875505	2875696	generic|A_OS02T0152400-01_25071	1000	+	2875505	2875696	0	2	30,18	0,173	generic|A_OS02T0152400-01	GWVPCLEFDKEGELHR	unique	Oryza_sativa.IRGSP-1.0.30.gff3	0	5.47E-05	5-UNIMOD:4,10-UNIMOD:1	3	671.9888306	671.9877591	1	PXD002291_CombineSearchEngines_psm_threshold_generic_mappedGff.mzid.gz	.	6
3	28849564	28849672	generic|A_OS03T0713100-01_67854	1000	+	28849564	28849672	0	2	18,15	0,93	generic|A_OS03T0713100-01	GTNAVDVLEGR	not-unique[unknown]	Oryza_sativa.IRGSP-1.0.30.gff3	0	5.31E-06	0-UNIMOD:730	2	717.8901978	717.8963325	1	PXD000313_CombineSearchEngines_psm_threshold_generic_mappedGff.mzid.gz	.	4
10	22839355	22840173	generic|A_OS10T0574800-01_2820	1000	-	22839355	22840173	0	2	3,27	0,791	generic|A_OS10T0574800-01	SLGVHVSFVR	not-unique[unknown]	Oryza_sativa.IRGSP-1.0.30.gff3	0	2.09E-04	.	3	367.5455017	367.5452191	1	PXD002739_CombineSearchEngines_psm_threshold_generic_mappedGff.mzid.gz	.	7
5	15629074	15629197	generic|A_OS05T0334000-01_23066	1000	-	15629074	15629197	0	2	32,7	0,116	generic|A_OS05T0334000-01	ADADFYSTLGVSR	not-unique[unknown]	Oryza_sativa.IRGSP-1.0.30.gff3	0	2.10E-05	0-UNIMOD:730	3	569.2965088	569.2947968	1	PXD001030_CombineSearchEngines_psm_threshold_generic_mappedGff.mzid.gz	.	4
2	26936502	26936715	generic|A_OS02T0664100-00_114718	1000	+	26936502	26936715	0	2	6,42	0,171	generic|A_OS02T0664100-00	MKLDDSLKDELLANQR	not-unique[unknown]	Oryza_sativa.IRGSP-1.0.30.gff3	0	1.96E-04	1-UNIMOD:35	3	635.6617432	635.6630521	1	PXD000265_CombineSearchEngines_psm_threshold_generic_mappedGff.mzid.gz	.	1
6	4431172	4431312	generic|A_OS06T0187900-01_14082	1000	+	4431172	4431312	0	2	26,7	0,133	generic|A_OS06T0187900-01	DESPAYDNGYR	not-unique[unknown]	Oryza_sativa.IRGSP-1.0.30.gff3	0	3.77E-05	3-UNIMOD:21	2	683.755188	683.750988	1	PXD000923_CombineSearchEngines_psm_threshold_generic_mappedGff.mzid.gz	.	2
1	24377172	24377377	generic|A_OS01T0614700-01_9819	1000	+	24377172	24377377	0	2	16,8	0,197	generic|A_OS01T0614700-01	VEENLDGR	not-unique[unknown]	Oryza_sativa.IRGSP-1.0.30.gff3	0	0.001811256	0-UNIMOD:731	2	618.3284787	618.3302935	1	PXD000313_CombineSearchEngines_psm_threshold_generic_mappedGff.mzid.gz	.	4
3	1854490	1854943	generic|A_OS03T0132800-01_967	1000	+	1854490	1854943	0	2	15,15	0,438	generic|A_OS03T0132800-01	VLFDENGDPR	not-unique[unknown]	Oryza_sativa.IRGSP-1.0.30.gff3	0	0.001050675	.	2	581.2810669	581.2803775	1	PXD000923_CombineSearchEngines_psm_threshold_generic_mappedGff.mzid.gz	.	1
3	33371690	33372572	generic|A_OS03T0800200-00_9158	1000	-	33371690	33372572	0	2	40,11	0,871	generic|A_OS03T0800200-00	AVSVVPPAYYAHLAAFR	not-unique[unknown]	Oryza_sativa.IRGSP-1.0.30.gff3	0	2.94E-04	.	2	916.4981689	916.4963135	1	PXD001058_CombineSearchEngines_psm_threshold_generic_mappedGff.mzid.gz	.	6
12	7478284	7478444	generic|A_OS12T0236400-01_9673	1000	+	7478284	7478444	0	2	21,21	0,139	generic|A_OS12T0236400-01	TVVQAQKLDEMLAK	not-unique[unknown]	Oryza_sativa.IRGSP-1.0.30.gff3	0	0.001276425	11-UNIMOD:35	2	795.4331055	795.4319995	1	PXD000265_CombineSearchEngines_psm_threshold_generic_mappedGff.mzid.gz	.	2
7	4737253	4737802	generic|A_OS07T0188800-01_19175	1000	+	4737253	4737802	0	2	27,24	0,525	generic|A_OS07T0188800-01	AVSFVGSNLAGMHLYSR	not-unique[unknown]	Oryza_sativa.IRGSP-1.0.30.gff3	0	2.04E-05	12-UNIMOD:35	2	912.9552612	912.956699	1	PXD000265_CombineSearchEngines_psm_threshold_generic_mappedGff.mzid.gz	.	34
5	26838574	26838715	generic|A_OS05T0540300-01_62881	1000	-	26838574	26838715	0	2	11,28	0,113	generic|A_OS05T0540300-01	VGKDGVLTLTDGK	not-unique[unknown]	Oryza_sativa.IRGSP-1.0.30.gff3	0	0.001660648	.	2	651.8712158	651.866818	1	PXD000265_CombineSearchEngines_psm_threshold_generic_mappedGff.mzid.gz	.	2
6	27603450	27603957	generic|A_OS06T0666600-01_10320	1000	-	27603450	27603957	0	2	17,4	0,503	generic|A_OS06T0666600-01	YMAYMFK	not-unique[unknown]	Oryza_sativa.IRGSP-1.0.30.gff3	0	1.40E-04	.	2	477.2209167	477.2166095	1	PXD003156_CombineSearchEngines_psm_threshold_generic_mappedGff.mzid.gz	.	3
5	26838574	26838706	generic|A_OS05T0540300-01_39509	1000	-	26838574	26838706	0	2	11,19	0,113	generic|A_OS05T0540300-01	DGVLTLTDGK	not-unique[unknown]	Oryza_sativa.IRGSP-1.0.30.gff3	0	3.30E-05	0-UNIMOD:730,10-UNIMOD:730	3	543.3221436	542.9889305	1	PXD000313_CombineSearchEngines_psm_threshold_generic_mappedGff.mzid.gz	.	6
10	21168562	21168688	generic|A_OS10T0542100-01_871	1000	+	21168562	21168688	0	2	41,1	0,125	generic|A_OS10T0542100-01	CGCAVPCPGGTGCR	unique	Oryza_sativa.IRGSP-1.0.30.gff3	0	5.83E-06	0-UNIMOD:730,1-UNIMOD:4,3-UNIMOD:4,7-UNIMOD:4,13-UNIMOD:4	3	604.93396	604.9353508	1	PXD000313_CombineSearchEngines_psm_threshold_generic_mappedGff.mzid.gz	.	29
5	27181133	27181280	generic|A_OS05T0547850-01_30381	1000	-	27181133	27181280	0	2	18,18	0,129	generic|A_OS05T0547850-01	AQEDAKQEAEER	not-unique[unknown]	Oryza_sativa.IRGSP-1.0.30.gff3	0	1.12E-04	.	2	702.3267822	702.3235025	1	PXD000265_CombineSearchEngines_psm_threshold_generic_mappedGff.mzid.gz	.	3
3	340450	340623	generic|A_OS03T0105600-01_93930	1000	+	340450	340623	0	2	31,68	0,105	generic|A_OS03T0105600-01	KEAENCDCLQGFQVCHSLGGGTGSGMGTLLLSK	not-unique[unknown]	Oryza_sativa.IRGSP-1.0.30.gff3	0	6.95E-04	0-UNIMOD:731,1-UNIMOD:731,5-UNIMOD:7,6-UNIMOD:4,8-UNIMOD:4,15-UNIMOD:4,26-UNIMOD:35,33-UNIMOD:731	5	889.0493164	889.0462785	1	PXD000313_CombineSearchEngines_psm_threshold_generic_mappedGff.mzid.gz	.	1
1	27746584	27747676	generic|A_OS01T0675100-01_16667	1000	-	27746584	27747676	0	2	48,42	0,1050	generic|A_OS01T0675100-01	VVLFGVPGAFTPTCSNQHVPGFLNQAEQLK	not-unique[unknown]	Oryza_sativa.IRGSP-1.0.30.gff3	0	4.46E-04	0-UNIMOD:730,14-UNIMOD:4,16-UNIMOD:7,30-UNIMOD:730	5	773.8178711	773.8171553	1	PXD001030_CombineSearchEngines_psm_threshold_generic_mappedGff.mzid.gz	.	24
4	12255961	12256245	generic|A_OS04T0284600-01_19070	1000	-	12255961	12256245	0	2	47,1	0,283	generic|A_OS04T0284600-01	QLEELVEAVVLPLLHK	not-unique[unknown]	Oryza_sativa.IRGSP-1.0.30.gff3	0	0.006349148	1-UNIMOD:28	2	907.032532	907.02712	1	PXD001058_CombineSearchEngines_psm_threshold_generic_mappedGff.mzid.gz	.	1
11	21890886	21891417	generic|A_OS11T0579800-01_691	1000	+	21890886	21891417	0	2	33,15	0,516	generic|A_OS11T0579800-01	VDELFGPLNESLFSLK	unique	Oryza_sativa.IRGSP-1.0.30.gff3	0	2.82E-04	0-UNIMOD:731,16-UNIMOD:731	3	806.1200772	806.1243051	1	PXD000313_CombineSearchEngines_psm_threshold_generic_mappedGff.mzid.gz	.	4
2	35084203	35084835	generic|A_OS02T0817700-02_5826	1000	-	35084203	35084835	0	2	12,33	0,599	generic|A_OS02T0817700-02	TSAYGDDVVVVAAYR	not-unique[unknown]	Oryza_sativa.IRGSP-1.0.30.gff3	0	1.96E-05	.	2	793.3945313	793.396462	1	PXD000265_CombineSearchEngines_psm_threshold_generic_mappedGff.mzid.gz	.	11
11	1276624	1278768	generic|A_OS11T0127700-01_76795	1000	-	1276624	1278768	0	2	24,6	0,2138	generic|A_OS11T0127700-01	NYGFSSDEAK	not-unique[unknown]	Oryza_sativa.IRGSP-1.0.30.gff3	0	9.49E-04	0-UNIMOD:730,10-UNIMOD:730	3	575.9641113	575.9683028	1	PXD000313_CombineSearchEngines_psm_threshold_generic_mappedGff.mzid.gz	.	1
8	5425468	5425745	generic|A_OS08T0192900-01_27109	1000	-	5425468	5425745	0	2	23,58	0,219	generic|A_OS08T0192900-01	GKPASSDSESDSDDEMDEDEKPAAPVK	not-unique[unknown]	Oryza_sativa.IRGSP-1.0.30.gff3	0	7.93E-05	.	4	709.80383	709.8041817	1	PXD003156_CombineSearchEngines_psm_threshold_generic_mappedGff.mzid.gz	.	10
7	4574726	4574841	generic|A_OS07T0186000-02_36261	1000	-	4574726	4574841	0	2	17,19	0,96	generic|A_OS07T0186000-02	VDVDELKEVAEK	not-unique[unknown]	Oryza_sativa.IRGSP-1.0.30.gff3	0	1.60E-05	.	2	687.3616333	687.3615645	1	PXD000265_CombineSearchEngines_psm_threshold_generic_mappedGff.mzid.gz	.	15
7	4916481	4916616	generic|A_OS07T0191200-01_10061	1000	+	4916481	4916616	0	2	46,2	0,133	generic|A_OS07T0191200-01	AAHLVDSTNQVGHFQK	not-unique[unknown]	Oryza_sativa.IRGSP-1.0.30.gff3	0	0.001106131	.	3	584.6324463	584.6323041	1	PXD000265_CombineSearchEngines_psm_threshold_generic_mappedGff.mzid.gz	.	20
1	37316653	37316780	generic|A_OS01T0862300-01_23471	1000	-	37316653	37316780	0	2	35,1	0,126	generic|A_OS01T0862300-01	ELTADSEEATKR	not-unique[unknown]	Oryza_sativa.IRGSP-1.0.30.gff3	0	6.03E-05	.	2	675.328186	675.330796	1	PXD000265_CombineSearchEngines_psm_threshold_generic_mappedGff.mzid.gz	.	4
3	5349317	5349463	generic|A_OS03T0202200-01_101408	1000	-	5349317	5349463	0	2	47,16	0,130	generic|A_OS03T0202200-01	VDTESNLSTTLTVFDVLPSTK	unique	Oryza_sativa.IRGSP-1.0.30.gff3	0	1.93E-05	.	2	1134.086792	1134.086289	1	PXD000265_CombineSearchEngines_psm_threshold_generic_mappedGff.mzid.gz	.	5
1	3822420	3822920	generic|A_OS01T0174300-01_17813	1000	-	3822420	3822920	0	2	3,33	0,467	generic|A_OS01T0174300-01	LGLDVASCLLTR	not-unique[unknown]	Oryza_sativa.IRGSP-1.0.30.gff3	0	4.64E-06	0-UNIMOD:730,8-UNIMOD:4	2	811.4642944	811.466068	1	PXD000313_CombineSearchEngines_psm_threshold_generic_mappedGff.mzid.gz	.	16
6	1821678	1821811	generic|A_OS06T0134000-01_9434	1000	-	1821678	1821811	0	2	22,11	0,122	generic|A_OS06T0134000-01	NLEKVCGDLVK	not-unique[unknown]	Oryza_sativa.IRGSP-1.0.30.gff3	0	1.32E-04	6-UNIMOD:4	2	637.8453369	637.842288	1	PXD001058_CombineSearchEngines_psm_threshold_generic_mappedGff.mzid.gz	.	1
6	8722217	8722774	generic|A_OS06T0264300-01_14251	1000	+	8722217	8722774	0	2	48,36	0,521	generic|A_OS06T0264300-01	ASSSGASTASKAPVSQSQPATPVASVAR	not-unique[unknown]	Oryza_sativa.IRGSP-1.0.30.gff3	0	4.42E-04	.	3	867.4506226	867.4473341	1	PXD000265_CombineSearchEngines_psm_threshold_generic_mappedGff.mzid.gz	.	2
2	24143974	24144087	generic|A_OS02T0612800-01_993	1000	-	24143974	24144087	0	2	14,22	0,91	generic|A_OS02T0612800-01	TLSDELPQEPAK	not-unique[unknown]	Oryza_sativa.IRGSP-1.0.30.gff3	0	2.09E-05	3-UNIMOD:21	2	704.3265991	704.323798	1	PXD000923_CombineSearchEngines_psm_threshold_generic_mappedGff.mzid.gz	.	5
3	6625293	6625419	generic|A_OS03T0226200-01_9138	1000	-	6625293	6625419	0	2	11,25	0,101	generic|A_OS03T0226200-01	YGVGDAHFEVTR	not-unique[unknown]	Oryza_sativa.IRGSP-1.0.30.gff3	0	2.08E-05	.	2	675.8250732	675.82548	1	PXD000265_CombineSearchEngines_psm_threshold_generic_mappedGff.mzid.gz	.	4
3	9843736	9843948	generic|A_OS03T0285700-01_22219	1000	+	9843736	9843948	0	2	57,63	0,149	generic|A_OS03T0285700-01	MLEPLKEELPTLSYADFYQLAGVVAVEVSGGPAVPFHPGR	unique	Oryza_sativa.IRGSP-1.0.30.gff3	0	1.49E-04	.	4	1071.811279	1071.80669	1	PXD002740_CombineSearchEngines_psm_threshold_generic_mappedGff.mzid.gz	.	1
8	4999618	4999792	generic|A_OS08T0185300-01_121862	1000	-	4999618	4999792	0	2	9,18	0,156	generic|A_OS08T0185300-01	HLVNGYGLK	not-unique[unknown]	Oryza_sativa.IRGSP-1.0.30.gff3	0	4.72E-04	4-UNIMOD:7	2	501.2774048	501.274363	1	PXD000265_CombineSearchEngines_psm_threshold_generic_mappedGff.mzid.gz	.	1
2	3869727	3870304	generic|A_OS02T0171100-01_10319	1000	+	3869727	3870304	0	2	6,15	0,562	generic|A_OS02T0171100-01	YMAYMFK	not-unique[unknown]	Oryza_sativa.IRGSP-1.0.30.gff3	0	1.40E-04	.	2	477.2209167	477.2166095	1	PXD003156_CombineSearchEngines_psm_threshold_generic_mappedGff.mzid.gz	.	3
5	29660987	29661276	generic|A_OS05T0595400-01_11598	1000	-	29660987	29661276	0	2	3,45	0,244	generic|A_OS05T0595400-01	SEPGTLRGDLAVVVGR	not-unique[unknown]	Oryza_sativa.IRGSP-1.0.30.gff3	0	6.30E-04	.	2	813.4539795	813.4521115	1	PXD000265_CombineSearchEngines_psm_threshold_generic_mappedGff.mzid.gz	.	6
7	6824688	6824927	generic|A_OS07T0223400-01_50175	1000	+	6824688	6824927	0	2	12,42	0,197	generic|A_OS07T0223400-01	MLNEDELRDAVLLVFANK	not-unique[unknown]	Oryza_sativa.IRGSP-1.0.30.gff3	0	3.11E-04	1-UNIMOD:35	2	1053.549805	1053.548622	1	PXD000265_CombineSearchEngines_psm_threshold_generic_mappedGff.mzid.gz	.	7
11	9000846	9001794	generic|A_OS11T0264600-01_3020	1000	+	9000846	9001794	0	2	27,12	0,936	generic|A_OS11T0264600-01	LKSSAHGSQTLTK	not-unique[unknown]	Oryza_sativa.IRGSP-1.0.30.gff3	0	1.31E-04	.	2	679.3733521	679.375341	1	PXD000265_CombineSearchEngines_psm_threshold_generic_mappedGff.mzid.gz	.	4
3	23070614	23070734	generic|A_OS03T0610900-01_12680	1000	-	23070614	23070734	0	2	8,13	0,107	generic|A_OS03T0610900-01	FSEDEAR	not-unique[unknown]	Oryza_sativa.IRGSP-1.0.30.gff3	0	0.005228857	0-UNIMOD:731	2	579.2877254	579.290637	1	PXD000313_CombineSearchEngines_psm_threshold_generic_mappedGff.mzid.gz	.	3
1	32029618	32030295	generic|A_OS01T0761300-01_220258	1000	+	32029618	32030295	0	2	6,39	0,638	generic|A_OS01T0761300-01	LMMCGSSALPSPLMK	not-unique[unknown]	Oryza_sativa.IRGSP-1.0.30.gff3	0	0.008563234	4-UNIMOD:4	2	811.89374	811.8922835	2	PXD003156_CombineSearchEngines_psm_threshold_generic_mappedGff.mzid.gz	.	1
1	42485173	42485466	generic|A_OS01T0964133-01_1910	1000	-	42485173	42485466	0	2	73,5	0,288	generic|A_OS01T0964133-01	TTGLVLDSGDGVSHTVPLYEGYALPH	not-unique[unknown]	Oryza_sativa.IRGSP-1.0.30.gff3	0	2.51E-04	0-UNIMOD:730	4	751.3914185	751.3907657	1	PXD001030_CombineSearchEngines_psm_threshold_generic_mappedGff.mzid.gz	.	1
1	22125799	22126435	generic|A_OS01T0575000-01_6111	1000	+	22125799	22126435	0	2	10,23	0,613	generic|A_OS01T0575000-01	GSEDAALQQVK	not-unique[unknown]	Oryza_sativa.IRGSP-1.0.30.gff3	0	2.94E-05	.	2	573.2926636	573.2934855	1	PXD000265_CombineSearchEngines_psm_threshold_generic_mappedGff.mzid.gz	.	18
1	40727579	40727868	generic|A_OS01T0928100-01_12768	1000	-	40727579	40727868	0	2	41,1	0,288	generic|A_OS01T0928100-01	QVAALGEGVSLEAR	not-unique[unknown]	Oryza_sativa.IRGSP-1.0.30.gff3	0	4.57E-04	0-UNIMOD:731	2	852.4837143	852.4833035	1	PXD000313_CombineSearchEngines_psm_threshold_generic_mappedGff.mzid.gz	.	2
5	17622987	17623115	generic|A_OS05T0366900-01_6980	1000	-	17622987	17623115	0	2	9,18	0,110	generic|A_OS05T0366900-01	LPFGDDSVK	unique	Oryza_sativa.IRGSP-1.0.30.gff3	0	9.58E-04	.	2	489.2467651	489.2505575	1	PXD001058_CombineSearchEngines_psm_threshold_generic_mappedGff.mzid.gz	.	2
5	29660987	29661255	generic|A_OS05T0595400-01_53100	1000	-	29660987	29661255	0	2	3,24	0,244	generic|A_OS05T0595400-01	GDLAVVVGR	not-unique[unknown]	Oryza_sativa.IRGSP-1.0.30.gff3	0	5.06E-06	0-UNIMOD:730	2	595.3617554	595.36394	1	PXD000313_CombineSearchEngines_psm_threshold_generic_mappedGff.mzid.gz	.	26
2	3869727	3870331	generic|A_OS02T0171100-01_15855	1000	+	3869727	3870331	0	2	6,42	0,562	generic|A_OS02T0171100-01	YMAYMFKYDSTHGPFK	not-unique[unknown]	Oryza_sativa.IRGSP-1.0.30.gff3	0	0.004486938	7-UNIMOD:1	3	676.9718018	676.6391825	1	PXD002291_CombineSearchEngines_psm_threshold_generic_mappedGff.mzid.gz	.	2
5	1471974	1472223	generic|A_OS05T0125500-01_4392	1000	-	1471974	1472223	0	2	21,9	0,240	generic|A_OS05T0125500-01	GMPGFSTAQK	not-unique[unknown]	Oryza_sativa.IRGSP-1.0.30.gff3	0	2.11E-04	2-UNIMOD:35	2	520.2467041	520.247493	1	PXD000265_CombineSearchEngines_psm_threshold_generic_mappedGff.mzid.gz	.	4
12	11739189	11739931	generic|A_OS12T0297500-01_80402	1000	-	11739189	11739931	0	2	20,13	0,729	generic|A_OS12T0297500-01	TTSAKDVLVLR	not-unique[unknown]	Oryza_sativa.IRGSP-1.0.30.gff3	0	0.006556336	.	2	601.8577881	601.8587955	1	PXD000265_CombineSearchEngines_psm_threshold_generic_mappedGff.mzid.gz	.	1
5	24380710	24381040	generic|A_OS05T0496200-01_7054	1000	-	24380710	24381040	0	2	14,19	0,311	generic|A_OS05T0496200-01	VLLSSHLGRPK	not-unique[unknown]	Oryza_sativa.IRGSP-1.0.30.gff3	0	1.50E-04	.	2	603.8674927	603.869497	1	PXD000265_CombineSearchEngines_psm_threshold_generic_mappedGff.mzid.gz	.	2
8	20380038	20380231	generic|A_OS08T0424500-01_71717	1000	+	20380038	20380231	0	2	40,56	0,137	generic|A_OS08T0424500-01	RLPVVNPATESPLGELPAGTAEDVDAAVAAAR	unique	Oryza_sativa.IRGSP-1.0.30.gff3	0	1.87E-05	.	3	1053.219604	1053.221113	1	PXD000265_CombineSearchEngines_psm_threshold_generic_mappedGff.mzid.gz	.	6
6	3538038	3538615	generic|A_OS06T0170500-01_75273	1000	-	3538038	3538615	0	2	27,6	0,571	generic|A_OS06T0170500-01	YYGVNDPVALK	not-unique[unknown]	Oryza_sativa.IRGSP-1.0.30.gff3	0	4.04E-06	0-UNIMOD:730,11-UNIMOD:730	3	616.3560181	616.3556071	1	PXD000313_CombineSearchEngines_psm_threshold_generic_mappedGff.mzid.gz	.	4
4	9672878	9673112	generic|A_OS04T0249600-01_25227	1000	-	9672878	9673112	0	2	6,51	0,183	generic|A_OS04T0249600-01	GHVENSLNVPFLFFTPQGK	not-unique[unknown]	Oryza_sativa.IRGSP-1.0.30.gff3	0	2.29E-05	0-UNIMOD:730,5-UNIMOD:7,19-UNIMOD:730	4	685.8779297	685.878417	1	PXD001030_CombineSearchEngines_psm_threshold_generic_mappedGff.mzid.gz	.	14
8	16967869	16968080	generic|A_OS08T0366000-01_9130	1000	-	16967869	16968080	0	2	20,1	0,210	generic|A_OS08T0366000-01	ELQAAFR	not-unique[unknown]	Oryza_sativa.IRGSP-1.0.30.gff3	0	2.34E-04	0-UNIMOD:730	2	569.8283081	569.829733	1	PXD000313_CombineSearchEngines_psm_threshold_generic_mappedGff.mzid.gz	.	9
7	5893507	5893646	generic|A_OS07T0209100-01_3282	1000	-	5893507	5893646	0	2	3,30	0,109	generic|A_OS07T0209100-01	SHHVFTFGTLR	not-unique[unknown]	Oryza_sativa.IRGSP-1.0.30.gff3	0	4.25E-05	.	3	434.5629883	434.5631618	1	PXD002740_CombineSearchEngines_psm_threshold_generic_mappedGff.mzid.gz	.	3
1	34806989	34807108	generic|A_OS01T0817700-01_22902	1000	+	34806989	34807108	0	2	36,6	0,113	generic|A_OS01T0817700-01	ARDALLSGKFDQVR	not-unique[unknown]	Oryza_sativa.IRGSP-1.0.30.gff3	0	4.82E-05	.	3	525.9574585	525.9582398	1	PXD000265_CombineSearchEngines_psm_threshold_generic_mappedGff.mzid.gz	.	12
3	31335636	31335818	generic|A_OS03T0758100-01_66799	1000	-	31335636	31335818	0	2	3,36	0,146	generic|A_OS03T0758100-01	GLSWNEAWSLTER	not-unique[unknown]	Oryza_sativa.IRGSP-1.0.30.gff3	0	4.22E-06	0-UNIMOD:730	2	926.9752197	926.9783845	1	PXD000313_CombineSearchEngines_psm_threshold_generic_mappedGff.mzid.gz	.	37
9	14395447	14395555	generic|A_OS09T0407900-01_13855	1000	-	14395447	14395555	0	2	19,11	0,97	generic|A_OS09T0407900-01	NPTLVNFPVK	not-unique[unknown]	Oryza_sativa.IRGSP-1.0.30.gff3	0	3.70E-04	.	2	564.8231201	564.824224	1	PXD001058_CombineSearchEngines_psm_threshold_generic_mappedGff.mzid.gz	.	1
10	13867914	13868032	generic|A_OS10T0406100-01_71242	1000	-	13867914	13868032	0	2	10,11	0,107	generic|A_OS10T0406100-01	FFEDYKK	not-unique[unknown]	Oryza_sativa.IRGSP-1.0.30.gff3	0	3.53E-04	.	2	488.7417908	488.742364	1	PXD000265_CombineSearchEngines_psm_threshold_generic_mappedGff.mzid.gz	.	15
1	42230110	42230234	generic|A_OS01T0958000-01_18317	1000	+	42230110	42230234	0	2	19,11	0,113	generic|A_OS01T0958000-01	ELVTSPGPER	not-unique[unknown]	Oryza_sativa.IRGSP-1.0.30.gff3	0	0.002450645	5-UNIMOD:21	2	582.7382202	582.7684615	1	PXD000923_CombineSearchEngines_psm_threshold_generic_mappedGff.mzid.gz	.	1
12	3210140	3210341	generic|A_OS12T0163300-01_113340	1000	-	3210140	3210341	0	2	38,4	0,197	generic|A_OS12T0163300-01	HEAAEALGALGLEK	not-unique[unknown]	Oryza_sativa.IRGSP-1.0.30.gff3	0	2.68E-05	.	2	704.8804321	704.875174	1	PXD000265_CombineSearchEngines_psm_threshold_generic_mappedGff.mzid.gz	.	2
11	7961826	7961958	generic|A_OS11T0247300-01_6030	1000	+	7961826	7961958	0	2	13,35	0,97	generic|A_OS11T0247300-01	GHYTLGKELVDLCLDR	not-unique[unknown]	Oryza_sativa.IRGSP-1.0.30.gff3	0	5.32E-05	13-UNIMOD:4	3	630.3239136	630.3243685	1	PXD001058_CombineSearchEngines_psm_threshold_generic_mappedGff.mzid.gz	.	5
5	16217644	16217761	generic|A_OS05T0345100-00_85953	1000	+	16217644	16217761	0	2	29,1	0,116	generic|A_OS05T0345100-00	EGNVAETLFK	not-unique[unknown]	Oryza_sativa.IRGSP-1.0.30.gff3	0	4.53E-06	0-UNIMOD:730,10-UNIMOD:730	3	572.6641235	572.6644465	1	PXD000313_CombineSearchEngines_psm_threshold_generic_mappedGff.mzid.gz	.	3
4	15924972	15926990	generic|A_OS04T0338100-01_8130	1000	+	15924972	15926990	0	2	18,18	0,2000	generic|A_OS04T0338100-01	VPLEVTLGELKK	not-unique[unknown]	Oryza_sativa.IRGSP-1.0.30.gff3	0	2.35E-04	.	2	663.4098511	663.4055785	1	PXD000265_CombineSearchEngines_psm_threshold_generic_mappedGff.mzid.gz	.	1
2	32164960	32166098	generic|A_OS02T0763200-01_11857	1000	+	32164960	32166098	0	2	34,2	0,1136	generic|A_OS02T0763200-01	HVVPGGVTTTQK	unique	Oryza_sativa.IRGSP-1.0.30.gff3	0	0.001716425	.	2	612.3406372	612.340771	1	PXD000265_CombineSearchEngines_psm_threshold_generic_mappedGff.mzid.gz	.	1
12	26659010	26659823	generic|A_OS12T0624000-01_8236	1000	+	26659010	26659823	0	2	3,69	0,744	generic|A_OS12T0624000-01	ALGVDTVPVLVGPVSYLLLSKPAK	not-unique[unknown]	Oryza_sativa.IRGSP-1.0.30.gff3	0	0.009975162	.	3	812.8199463	812.8207188	1	PXD000265_CombineSearchEngines_psm_threshold_generic_mappedGff.mzid.gz	.	8
8	20415604	20415822	generic|A_OS08T0425100-01_8267	1000	+	20415604	20415822	0	2	27,27	0,191	generic|A_OS08T0425100-01	KVSDAEPSKATSPQTQTK	unique	Oryza_sativa.IRGSP-1.0.30.gff3	0	8.75E-05	.	3	634.9971313	634.9970888	1	PXD000265_CombineSearchEngines_psm_threshold_generic_mappedGff.mzid.gz	.	1
5	28118590	28118698	generic|A_OS05T0565000-01_116146	1000	+	28118590	28118698	0	2	11,13	0,95	generic|A_OS05T0565000-01	SKFWYFLR	not-unique[unknown]	Oryza_sativa.IRGSP-1.0.30.gff3	0	0.009440915	.	2	573.8145752	573.8083725	1	PXD000265_CombineSearchEngines_psm_threshold_generic_mappedGff.mzid.gz	.	2
2	21028289	21029435	generic|A_OS02T0556100-01_4859	1000	+	21028289	21029435	0	2	24,48	0,1098	generic|A_OS02T0556100-01	VPPPSPDKLLVLGGNGFVGSHVCK	not-unique[unknown]	Oryza_sativa.IRGSP-1.0.30.gff3	0	0.001433574	5-UNIMOD:21,23-UNIMOD:4	3	852.4355469	852.1011041	1	PXD000923_CombineSearchEngines_psm_threshold_generic_mappedGff.mzid.gz	.	3
1	7670437	7672295	generic|A_OS01T0238600-01_17502	1000	+	7670437	7672295	0	2	10,38	0,1820	generic|A_OS01T0238600-01	NEQVDLLKPGATVLMR	unique	Oryza_sativa.IRGSP-1.0.30.gff3	0	8.65E-05	.	2	892.4985352	892.4903795	1	PXD000265_CombineSearchEngines_psm_threshold_generic_mappedGff.mzid.gz	.	13
7	1231506	1231902	generic|A_OS07T0123700-00_28223	1000	-	1231506	1231902	0	2	11,34	0,362	generic|A_OS07T0123700-00	LSEFNATLSSNLEQK	unique	Oryza_sativa.IRGSP-1.0.30.gff3	0	2.12E-05	.	2	840.9290771	840.925591	1	PXD000265_CombineSearchEngines_psm_threshold_generic_mappedGff.mzid.gz	.	3
5	23632666	23632836	generic|A_OS05T0480700-01_9114	1000	+	23632666	23632836	0	2	5,31	0,139	generic|A_OS05T0480700-01	KLEYSTQLNAAR	unique	Oryza_sativa.IRGSP-1.0.30.gff3	0	1.62E-05	.	2	697.3726807	697.3753365	1	PXD000265_CombineSearchEngines_psm_threshold_generic_mappedGff.mzid.gz	.	3
9	7206386	7208082	generic|A_OS09T0297100-01_95119	1000	-	7206386	7208082	0	2	10,35	0,1661	generic|A_OS09T0297100-01	TLGSSGAGSSVVVPR	not-unique[unknown]	Oryza_sativa.IRGSP-1.0.30.gff3	0	3.46E-05	.	2	687.3775635	687.372798	1	PXD000265_CombineSearchEngines_psm_threshold_generic_mappedGff.mzid.gz	.	26
6	3081178	3081339	generic|A_OS06T0160700-01_51084	1000	-	3081178	3081339	0	2	30,9	0,152	generic|A_OS06T0160700-01	LTAGCDLLLMPSR	not-unique[unknown]	Oryza_sativa.IRGSP-1.0.30.gff3	0	0.001817709	0-UNIMOD:731,5-UNIMOD:4,10-UNIMOD:35	2	883.9751548	883.975943	1	PXD000313_CombineSearchEngines_psm_threshold_generic_mappedGff.mzid.gz	.	6
4	21464027	21464749	generic|A_OS04T0432500-01_37346	1000	-	21464027	21464749	0	2	59,10	0,712	generic|A_OS04T0432500-01	LAPELDEAAPVLAGLSEPLLVAK	not-unique[unknown]	Oryza_sativa.IRGSP-1.0.30.gff3	0	3.51E-04	0-UNIMOD:731,23-UNIMOD:731	3	975.5741788	975.5771218	1	PXD000313_CombineSearchEngines_psm_threshold_generic_mappedGff.mzid.gz	.	2
12	26659010	26659814	generic|A_OS12T0624000-01_12325	1000	+	26659010	26659814	0	2	3,60	0,744	generic|A_OS12T0624000-01	ALGVDTVPVLVGPVSYLLLSK	not-unique[unknown]	Oryza_sativa.IRGSP-1.0.30.gff3	0	0.009886173	.	2	1070.637573	1070.635019	1	PXD002740_CombineSearchEngines_psm_threshold_generic_mappedGff.mzid.gz	.	2
2	26965438	26965567	generic|A_OS02T0664300-01_90818	1000	+	26965438	26965567	0	2	20,37	0,92	generic|A_OS02T0664300-01	SSLLVPGEPEAFYVGPPSR	not-unique[unknown]	Oryza_sativa.IRGSP-1.0.30.gff3	0	3.30E-04	.	2	1001.518494	1001.517643	1	PXD000265_CombineSearchEngines_psm_threshold_generic_mappedGff.mzid.gz	.	39
4	23494337	23494972	generic|A_OS04T0470100-01_49113	1000	+	23494337	23494972	0	2	33,15	0,620	generic|A_OS04T0470100-01	LQDGVFDLSNEANGLK	unique	Oryza_sativa.IRGSP-1.0.30.gff3	0	2.48E-05	.	2	860.4318237	860.431041	1	PXD000265_CombineSearchEngines_psm_threshold_generic_mappedGff.mzid.gz	.	3
1	7365573	7365717	generic|A_OS01T0233000-01_14951	1000	-	7365573	7365717	0	2	32,10	0,134	generic|A_OS01T0233000-01	SFNKEELGKELDDK	not-unique[unknown]	Oryza_sativa.IRGSP-1.0.30.gff3	0	4.08E-05	4-UNIMOD:1	3	565.2802124	565.2808248	1	PXD002291_CombineSearchEngines_psm_threshold_generic_mappedGff.mzid.gz	.	2
6	1575943	1576061	generic|A_OS06T0129700-01_60302	1000	-	1575943	1576061	0	2	8,28	0,90	generic|A_OS06T0129700-01	GQTYAVLTEQVR	not-unique[unknown]	Oryza_sativa.IRGSP-1.0.30.gff3	0	0.002214535	0-UNIMOD:730	3	556.9768066	556.9789208	1	PXD000313_CombineSearchEngines_psm_threshold_generic_mappedGff.mzid.gz	.	1
9	22704878	22705206	generic|A_OS09T0568900-01_3110	1000	+	22704878	22705206	0	2	12,57	0,271	generic|A_OS09T0568900-01	LAHKGPNPGEQASTAGAAANAVK	unique	Oryza_sativa.IRGSP-1.0.30.gff3	0	2.17E-05	.	3	720.7147827	720.7100535	1	PXD000265_CombineSearchEngines_psm_threshold_generic_mappedGff.mzid.gz	.	21
1	2085814	2085971	generic|A_OS01T0139200-01_30574	1000	-	2085814	2085971	0	2	3,51	0,106	generic|A_OS01T0139200-01	KPQPPKPEVPPVADPTNR	not-unique[unknown]	Oryza_sativa.IRGSP-1.0.30.gff3	0	4.04E-06	.	3	656.3632202	656.3618138	1	PXD003156_CombineSearchEngines_psm_threshold_generic_mappedGff.mzid.gz	.	18
4	23362890	23363367	generic|A_OS04T0467700-01_5966	1000	-	23362890	23363367	0	2	34,5	0,472	generic|A_OS04T0467700-01	NLETFQVDLSNTK	not-unique[unknown]	Oryza_sativa.IRGSP-1.0.30.gff3	0	4.52E-05	0-UNIMOD:730,6-UNIMOD:7,13-UNIMOD:730	3	707.0413818	706.7228011	1	PXD001030_CombineSearchEngines_psm_threshold_generic_mappedGff.mzid.gz	.	1
1	37517460	37517973	generic|A_OS01T0866300-01_55581	1000	+	37517460	37517973	0	2	27,12	0,501	generic|A_OS01T0866300-01	SSDLSAASQMFYK	not-unique[unknown]	Oryza_sativa.IRGSP-1.0.30.gff3	0	5.23E-05	.	2	717.836853	717.8321125	1	PXD000265_CombineSearchEngines_psm_threshold_generic_mappedGff.mzid.gz	.	2
4	28295618	28295767	generic|A_OS04T0564600-01_78224	1000	+	28295618	28295767	0	2	39,6	0,143	generic|A_OS04T0564600-01	SDVEDDENDGSGEDE	unique	Oryza_sativa.IRGSP-1.0.30.gff3	0	7.99E-04	.	2	806.2755737	806.274265	1	PXD000265_CombineSearchEngines_psm_threshold_generic_mappedGff.mzid.gz	.	1
2	21528265	21528423	generic|A_OS02T0566400-01_50899	1000	+	21528265	21528423	0	2	10,23	0,135	generic|A_OS02T0566400-01	QALVTYLENNR	not-unique[unknown]	Oryza_sativa.IRGSP-1.0.30.gff3	0	2.69E-04	.	2	660.8505859	660.8489545	1	PXD000265_CombineSearchEngines_psm_threshold_generic_mappedGff.mzid.gz	.	1
4	399034	399368	generic|A_OS04T0106300-01_25070	1000	+	399034	399368	0	2	12,12	0,322	generic|A_OS04T0106300-01	RLLQVGLR	not-unique[unknown]	Oryza_sativa.IRGSP-1.0.30.gff3	0	8.08E-04	.	2	477.8144836	477.813994	1	PXD000265_CombineSearchEngines_psm_threshold_generic_mappedGff.mzid.gz	.	2
6	812902	813217	generic|A_OS06T0114000-02_53737	1000	-	812902	813217	0	2	32,10	0,305	generic|A_OS06T0114000-02	NLLEAAEQEYEKEK	not-unique[unknown]	Oryza_sativa.IRGSP-1.0.30.gff3	0	1.61E-05	.	2	847.4207764	847.417595	1	PXD000265_CombineSearchEngines_psm_threshold_generic_mappedGff.mzid.gz	.	24
2	21411178	21411542	generic|A_OS02T0564000-01_11459	1000	-	21411178	21411542	0	2	47,1	0,363	generic|A_OS02T0564000-01	LADVFLAPQLYAAVTR	not-unique[unknown]	Oryza_sativa.IRGSP-1.0.30.gff3	0	8.28E-04	.	2	874.4995728	874.4907015	1	PXD000265_CombineSearchEngines_psm_threshold_generic_mappedGff.mzid.gz	.	2
3	34410008	34410115	generic|A_OS03T0819900-01_10125	1000	+	34410008	34410115	0	2	33,6	0,101	generic|A_OS03T0819900-01	QRLSETDSKPEDR	not-unique[unknown]	Oryza_sativa.IRGSP-1.0.30.gff3	0	0.001048292	6-UNIMOD:21	3	547.5795288	547.5807078	1	PXD000923_CombineSearchEngines_psm_threshold_generic_mappedGff.mzid.gz	.	1
7	22957236	22957590	generic|A_OS07T0570300-01_110608	1000	-	22957236	22957590	0	2	28,23	0,331	generic|A_OS07T0570300-01	TFLESYFAGNMEPGAVK	not-unique[unknown]	Oryza_sativa.IRGSP-1.0.30.gff3	0	0.001626595	11-UNIMOD:35	2	938.9439697	938.9429235	1	PXD000265_CombineSearchEngines_psm_threshold_generic_mappedGff.mzid.gz	.	1
10	15364186	15364626	generic|A_OS10T0431000-03_11968	1000	+	15364186	15364626	0	2	61,32	0,408	generic|A_OS10T0431000-03	LLEAPPTSSTENVGSMVQVQDMESALPVQPK	not-unique[unknown]	Oryza_sativa.IRGSP-1.0.30.gff3	0	2.36E-05	9-UNIMOD:21	4	841.4088745	841.402846	1	PXD000923_CombineSearchEngines_psm_threshold_generic_mappedGff.mzid.gz	.	3
7	23361438	23362872	generic|A_OS07T0577700-01_18425	1000	+	23361438	23362872	0	2	48,21	0,1413	generic|A_OS07T0577700-01	NGTFHTEQALEYGTTMVGGVTPK	unique	Oryza_sativa.IRGSP-1.0.30.gff3	0	0.004419159	16-UNIMOD:35	3	818.7217407	818.7250385	1	PXD000265_CombineSearchEngines_psm_threshold_generic_mappedGff.mzid.gz	.	2
6	31076256	31076397	generic|A_OS06T0729300-01_1106	1000	+	31076256	31076397	0	2	19,20	0,121	generic|A_OS06T0729300-01	SGNLLPGTVVDSK	not-unique[unknown]	Oryza_sativa.IRGSP-1.0.30.gff3	0	7.89E-04	.	2	643.8508911	643.851167	1	PXD000265_CombineSearchEngines_psm_threshold_generic_mappedGff.mzid.gz	.	4
3	7181634	7182335	generic|A_OS03T0236200-01_35807	1000	+	7181634	7182335	0	2	45,6	0,695	generic|A_OS03T0236200-01	NYVDMDEYPVTTELQNR	not-unique[unknown]	Oryza_sativa.IRGSP-1.0.30.gff3	0	7.96E-05	0-UNIMOD:730,5-UNIMOD:35	2	1204.071899	1204.073073	1	PXD000313_CombineSearchEngines_psm_threshold_generic_mappedGff.mzid.gz	.	4
4	24306502	24306631	generic|A_OS04T0486600-01_17606	1000	+	24306502	24306631	0	2	44,1	0,128	generic|A_OS04T0486600-01	TLLFGEKEVTVFGCR	unique	Oryza_sativa.IRGSP-1.0.30.gff3	0	1.96E-05	14-UNIMOD:4	2	878.4630127	878.4585485	1	PXD001058_CombineSearchEngines_psm_threshold_generic_mappedGff.mzid.gz	.	4
7	28964107	28964251	generic|A_OS07T0682800-01_33455	1000	+	28964107	28964251	0	2	39,6	0,138	generic|A_OS07T0682800-01	ALGAEKSEELLQAVR	not-unique[unknown]	Oryza_sativa.IRGSP-1.0.30.gff3	0	1.88E-05	.	2	807.4458618	807.4464945	1	PXD000265_CombineSearchEngines_psm_threshold_generic_mappedGff.mzid.gz	.	3
12	27022796	27023710	generic|A_OS12T0631100-01_28846	1000	+	27022796	27023710	0	2	42,15	0,899	generic|A_OS12T0631100-01	GAAAALVVYDLTNAASFTR	not-unique[unknown]	Oryza_sativa.IRGSP-1.0.30.gff3	0	2.85E-05	.	2	956.008667	956.0021615	1	PXD000265_CombineSearchEngines_psm_threshold_generic_mappedGff.mzid.gz	.	4
2	33389763	33389915	generic|A_OS02T0786200-01_186	1000	+	33389763	33389915	0	2	24,54	0,98	generic|A_OS02T0786200-01	KLEETPAGNTGTDQDSDVHGSGEQQK	not-unique[unknown]	Oryza_sativa.IRGSP-1.0.30.gff3	0	2.32E-05	21-UNIMOD:21	3	936.7366943	936.7367125	1	PXD000923_CombineSearchEngines_psm_threshold_generic_mappedGff.mzid.gz	.	7
6	19825180	19825716	generic|A_OS06T0531200-01_53647	1000	-	19825180	19825716	0	2	35,25	0,511	generic|A_OS06T0531200-01	QQYDLLLLPGGLGGAQAYAK	not-unique[unknown]	Oryza_sativa.IRGSP-1.0.30.gff3	0	1.41E-04	0-UNIMOD:731,20-UNIMOD:731	3	895.5095843	895.5125588	1	PXD000313_CombineSearchEngines_psm_threshold_generic_mappedGff.mzid.gz	.	6
3	33038731	33038888	generic|A_OS03T0794500-01_5879	1000	-	33038731	33038888	0	2	17,46	0,111	generic|A_OS03T0794500-01	YLLEAANHPTDPEADELLSKK	not-unique[unknown]	Oryza_sativa.IRGSP-1.0.30.gff3	0	3.35E-05	.	3	785.4008789	785.4006591	1	PXD000265_CombineSearchEngines_psm_threshold_generic_mappedGff.mzid.gz	.	1
3	30252826	30253027	generic|A_OS03T0737800-01_88795	1000	+	30252826	30253027	0	2	12,24	0,177	generic|A_OS03T0737800-01	EPTQASLGDLSK	unique	Oryza_sativa.IRGSP-1.0.30.gff3	0	6.99E-06	0-UNIMOD:730,12-UNIMOD:730	3	618.6860962	618.6857988	1	PXD000313_CombineSearchEngines_psm_threshold_generic_mappedGff.mzid.gz	.	1
9	21214798	21214910	generic|A_OS09T0538800-01_1940	1000	-	21214798	21214910	0	2	3,30	0,82	generic|A_OS09T0538800-01	TLEVPLMDPSK	not-unique[unknown]	Oryza_sativa.IRGSP-1.0.30.gff3	0	1.13E-04	7-UNIMOD:35	2	623.3216553	623.323397	1	PXD000265_CombineSearchEngines_psm_threshold_generic_mappedGff.mzid.gz	.	6
11	19573083	19573208	generic|A_OS11T0536800-01_4412	1000	-	19573083	19573208	0	2	11,25	0,100	generic|A_OS11T0536800-01	LLPAVDYLQAQR	not-unique[unknown]	Oryza_sativa.IRGSP-1.0.30.gff3	0	9.68E-06	0-UNIMOD:730	2	845.9924316	845.993303	1	PXD000313_CombineSearchEngines_psm_threshold_generic_mappedGff.mzid.gz	.	4
8	6172674	6172811	generic|A_OS08T0205900-01_53116	1000	-	6172674	6172811	0	2	31,11	0,126	generic|A_OS08T0205900-01	FHLPDETEEEFATR	not-unique[unknown]	Oryza_sativa.IRGSP-1.0.30.gff3	0	4.85E-06	0-UNIMOD:730	3	675.6661987	675.6670735	1	PXD000313_CombineSearchEngines_psm_threshold_generic_mappedGff.mzid.gz	.	3
5	2929940	2930212	generic|A_OS05T0150900-01_3811	1000	-	2929940	2930212	0	2	26,22	0,250	generic|A_OS05T0150900-01	LLYDLADQGGELCSLR	not-unique[unknown]	Oryza_sativa.IRGSP-1.0.30.gff3	0	2.79E-05	13-UNIMOD:4	2	911.9584961	911.9538225	1	PXD000923_CombineSearchEngines_psm_threshold_generic_mappedGff.mzid.gz	.	3
11	703354	703556	generic|A_OS11T0115400-00_9301	1000	+	703354	703556	0	2	89,1	0,201	generic|A_OS11T0115400-00	GLNAGNAASLPSKCGVSVPYTLSASLDCSR	not-unique[unknown]	Oryza_sativa.IRGSP-1.0.30.gff3	0	2.98E-05	0-UNIMOD:730,13-UNIMOD:730,14-UNIMOD:4,28-UNIMOD:4	4	915.9742432	915.9787967	1	PXD001030_CombineSearchEngines_psm_threshold_generic_mappedGff.mzid.gz	.	1
5	29531406	29531512	generic|A_OS05T0592600-01_7550	1000	-	29531406	29531512	0	2	23,22	0,84	generic|A_OS05T0592600-01	LTFVDEVQCTVLEVK	not-unique[unknown]	Oryza_sativa.IRGSP-1.0.30.gff3	0	0.004555569	0-UNIMOD:731,8-UNIMOD:7,9-UNIMOD:4,15-UNIMOD:731	3	797.1132813	797.1096685	1	PXD000313_CombineSearchEngines_psm_threshold_generic_mappedGff.mzid.gz	.	3
5	5295772	5295950	generic|A_OS05T0186300-01_629	1000	-	5295772	5295950	0	2	26,28	0,150	generic|A_OS05T0186300-01	LLGLGDLGCQGMGLPVGK	not-unique[unknown]	Oryza_sativa.IRGSP-1.0.30.gff3	0	0.002262116	0-UNIMOD:731,9-UNIMOD:4,10-UNIMOD:7,18-UNIMOD:731	3	798.7874146	798.7830101	1	PXD000313_CombineSearchEngines_psm_threshold_generic_mappedGff.mzid.gz	.	39
5	29356311	29356534	generic|A_OS05T0589600-01_101163	1000	+	29356311	29356534	0	2	67,5	0,218	generic|A_OS05T0589600-01	LASSPAPAPAKLPTKPAPPAQAVR	unique	Oryza_sativa.IRGSP-1.0.30.gff3	0	0.007195277	.	3	779.458374	779.4531441	1	PXD000265_CombineSearchEngines_psm_threshold_generic_mappedGff.mzid.gz	.	1
6	4799748	4799901	generic|A_OS06T0194900-01_47177	1000	-	4799748	4799901	0	2	3,57	0,96	generic|A_OS06T0194900-01	AEEYLMGLPQDTPYSEFNHR	not-unique[unknown]	Oryza_sativa.IRGSP-1.0.30.gff3	0	2.12E-05	.	3	799.7036133	799.6987081	1	PXD003156_CombineSearchEngines_psm_threshold_generic_mappedGff.mzid.gz	.	36
6	4799748	4799904	generic|A_OS06T0194900-01_35184	1000	-	4799748	4799904	0	2	3,60	0,96	generic|A_OS06T0194900-01	KAEEYLMGLPQDTPYSEFNHR	not-unique[unknown]	Oryza_sativa.IRGSP-1.0.30.gff3	0	2.31E-06	.	3	842.3977051	842.3970291	1	PXD003156_CombineSearchEngines_psm_threshold_generic_mappedGff.mzid.gz	.	24
5	2719296	2719442	generic|A_OS05T0147400-01_17419	1000	-	2719296	2719442	0	2	17,52	0,94	generic|A_OS05T0147400-01	TLAENSGLDTQDVLVSLQNEHDR	not-unique[unknown]	Oryza_sativa.IRGSP-1.0.30.gff3	0	2.89E-04	.	3	852.0874023	852.0841728	1	PXD000265_CombineSearchEngines_psm_threshold_generic_mappedGff.mzid.gz	.	4
6	30994285	30994409	generic|A_OS06T0728000-01_19622	1000	+	30994285	30994409	0	2	27,12	0,112	generic|A_OS06T0728000-01	ALAAYNKGESTAK	not-unique[unknown]	Oryza_sativa.IRGSP-1.0.30.gff3	0	1.38E-04	.	2	662.3421631	662.3487875	1	PXD000265_CombineSearchEngines_psm_threshold_generic_mappedGff.mzid.gz	.	68
3	36221075	36221228	generic|A_OS03T0858100-01_15269	1000	-	36221075	36221228	0	2	29,25	0,128	generic|A_OS03T0858100-01	NYLSDVLVQLSSNEASFR	not-unique[unknown]	Oryza_sativa.IRGSP-1.0.30.gff3	0	8.60E-05	.	2	1021.507751	1021.513088	1	PXD000265_CombineSearchEngines_psm_threshold_generic_mappedGff.mzid.gz	.	2
5	3254506	3254656	generic|A_OS05T0155601-00_23569	1000	-	3254506	3254656	0	2	44,4	0,146	generic|A_OS05T0155601-00	EQAVWALGNVAGDSPK	not-unique[unknown]	Oryza_sativa.IRGSP-1.0.30.gff3	0	2.95E-05	.	2	821.4141235	821.4151945	1	PXD001058_CombineSearchEngines_psm_threshold_generic_mappedGff.mzid.gz	.	19
2	19510218	19510361	generic|A_OS02T0530600-01_5584	1000	-	19510218	19510361	0	2	32,1	0,142	generic|A_OS02T0530600-01	QVSLAFLVGVK	not-unique[unknown]	Oryza_sativa.IRGSP-1.0.30.gff3	0	9.68E-06	0-UNIMOD:730,11-UNIMOD:730	3	590.7088013	590.3763485	1	PXD000313_CombineSearchEngines_psm_threshold_generic_mappedGff.mzid.gz	.	16
1	9021134	9021985	generic|A_OS01T0265100-01_50169	1000	-	9021134	9021985	0	2	44,10	0,841	generic|A_OS01T0265100-01	MLNEDELRDAVLLVFANK	not-unique[unknown]	Oryza_sativa.IRGSP-1.0.30.gff3	0	3.11E-04	1-UNIMOD:35	2	1053.549805	1053.548622	1	PXD000265_CombineSearchEngines_psm_threshold_generic_mappedGff.mzid.gz	.	7
10	18674814	18675086	generic|A_OS10T0492000-01_34296	1000	-	18674814	18675086	0	2	23,10	0,262	generic|A_OS10T0492000-01	LSDELAAEMFK	not-unique[unknown]	Oryza_sativa.IRGSP-1.0.30.gff3	0	4.29E-06	0-UNIMOD:730,11-UNIMOD:730	3	621.3426514	621.3444965	1	PXD000313_CombineSearchEngines_psm_threshold_generic_mappedGff.mzid.gz	.	8
5	28624510	28624642	generic|A_OS05T0574500-01_24253	1000	-	28624510	28624642	0	2	41,1	0,131	generic|A_OS05T0574500-01	ALPNQGTVDYPSFK	not-unique[unknown]	Oryza_sativa.IRGSP-1.0.30.gff3	0	4.96E-04	0-UNIMOD:1	2	789.8925171	789.8935595	1	PXD000265_CombineSearchEngines_psm_threshold_generic_mappedGff.mzid.gz	.	7
6	28956510	28957127	generic|A_OS06T0693500-01_2057	1000	+	28956510	28957127	0	2	62,22	0,595	generic|A_OS06T0693500-01	YGDGGDDEDADLEDFYDYSSSYADVEGK	not-unique[unknown]	Oryza_sativa.IRGSP-1.0.30.gff3	0	0.002221251	.	3	1033.073364	1033.067007	1	PXD000923_CombineSearchEngines_psm_threshold_generic_mappedGff.mzid.gz	.	5
3	35450451	35451473	generic|A_OS03T0843500-01_3327	1000	-	35450451	35451473	0	2	16,14	0,1008	generic|A_OS03T0843500-01	EVDTYDFEGK	not-unique[unknown]	Oryza_sativa.IRGSP-1.0.30.gff3	0	9.72E-04	0-UNIMOD:730,10-UNIMOD:730	3	604.3129883	604.3154801	1	PXD000313_CombineSearchEngines_psm_threshold_generic_mappedGff.mzid.gz	.	4
2	23729493	23729662	generic|A_OS02T0605600-01_356	1000	+	23729493	23729662	0	2	45,3	0,166	generic|A_OS02T0605600-01	LFLAGLCPHDLFQLTK	not-unique[unknown]	Oryza_sativa.IRGSP-1.0.30.gff3	0	0.004779243	7-UNIMOD:4	3	625.0042114	625.0062028	1	PXD001058_CombineSearchEngines_psm_threshold_generic_mappedGff.mzid.gz	.	1
4	15869348	15869743	generic|A_OS04T0337201-00_15574	1000	+	15869348	15869743	0	2	35,10	0,385	generic|A_OS04T0337201-00	VLNLLLQYLTNSVTK	not-unique[unknown]	Oryza_sativa.IRGSP-1.0.30.gff3	0	1.98E-05	.	2	860.005127	860.0061835	1	PXD001058_CombineSearchEngines_psm_threshold_generic_mappedGff.mzid.gz	.	5
6	29971820	29972340	generic|A_OS06T0708400-00_1097	1000	+	29971820	29972340	0	2	13,8	0,512	generic|A_OS06T0708400-00	ALCTGEK	not-unique[unknown]	Oryza_sativa.IRGSP-1.0.30.gff3	0	8.80E-04	0-UNIMOD:730,3-UNIMOD:4,7-UNIMOD:730	2	693.8931885	693.897182	1	PXD000313_CombineSearchEngines_psm_threshold_generic_mappedGff.mzid.gz	.	5
9	3973443	3974165	generic|A_OS09T0252100-01_86613	1000	+	3973443	3974165	0	2	44,40	0,682	generic|A_OS09T0252100-01	ENGGTVTAGNASSLSDGAAALVLVSGQK	not-unique[unknown]	Oryza_sativa.IRGSP-1.0.30.gff3	0	5.51E-06	0-UNIMOD:730,2-UNIMOD:7,10-UNIMOD:7,28-UNIMOD:730	3	1062.564819	1062.23129	1	PXD000313_CombineSearchEngines_psm_threshold_generic_mappedGff.mzid.gz	.	8
1	27695906	27696165	generic|A_OS01T0674100-02_2397	1000	-	27695906	27696165	0	2	3,39	0,220	generic|A_OS01T0674100-02	SLSLTPELGDDLVR	not-unique[unknown]	Oryza_sativa.IRGSP-1.0.30.gff3	0	1.83E-05	3-UNIMOD:21	2	797.8896484	797.889836	1	PXD000923_CombineSearchEngines_psm_threshold_generic_mappedGff.mzid.gz	.	18
2	22153886	22153996	generic|A_OS02T0576700-01_3317	1000	-	22153886	22153996	0	2	26,7	0,103	generic|A_OS02T0576700-01	EGMELANGNAK	not-unique[unknown]	Oryza_sativa.IRGSP-1.0.30.gff3	0	2.35E-05	0-UNIMOD:730,7-UNIMOD:7,11-UNIMOD:730	3	581.644104	581.6449461	1	PXD000313_CombineSearchEngines_psm_threshold_generic_mappedGff.mzid.gz	.	3
5	24124846	24124945	generic|A_OS05T0490800-01_34464	1000	-	24124846	24124945	0	2	3,27	0,72	generic|A_OS05T0490800-01	AKSEAASYEK	not-unique[unknown]	Oryza_sativa.IRGSP-1.0.30.gff3	0	0.002616746	0-UNIMOD:730,2-UNIMOD:730,10-UNIMOD:730	3	666.0494995	666.0541015	1	PXD000313_CombineSearchEngines_psm_threshold_generic_mappedGff.mzid.gz	.	1
5	24124846	24124939	generic|A_OS05T0490800-01_5060	1000	-	24124846	24124939	0	2	3,21	0,72	generic|A_OS05T0490800-01	SEAASYEK	not-unique[unknown]	Oryza_sativa.IRGSP-1.0.30.gff3	0	1.48E-04	0-UNIMOD:730,8-UNIMOD:730	3	498.2732849	498.2749558	1	PXD000313_CombineSearchEngines_psm_threshold_generic_mappedGff.mzid.gz	.	8
3	28816548	28816728	generic|A_OS03T0712700-01_16071	1000	+	28816548	28816728	0	2	8,28	0,152	generic|A_OS03T0712700-01	LMKTLFDFESLK	unique	Oryza_sativa.IRGSP-1.0.30.gff3	0	0.005257678	3-UNIMOD:1	2	757.4057617	757.4021785	1	PXD002739_CombineSearchEngines_psm_threshold_generic_mappedGff.mzid.gz	.	1
3	28816548	28816731	generic|A_OS03T0712700-01_23913	1000	+	28816548	28816731	0	2	8,31	0,152	generic|A_OS03T0712700-01	LMKTLFDFESLKK	unique	Oryza_sativa.IRGSP-1.0.30.gff3	0	4.62E-05	3-UNIMOD:1	3	547.9680786	547.9688655	1	PXD002291_CombineSearchEngines_psm_threshold_generic_mappedGff.mzid.gz	.	2
2	12870664	12871191	generic|A_OS02T0321900-01_33011	1000	+	12870664	12871191	0	2	36,9	0,518	generic|A_OS02T0321900-01	VCMLGDAQHVEEAEK	not-unique[unknown]	Oryza_sativa.IRGSP-1.0.30.gff3	0	1.08E-04	0-UNIMOD:730,2-UNIMOD:4,3-UNIMOD:35,15-UNIMOD:730	4	585.7990723	585.8000497	1	PXD000313_CombineSearchEngines_psm_threshold_generic_mappedGff.mzid.gz	.	66
5	29550371	29550848	generic|A_OS05T0593100-01_102761	1000	-	29550371	29550848	0	2	8,16	0,461	generic|A_OS05T0593100-01	LEDDMKVR	not-unique[unknown]	Oryza_sativa.IRGSP-1.0.30.gff3	0	3.70E-04	5-UNIMOD:35	2	511.2525635	511.2527745	1	PXD000265_CombineSearchEngines_psm_threshold_generic_mappedGff.mzid.gz	.	1
3	6272277	6272483	generic|A_OS03T0219200-01_36800	1000	-	6272277	6272483	0	2	19,8	0,198	generic|A_OS03T0219200-01	LGCGLLGLR	not-unique[unknown]	Oryza_sativa.IRGSP-1.0.30.gff3	0	2.22E-04	0-UNIMOD:730,3-UNIMOD:4	2	631.8809204	631.881443	1	PXD000313_CombineSearchEngines_psm_threshold_generic_mappedGff.mzid.gz	.	16
2	35299399	35299530	generic|A_OS02T0822300-00_33208	1000	+	35299399	35299530	0	2	12,36	0,95	generic|A_OS02T0822300-00	LLAEGEESNEAEARPK	not-unique[unknown]	Oryza_sativa.IRGSP-1.0.30.gff3	0	4.73E-05	.	2	871.9260254	871.931405	1	PXD000265_CombineSearchEngines_psm_threshold_generic_mappedGff.mzid.gz	.	5
5	28223101	28223574	generic|A_OS05T0566900-01_27821	1000	+	28223101	28223574	0	2	14,16	0,457	generic|A_OS05T0566900-01	QTLPSSLVNK	not-unique[unknown]	Oryza_sativa.IRGSP-1.0.30.gff3	0	6.64E-05	.	2	543.8120728	543.8113135	1	PXD001058_CombineSearchEngines_psm_threshold_generic_mappedGff.mzid.gz	.	2
7	4068542	4069657	generic|A_OS07T0176900-01_11239	1000	-	4068542	4069657	0	2	35,28	0,1087	generic|A_OS07T0176900-01	LDLALDGADEVDPDLNLVKGR	not-unique[unknown]	Oryza_sativa.IRGSP-1.0.30.gff3	0	3.77E-05	.	2	1119.583008	1119.584247	1	PXD000923_CombineSearchEngines_psm_threshold_generic_mappedGff.mzid.gz	.	2
3	5974988	5975202	generic|A_OS03T0214000-01_22557	1000	+	5974988	5975202	0	2	42,6	0,208	generic|A_OS03T0214000-01	EDFSFALFSGGLSNPK	not-unique[unknown]	Oryza_sativa.IRGSP-1.0.30.gff3	0	3.53E-05	.	2	858.4160156	858.417402	1	PXD000265_CombineSearchEngines_psm_threshold_generic_mappedGff.mzid.gz	.	2
10	19896149	19896537	generic|A_OS10T0516100-01_29310	1000	+	19896149	19896537	0	2	21,39	0,349	generic|A_OS10T0516100-01	LSETPGLLNSSPYEDGWMLK	not-unique[unknown]	Oryza_sativa.IRGSP-1.0.30.gff3	0	3.25E-06	.	2	1119.047729	1119.043365	1	PXD003156_CombineSearchEngines_psm_threshold_generic_mappedGff.mzid.gz	.	34
3	32874659	32877065	generic|A_OS03T0790700-01_94382	1000	-	32874659	32877065	0	2	37,14	0,2392	generic|A_OS03T0790700-01	LGCGEGGCGACVVVVSK	not-unique[unknown]	Oryza_sativa.IRGSP-1.0.30.gff3	0	2.08E-04	0-UNIMOD:730,3-UNIMOD:4,8-UNIMOD:4,11-UNIMOD:4,17-UNIMOD:730	3	773.0668945	773.0689331	1	PXD000313_CombineSearchEngines_psm_threshold_generic_mappedGff.mzid.gz	.	2
7	12812228	12812350	generic|A_OS07T0410100-01_21664	1000	-	12812228	12812350	0	2	28,8	0,114	generic|A_OS07T0410100-01	VLDGALGAEFLK	not-unique[unknown]	Oryza_sativa.IRGSP-1.0.30.gff3	0	2.07E-05	.	2	616.8471069	616.8478965	1	PXD000265_CombineSearchEngines_psm_threshold_generic_mappedGff.mzid.gz	.	15
1	21178287	21178575	generic|A_OS01T0559100-01_37216	1000	+	21178287	21178575	0	2	37,2	0,286	generic|A_OS01T0559100-01	CAQLAQFDEELYK	not-unique[unknown]	Oryza_sativa.IRGSP-1.0.30.gff3	0	0.001647726	0-UNIMOD:730,1-UNIMOD:4,13-UNIMOD:730	3	741.7213135	741.7240338	1	PXD000313_CombineSearchEngines_psm_threshold_generic_mappedGff.mzid.gz	.	16
9	16973871	16974817	generic|A_OS09T0452700-00_1814	1000	+	16973871	16974817	0	2	16,23	0,923	generic|A_OS09T0452700-00	LQDKEGLPPDQQR	not-unique[unknown]	Oryza_sativa.IRGSP-1.0.30.gff3	0	1.09E-04	.	2	762.3902588	762.3942625	1	PXD000265_CombineSearchEngines_psm_threshold_generic_mappedGff.mzid.gz	.	281
8	23400913	23401258	generic|A_OS08T0474700-01_2204	1000	+	23400913	23401258	0	2	15,39	0,306	generic|A_OS08T0474700-01	SQFVQVFNNSPDETAYFR	not-unique[unknown]	Oryza_sativa.IRGSP-1.0.30.gff3	0	1.75E-05	.	2	1075.005005	1075.002889	1	PXD000265_CombineSearchEngines_psm_threshold_generic_mappedGff.mzid.gz	.	10
12	320872	321033	generic|A_OS12T0106000-01_23511	1000	-	320872	321033	0	2	43,14	0,147	generic|A_OS12T0106000-01	VGKGHGVWHFDQKLLEEEA	unique	Oryza_sativa.IRGSP-1.0.30.gff3	0	7.25E-04	.	3	727.036377	727.0358778	1	PXD002291_CombineSearchEngines_psm_threshold_generic_mappedGff.mzid.gz	.	1
12	320872	321024	generic|A_OS12T0106000-01_35468	1000	-	320872	321024	0	2	43,5	0,147	generic|A_OS12T0106000-01	GHGVWHFDQKLLEEEA	unique	Oryza_sativa.IRGSP-1.0.30.gff3	0	7.55E-05	.	2	947.9623413	947.957758	1	PXD002291_CombineSearchEngines_psm_threshold_generic_mappedGff.mzid.gz	.	1
8	24128657	24128834	generic|A_OS08T0487800-01_13138	1000	-	24128657	24128834	0	2	33,9	0,168	generic|A_OS08T0487800-01	ELVSNASDALDKLR	not-unique[unknown]	Oryza_sativa.IRGSP-1.0.30.gff3	0	1.85E-05	.	2	765.9091187	765.909744	1	PXD000265_CombineSearchEngines_psm_threshold_generic_mappedGff.mzid.gz	.	6
2	15836454	15836583	generic|A_OS02T0469200-01_32184	1000	+	15836454	15836583	0	2	4,32	0,97	generic|A_OS02T0469200-01	TEFDDLEGSTSR	not-unique[unknown]	Oryza_sativa.IRGSP-1.0.30.gff3	0	0.006671257	.	2	678.8016357	678.7993285	1	PXD000265_CombineSearchEngines_psm_threshold_generic_mappedGff.mzid.gz	.	1
10	13541069	13541396	generic|A_OS10T0400800-01_27532	1000	-	13541069	13541396	0	2	17,16	0,311	generic|A_OS10T0400800-01	SLESGEVLSDK	not-unique[unknown]	Oryza_sativa.IRGSP-1.0.30.gff3	0	2.68E-04	0-UNIMOD:731,11-UNIMOD:731	2	886.4955347	886.49851	1	PXD000313_CombineSearchEngines_psm_threshold_generic_mappedGff.mzid.gz	.	3
5	14851067	14851216	generic|A_OS05T0319800-01_5188	1000	-	14851067	14851216	0	2	14,25	0,124	generic|A_OS05T0319800-01	LTVDKNMLEPFVK	not-unique[unknown]	Oryza_sativa.IRGSP-1.0.30.gff3	0	4.43E-04	7-UNIMOD:35	2	775.4187622	775.41836	1	PXD000265_CombineSearchEngines_psm_threshold_generic_mappedGff.mzid.gz	.	1
4	18988419	18988602	generic|A_OS04T0386600-01_124500	1000	-	18988419	18988602	0	2	20,16	0,167	generic|A_OS04T0386600-01	LNEGLPAGLLEK	not-unique[unknown]	Oryza_sativa.IRGSP-1.0.30.gff3	0	2.08E-04	.	2	627.3549194	627.358628	1	PXD000265_CombineSearchEngines_psm_threshold_generic_mappedGff.mzid.gz	.	50
1	34380781	34381220	generic|A_OS01T0809300-01_18034	1000	+	34380781	34381220	0	2	20,4	0,435	generic|A_OS01T0809300-01	LTSLVFLR	unique	Oryza_sativa.IRGSP-1.0.30.gff3	0	6.37E-04	0-UNIMOD:730	2	626.8951416	626.900158	1	PXD001030_CombineSearchEngines_psm_threshold_generic_mappedGff.mzid.gz	.	1
6	16650282	16650946	generic|A_OS06T0486800-01_25741	1000	+	16650282	16650946	0	2	16,11	0,653	generic|A_OS06T0486800-01	EGLNSELEK	unique	Oryza_sativa.IRGSP-1.0.30.gff3	0	1.67E-04	0-UNIMOD:730,9-UNIMOD:730	3	542.9760742	542.9768011	1	PXD000313_CombineSearchEngines_psm_threshold_generic_mappedGff.mzid.gz	.	2
4	27237281	27237445	generic|A_OS04T0543900-02_13781	1000	+	27237281	27237445	0	2	54,12	0,152	generic|A_OS04T0543900-02	AKFLLEAANHPTDPEADELLAK	unique	Oryza_sativa.IRGSP-1.0.30.gff3	0	0.001218884	.	3	798.416687	798.4164238	1	PXD000265_CombineSearchEngines_psm_threshold_generic_mappedGff.mzid.gz	.	1
11	19181290	19181764	generic|A_OS11T0528500-01_1878	1000	-	19181290	19181764	0	2	19,23	0,451	generic|A_OS11T0528500-01	LPDKYFCPVCGAPK	not-unique[unknown]	Oryza_sativa.IRGSP-1.0.30.gff3	0	6.01E-05	4-UNIMOD:1,7-UNIMOD:4,10-UNIMOD:4	2	847.4085083	847.407466	1	PXD002291_CombineSearchEngines_psm_threshold_generic_mappedGff.mzid.gz	.	9
6	12412705	12414725	generic|A_OS06T0319700-01_12488	1000	+	12412705	12414725	0	2	11,10	0,2010	generic|A_OS06T0319700-01	LHGCTFK	not-unique[unknown]	Oryza_sativa.IRGSP-1.0.30.gff3	0	0.002250482	0-UNIMOD:730,4-UNIMOD:4,7-UNIMOD:730	3	490.9492493	490.9497531	1	PXD000313_CombineSearchEngines_psm_threshold_generic_mappedGff.mzid.gz	.	7
1	28129059	28129170	generic|A_OS01T0682500-01_27224	1000	+	28129059	28129170	0	2	11,22	0,89	generic|A_OS01T0682500-01	AVDPQLEVVNK	not-unique[unknown]	Oryza_sativa.IRGSP-1.0.30.gff3	0	3.36E-04	.	2	606.331665	606.335153	1	PXD000265_CombineSearchEngines_psm_threshold_generic_mappedGff.mzid.gz	.	3
1	27087622	27087955	generic|A_OS01T0663400-01_142190	1000	-	27087622	27087955	0	2	15,48	0,285	generic|A_OS01T0663400-01	VCSSVGLCTFDGTHGVSAGLR	not-unique[unknown]	Oryza_sativa.IRGSP-1.0.30.gff3	0	6.99E-04	2-UNIMOD:4,8-UNIMOD:4	3	727.35071	727.3456181	1	PXD003156_CombineSearchEngines_psm_threshold_generic_mappedGff.mzid.gz	.	4
4	27984459	27985185	generic|A_OS04T0558400-01_24904	1000	+	27984459	27985185	0	2	7,23	0,703	generic|A_OS04T0558400-01	RYEPGGYVAR	not-unique[unknown]	Oryza_sativa.IRGSP-1.0.30.gff3	0	0.001724719	.	2	584.2980957	584.2988965	1	PXD000265_CombineSearchEngines_psm_threshold_generic_mappedGff.mzid.gz	.	1
5	24697062	24699046	generic|A_OS05T0501700-01_120412	1000	+	24697062	24699046	0	2	52,5	0,1979	generic|A_OS05T0501700-01	TVPEDEPVYHEAPEGQKEN	unique	Oryza_sativa.IRGSP-1.0.30.gff3	0	8.87E-05	.	2	1084.49231	1084.492551	1	PXD000265_CombineSearchEngines_psm_threshold_generic_mappedGff.mzid.gz	.	7
7	12919557	12920026	generic|A_OS07T0412100-01_3220	1000	-	12919557	12920026	0	2	23,16	0,453	generic|A_OS07T0412100-01	FCLLCLAALEAPR	not-unique[unknown]	Oryza_sativa.IRGSP-1.0.30.gff3	0	3.12E-05	2-UNIMOD:4,5-UNIMOD:4	2	767.3951416	767.399448	1	PXD001058_CombineSearchEngines_psm_threshold_generic_mappedGff.mzid.gz	.	2
1	37232558	37233095	generic|A_OS01T0860300-01_33010	1000	+	37232558	37233095	0	2	36,9	0,528	generic|A_OS01T0860300-01	VCMLGDAQHVEEAEK	not-unique[unknown]	Oryza_sativa.IRGSP-1.0.30.gff3	0	1.08E-04	0-UNIMOD:730,2-UNIMOD:4,3-UNIMOD:35,15-UNIMOD:730	4	585.7990723	585.8000497	1	PXD000313_CombineSearchEngines_psm_threshold_generic_mappedGff.mzid.gz	.	33
9	16973883	16974817	generic|A_OS09T0452700-00_1903	1000	+	16973883	16974817	0	2	4,23	0,911	generic|A_OS09T0452700-00	EGLPPDQQR	not-unique[unknown]	Oryza_sativa.IRGSP-1.0.30.gff3	0	0.002346635	.	2	520.2605591	520.2619885	1	PXD000265_CombineSearchEngines_psm_threshold_generic_mappedGff.mzid.gz	.	18
1	34169266	34170070	generic|A_OS01T0805900-01_93928	1000	+	34169266	34170070	0	2	31,68	0,736	generic|A_OS01T0805900-01	KEAENCDCLQGFQVCHSLGGGTGSGMGTLLLSK	not-unique[unknown]	Oryza_sativa.IRGSP-1.0.30.gff3	0	6.95E-04	0-UNIMOD:731,1-UNIMOD:731,5-UNIMOD:7,6-UNIMOD:4,8-UNIMOD:4,15-UNIMOD:4,26-UNIMOD:35,33-UNIMOD:731	5	889.0493164	889.0462785	1	PXD000313_CombineSearchEngines_psm_threshold_generic_mappedGff.mzid.gz	.	1
3	9846303	9846414	generic|A_OS03T0285700-01_23995	1000	+	9846303	9846414	0	2	14,13	0,98	generic|A_OS03T0285700-01	LSELGFADA	unique	Oryza_sativa.IRGSP-1.0.30.gff3	0	0.004902978	0-UNIMOD:731	2	613.832	613.832138	1	PXD000313_CombineSearchEngines_psm_threshold_generic_mappedGff.mzid.gz	.	3
4	22366216	22366344	generic|A_OS04T0448800-01_104677	1000	+	22366216	22366344	0	2	18,39	0,89	generic|A_OS04T0448800-01	GATVGDAVNKLGMWGLFTR	not-unique[unknown]	Oryza_sativa.IRGSP-1.0.30.gff3	0	4.83E-05	13-UNIMOD:35	3	670.3474731	670.3472878	1	PXD000265_CombineSearchEngines_psm_threshold_generic_mappedGff.mzid.gz	.	2
5	27652486	27652739	generic|A_OS05T0556100-01_41222	1000	-	27652486	27652739	0	2	16,11	0,242	generic|A_OS05T0556100-01	FTDFALVRK	not-unique[unknown]	Oryza_sativa.IRGSP-1.0.30.gff3	0	8.18E-04	.	2	548.81427	548.811117	1	PXD000265_CombineSearchEngines_psm_threshold_generic_mappedGff.mzid.gz	.	1
5	24124962	24125283	generic|A_OS05T0490800-01_115403	1000	-	24124962	24125283	0	2	32,10	0,311	generic|A_OS05T0490800-01	HSGLAVAGLAADGR	not-unique[unknown]	Oryza_sativa.IRGSP-1.0.30.gff3	0	6.22E-05	.	2	647.8480835	647.846751	1	PXD000265_CombineSearchEngines_psm_threshold_generic_mappedGff.mzid.gz	.	2
1	33920456	33921205	generic|A_OS01T0801000-01_81343	1000	+	33920456	33921205	0	2	31,5	0,744	generic|A_OS01T0801000-01	DLVSALMDSLGK	not-unique[unknown]	Oryza_sativa.IRGSP-1.0.30.gff3	0	0.001175277	0-UNIMOD:731,12-UNIMOD:731	3	619.6906738	619.6918961	1	PXD000313_CombineSearchEngines_psm_threshold_generic_mappedGff.mzid.gz	.	3
8	19061333	19061948	generic|A_OS08T0399600-01_926	1000	-	19061333	19061948	0	2	13,65	0,550	generic|A_OS08T0399600-01	GFLMSTTAHGVVCSYMHTCPQPGLGR	not-unique[unknown]	Oryza_sativa.IRGSP-1.0.30.gff3	0	1.03E-04	13-UNIMOD:4,19-UNIMOD:4	4	716.8334961	716.8329332	1	PXD002740_CombineSearchEngines_psm_threshold_generic_mappedGff.mzid.gz	.	6
6	7650873	7651526	generic|A_OS06T0247500-01_44857	1000	-	7650873	7651526	0	2	14,67	0,586	generic|A_OS06T0247500-01	AASHLTLECALQTHPNVALLGEEVAAK	not-unique[unknown]	Oryza_sativa.IRGSP-1.0.30.gff3	0	7.57E-06	0-UNIMOD:730,9-UNIMOD:4,27-UNIMOD:730	4	863.9763184	863.7261392	1	PXD000313_CombineSearchEngines_psm_threshold_generic_mappedGff.mzid.gz	.	2
2	29079639	29080177	generic|A_OS02T0704800-01_23245	1000	+	29079639	29080177	0	2	15,21	0,517	generic|A_OS02T0704800-01	VFAHQDLLDLAK	not-unique[unknown]	Oryza_sativa.IRGSP-1.0.30.gff3	0	3.74E-05	.	2	685.3776245	685.3773525	1	PXD000265_CombineSearchEngines_psm_threshold_generic_mappedGff.mzid.gz	.	40
3	2402834	2402960	generic|A_OS03T0143400-01_4080	1000	-	2402834	2402960	0	2	8,25	0,101	generic|A_OS03T0143400-01	KALEERAEQLR	not-unique[unknown]	Oryza_sativa.IRGSP-1.0.30.gff3	0	0.004919665	.	2	671.8696909	671.875508	1	PXD002291_CombineSearchEngines_psm_threshold_generic_mappedGff.mzid.gz	.	1
1	6242834	6243556	generic|A_OS01T0214200-01_42675	1000	-	6242834	6243556	0	2	36,36	0,686	generic|A_OS01T0214200-01	MQQFPDWQTSALCDGLHFTPLGNK	not-unique[unknown]	Oryza_sativa.IRGSP-1.0.30.gff3	0	5.51E-05	13-UNIMOD:4	3	931.112793	931.1037465	1	PXD003156_CombineSearchEngines_psm_threshold_generic_mappedGff.mzid.gz	.	3
5	17344444	17344572	generic|A_OS05T0363200-01_18332	1000	-	17344444	17344572	0	2	11,22	0,106	generic|A_OS05T0363200-01	VVSNFVAQALR	not-unique[unknown]	Oryza_sativa.IRGSP-1.0.30.gff3	0	9.94E-04	.	2	602.3441772	602.345855	1	PXD000265_CombineSearchEngines_psm_threshold_generic_mappedGff.mzid.gz	.	4
4	35188273	35188417	generic|A_OS04T0688100-01_10901	1000	-	35188273	35188417	0	2	38,13	0,131	generic|A_OS04T0688100-01	DALVASGGPYFDVPLGR	not-unique[unknown]	Oryza_sativa.IRGSP-1.0.30.gff3	0	1.71E-05	.	2	867.4454346	867.4464905	1	PXD000265_CombineSearchEngines_psm_threshold_generic_mappedGff.mzid.gz	.	20
6	2325052	2325696	generic|A_OS06T0143900-01_12263	1000	-	2325052	2325696	0	2	8,19	0,625	generic|A_OS06T0143900-01	LFSKSFQEK	not-unique[unknown]	Oryza_sativa.IRGSP-1.0.30.gff3	0	5.65E-05	4-UNIMOD:1	2	578.3084717	578.305864	1	PXD002739_CombineSearchEngines_psm_threshold_generic_mappedGff.mzid.gz	.	1
7	8139997	8140119	generic|A_OS07T0246200-01_9816	1000	+	8139997	8140119	0	2	9,33	0,89	generic|A_OS07T0246200-01	HKDAEKAAFDEAEK	not-unique[unknown]	Oryza_sativa.IRGSP-1.0.30.gff3	0	2.95E-04	.	3	530.2566528	530.2582435	1	PXD000265_CombineSearchEngines_psm_threshold_generic_mappedGff.mzid.gz	.	6
6	5913793	5913946	generic|A_OS06T0216200-00_31172	1000	-	5913793	5913946	0	2	46,11	0,142	generic|A_OS06T0216200-00	VSTTDFQPNGQAPLSSTDK	not-unique[unknown]	Oryza_sativa.IRGSP-1.0.30.gff3	0	4.80E-05	9-UNIMOD:7	2	997.468689	997.4710925	1	PXD000265_CombineSearchEngines_psm_threshold_generic_mappedGff.mzid.gz	.	1
8	27966414	27966587	generic|A_OS08T0558900-01_9116	1000	+	27966414	27966587	0	2	45,3	0,170	generic|A_OS08T0558900-01	VLSEEERAKENVYVQK	not-unique[unknown]	Oryza_sativa.IRGSP-1.0.30.gff3	0	1.76E-04	.	2	961.0050659	961.0049	1	PXD001058_CombineSearchEngines_psm_threshold_generic_mappedGff.mzid.gz	.	6
5	28548897	28548998	generic|A_OS05T0573200-00_10057	1000	+	28548897	28548998	0	2	10,11	0,90	generic|A_OS05T0573200-00	LVPGWTK	not-unique[unknown]	Oryza_sativa.IRGSP-1.0.30.gff3	0	0.002726528	0-UNIMOD:730,7-UNIMOD:730	3	470.2951965	470.2972585	1	PXD001030_CombineSearchEngines_psm_threshold_generic_mappedGff.mzid.gz	.	1
1	22909361	22909527	generic|A_OS01T0588200-01_54485	1000	-	22909361	22909527	0	2	50,16	0,150	generic|A_OS01T0588200-01	ANSESDLLTTVTVDEFGTPGLK	not-unique[unknown]	Oryza_sativa.IRGSP-1.0.30.gff3	0	3.50E-05	.	3	765.3862915	765.3847895	1	PXD000265_CombineSearchEngines_psm_threshold_generic_mappedGff.mzid.gz	.	14
6	4798774	4798896	generic|A_OS06T0194900-01_5212	1000	-	4798774	4798896	0	2	29,13	0,109	generic|A_OS06T0194900-01	LGVTQCTLAHALEK	not-unique[unknown]	Oryza_sativa.IRGSP-1.0.30.gff3	0	1.94E-05	6-UNIMOD:4	2	770.9125366	770.9112345	1	PXD001058_CombineSearchEngines_psm_threshold_generic_mappedGff.mzid.gz	.	104
3	19413527	19416351	generic|A_OS03T0452300-01_25534	1000	-	19413527	19416351	0	2	3,45	0,2779	generic|A_OS03T0452300-01	NLVTVPLTKYSTFPHR	not-unique[unknown]	Oryza_sativa.IRGSP-1.0.30.gff3	0	4.48E-05	9-UNIMOD:1	3	639.0193481	639.0193851	1	PXD002291_CombineSearchEngines_psm_threshold_generic_mappedGff.mzid.gz	.	2
5	26953063	26953195	generic|A_OS05T0543100-01_9963	1000	-	26953063	26953195	0	2	8,34	0,98	generic|A_OS05T0543100-01	FELPYFTVSGLQVR	not-unique[unknown]	Oryza_sativa.IRGSP-1.0.30.gff3	0	3.35E-05	0-UNIMOD:730	3	654.0256958	654.0330251	1	PXD001030_CombineSearchEngines_psm_threshold_generic_mappedGff.mzid.gz	.	1
3	35976111	35976360	generic|A_OS03T0854100-01_598	1000	-	35976111	35976360	0	2	41,4	0,245	generic|A_OS03T0854100-01	FAGSSSLSSADLFGR	not-unique[unknown]	Oryza_sativa.IRGSP-1.0.30.gff3	0	0.009861923	6-UNIMOD:21	2	791.3530884	791.3508775	1	PXD000923_CombineSearchEngines_psm_threshold_generic_mappedGff.mzid.gz	.	18
5	28548897	28549016	generic|A_OS05T0573200-00_28982	1000	+	28548897	28549016	0	2	10,29	0,90	generic|A_OS05T0573200-00	LVPGWTKPLCLGR	not-unique[unknown]	Oryza_sativa.IRGSP-1.0.30.gff3	0	0.001425157	0-UNIMOD:730,7-UNIMOD:730,10-UNIMOD:4	4	527.0681152	527.068292	1	PXD000313_CombineSearchEngines_psm_threshold_generic_mappedGff.mzid.gz	.	16
3	9989406	9989597	generic|A_OS03T0288600-01_54823	1000	+	9989406	9989597	0	2	15,15	0,176	generic|A_OS03T0288600-01	FQQFQDALTK	not-unique[unknown]	Oryza_sativa.IRGSP-1.0.30.gff3	0	2.05E-04	.	2	613.3156738	613.3142215	1	PXD000265_CombineSearchEngines_psm_threshold_generic_mappedGff.mzid.gz	.	4
4	33629321	33629489	generic|A_OS04T0659100-01_1354	1000	-	33629321	33629489	0	2	39,18	0,150	generic|A_OS04T0659100-01	VVSQVPWFGLEQEYTLLQR	not-unique[unknown]	Oryza_sativa.IRGSP-1.0.30.gff3	0	7.60E-05	.	2	1146.605469	1146.604782	1	PXD002291_CombineSearchEngines_psm_threshold_generic_mappedGff.mzid.gz	.	45
3	14298702	14299722	generic|A_OS03T0366000-01_48815	1000	-	14298702	14299722	0	2	18,12	0,1008	generic|A_OS03T0366000-01	LAEKEYLLFR	unique	Oryza_sativa.IRGSP-1.0.30.gff3	0	0.008168899	.	2	641.3634033	641.363709	1	PXD000265_CombineSearchEngines_psm_threshold_generic_mappedGff.mzid.gz	.	10
3	35829613	35829752	generic|A_OS03T0851100-01_16694	1000	-	35829613	35829752	0	2	23,25	0,114	generic|A_OS03T0851100-01	TTLTAALTKVLAEAGK	not-unique[unknown]	Oryza_sativa.IRGSP-1.0.30.gff3	0	5.63E-05	9-UNIMOD:1	2	815.4787598	815.474722	1	PXD002739_CombineSearchEngines_psm_threshold_generic_mappedGff.mzid.gz	.	1
7	5754996	5755992	generic|A_OS07T0206700-01_2079	1000	-	5754996	5755992	0	2	12,12	0,984	generic|A_OS07T0206700-01	SAVDEYEK	not-unique[unknown]	Oryza_sativa.IRGSP-1.0.30.gff3	0	5.96E-06	0-UNIMOD:730,8-UNIMOD:730	2	774.9214478	774.921903	1	PXD000313_CombineSearchEngines_psm_threshold_generic_mappedGff.mzid.gz	.	5
3	3679462	3679632	generic|A_OS03T0168100-01_78800	1000	-	3679462	3679632	0	2	13,20	0,150	generic|A_OS03T0168100-01	SAQHTASEAGR	unique	Oryza_sativa.IRGSP-1.0.30.gff3	0	0.003405848	.	2	557.7658081	557.7654265	1	PXD000265_CombineSearchEngines_psm_threshold_generic_mappedGff.mzid.gz	.	1
11	27591035	27592166	generic|A_OS11T0682300-01_5230	1000	+	27591035	27592166	0	2	51,42	0,1089	generic|A_OS11T0682300-01	ADDHAAAADLVDGGRPEGDTHSREDGLSKPR	unique	Oryza_sativa.IRGSP-1.0.30.gff3	0	8.17E-05	0-UNIMOD:1,20-UNIMOD:21	5	668.302124	668.3024077	1	PXD000923_CombineSearchEngines_psm_threshold_generic_mappedGff.mzid.gz	.	2
3	7848266	7848496	generic|A_OS03T0248600-01_1217	1000	-	7848266	7848496	0	2	11,16	0,214	generic|A_OS03T0248600-01	LAKYNQLLR	not-unique[unknown]	Oryza_sativa.IRGSP-1.0.30.gff3	0	2.16E-05	3-UNIMOD:1	2	580.8441162	580.842944	1	PXD002291_CombineSearchEngines_psm_threshold_generic_mappedGff.mzid.gz	.	40
4	1863387	1863521	generic|A_OS04T0129500-01_20850	1000	+	1863387	1863521	0	2	4,41	0,93	generic|A_OS04T0129500-01	LAVENSLSDKLDSVR	not-unique[unknown]	Oryza_sativa.IRGSP-1.0.30.gff3	0	3.02E-05	.	2	823.4449463	823.441408	1	PXD001058_CombineSearchEngines_psm_threshold_generic_mappedGff.mzid.gz	.	9
11	237424	237597	generic|A_OS11T0104866-00_4854	1000	+	237424	237597	0	2	27,12	0,161	generic|A_OS11T0104866-00	ANLPGAENLVVQR	not-unique[unknown]	Oryza_sativa.IRGSP-1.0.30.gff3	0	1.72E-05	.	2	690.8817139	690.883333	1	PXD000265_CombineSearchEngines_psm_threshold_generic_mappedGff.mzid.gz	.	41
7	29585069	29585461	generic|A_OS07T0694700-01_605	1000	-	29585069	29585461	0	2	19,17	0,375	generic|A_OS07T0694700-01	LPDATQGSDHLR	not-unique[unknown]	Oryza_sativa.IRGSP-1.0.30.gff3	0	6.35E-05	.	2	655.3287964	655.328391	1	PXD000265_CombineSearchEngines_psm_threshold_generic_mappedGff.mzid.gz	.	22
2	19511180	19511323	generic|A_OS02T0530600-01_20149	1000	-	19511180	19511323	0	2	26,10	0,133	generic|A_OS02T0530600-01	VGDVVYSATVER	not-unique[unknown]	Oryza_sativa.IRGSP-1.0.30.gff3	0	7.51E-05	0-UNIMOD:730	2	799.9364624	799.938193	1	PXD000313_CombineSearchEngines_psm_threshold_generic_mappedGff.mzid.gz	.	20
11	23616258	23616374	generic|A_OS11T0610700-01_92463	1000	-	23616258	23616374	0	2	26,4	0,112	generic|A_OS11T0610700-01	EAGELFGFCR	not-unique[unknown]	Oryza_sativa.IRGSP-1.0.30.gff3	0	1.87E-04	0-UNIMOD:730,9-UNIMOD:4	2	745.3718872	745.374179	1	PXD000313_CombineSearchEngines_psm_threshold_generic_mappedGff.mzid.gz	.	1
3	34168853	34169358	generic|A_OS03T0815200-01_83980	1000	-	34168853	34169358	0	2	37,17	0,488	generic|A_OS03T0815200-01	SDSTSVGWGGPGGYVYQK	not-unique[unknown]	Oryza_sativa.IRGSP-1.0.30.gff3	0	1.97E-05	.	2	922.9273682	922.926115	1	PXD000265_CombineSearchEngines_psm_threshold_generic_mappedGff.mzid.gz	.	42
12	13657634	13657751	generic|A_OS12T0428000-01_25633	1000	+	13657634	13657751	0	2	27,9	0,108	generic|A_OS12T0428000-01	LATADLVAAGFK	unique	Oryza_sativa.IRGSP-1.0.30.gff3	0	1.69E-05	.	2	588.8330078	588.8347895	1	PXD000265_CombineSearchEngines_psm_threshold_generic_mappedGff.mzid.gz	.	3
12	27388612	27388762	generic|A_OS12T0638700-01_32867	1000	+	27388612	27388762	0	2	33,36	0,114	generic|A_OS12T0638700-01	LLEGDPLKLDQSALTGESLPVTK	not-unique[unknown]	Oryza_sativa.IRGSP-1.0.30.gff3	0	1.82E-05	.	2	1212.659058	1212.665238	1	PXD000265_CombineSearchEngines_psm_threshold_generic_mappedGff.mzid.gz	.	5
4	33255919	33256049	generic|A_OS04T0652700-01_14160	1000	+	33255919	33256049	0	2	20,22	0,108	generic|A_OS04T0652700-01	TKTCADKYAEESAK	not-unique[unknown]	Oryza_sativa.IRGSP-1.0.30.gff3	0	2.37E-04	4-UNIMOD:4	2	801.3717041	801.3774165	1	PXD001058_CombineSearchEngines_psm_threshold_generic_mappedGff.mzid.gz	.	4
7	5457142	5457257	generic|A_OS07T0201100-01_64248	1000	+	5457142	5457257	0	2	27,6	0,109	generic|A_OS07T0201100-01	FGALVDSLKPR	not-unique[unknown]	Oryza_sativa.IRGSP-1.0.30.gff3	0	0.007064386	.	2	601.8537598	601.8482305	1	PXD000265_CombineSearchEngines_psm_threshold_generic_mappedGff.mzid.gz	.	2
2	6785872	6785995	generic|A_OS02T0221500-01_47230	1000	-	6785872	6785995	0	2	13,35	0,88	generic|A_OS02T0221500-01	LFVGGLPSSLTEDELR	not-unique[unknown]	Oryza_sativa.IRGSP-1.0.30.gff3	0	1.16E-05	0-UNIMOD:730	3	679.7095337	679.7105018	1	PXD000313_CombineSearchEngines_psm_threshold_generic_mappedGff.mzid.gz	.	8
4	4415877	4416522	generic|A_OS04T0164900-01_95146	1000	+	4415877	4416522	0	2	39,39	0,606	generic|A_OS04T0164900-01	LNHLASSMLALSQGLPFFHAGDELLR	not-unique[unknown]	Oryza_sativa.IRGSP-1.0.30.gff3	0	2.43E-06	.	3	946.5031128	946.4970831	1	PXD003156_CombineSearchEngines_psm_threshold_generic_mappedGff.mzid.gz	.	5
3	34729356	34729884	generic|A_OS03T0826700-02_25237	1000	-	34729356	34729884	0	2	33,15	0,513	generic|A_OS03T0826700-02	LLELGSGTGALALFLR	not-unique[unknown]	Oryza_sativa.IRGSP-1.0.30.gff3	0	3.07E-05	.	2	815.9876709	815.9799735	1	PXD001058_CombineSearchEngines_psm_threshold_generic_mappedGff.mzid.gz	.	1
10	19172347	19173642	generic|A_OS10T0502600-01_27598	1000	-	19172347	19173642	0	2	3,27	0,1268	generic|A_OS10T0502600-01	GQLYDVTQSR	not-unique[unknown]	Oryza_sativa.IRGSP-1.0.30.gff3	0	2.70E-05	.	2	583.7938843	583.7936485	1	PXD000265_CombineSearchEngines_psm_threshold_generic_mappedGff.mzid.gz	.	32
5	13543559	13543717	generic|A_OS05T0301700-01_2030	1000	-	13543559	13543717	0	2	11,55	0,103	generic|A_OS05T0301700-01	MLLDGAVEYEDGTPATEAQMGK	not-unique[unknown]	Oryza_sativa.IRGSP-1.0.30.gff3	0	2.44E-05	1-UNIMOD:35,20-UNIMOD:35	2	1179.526855	1179.527421	1	PXD000265_CombineSearchEngines_psm_threshold_generic_mappedGff.mzid.gz	.	8
5	21066356	21066468	generic|A_OS05T0429400-01_61821	1000	-	21066356	21066468	0	2	3,18	0,94	generic|A_OS05T0429400-01	SAETLFR	not-unique[unknown]	Oryza_sativa.IRGSP-1.0.30.gff3	0	0.002904743	0-UNIMOD:730	2	564.3204346	564.3217405	1	PXD000313_CombineSearchEngines_psm_threshold_generic_mappedGff.mzid.gz	.	2
2	23550738	23551106	generic|A_OS02T0601800-01_5161	1000	-	23550738	23551106	0	2	28,29	0,339	generic|A_OS02T0601800-01	SDVLSPVDALRPADDVELR	not-unique[unknown]	Oryza_sativa.IRGSP-1.0.30.gff3	0	1.09E-04	5-UNIMOD:21	2	1074.029541	1074.022641	1	PXD000923_CombineSearchEngines_psm_threshold_generic_mappedGff.mzid.gz	.	4
7	3597797	3598310	generic|A_OS07T0167000-01_14039	1000	+	3597797	3598310	0	2	18,30	0,483	generic|A_OS07T0167000-01	LLECEEVLLNDPFLGK	not-unique[unknown]	Oryza_sativa.IRGSP-1.0.30.gff3	0	0.003672882	4-UNIMOD:4	2	944.9937744	944.9898775	1	PXD001058_CombineSearchEngines_psm_threshold_generic_mappedGff.mzid.gz	.	4
3	1787985	1788140	generic|A_OS03T0131200-01_8392	1000	-	1787985	1788140	0	2	11,25	0,130	generic|A_OS03T0131200-01	SLWLSYWSQADR	not-unique[unknown]	Oryza_sativa.IRGSP-1.0.30.gff3	0	3.75E-05	.	2	756.3654175	756.367511	1	PXD002291_CombineSearchEngines_psm_threshold_generic_mappedGff.mzid.gz	.	10
3	1019518	1019650	generic|A_OS03T0118800-01_88490	1000	+	1019518	1019650	0	2	6,15	0,117	generic|A_OS03T0118800-01	HVVAPEK	not-unique[unknown]	Oryza_sativa.IRGSP-1.0.30.gff3	0	0.005735667	0-UNIMOD:730,7-UNIMOD:730	3	463.2863464	463.2887628	1	PXD000313_CombineSearchEngines_psm_threshold_generic_mappedGff.mzid.gz	.	2
12	7989964	7990303	generic|A_OS12T0244100-01_9438	1000	+	7989964	7990303	0	2	69,27	0,312	generic|A_OS12T0244100-01	LTGKDPNVTVNPDEVVSLGAAVQGGVLAGDVK	not-unique[unknown]	Oryza_sativa.IRGSP-1.0.30.gff3	0	4.50E-05	0-UNIMOD:730,4-UNIMOD:730,32-UNIMOD:730	5	807.262207	807.2606947	1	PXD001030_CombineSearchEngines_psm_threshold_generic_mappedGff.mzid.gz	.	12
3	6678613	6679755	generic|A_OS03T0227000-01_43388	1000	+	6678613	6679755	0	2	42,6	0,1136	generic|A_OS03T0227000-01	FALVQFHGLALLHQLR	not-unique[unknown]	Oryza_sativa.IRGSP-1.0.30.gff3	0	3.19E-05	.	3	621.6960449	621.6965798	1	PXD001058_CombineSearchEngines_psm_threshold_generic_mappedGff.mzid.gz	.	6
4	5305488	5305592	generic|A_OS04T0177600-01_115198	1000	-	5305488	5305592	0	2	20,10	0,94	generic|A_OS04T0177600-01	AYDLLASLLK	not-unique[unknown]	Oryza_sativa.IRGSP-1.0.30.gff3	0	0.003210713	.	2	553.8251953	553.826428	1	PXD000265_CombineSearchEngines_psm_threshold_generic_mappedGff.mzid.gz	.	4
1	32589628	32591599	generic|A_OS01T0772000-01_68119	1000	-	32589628	32591599	0	2	22,53	0,1918	generic|A_OS01T0772000-01	AAFDHLSSLPLPPPPPPSENQSSYK	not-unique[unknown]	Oryza_sativa.IRGSP-1.0.30.gff3	0	0.009415669	.	3	892.7829	892.7816508	2	PXD003156_CombineSearchEngines_psm_threshold_generic_mappedGff.mzid.gz	.	1
4	18384217	18384357	generic|A_OS04T0376300-01_16168	1000	-	18384217	18384357	0	2	13,32	0,108	generic|A_OS04T0376300-01	WGTLDVLVNNAGLTR	not-unique[unknown]	Oryza_sativa.IRGSP-1.0.30.gff3	0	1.31E-04	0-UNIMOD:730	3	645.0304565	645.0317985	1	PXD000313_CombineSearchEngines_psm_threshold_generic_mappedGff.mzid.gz	.	8
2	23550738	23551133	generic|A_OS02T0601800-01_13358	1000	-	23550738	23551133	0	2	28,56	0,339	generic|A_OS02T0601800-01	SEQLVEQEKSDVLSPVDALRPADDVELR	not-unique[unknown]	Oryza_sativa.IRGSP-1.0.30.gff3	0	7.16E-05	10-UNIMOD:21	4	805.142395	805.1460597	1	PXD000923_CombineSearchEngines_psm_threshold_generic_mappedGff.mzid.gz	.	4
6	922627	922773	generic|A_OS06T0116600-01_25106	1000	+	922627	922773	0	2	11,16	0,130	generic|A_OS06T0116600-01	VLGSEEEAK	unique	Oryza_sativa.IRGSP-1.0.30.gff3	0	0.005091507	0-UNIMOD:731,9-UNIMOD:731	2	785.4471912	785.450832	1	PXD000313_CombineSearchEngines_psm_threshold_generic_mappedGff.mzid.gz	.	6
8	5748508	5748620	generic|A_OS08T0199300-01_23969	1000	+	5748508	5748620	0	2	6,24	0,88	generic|A_OS08T0199300-01	LKDLEFVQNK	unique	Oryza_sativa.IRGSP-1.0.30.gff3	0	4.65E-05	.	2	617.3487549	617.3455205	1	PXD000265_CombineSearchEngines_psm_threshold_generic_mappedGff.mzid.gz	.	4
2	1403010	1403133	generic|A_OS02T0126800-01_32632	1000	+	1403010	1403133	0	2	24,9	0,114	generic|A_OS02T0126800-01	DLLHEFAQEFR	unique	Oryza_sativa.IRGSP-1.0.30.gff3	0	3.11E-05	0-UNIMOD:730	3	570.3010864	570.3035181	1	PXD001030_CombineSearchEngines_psm_threshold_generic_mappedGff.mzid.gz	.	1
6	27288021	27288168	generic|A_OS06T0662000-01_80718	1000	-	27288021	27288168	0	2	12,30	0,117	generic|A_OS06T0662000-01	EDYLAQNAFTPYDK	not-unique[unknown]	Oryza_sativa.IRGSP-1.0.30.gff3	0	5.29E-06	.	2	837.8939209	837.885927	1	PXD003156_CombineSearchEngines_psm_threshold_generic_mappedGff.mzid.gz	.	14
4	21993554	21993671	generic|A_OS04T0441900-01_80175	1000	-	21993554	21993671	0	2	11,28	0,89	generic|A_OS04T0441900-01	THTLTYYPSEALK	not-unique[unknown]	Oryza_sativa.IRGSP-1.0.30.gff3	0	3.73E-05	.	2	762.3911743	762.3906485	1	PXD000265_CombineSearchEngines_psm_threshold_generic_mappedGff.mzid.gz	.	2
4	25394471	25395031	generic|A_OS04T0508200-01_1236	1000	+	25394471	25395031	0	2	29,1	0,559	generic|A_OS04T0508200-01	DLALLLHGPK	not-unique[unknown]	Oryza_sativa.IRGSP-1.0.30.gff3	0	2.02E-04	.	2	538.8268433	538.826767	1	PXD000265_CombineSearchEngines_psm_threshold_generic_mappedGff.mzid.gz	.	11
10	17913959	17915825	generic|A_OS10T0478200-01_40849	1000	+	17913959	17915825	0	2	22,38	0,1828	generic|A_OS10T0478200-01	VLVTGAAGQLGYALVPMLAR	unique	Oryza_sativa.IRGSP-1.0.30.gff3	0	6.32E-05	17-UNIMOD:35	2	1008.573303	1008.569158	1	PXD000265_CombineSearchEngines_psm_threshold_generic_mappedGff.mzid.gz	.	186
7	1230324	1230573	generic|A_OS07T0123700-00_105029	1000	-	1230324	1230573	0	2	28,17	0,232	generic|A_OS07T0123700-00	ALESGNDVLAETFHK	unique	Oryza_sativa.IRGSP-1.0.30.gff3	0	2.88E-05	.	2	815.9123535	815.907202	1	PXD000265_CombineSearchEngines_psm_threshold_generic_mappedGff.mzid.gz	.	3
1	4519381	4519519	generic|A_OS01T0185200-01_43149	1000	-	4519381	4519519	0	2	14,22	0,116	generic|A_OS01T0185200-01	TVGNLLYTVATK	not-unique[unknown]	Oryza_sativa.IRGSP-1.0.30.gff3	0	2.23E-05	0-UNIMOD:730,12-UNIMOD:730	3	630.0494385	630.0502985	1	PXD000313_CombineSearchEngines_psm_threshold_generic_mappedGff.mzid.gz	.	18
1	10101148	10101904	generic|A_OS01T0282800-02_3639	1000	-	10101148	10101904	0	2	19,26	0,730	generic|A_OS01T0282800-02	EAENCDCLQGFQVCH	not-unique[unknown]	Oryza_sativa.IRGSP-1.0.30.gff3	0	4.55E-06	0-UNIMOD:730,5-UNIMOD:4,7-UNIMOD:4,14-UNIMOD:4	2	1085.9646	1085.966509	1	PXD000313_CombineSearchEngines_psm_threshold_generic_mappedGff.mzid.gz	.	3
3	9714603	9714742	generic|A_OS03T0283100-01_10713	1000	-	9714603	9714742	0	2	12,24	0,115	generic|A_OS03T0283100-01	AAAAAAPASSEK	not-unique[unknown]	Oryza_sativa.IRGSP-1.0.30.gff3	0	4.74E-05	0-UNIMOD:1	2	543.777771	543.7749285	1	PXD000265_CombineSearchEngines_psm_threshold_generic_mappedGff.mzid.gz	.	2
2	32050787	32051013	generic|A_OS02T0761100-01_37294	1000	+	32050787	32051013	0	2	24,9	0,217	generic|A_OS02T0761100-01	SLLLTNSSACK	not-unique[unknown]	Oryza_sativa.IRGSP-1.0.30.gff3	0	2.18E-05	10-UNIMOD:4	2	597.3139648	597.313363	1	PXD001058_CombineSearchEngines_psm_threshold_generic_mappedGff.mzid.gz	.	1
3	5276207	5276320	generic|A_OS03T0200500-01_86228	1000	+	5276207	5276320	0	2	21,24	0,89	generic|A_OS03T0200500-01	NVLTNFWGMSFTTDK	not-unique[unknown]	Oryza_sativa.IRGSP-1.0.30.gff3	0	2.34E-05	9-UNIMOD:35	2	888.913147	888.916713	1	PXD000265_CombineSearchEngines_psm_threshold_generic_mappedGff.mzid.gz	.	24
6	25057806	25058330	generic|A_OS06T0622900-01_43704	1000	-	25057806	25058330	0	2	14,10	0,514	generic|A_OS06T0622900-01	GYGFVTFR	not-unique[unknown]	Oryza_sativa.IRGSP-1.0.30.gff3	0	4.43E-04	.	2	473.7426453	473.742699	1	PXD000265_CombineSearchEngines_psm_threshold_generic_mappedGff.mzid.gz	.	8
3	35495622	35496317	generic|A_OS03T0844450-01_31909	1000	+	35495622	35496317	0	2	14,13	0,682	generic|A_OS03T0844450-01	VLVSVFGPR	not-unique[unknown]	Oryza_sativa.IRGSP-1.0.30.gff3	0	1.95E-04	.	2	487.297821	487.2951025	1	PXD000265_CombineSearchEngines_psm_threshold_generic_mappedGff.mzid.gz	.	7
6	30902015	30902172	generic|A_OS06T0726400-01_32093	1000	-	30902015	30902172	0	2	3,48	0,109	generic|A_OS06T0726400-01	FGAPYDGVHWDPPACER	not-unique[unknown]	Oryza_sativa.IRGSP-1.0.30.gff3	0	4.71E-06	0-UNIMOD:730,5-UNIMOD:730,15-UNIMOD:4	4	646.3219604	646.3231127	1	PXD000313_CombineSearchEngines_psm_threshold_generic_mappedGff.mzid.gz	.	198
1	39698197	39698472	generic|A_OS01T0911200-01_3286	1000	+	39698197	39698472	0	2	7,29	0,246	generic|A_OS01T0911200-01	SYDDGTFYFDEK	not-unique[unknown]	Oryza_sativa.IRGSP-1.0.30.gff3	0	4.38E-05	.	2	743.8057251	743.804071	1	PXD000265_CombineSearchEngines_psm_threshold_generic_mappedGff.mzid.gz	.	5
5	21066533	21067003	generic|A_OS05T0429400-01_46760	1000	-	21066533	21067003	0	2	44,1	0,469	generic|A_OS05T0429400-01	KLFLNVPWWYLAANK	not-unique[unknown]	Oryza_sativa.IRGSP-1.0.30.gff3	0	9.68E-04	.	3	621.6808472	621.6820441	1	PXD000265_CombineSearchEngines_psm_threshold_generic_mappedGff.mzid.gz	.	2
8	2063910	2064307	generic|A_OS08T0136700-01_1833	1000	-	2063910	2064307	0	2	24,3	0,394	generic|A_OS08T0136700-01	LWYEYCFMR	not-unique[unknown]	Oryza_sativa.IRGSP-1.0.30.gff3	0	2.31E-05	6-UNIMOD:4	2	684.2980347	684.2991935	1	PXD002739_CombineSearchEngines_psm_threshold_generic_mappedGff.mzid.gz	.	4
3	935943	936640	generic|A_OS03T0116500-01_61675	1000	-	935943	936640	0	2	6,24	0,673	generic|A_OS03T0116500-01	ELVNDFYSSR	not-unique[unknown]	Oryza_sativa.IRGSP-1.0.30.gff3	0	3.40E-04	.	2	615.2980347	615.29348	1	PXD000265_CombineSearchEngines_psm_threshold_generic_mappedGff.mzid.gz	.	6
1	26636413	26636696	generic|A_OS01T0655800-01_124504	1000	+	26636413	26636696	0	2	9,24	0,259	generic|A_OS01T0655800-01	YYQGTLDNMYR	not-unique[unknown]	Oryza_sativa.IRGSP-1.0.30.gff3	0	3.41E-04	9-UNIMOD:35	2	720.317627	720.316622	1	PXD000265_CombineSearchEngines_psm_threshold_generic_mappedGff.mzid.gz	.	2
7	26644475	26644588	generic|A_OS07T0640200-01_98124	1000	+	26644475	26644588	0	2	30,6	0,107	generic|A_OS07T0640200-01	EVEEFDPPSEVR	unique	Oryza_sativa.IRGSP-1.0.30.gff3	0	0.001825845	0-UNIMOD:731	2	868.9346236	868.935851	1	PXD000313_CombineSearchEngines_psm_threshold_generic_mappedGff.mzid.gz	.	2
2	8465804	8465953	generic|A_OS02T0249900-01_17464	1000	+	8465804	8465953	0	2	6,30	0,119	generic|A_OS02T0249900-01	QKEFLLAGNNNR	not-unique[unknown]	Oryza_sativa.IRGSP-1.0.30.gff3	0	6.21E-05	0-UNIMOD:730,2-UNIMOD:730,9-UNIMOD:7	3	671.7144775	671.7160921	1	PXD000313_CombineSearchEngines_psm_threshold_generic_mappedGff.mzid.gz	.	64
2	6717230	6718227	generic|A_OS02T0220500-01_16020	1000	+	6717230	6718227	0	2	6,27	0,970	generic|A_OS02T0220500-01	ALVLHAGSGNK	unique	Oryza_sativa.IRGSP-1.0.30.gff3	0	4.63E-05	0-UNIMOD:1	2	554.8081665	554.8091055	1	PXD000265_CombineSearchEngines_psm_threshold_generic_mappedGff.mzid.gz	.	28
3	2028234	2028386	generic|A_OS03T0136900-01_27211	1000	-	2028234	2028386	0	2	11,31	0,121	generic|A_OS03T0136900-01	DLWPSTEELAEVVK	not-unique[unknown]	Oryza_sativa.IRGSP-1.0.30.gff3	0	1.55E-05	.	2	808.4133911	808.4143285	1	PXD000265_CombineSearchEngines_psm_threshold_generic_mappedGff.mzid.gz	.	58
1	26814760	26815138	generic|A_OS01T0659200-01_39215	1000	+	26814760	26815138	0	2	15,12	0,366	generic|A_OS01T0659200-01	ELVVQGLLR	not-unique[unknown]	Oryza_sativa.IRGSP-1.0.30.gff3	0	0.001279163	.	2	513.817749	513.818942	1	PXD000265_CombineSearchEngines_psm_threshold_generic_mappedGff.mzid.gz	.	20
4	30288212	30289169	generic|A_OS04T0600200-01_922	1000	-	30288212	30289169	0	2	5,22	0,935	generic|A_OS04T0600200-01	FPTDLFFQR	not-unique[unknown]	Oryza_sativa.IRGSP-1.0.30.gff3	0	4.41E-04	.	2	585.8033447	585.8007495	1	PXD000265_CombineSearchEngines_psm_threshold_generic_mappedGff.mzid.gz	.	1
7	27659986	27660164	generic|A_OS07T0657200-01_14956	1000	+	27659986	27660164	0	2	55,47	0,131	generic|A_OS07T0657200-01	LVSFHQAAPTQGAQVTTSEVHVHNLVLEQSLVSR	not-unique[unknown]	Oryza_sativa.IRGSP-1.0.30.gff3	0	0.007542316	.	5	737.3922729	737.3918185	1	PXD002739_CombineSearchEngines_psm_threshold_generic_mappedGff.mzid.gz	.	18
1	27967041	27967148	generic|A_OS01T0679700-02_1295	1000	-	27967041	27967148	0	2	10,20	0,87	generic|A_OS01T0679700-02	AGLVGKYGTR	not-unique[unknown]	Oryza_sativa.IRGSP-1.0.30.gff3	0	6.54E-05	6-UNIMOD:1	2	532.2992554	532.29837	1	PXD002739_CombineSearchEngines_psm_threshold_generic_mappedGff.mzid.gz	.	1
3	3987732	3987839	generic|A_OS03T0174500-01_2721	1000	-	3987732	3987839	0	2	8,22	0,85	generic|A_OS03T0174500-01	CLGDLLGVVK	not-unique[unknown]	Oryza_sativa.IRGSP-1.0.30.gff3	0	8.42E-06	1-UNIMOD:4	2	537.30896	537.3048105	1	PXD003156_CombineSearchEngines_psm_threshold_generic_mappedGff.mzid.gz	.	28
5	17694364	17694494	generic|A_OS05T0368300-01_126000	1000	+	17694364	17694494	0	2	22,20	0,110	generic|A_OS05T0368300-01	TYPAGFMDVVSLAK	unique	Oryza_sativa.IRGSP-1.0.30.gff3	0	2.20E-04	0-UNIMOD:730,14-UNIMOD:730	3	703.059082	703.0620981	1	PXD000313_CombineSearchEngines_psm_threshold_generic_mappedGff.mzid.gz	.	1
3	6419021	6419364	generic|A_OS03T0222600-01_14781	1000	+	6419021	6419364	0	2	40,8	0,335	generic|A_OS03T0222600-01	NGDGLLYPWETFQGLR	not-unique[unknown]	Oryza_sativa.IRGSP-1.0.30.gff3	0	0.001498019	.	2	933.4661255	933.462672	1	PXD003156_CombineSearchEngines_psm_threshold_generic_mappedGff.mzid.gz	.	2
8	20813127	20813634	generic|A_OS08T0430500-01_34111	1000	-	20813127	20813634	0	2	56,1	0,506	generic|A_OS08T0430500-01	QAFDEALSELDTLGEESYK	not-unique[unknown]	Oryza_sativa.IRGSP-1.0.30.gff3	0	2.90E-05	.	2	1072.994385	1072.997135	1	PXD000265_CombineSearchEngines_psm_threshold_generic_mappedGff.mzid.gz	.	87
6	1811375	1811858	generic|A_OS06T0133800-01_5440	1000	-	1811375	1811858	0	2	17,73	0,410	generic|A_OS06T0133800-01	FLLSAGHGCMLQYALLHLAGYDAVLEEDLK	not-unique[unknown]	Oryza_sativa.IRGSP-1.0.30.gff3	0	8.79E-05	9-UNIMOD:4	4	837.6769409	837.6755245	1	PXD002291_CombineSearchEngines_psm_threshold_generic_mappedGff.mzid.gz	.	11
3	12549388	12549522	generic|A_OS03T0337900-01_19092	1000	-	12549388	12549522	0	2	47,7	0,127	generic|A_OS03T0337900-01	MYQLAQGGTAVGTGLNTK	unique	Oryza_sativa.IRGSP-1.0.30.gff3	0	2.83E-05	1-UNIMOD:35	2	913.4590454	913.4592735	1	PXD000265_CombineSearchEngines_psm_threshold_generic_mappedGff.mzid.gz	.	10
9	20839193	20839336	generic|A_OS09T0531600-01_1063	1000	-	20839193	20839336	0	2	34,35	0,108	generic|A_OS09T0531600-01	ARPSATTPTTSSGDQQMVTVAER	not-unique[unknown]	Oryza_sativa.IRGSP-1.0.30.gff3	0	4.54E-05	11-UNIMOD:21	3	824.3772583	824.3792551	1	PXD000923_CombineSearchEngines_psm_threshold_generic_mappedGff.mzid.gz	.	8
2	4248180	4249503	generic|A_OS02T0177300-00_19812	1000	+	4248180	4249503	0	2	20,1	0,1322	generic|A_OS02T0177300-00	FCQQCSR	not-unique[unknown]	Oryza_sativa.IRGSP-1.0.30.gff3	0	0.006743464	2-UNIMOD:4,5-UNIMOD:4	2	493.7029419	493.2025625	1	PXD001058_CombineSearchEngines_psm_threshold_generic_mappedGff.mzid.gz	.	1
5	201346	201462	generic|A_OS05T0103600-01_59053	1000	-	201346	201462	0	2	7,23	0,93	generic|A_OS05T0103600-01	ADATAALSAR	unique	Oryza_sativa.IRGSP-1.0.30.gff3	0	2.31E-04	0-UNIMOD:1	2	494.7587891	494.756539	1	PXD000265_CombineSearchEngines_psm_threshold_generic_mappedGff.mzid.gz	.	1
3	12680090	12680266	generic|A_OS03T0340500-01_32041	1000	-	12680090	12680266	0	2	50,7	0,169	generic|A_OS03T0340500-01	SAQEALVLPPFVALAVRPR	not-unique[unknown]	Oryza_sativa.IRGSP-1.0.30.gff3	0	0.001031265	0-UNIMOD:730	3	780.1390991	780.1352571	1	PXD001030_CombineSearchEngines_psm_threshold_generic_mappedGff.mzid.gz	.	2
3	31655034	31655150	generic|A_OS03T0764800-01_12681	1000	+	31655034	31655150	0	2	15,6	0,110	generic|A_OS03T0764800-01	FSEDEAR	not-unique[unknown]	Oryza_sativa.IRGSP-1.0.30.gff3	0	0.005228857	0-UNIMOD:731	2	579.2877254	579.290637	1	PXD000313_CombineSearchEngines_psm_threshold_generic_mappedGff.mzid.gz	.	6
2	19710771	19711821	generic|A_OS02T0534800-01_1150	1000	-	19710771	19711821	0	2	40,2	0,1048	generic|A_OS02T0534800-01	LEDVTPVPTDSTRR	not-unique[unknown]	Oryza_sativa.IRGSP-1.0.30.gff3	0	3.15E-04	.	2	793.4169312	793.412652	1	PXD001058_CombineSearchEngines_psm_threshold_generic_mappedGff.mzid.gz	.	4
7	8137149	8138210	generic|A_OS07T0246200-01_66324	1000	+	8137149	8138210	0	2	7,17	0,1044	generic|A_OS07T0246200-01	FEDGWESR	not-unique[unknown]	Oryza_sativa.IRGSP-1.0.30.gff3	0	0.003570223	.	2	513.2178955	513.2197885	1	PXD000265_CombineSearchEngines_psm_threshold_generic_mappedGff.mzid.gz	.	21
1	39434731	39435571	generic|A_OS01T0905800-03_10187	1000	-	39434731	39435571	0	2	16,20	0,820	generic|A_OS01T0905800-03	AYCGKYKDELLK	not-unique[unknown]	Oryza_sativa.IRGSP-1.0.30.gff3	0	0.00751719	3-UNIMOD:4,5-UNIMOD:1,0-UNIMOD:1	2	786.392437	786.392342	1	PXD002739_CombineSearchEngines_psm_threshold_generic_mappedGff.mzid.gz	.	3
6	30993918	30994094	generic|A_OS06T0728000-01_107094	1000	+	30993918	30994094	0	2	12,9	0,167	generic|A_OS06T0728000-01	SVAAVGK	not-unique[unknown]	Oryza_sativa.IRGSP-1.0.30.gff3	0	0.005994864	0-UNIMOD:730,7-UNIMOD:730	2	620.3945923	620.3976745	1	PXD000313_CombineSearchEngines_psm_threshold_generic_mappedGff.mzid.gz	.	2
1	39434731	39435574	generic|A_OS01T0905800-01_29299	1000	-	39434731	39435574	0	2	16,23	0,820	generic|A_OS01T0905800-01	SAYCGKYKDELLK	not-unique[unknown]	Oryza_sativa.IRGSP-1.0.30.gff3	0	4.37E-05	0-UNIMOD:1,4-UNIMOD:4,6-UNIMOD:1	2	829.9055786	829.908348	1	PXD002291_CombineSearchEngines_psm_threshold_generic_mappedGff.mzid.gz	.	27
3	10323764	10323921	generic|A_OS03T0295400-01_48464	1000	-	10323764	10323921	0	2	26,13	0,144	generic|A_OS03T0295400-01	LLLAEVPTMALEK	not-unique[unknown]	Oryza_sativa.IRGSP-1.0.30.gff3	0	9.21E-05	9-UNIMOD:35	2	722.4090576	722.410004	1	PXD000265_CombineSearchEngines_psm_threshold_generic_mappedGff.mzid.gz	.	2
8	13920236	13921975	generic|A_OS08T0320000-01_66451	1000	+	13920236	13921975	0	2	15,12	0,1727	generic|A_OS08T0320000-01	MHLAQGLVK	not-unique[unknown]	Oryza_sativa.IRGSP-1.0.30.gff3	0	6.28E-05	1-UNIMOD:35	2	506.7832031	506.7840455	1	PXD000265_CombineSearchEngines_psm_threshold_generic_mappedGff.mzid.gz	.	6
1	39434731	39435556	generic|A_OS01T0905800-01_27263	1000	-	39434731	39435556	0	2	16,5	0,820	generic|A_OS01T0905800-01	YKDELLK	not-unique[unknown]	Oryza_sativa.IRGSP-1.0.30.gff3	0	0.004862527	.	2	454.7583618	454.758014	1	PXD000265_CombineSearchEngines_psm_threshold_generic_mappedGff.mzid.gz	.	144
3	27514832	27514968	generic|A_OS03T0689300-01_3674	1000	+	27514832	27514968	0	2	28,23	0,113	generic|A_OS03T0689300-01	ADGFAGVFPEHKYELVK	not-unique[unknown]	Oryza_sativa.IRGSP-1.0.30.gff3	0	0.009958838	.	3	636.3288574	636.3281071	1	PXD000265_CombineSearchEngines_psm_threshold_generic_mappedGff.mzid.gz	.	4
3	27514832	27514971	generic|A_OS03T0689300-01_102175	1000	+	27514832	27514971	0	2	28,26	0,113	generic|A_OS03T0689300-01	ADGFAGVFPEHKYELVKR	not-unique[unknown]	Oryza_sativa.IRGSP-1.0.30.gff3	0	0.00106157	.	3	688.3608398	688.3618108	1	PXD000265_CombineSearchEngines_psm_threshold_generic_mappedGff.mzid.gz	.	2
3	33933082	33933210	generic|A_OS03T0810600-01_10158	1000	-	33933082	33933210	0	2	35,4	0,124	generic|A_OS03T0810600-01	LQLKAPVLVVGCK	not-unique[unknown]	Oryza_sativa.IRGSP-1.0.30.gff3	0	5.20E-05	12-UNIMOD:4	2	713.4398193	712.9365235	1	PXD001058_CombineSearchEngines_psm_threshold_generic_mappedGff.mzid.gz	.	2
3	17890422	17890544	generic|A_OS03T0427900-01_84142	1000	+	17890422	17890544	0	2	3,30	0,92	generic|A_OS03T0427900-01	QLATLYVHLTR	unique	Oryza_sativa.IRGSP-1.0.30.gff3	0	4.49E-04	.	2	657.8852539	657.8800585	1	PXD000265_CombineSearchEngines_psm_threshold_generic_mappedGff.mzid.gz	.	5
12	18856521	18858694	generic|A_OS12T0496900-01_2882	1000	-	18856521	18858694	0	2	24,15	0,2158	generic|A_OS12T0496900-01	LAECAQYQAQLQK	not-unique[unknown]	Oryza_sativa.IRGSP-1.0.30.gff3	0	3.91E-05	0-UNIMOD:730,4-UNIMOD:4,13-UNIMOD:730	3	720.3925781	720.3961405	1	PXD001030_CombineSearchEngines_psm_threshold_generic_mappedGff.mzid.gz	.	2
12	252807	252980	generic|A_OS12T0104766-00_4855	1000	+	252807	252980	0	2	27,12	0,161	generic|A_OS12T0104766-00	ANLPGAENLVVQR	not-unique[unknown]	Oryza_sativa.IRGSP-1.0.30.gff3	0	1.72E-05	.	2	690.8817139	690.883333	1	PXD000265_CombineSearchEngines_psm_threshold_generic_mappedGff.mzid.gz	.	41
1	30851388	30852196	generic|A_OS01T0739000-01_27798	1000	-	30851388	30852196	0	2	3,21	0,787	generic|A_OS01T0739000-01	QLLTYGER	not-unique[unknown]	Oryza_sativa.IRGSP-1.0.30.gff3	0	0.008441368	.	2	490.264679	490.2639955	1	PXD000265_CombineSearchEngines_psm_threshold_generic_mappedGff.mzid.gz	.	4
1	4396386	4396514	generic|A_OS01T0183000-01_1561	1000	+	4396386	4396514	0	2	7,17	0,111	generic|A_OS01T0183000-01	YPGLDEQR	unique	Oryza_sativa.IRGSP-1.0.30.gff3	0	0.004956939	0-UNIMOD:731	2	641.3417132	641.3406575	1	PXD000313_CombineSearchEngines_psm_threshold_generic_mappedGff.mzid.gz	.	1
3	27514832	27514953	generic|A_OS03T0689300-01_57222	1000	+	27514832	27514953	0	2	28,8	0,113	generic|A_OS03T0689300-01	ADGFAGVFPEHK	not-unique[unknown]	Oryza_sativa.IRGSP-1.0.30.gff3	0	2.18E-05	.	2	637.8106689	637.8118455	1	PXD000265_CombineSearchEngines_psm_threshold_generic_mappedGff.mzid.gz	.	26
2	34352024	34352173	generic|A_OS02T0805200-01_14738	1000	+	34352024	34352173	0	2	34,20	0,129	generic|A_OS02T0805200-01	LCKDLSSLGDTVLLSVTK	unique	Oryza_sativa.IRGSP-1.0.30.gff3	0	3.28E-05	2-UNIMOD:4	3	650.6937256	650.3589698	1	PXD001058_CombineSearchEngines_psm_threshold_generic_mappedGff.mzid.gz	.	3
8	15659958	15660086	generic|A_OS08T0345700-01_1185	1000	+	15659958	15660086	0	2	7,23	0,105	generic|A_OS08T0345700-01	NQGGFDLLGR	not-unique[unknown]	Oryza_sativa.IRGSP-1.0.30.gff3	0	9.64E-05	.	2	538.7748413	538.7778055	1	PXD000265_CombineSearchEngines_psm_threshold_generic_mappedGff.mzid.gz	.	48
2	28365687	28365825	generic|A_OS02T0690800-01_19261	1000	+	28365687	28365825	0	2	17,19	0,119	generic|A_OS02T0690800-01	LTPFYSTTSVVK	not-unique[unknown]	Oryza_sativa.IRGSP-1.0.30.gff3	0	0.001085455	.	2	671.871582	671.866282	1	PXD000265_CombineSearchEngines_psm_threshold_generic_mappedGff.mzid.gz	.	48
3	2402959	2403567	generic|A_OS03T0143400-01_71484	1000	-	2402959	2403567	0	2	56,1	0,607	generic|A_OS03T0143400-01	KVTVSKDDTVLLDGAGDKK	not-unique[unknown]	Oryza_sativa.IRGSP-1.0.30.gff3	0	0.001135043	.	4	498.0265503	498.0270232	1	PXD000265_CombineSearchEngines_psm_threshold_generic_mappedGff.mzid.gz	.	2
3	2522953	2523274	generic|A_OS03T0145500-01_4768	1000	-	2522953	2523274	0	2	17,40	0,281	generic|A_OS03T0145500-01	TPSMSDLNEVVFGQEHLCR	not-unique[unknown]	Oryza_sativa.IRGSP-1.0.30.gff3	0	2.78E-05	3-UNIMOD:21,18-UNIMOD:4	2	1150.509033	1149.997786	1	PXD000923_CombineSearchEngines_psm_threshold_generic_mappedGff.mzid.gz	.	3
4	21890010	21890189	generic|A_OS04T0439900-01_3308	1000	-	21890010	21890189	0	2	40,2	0,177	generic|A_OS04T0439900-01	FAFVDVSPEELQQK	not-unique[unknown]	Oryza_sativa.IRGSP-1.0.30.gff3	0	2.22E-04	.	2	818.9222412	818.914496	1	PXD000265_CombineSearchEngines_psm_threshold_generic_mappedGff.mzid.gz	.	99
3	20408434	20408574	generic|A_OS03T0565500-01_99933	1000	+	20408434	20408574	0	2	23,1	0,139	generic|A_OS03T0565500-01	FGQLTYLR	not-unique[unknown]	Oryza_sativa.IRGSP-1.0.30.gff3	0	2.21E-04	.	2	499.2791748	499.276906	1	PXD000265_CombineSearchEngines_psm_threshold_generic_mappedGff.mzid.gz	.	1
2	2087927	2088117	generic|A_OS02T0139200-01_59128	1000	-	2087927	2088117	0	2	53,16	0,174	generic|A_OS02T0139200-01	LAPTQSVFTFDHPNPSPNASNQR	not-unique[unknown]	Oryza_sativa.IRGSP-1.0.30.gff3	0	0.007051816	.	3	842.416748	842.4104431	1	PXD000265_CombineSearchEngines_psm_threshold_generic_mappedGff.mzid.gz	.	17
2	29626400	29626548	generic|A_OS02T0714600-01_17589	1000	+	29626400	29626548	0	2	21,36	0,112	generic|A_OS02T0714600-01	QLPDADNLTLAFPDDGAWK	not-unique[unknown]	Oryza_sativa.IRGSP-1.0.30.gff3	0	3.35E-06	.	2	1044.013672	1044.007645	1	PXD003156_CombineSearchEngines_psm_threshold_generic_mappedGff.mzid.gz	.	20
3	1663881	1664060	generic|A_OS03T0129300-01_8967	1000	+	1663881	1664060	0	2	39,60	0,119	generic|A_OS03T0129300-01	LPWAELGLDLVLEGTGVFVDGPGAGKHLQAGAK	unique	Oryza_sativa.IRGSP-1.0.30.gff3	0	7.63E-05	26-UNIMOD:1	4	840.2012939	840.201497	1	PXD002291_CombineSearchEngines_psm_threshold_generic_mappedGff.mzid.gz	.	1
3	29262789	29262936	generic|A_OS03T0721200-01_110638	1000	+	29262789	29262936	0	2	3,30	0,117	generic|A_OS03T0721200-01	KVLVDPLPEVR	not-unique[unknown]	Oryza_sativa.IRGSP-1.0.30.gff3	0	3.46E-04	0-UNIMOD:731,1-UNIMOD:731	3	625.0609566	625.0625408	1	PXD000313_CombineSearchEngines_psm_threshold_generic_mappedGff.mzid.gz	.	5
8	27880633	27880826	generic|A_OS08T0557100-01_21450	1000	-	27880633	27880826	0	2	17,37	0,156	generic|A_OS08T0557100-01	EELDDALSALDGQELDGR	not-unique[unknown]	Oryza_sativa.IRGSP-1.0.30.gff3	0	0.001061968	0-UNIMOD:730	3	750.703186	750.7061448	1	PXD001030_CombineSearchEngines_psm_threshold_generic_mappedGff.mzid.gz	.	2
4	11293498	11293631	generic|A_OS04T0270200-01_37999	1000	-	11293498	11293631	0	2	14,13	0,120	generic|A_OS04T0270200-01	AAVLLLDNK	not-unique[unknown]	Oryza_sativa.IRGSP-1.0.30.gff3	0	2.22E-04	.	2	478.7883606	478.7923925	1	PXD000265_CombineSearchEngines_psm_threshold_generic_mappedGff.mzid.gz	.	10
3	13184084	13184225	generic|A_OS03T0351500-01_23127	1000	+	13184084	13184225	0	2	10,20	0,121	generic|A_OS03T0351500-01	VACGLLGLQG	not-unique[unknown]	Oryza_sativa.IRGSP-1.0.30.gff3	0	8.68E-04	0-UNIMOD:730,3-UNIMOD:4	2	646.366272	646.3709085	1	PXD001030_CombineSearchEngines_psm_threshold_generic_mappedGff.mzid.gz	.	3
3	16303199	16303322	generic|A_OS03T0401300-01_16845	1000	-	16303199	16303322	0	2	29,13	0,110	generic|A_OS03T0401300-01	MGVTHCTLAHALEK	not-unique[unknown]	Oryza_sativa.IRGSP-1.0.30.gff3	0	3.37E-06	6-UNIMOD:4	3	523.2628174	523.2621668	1	PXD003156_CombineSearchEngines_psm_threshold_generic_mappedGff.mzid.gz	.	9
1	26455087	26455734	generic|A_OS01T0653800-02_2232	1000	-	26455087	26455734	0	2	41,4	0,643	generic|A_OS01T0653800-02	LSGLVTNLLLAGHGR	not-unique[unknown]	Oryza_sativa.IRGSP-1.0.30.gff3	0	4.10E-05	.	3	507.6353149	507.6350971	1	PXD002740_CombineSearchEngines_psm_threshold_generic_mappedGff.mzid.gz	.	4
5	24125470	24125591	generic|A_OS05T0490800-01_39842	1000	-	24125470	24125591	0	2	21,15	0,106	generic|A_OS05T0490800-01	AVDNSGTVVGLK	not-unique[unknown]	Oryza_sativa.IRGSP-1.0.30.gff3	0	1.43E-04	.	2	580.3165894	580.319503	1	PXD000265_CombineSearchEngines_psm_threshold_generic_mappedGff.mzid.gz	.	6
7	12721292	12721426	generic|A_OS07T0408700-02_48693	1000	-	12721292	12721426	0	2	20,28	0,106	generic|A_OS07T0408700-02	SDYQNVMVFQSSTYGK	not-unique[unknown]	Oryza_sativa.IRGSP-1.0.30.gff3	0	1.79E-05	.	2	927.4272461	927.4223505	1	PXD000265_CombineSearchEngines_psm_threshold_generic_mappedGff.mzid.gz	.	8
4	31717541	31717649	generic|A_OS04T0624000-01_24551	1000	-	31717541	31717649	0	2	17,4	0,104	generic|A_OS04T0624000-01	LPVLVEK	not-unique[unknown]	Oryza_sativa.IRGSP-1.0.30.gff3	0	0.006808448	0-UNIMOD:730,7-UNIMOD:730	3	469.3106079	469.3127968	1	PXD001030_CombineSearchEngines_psm_threshold_generic_mappedGff.mzid.gz	.	3
7	18337091	18337314	generic|A_OS07T0492000-01_8282	1000	-	18337091	18337314	0	2	23,4	0,219	generic|A_OS07T0492000-01	GLLGDLLSR	not-unique[unknown]	Oryza_sativa.IRGSP-1.0.30.gff3	0	4.12E-05	.	2	472.2824707	472.282192	1	PXD000265_CombineSearchEngines_psm_threshold_generic_mappedGff.mzid.gz	.	195
2	18974488	18976057	generic|A_OS02T0520750-01_52750	1000	-	18974488	18976057	0	2	43,5	0,1564	generic|A_OS02T0520750-01	LSGSAGDVLEDNPVGR	not-unique[unknown]	Oryza_sativa.IRGSP-1.0.30.gff3	0	2.47E-05	0-UNIMOD:730	2	945.4975586	945.4971385	1	PXD000313_CombineSearchEngines_psm_threshold_generic_mappedGff.mzid.gz	.	2
10	5642645	5642793	generic|A_OS10T0182000-01_89034	1000	+	5642645	5642793	0	2	21,24	0,124	generic|A_OS10T0182000-01	NGLAQGQGTEASQLK	not-unique[unknown]	Oryza_sativa.IRGSP-1.0.30.gff3	0	0.004696464	1-UNIMOD:7	2	751.8748169	751.875903	1	PXD000265_CombineSearchEngines_psm_threshold_generic_mappedGff.mzid.gz	.	1
2	35521970	35522198	generic|A_OS02T0826500-01_7826	1000	-	35521970	35522198	0	2	44,1	0,227	generic|A_OS02T0826500-01	EAQYQTHVAEMEALR	not-unique[unknown]	Oryza_sativa.IRGSP-1.0.30.gff3	0	5.65E-06	0-UNIMOD:730	3	694.0189819	694.0193388	1	PXD000313_CombineSearchEngines_psm_threshold_generic_mappedGff.mzid.gz	.	6
2	498192	498370	generic|A_OS02T0109100-01_54503	1000	-	498192	498370	0	2	20,4	0,174	generic|A_OS02T0109100-01	AQTVVPER	not-unique[unknown]	Oryza_sativa.IRGSP-1.0.30.gff3	0	0.004196586	.	2	450.2507935	450.2508925	1	PXD000265_CombineSearchEngines_psm_threshold_generic_mappedGff.mzid.gz	.	4
2	30393761	30393876	generic|A_OS02T0730000-02_9044	1000	-	30393761	30393876	0	2	24,3	0,112	generic|A_OS02T0730000-02	FSTVEEVVR	not-unique[unknown]	Oryza_sativa.IRGSP-1.0.30.gff3	0	5.10E-05	.	2	533.2820435	533.282389	1	PXD000265_CombineSearchEngines_psm_threshold_generic_mappedGff.mzid.gz	.	5
1	26392459	26392594	generic|A_OS01T0652600-01_1613	1000	+	26392459	26392594	0	2	24,12	0,123	generic|A_OS01T0652600-01	VSLAGHDEYLVR	unique	Oryza_sativa.IRGSP-1.0.30.gff3	0	2.20E-05	.	2	679.8563232	679.8567795	1	PXD000265_CombineSearchEngines_psm_threshold_generic_mappedGff.mzid.gz	.	30
4	33432829	33433429	generic|A_OS04T0655600-01_3375	1000	+	33432829	33433429	0	2	57,51	0,549	generic|A_OS04T0655600-01	VAGAEPANGHSSPLTDKNHVFVDPVDPANDLGNVVK	not-unique[unknown]	Oryza_sativa.IRGSP-1.0.30.gff3	0	1.92E-05	11-UNIMOD:21	4	941.2028809	940.9546225	1	PXD000923_CombineSearchEngines_psm_threshold_generic_mappedGff.mzid.gz	.	2
9	927638	928542	generic|A_OS09T0110400-01_97473	1000	+	927638	928542	0	2	62,1	0,903	generic|A_OS09T0110400-01	AYQHALGGTEPFDTAAAADQR	not-unique[unknown]	Oryza_sativa.IRGSP-1.0.30.gff3	0	9.31E-06	0-UNIMOD:730	3	832.0790405	832.0803148	1	PXD000313_CombineSearchEngines_psm_threshold_generic_mappedGff.mzid.gz	.	3
7	8139970	8140095	generic|A_OS07T0246200-01_15330	1000	+	8139970	8140095	0	2	36,9	0,116	generic|A_OS07T0246200-01	TFAEETWGKHKDAEK	not-unique[unknown]	Oryza_sativa.IRGSP-1.0.30.gff3	0	4.65E-05	.	2	888.9362183	888.931209	1	PXD000265_CombineSearchEngines_psm_threshold_generic_mappedGff.mzid.gz	.	6
7	27965173	27965411	generic|A_OS07T0662900-01_65439	1000	+	27965173	27965411	0	2	12,27	0,211	generic|A_OS07T0662900-01	QHYEFKEDCNTEK	not-unique[unknown]	Oryza_sativa.IRGSP-1.0.30.gff3	0	2.15E-04	0-UNIMOD:730,6-UNIMOD:730,9-UNIMOD:4,13-UNIMOD:730	4	661.0906372	660.8427195	1	PXD000313_CombineSearchEngines_psm_threshold_generic_mappedGff.mzid.gz	.	2
10	13867902	13868032	generic|A_OS10T0406100-01_6086	1000	-	13867902	13868032	0	2	22,11	0,119	generic|A_OS10T0406100-01	FFEDYKKNENK	not-unique[unknown]	Oryza_sativa.IRGSP-1.0.30.gff3	0	0.001313529	.	3	487.9045715	487.9051381	1	PXD000265_CombineSearchEngines_psm_threshold_generic_mappedGff.mzid.gz	.	2
2	22687670	22688415	generic|A_OS02T0588500-01_7658	1000	+	22687670	22688415	0	2	10,26	0,719	generic|A_OS02T0588500-01	TLSGNPPALLAK	not-unique[unknown]	Oryza_sativa.IRGSP-1.0.30.gff3	0	2.03E-05	.	2	591.3466797	591.3480635	1	PXD000265_CombineSearchEngines_psm_threshold_generic_mappedGff.mzid.gz	.	62
1	2901723	2901837	generic|A_OS01T0153950-00_11521	1000	-	2901723	2901837	0	2	20,22	0,92	generic|A_OS01T0153950-00	TVQLGYTEGLAMLK	unique	Oryza_sativa.IRGSP-1.0.30.gff3	0	1.79E-05	12-UNIMOD:35	2	770.4102173	770.407989	1	PXD000265_CombineSearchEngines_psm_threshold_generic_mappedGff.mzid.gz	.	2
4	27236229	27236749	generic|A_OS04T0543900-02_88017	1000	+	27236229	27236749	0	2	30,33	0,487	generic|A_OS04T0543900-02	SLSGSTFVLQGFGNVGSWAAR	unique	Oryza_sativa.IRGSP-1.0.30.gff3	0	2.28E-05	.	2	1071.040771	1071.042353	1	PXD000265_CombineSearchEngines_psm_threshold_generic_mappedGff.mzid.gz	.	1
3	13928840	13929908	generic|A_OS03T0359000-01_23108	1000	-	13928840	13929908	0	2	68,13	0,1055	generic|A_OS03T0359000-01	ADRNEVMDSDNGPSSSSVSTATPPNGR	not-unique[unknown]	Oryza_sativa.IRGSP-1.0.30.gff3	0	0.006715507	22-UNIMOD:40	3	943.3940284	943.3978125	1	PXD000923_CombineSearchEngines_psm_threshold_generic_mappedGff.mzid.gz	.	1
10	12869704	12869897	generic|A_OS10T0388900-01_2432	1000	-	12869704	12869897	0	2	12,72	0,121	generic|A_OS10T0388900-01	SPAAAEFSDALPSPTSPAATPSHPSSGR	not-unique[unknown]	Oryza_sativa.IRGSP-1.0.30.gff3	0	2.71E-05	15-UNIMOD:21	3	925.4239502	925.0870161	1	PXD000923_CombineSearchEngines_psm_threshold_generic_mappedGff.mzid.gz	.	5
2	15933568	15933699	generic|A_OS02T0470400-00_3441	1000	-	15933568	15933699	0	2	41,1	0,130	generic|A_OS02T0470400-00	QDSKGVEDFGDVLR	not-unique[unknown]	Oryza_sativa.IRGSP-1.0.30.gff3	0	1.07E-04	3-UNIMOD:21	2	823.3841553	822.8668925	1	PXD000923_CombineSearchEngines_psm_threshold_generic_mappedGff.mzid.gz	.	1
3	27495064	27495982	generic|A_OS03T0689100-01_12874	1000	+	27495064	27495982	0	2	15,27	0,891	generic|A_OS03T0689100-01	AVLEEGGHFSGLYR	not-unique[unknown]	Oryza_sativa.IRGSP-1.0.30.gff3	0	1.53E-05	.	2	767.8898926	767.8860685	1	PXD000265_CombineSearchEngines_psm_threshold_generic_mappedGff.mzid.gz	.	1
1	34805549	34805671	generic|A_OS01T0817700-01_12135	1000	+	34805549	34805671	0	2	15,12	0,110	generic|A_OS01T0817700-01	LDQVQLLLK	not-unique[unknown]	Oryza_sativa.IRGSP-1.0.30.gff3	0	3.97E-05	.	2	535.3342896	535.334425	1	PXD000265_CombineSearchEngines_psm_threshold_generic_mappedGff.mzid.gz	.	220
1	19092239	19092388	generic|A_OS01T0530400-01_18279	1000	+	19092239	19092388	0	2	41,7	0,142	generic|A_OS01T0530400-01	GEFVGGSDLLLDMHQK	not-unique[unknown]	Oryza_sativa.IRGSP-1.0.30.gff3	0	2.95E-05	0-UNIMOD:730,16-UNIMOD:730	3	785.427063	785.4259905	1	PXD001030_CombineSearchEngines_psm_threshold_generic_mappedGff.mzid.gz	.	3
12	26102622	26102878	generic|A_OS12T0615400-01_5156	1000	-	26102622	26102878	0	2	30,15	0,241	generic|A_OS12T0615400-01	YVSAGSLEYWPDPQR	not-unique[unknown]	Oryza_sativa.IRGSP-1.0.30.gff3	0	1.85E-05	.	2	884.4187012	884.420468	1	PXD000265_CombineSearchEngines_psm_threshold_generic_mappedGff.mzid.gz	.	4
6	4431166	4431312	generic|A_OS06T0187900-01_22779	1000	+	4431166	4431312	0	2	32,7	0,139	generic|A_OS06T0187900-01	GRDESPAYDNGYR	not-unique[unknown]	Oryza_sativa.IRGSP-1.0.30.gff3	0	7.80E-04	5-UNIMOD:21	2	790.3093872	790.3122755	1	PXD000923_CombineSearchEngines_psm_threshold_generic_mappedGff.mzid.gz	.	2
8	24720970	24721834	generic|A_OS08T0500700-01_21105	1000	-	24720970	24721834	0	2	23,7	0,857	generic|A_OS08T0500700-01	DDQLEYLEER	not-unique[unknown]	Oryza_sativa.IRGSP-1.0.30.gff3	0	3.80E-05	.	2	655.2984009	655.29896	1	PXD000265_CombineSearchEngines_psm_threshold_generic_mappedGff.mzid.gz	.	56
2	30595023	30595291	generic|A_OS02T0733800-01_58868	1000	+	30595023	30595291	0	2	43,2	0,266	generic|A_OS02T0733800-01	LVQEGNVDSPDMSVK	not-unique[unknown]	Oryza_sativa.IRGSP-1.0.30.gff3	0	6.27E-06	0-UNIMOD:730,12-UNIMOD:35,15-UNIMOD:730	3	748.0637817	748.0663505	1	PXD000313_CombineSearchEngines_psm_threshold_generic_mappedGff.mzid.gz	.	1
8	24720970	24721852	generic|A_OS08T0500700-01_3115	1000	-	24720970	24721852	0	2	23,25	0,857	generic|A_OS08T0500700-01	LTLYLKDDQLEYLEER	not-unique[unknown]	Oryza_sativa.IRGSP-1.0.30.gff3	0	4.86E-05	.	2	1021.03363	1021.028037	1	PXD000265_CombineSearchEngines_psm_threshold_generic_mappedGff.mzid.gz	.	9
3	32177411	32177561	generic|A_OS03T0776000-01_5997	1000	+	32177411	32177561	0	2	34,17	0,133	generic|A_OS03T0776000-01	SLKDLDPETTLVVVVSK	not-unique[unknown]	Oryza_sativa.IRGSP-1.0.30.gff3	0	4.44E-05	.	2	922.0299072	922.0247745	1	PXD000265_CombineSearchEngines_psm_threshold_generic_mappedGff.mzid.gz	.	14
6	30281437	30281562	generic|A_OS06T0714100-01_14363	1000	-	30281437	30281562	0	2	23,16	0,109	generic|A_OS06T0714100-01	HLFYQDASDLREK	not-unique[unknown]	Oryza_sativa.IRGSP-1.0.30.gff3	0	3.78E-04	.	3	541.2738037	541.2704805	1	PXD000265_CombineSearchEngines_psm_threshold_generic_mappedGff.mzid.gz	.	6
7	28103425	28103717	generic|A_OS07T0665700-01_20216	1000	-	28103425	28103717	0	2	4,44	0,248	generic|A_OS07T0665700-01	SYLEGLEGCSDSFELR	not-unique[unknown]	Oryza_sativa.IRGSP-1.0.30.gff3	0	1.84E-05	9-UNIMOD:4,12-UNIMOD:21	2	971.399353	971.4004345	1	PXD000923_CombineSearchEngines_psm_threshold_generic_mappedGff.mzid.gz	.	2
5	20319308	20319969	generic|A_OS05T0415700-01_105073	1000	+	20319308	20319969	0	2	17,25	0,636	generic|A_OS05T0415700-01	TVVHNWLGGGVAEK	not-unique[unknown]	Oryza_sativa.IRGSP-1.0.30.gff3	0	4.02E-05	.	3	489.600708	489.5965311	1	PXD003156_CombineSearchEngines_psm_threshold_generic_mappedGff.mzid.gz	.	2
8	13759885	13760355	generic|A_OS08T0318500-01_18362	1000	-	13759885	13760355	0	2	9,24	0,446	generic|A_OS08T0318500-01	VAAAGAVLCQR	not-unique[unknown]	Oryza_sativa.IRGSP-1.0.30.gff3	0	1.88E-05	9-UNIMOD:4	2	558.3026123	558.303134	1	PXD002740_CombineSearchEngines_psm_threshold_generic_mappedGff.mzid.gz	.	1
1	10494229	10494331	generic|A_OS01T0290000-01_85963	1000	-	10494229	10494331	0	2	23,4	0,98	generic|A_OS01T0290000-01	NQMFLETTR	not-unique[unknown]	Oryza_sativa.IRGSP-1.0.30.gff3	0	0.001689616	0-UNIMOD:730	2	722.3798828	722.382004	1	PXD000313_CombineSearchEngines_psm_threshold_generic_mappedGff.mzid.gz	.	3
2	16540148	16540280	generic|A_OS02T0480900-01_98581	1000	-	16540148	16540280	0	2	20,28	0,104	generic|A_OS02T0480900-01	DTSNLQTENLLSEGGR	not-unique[unknown]	Oryza_sativa.IRGSP-1.0.30.gff3	0	5.60E-06	0-UNIMOD:730	2	1019.520447	1019.521342	1	PXD000313_CombineSearchEngines_psm_threshold_generic_mappedGff.mzid.gz	.	6
8	26390223	26390977	generic|A_OS08T0530000-01_37656	1000	+	26390223	26390977	0	2	18,15	0,739	generic|A_OS08T0530000-01	VVLVNQDSFYR	not-unique[unknown]	Oryza_sativa.IRGSP-1.0.30.gff3	0	2.08E-05	.	2	670.352417	670.3538725	1	PXD001058_CombineSearchEngines_psm_threshold_generic_mappedGff.mzid.gz	.	1
7	26022298	26022417	generic|A_OS07T0627800-01_10525	1000	-	26022298	26022417	0	2	38,4	0,115	generic|A_OS07T0627800-01	LQLLDLPGLLEGAK	not-unique[unknown]	Oryza_sativa.IRGSP-1.0.30.gff3	0	6.99E-05	.	2	740.444397	740.4426925	1	PXD001058_CombineSearchEngines_psm_threshold_generic_mappedGff.mzid.gz	.	3
3	30260765	30260889	generic|A_OS03T0737900-01_11628	1000	-	30260765	30260889	0	2	26,28	0,96	generic|A_OS03T0737900-01	ASVLAPTLLETGKSFTAK	not-unique[unknown]	Oryza_sativa.IRGSP-1.0.30.gff3	0	5.41E-05	14-UNIMOD:21	2	957.5095825	957.5028255	1	PXD000923_CombineSearchEngines_psm_threshold_generic_mappedGff.mzid.gz	.	6
3	32181520	32181698	generic|A_OS03T0776000-01_55487	1000	+	32181520	32181698	0	2	9,42	0,136	generic|A_OS03T0776000-01	YLAVEPSTPYNTTTLPK	not-unique[unknown]	Oryza_sativa.IRGSP-1.0.30.gff3	0	1.79E-05	.	2	948.0009155	947.9934665	1	PXD000265_CombineSearchEngines_psm_threshold_generic_mappedGff.mzid.gz	.	43
12	25514784	25514929	generic|A_OS12T0604600-01_102115	1000	+	25514784	25514929	0	2	48,12	0,133	generic|A_OS12T0604600-01	GASASSDPLASTTWEEVSPK	unique	Oryza_sativa.IRGSP-1.0.30.gff3	0	1.62E-05	.	2	1010.477295	1010.478916	1	PXD000265_CombineSearchEngines_psm_threshold_generic_mappedGff.mzid.gz	.	1
5	26811196	26811891	generic|A_OS05T0539700-01_12290	1000	-	26811196	26811891	0	2	29,7	0,688	generic|A_OS05T0539700-01	ELQSQHDDLEAK	not-unique[unknown]	Oryza_sativa.IRGSP-1.0.30.gff3	0	1.89E-05	.	2	706.8359375	706.8362455	1	PXD000265_CombineSearchEngines_psm_threshold_generic_mappedGff.mzid.gz	.	4
1	2920510	2920665	generic|A_OS01T0154200-00_24839	1000	-	2920510	2920665	0	2	20,22	0,133	generic|A_OS01T0154200-00	TVEVGYDEGLAVLK	unique	Oryza_sativa.IRGSP-1.0.30.gff3	0	2.30E-05	.	2	746.9017944	746.8983105	1	PXD000265_CombineSearchEngines_psm_threshold_generic_mappedGff.mzid.gz	.	1
10	18685032	18685192	generic|A_OS10T0492200-01_111696	1000	-	18685032	18685192	0	2	28,11	0,149	generic|A_OS10T0492200-01	FSPLASDGGEALK	not-unique[unknown]	Oryza_sativa.IRGSP-1.0.30.gff3	0	2.04E-04	.	2	646.3309937	646.3300675	1	PXD000265_CombineSearchEngines_psm_threshold_generic_mappedGff.mzid.gz	.	1
4	28705223	28705350	generic|A_OS04T0570500-01_72165	1000	-	28705223	28705350	0	2	26,16	0,111	generic|A_OS04T0570500-01	VVEELKEEHGTLLK	not-unique[unknown]	Oryza_sativa.IRGSP-1.0.30.gff3	0	0.001659341	.	3	541.9682007	541.9699225	1	PXD000265_CombineSearchEngines_psm_threshold_generic_mappedGff.mzid.gz	.	2
1	14350891	14351260	generic|A_OS01T0356400-01_65710	1000	-	14350891	14351260	0	2	45,6	0,363	generic|A_OS01T0356400-01	LDSYMTSAELDEGAVER	not-unique[unknown]	Oryza_sativa.IRGSP-1.0.30.gff3	0	1.57E-05	5-UNIMOD:35	2	951.4213257	951.4252915	1	PXD000265_CombineSearchEngines_psm_threshold_generic_mappedGff.mzid.gz	.	1
1	13275636	13275941	generic|A_OS01T0337900-01_31435	1000	+	13275636	13275941	0	2	15,24	0,281	generic|A_OS01T0337900-01	SLGLQVSTAGYDR	not-unique[unknown]	Oryza_sativa.IRGSP-1.0.30.gff3	0	0.005195442	0-UNIMOD:731,11-UNIMOD:731	3	659.0396098	659.0404618	1	PXD000313_CombineSearchEngines_psm_threshold_generic_mappedGff.mzid.gz	.	8
7	15340779	15342101	generic|A_OS07T0447800-01_30561	1000	+	15340779	15342101	0	2	14,10	0,1312	generic|A_OS07T0447800-01	LQNGSDLR	not-unique[unknown]	Oryza_sativa.IRGSP-1.0.30.gff3	0	0.002704325	0-UNIMOD:730,2-UNIMOD:7	2	604.3309326	604.3328365	1	PXD000313_CombineSearchEngines_psm_threshold_generic_mappedGff.mzid.gz	.	3
1	24575144	24575295	generic|A_OS01T0617900-01_87549	1000	+	24575144	24575295	0	2	12,21	0,130	generic|A_OS01T0617900-01	QWESMGPSLQK	not-unique[unknown]	Oryza_sativa.IRGSP-1.0.30.gff3	0	0.003710664	5-UNIMOD:35	2	653.8068237	653.8084455	1	PXD000265_CombineSearchEngines_psm_threshold_generic_mappedGff.mzid.gz	.	3
6	30206495	30206752	generic|A_OS06T0713100-01_29296	1000	-	30206495	30206752	0	2	8,25	0,232	generic|A_OS06T0713100-01	AFLVDTLALVR	not-unique[unknown]	Oryza_sativa.IRGSP-1.0.30.gff3	0	1.58E-05	.	2	609.3657227	609.3662565	1	PXD000265_CombineSearchEngines_psm_threshold_generic_mappedGff.mzid.gz	.	7
8	26146465	26147197	generic|A_OS08T0525700-01_31166	1000	-	26146465	26147197	0	2	7,35	0,697	generic|A_OS08T0525700-01	EVGNVADDDGNAER	not-unique[unknown]	Oryza_sativa.IRGSP-1.0.30.gff3	0	3.02E-04	.	2	730.8138428	730.816041	1	PXD000265_CombineSearchEngines_psm_threshold_generic_mappedGff.mzid.gz	.	3
6	2653142	2653863	generic|A_OS06T0151600-01_21260	1000	+	2653142	2653863	0	2	25,41	0,680	generic|A_OS06T0151600-01	VLGGGVVPGSLLLVGGDPGVGK	not-unique[unknown]	Oryza_sativa.IRGSP-1.0.30.gff3	0	1.77E-05	.	2	974.0736084	974.067309	1	PXD000265_CombineSearchEngines_psm_threshold_generic_mappedGff.mzid.gz	.	2
2	7494480	7496478	generic|A_OS02T0232400-01_8876	1000	+	7494480	7496478	0	2	15,21	0,1977	generic|A_OS02T0232400-01	DPLLEVAVALEK	not-unique[unknown]	Oryza_sativa.IRGSP-1.0.30.gff3	0	4.07E-06	0-UNIMOD:730,12-UNIMOD:730	3	635.7195435	635.7220728	1	PXD000313_CombineSearchEngines_psm_threshold_generic_mappedGff.mzid.gz	.	14
4	22258669	22258844	generic|A_OS04T0446500-01_124174	1000	+	22258669	22258844	0	2	9,27	0,148	generic|A_OS04T0446500-01	LTQATLGGEAGK	not-unique[unknown]	Oryza_sativa.IRGSP-1.0.30.gff3	0	1.49E-04	.	2	573.3115234	573.311679	1	PXD000265_CombineSearchEngines_psm_threshold_generic_mappedGff.mzid.gz	.	2
5	869154	869488	generic|A_OS05T0115900-01_21082	1000	-	869154	869488	0	2	41,7	0,327	generic|A_OS05T0115900-01	GLETFSQLCVFNYDTK	not-unique[unknown]	Oryza_sativa.IRGSP-1.0.30.gff3	0	4.25E-06	0-UNIMOD:730,9-UNIMOD:4,16-UNIMOD:730	3	844.1069336	844.1084358	1	PXD000313_CombineSearchEngines_psm_threshold_generic_mappedGff.mzid.gz	.	4
4	22258669	22258853	generic|A_OS04T0446500-01_61377	1000	+	22258669	22258853	0	2	9,36	0,148	generic|A_OS04T0446500-01	LTQATLGGEAGKVEK	not-unique[unknown]	Oryza_sativa.IRGSP-1.0.30.gff3	0	5.30E-04	.	2	751.4163208	751.414664	1	PXD000265_CombineSearchEngines_psm_threshold_generic_mappedGff.mzid.gz	.	6
8	3422971	3423143	generic|A_OS08T0158500-01_71184	1000	+	3422971	3423143	0	2	22,26	0,146	generic|A_OS08T0158500-01	AQLLESEGAMLDQANR	not-unique[unknown]	Oryza_sativa.IRGSP-1.0.30.gff3	0	2.14E-04	.	2	873.4295654	873.427976	1	PXD000265_CombineSearchEngines_psm_threshold_generic_mappedGff.mzid.gz	.	34
9	5784956	5785232	generic|A_OS09T0277800-01_324	1000	+	5784956	5785232	0	2	19,17	0,259	generic|A_OS09T0277800-01	VNTLSAGPLGSR	not-unique[unknown]	Oryza_sativa.IRGSP-1.0.30.gff3	0	4.48E-05	.	2	586.3256836	586.3251195	1	PXD000265_CombineSearchEngines_psm_threshold_generic_mappedGff.mzid.gz	.	46
8	14417820	14418031	generic|A_OS08T0327400-01_113887	1000	+	14417820	14418031	0	2	24,24	0,187	generic|A_OS08T0327400-01	AALESDTKVLAFEAGR	not-unique[unknown]	Oryza_sativa.IRGSP-1.0.30.gff3	0	3.00E-04	.	3	559.968689	559.9650601	1	PXD000265_CombineSearchEngines_psm_threshold_generic_mappedGff.mzid.gz	.	2
11	6323289	6323579	generic|A_OS11T0220800-01_32468	1000	+	6323289	6323579	0	2	27,21	0,269	generic|A_OS11T0220800-01	LMSDGVNAQLLGSHGR	unique	Oryza_sativa.IRGSP-1.0.30.gff3	0	5.56E-05	2-UNIMOD:35	3	557.6140137	557.6141445	1	PXD000265_CombineSearchEngines_psm_threshold_generic_mappedGff.mzid.gz	.	17
5	18494804	18494909	generic|A_OS05T0382600-02_53601	1000	-	18494804	18494909	0	2	29,10	0,95	generic|A_OS05T0382600-02	HLEEDLGHEETLR	not-unique[unknown]	Oryza_sativa.IRGSP-1.0.30.gff3	0	5.08E-05	.	3	526.5886841	526.5899931	1	PXD000265_CombineSearchEngines_psm_threshold_generic_mappedGff.mzid.gz	.	2
7	27616069	27616204	generic|A_OS07T0656200-01_921	1000	+	27616069	27616204	0	2	6,21	0,114	generic|A_OS07T0656200-01	YKEDVNLMK	not-unique[unknown]	Oryza_sativa.IRGSP-1.0.30.gff3	0	0.001172027	8-UNIMOD:35	2	578.2871094	578.2893525	1	PXD000265_CombineSearchEngines_psm_threshold_generic_mappedGff.mzid.gz	.	17
7	28273615	28273758	generic|A_OS07T0669100-01_18815	1000	-	28273615	28273758	0	2	30,39	0,104	generic|A_OS07T0669100-01	LNVECNHATLSGHSCHHELETAR	not-unique[unknown]	Oryza_sativa.IRGSP-1.0.30.gff3	0	5.56E-04	5-UNIMOD:4,15-UNIMOD:4	5	535.24524	535.2468699	1	PXD003156_CombineSearchEngines_psm_threshold_generic_mappedGff.mzid.gz	.	14
1	6973806	6973981	generic|A_OS01T0226400-01_790	1000	-	6973806	6973981	0	2	13,59	0,116	generic|A_OS01T0226400-01	NASTSSDMSSLASQGPPNNPASLR	not-unique[unknown]	Oryza_sativa.IRGSP-1.0.30.gff3	0	2.29E-05	10-UNIMOD:21	3	824.02948	823.6952415	1	PXD000923_CombineSearchEngines_psm_threshold_generic_mappedGff.mzid.gz	.	7
2	2662396	2662633	generic|A_OS02T0148400-01_20589	1000	+	2662396	2662633	0	2	12,15	0,222	generic|A_OS02T0148400-01	QGAQFNLQR	not-unique[unknown]	Oryza_sativa.IRGSP-1.0.30.gff3	0	5.59E-06	0-UNIMOD:730	2	683.3794556	683.380653	1	PXD000313_CombineSearchEngines_psm_threshold_generic_mappedGff.mzid.gz	.	6
3	27280930	27281095	generic|A_OS03T0684100-01_33159	1000	-	27280930	27281095	0	2	9,39	0,126	generic|A_OS03T0684100-01	KLVPQGPDVDKELSVK	not-unique[unknown]	Oryza_sativa.IRGSP-1.0.30.gff3	0	0.001234651	5-UNIMOD:7	2	876.9887085	876.990735	1	PXD001058_CombineSearchEngines_psm_threshold_generic_mappedGff.mzid.gz	.	1
3	31388690	31389709	generic|A_OS03T0758800-01_14734	1000	+	31388690	31389709	0	2	15,24	0,995	generic|A_OS03T0758800-01	NRPCKVVEVSTSK	not-unique[unknown]	Oryza_sativa.IRGSP-1.0.30.gff3	0	3.35E-04	4-UNIMOD:4	2	752.9041138	752.4010325	1	PXD001058_CombineSearchEngines_psm_threshold_generic_mappedGff.mzid.gz	.	2
3	32710329	32710507	generic|A_OS03T0787300-01_95205	1000	+	32710329	32710507	0	2	30,45	0,133	generic|A_OS03T0787300-01	LTFPGEADEAPDTVTGDLLFVLQQK	not-unique[unknown]	Oryza_sativa.IRGSP-1.0.30.gff3	0	2.45E-04	0-UNIMOD:731,25-UNIMOD:731	3	1104.929892	1104.932294	1	PXD000313_CombineSearchEngines_psm_threshold_generic_mappedGff.mzid.gz	.	1
1	2383840	2384000	generic|A_OS01T0144100-01_65591	1000	-	2383840	2384000	0	2	33,9	0,151	generic|A_OS01T0144100-01	LADGVNTTTGNATK	not-unique[unknown]	Oryza_sativa.IRGSP-1.0.30.gff3	0	3.97E-04	.	2	681.8459473	681.846614	1	PXD000265_CombineSearchEngines_psm_threshold_generic_mappedGff.mzid.gz	.	1
2	1305224	1305688	generic|A_OS02T0125100-01_92881	1000	-	1305224	1305688	0	2	26,13	0,451	generic|A_OS02T0125100-01	MNEPMVCVSTTNR	not-unique[unknown]	Oryza_sativa.IRGSP-1.0.30.gff3	0	6.60E-06	0-UNIMOD:730,1-UNIMOD:35,5-UNIMOD:35,7-UNIMOD:4	3	625.6277466	625.6285798	1	PXD000313_CombineSearchEngines_psm_threshold_generic_mappedGff.mzid.gz	.	14
1	25359556	25359703	generic|A_OS01T0633100-01_50855	1000	+	25359556	25359703	0	2	53,4	0,143	generic|A_OS01T0633100-01	HVDDNADLTLSCAPLDGSR	not-unique[unknown]	Oryza_sativa.IRGSP-1.0.30.gff3	0	0.007412052	0-UNIMOD:731,12-UNIMOD:4	3	787.3867798	787.3866408	2	PXD000313_CombineSearchEngines_psm_threshold_generic_mappedGff.mzid.gz	.	54
5	23298382	23298525	generic|A_OS05T0474600-01_11250	1000	+	23298382	23298525	0	2	5,25	0,118	generic|A_OS05T0474600-01	LWCTNLAPER	not-unique[unknown]	Oryza_sativa.IRGSP-1.0.30.gff3	0	6.78E-06	0-UNIMOD:730,3-UNIMOD:4	2	782.4153442	782.416378	1	PXD000313_CombineSearchEngines_psm_threshold_generic_mappedGff.mzid.gz	.	48
10	13498546	13498677	generic|A_OS10T0400200-01_314	1000	-	13498546	13498677	0	2	26,4	0,127	generic|A_OS10T0400200-01	QRDFLLAGNK	not-unique[unknown]	Oryza_sativa.IRGSP-1.0.30.gff3	0	1.58E-04	0-UNIMOD:730,10-UNIMOD:730	3	590.6816406	590.6875855	1	PXD001030_CombineSearchEngines_psm_threshold_generic_mappedGff.mzid.gz	.	5
6	19733064	19734747	generic|A_OS06T0530200-01_16633	1000	+	19733064	19734747	0	2	39,15	0,1668	generic|A_OS06T0530200-01	RKPLSEEELEALMQGGLY	not-unique[unknown]	Oryza_sativa.IRGSP-1.0.30.gff3	0	1.92E-04	0-UNIMOD:730,2-UNIMOD:730	3	891.1514282	891.1576778	1	PXD001030_CombineSearchEngines_psm_threshold_generic_mappedGff.mzid.gz	.	2
8	21450375	21450506	generic|A_OS08T0440800-01_13082	1000	+	21450375	21450506	0	2	24,9	0,122	generic|A_OS08T0440800-01	GPDHFPFQGLK	not-unique[unknown]	Oryza_sativa.IRGSP-1.0.30.gff3	0	4.50E-05	.	2	621.8206787	621.816931	1	PXD000265_CombineSearchEngines_psm_threshold_generic_mappedGff.mzid.gz	.	6
7	26466759	26466919	generic|A_OS07T0637000-01_15140	1000	+	26466759	26466919	0	2	51,15	0,145	generic|A_OS07T0637000-01	DGLLHTTCGSPNYLAPEVLLNR	unique	Oryza_sativa.IRGSP-1.0.30.gff3	0	2.44E-04	8-UNIMOD:4,10-UNIMOD:21	3	841.0787354	840.7365991	1	PXD000923_CombineSearchEngines_psm_threshold_generic_mappedGff.mzid.gz	.	2
5	25804453	25804559	generic|A_OS05T0519700-01_4298	1000	-	25804453	25804559	0	2	8,16	0,90	generic|A_OS05T0519700-01	DLVMQEVR	not-unique[unknown]	Oryza_sativa.IRGSP-1.0.30.gff3	0	0.001778071	0-UNIMOD:730,4-UNIMOD:35	2	655.3557739	655.3579975	1	PXD000313_CombineSearchEngines_psm_threshold_generic_mappedGff.mzid.gz	.	22
6	6751524	6752028	generic|A_OS06T0229800-01_84343	1000	+	6751524	6752028	0	2	33,6	0,498	generic|A_OS06T0229800-01	SVLVLHNLAYQGR	unique	Oryza_sativa.IRGSP-1.0.30.gff3	0	5.69E-05	.	2	735.416626	735.414796	1	PXD000265_CombineSearchEngines_psm_threshold_generic_mappedGff.mzid.gz	.	1
3	9507579	9507715	generic|A_OS03T0279400-02_95888	1000	-	9507579	9507715	0	2	3,24	0,112	generic|A_OS03T0279400-02	NGQPLPFDR	not-unique[unknown]	Oryza_sativa.IRGSP-1.0.30.gff3	0	0.007971105	0-UNIMOD:731	2	674.3683611	674.3697535	1	PXD000313_CombineSearchEngines_psm_threshold_generic_mappedGff.mzid.gz	.	3
10	19238245	19238930	generic|A_OS10T0503700-01_32108	1000	-	19238245	19238930	0	2	16,14	0,671	generic|A_OS10T0503700-01	NLVCTDLFTR	not-unique[unknown]	Oryza_sativa.IRGSP-1.0.30.gff3	0	4.88E-06	0-UNIMOD:730,4-UNIMOD:4	3	514.9455566	514.9465661	1	PXD000313_CombineSearchEngines_psm_threshold_generic_mappedGff.mzid.gz	.	20
6	2092123	2092365	generic|A_OS06T0139900-01_37327	1000	-	2092123	2092365	0	2	5,25	0,217	generic|A_OS06T0139900-01	EGMSQEEAEK	not-unique[unknown]	Oryza_sativa.IRGSP-1.0.30.gff3	0	0.002200424	0-UNIMOD:730,10-UNIMOD:730	3	582.6333618	582.6327061	1	PXD000313_CombineSearchEngines_psm_threshold_generic_mappedGff.mzid.gz	.	6
3	5879860	5880741	generic|A_OS03T0212800-01_19918	1000	-	5879860	5880741	0	2	7,35	0,846	generic|A_OS03T0212800-01	GQTLWDTFAHTFGK	not-unique[unknown]	Oryza_sativa.IRGSP-1.0.30.gff3	0	3.34E-05	0-UNIMOD:730,14-UNIMOD:730	4	555.0505981	555.0532677	1	PXD001030_CombineSearchEngines_psm_threshold_generic_mappedGff.mzid.gz	.	1
7	28767698	28768338	generic|A_OS07T0679300-01_7906	1000	+	28767698	28768338	0	2	15,30	0,610	generic|A_OS07T0679300-01	NGCQEVWAGPLSGNR	not-unique[unknown]	Oryza_sativa.IRGSP-1.0.30.gff3	0	2.79E-05	3-UNIMOD:4,4-UNIMOD:7	2	823.3671875	823.373004	1	PXD001058_CombineSearchEngines_psm_threshold_generic_mappedGff.mzid.gz	.	1
5	3244262	3244375	generic|A_OS05T0155300-01_12167	1000	+	3244262	3244375	0	2	11,19	0,94	generic|A_OS05T0155300-01	GFDPETGLVK	not-unique[unknown]	Oryza_sativa.IRGSP-1.0.30.gff3	0	1.17E-04	.	2	531.7769165	531.77694	1	PXD000265_CombineSearchEngines_psm_threshold_generic_mappedGff.mzid.gz	.	4
3	10398317	10398493	generic|A_OS03T0297300-01_29468	1000	+	10398317	10398493	0	2	23,25	0,151	generic|A_OS03T0297300-01	DLYLNNAVQMDLAGNR	not-unique[unknown]	Oryza_sativa.IRGSP-1.0.30.gff3	0	4.58E-04	0-UNIMOD:731,5-UNIMOD:7,10-UNIMOD:35	3	710.0249334	710.0263815	1	PXD000313_CombineSearchEngines_psm_threshold_generic_mappedGff.mzid.gz	.	5
2	32354239	32354378	generic|A_OS02T0768200-01_120500	1000	-	32354239	32354378	0	2	23,10	0,129	generic|A_OS02T0768200-01	EKLEGVELELR	not-unique[unknown]	Oryza_sativa.IRGSP-1.0.30.gff3	0	1.14E-04	.	2	657.8720703	657.866817	1	PXD000265_CombineSearchEngines_psm_threshold_generic_mappedGff.mzid.gz	.	2
1	20581934	20582061	generic|A_OS01T0550100-01_17553	1000	-	20581934	20582061	0	2	37,11	0,116	generic|A_OS01T0550100-01	LSGGGDWHMAYLCLYK	not-unique[unknown]	Oryza_sativa.IRGSP-1.0.30.gff3	0	5.48E-05	13-UNIMOD:4	3	624.2919922	624.2920085	1	PXD002739_CombineSearchEngines_psm_threshold_generic_mappedGff.mzid.gz	.	6
1	40967973	40970087	generic|A_OS01T0934000-01_128058	1000	-	40967973	40970087	0	2	8,34	0,2080	generic|A_OS01T0934000-01	LYNAAEGNLLQEVR	not-unique[unknown]	Oryza_sativa.IRGSP-1.0.30.gff3	0	4.42E-06	0-UNIMOD:730	3	632.015686	632.0160338	1	PXD000313_CombineSearchEngines_psm_threshold_generic_mappedGff.mzid.gz	.	2
4	22260708	22260857	generic|A_OS04T0446500-02_9320	1000	+	22260708	22260857	0	2	5,46	0,103	generic|A_OS04T0446500-02	HLHTDAEEDTAQEASKK	unique	Oryza_sativa.IRGSP-1.0.30.gff3	0	1.39E-04	.	3	637.2983398	637.3010598	1	PXD001058_CombineSearchEngines_psm_threshold_generic_mappedGff.mzid.gz	.	2
2	32354239	32354372	generic|A_OS02T0768200-01_102324	1000	-	32354239	32354372	0	2	23,4	0,129	generic|A_OS02T0768200-01	LEGVELELR	not-unique[unknown]	Oryza_sativa.IRGSP-1.0.30.gff3	0	3.46E-05	.	2	529.3012695	529.298039	1	PXD000265_CombineSearchEngines_psm_threshold_generic_mappedGff.mzid.gz	.	6
4	22260708	22260854	generic|A_OS04T0446500-02_33037	1000	+	22260708	22260854	0	2	5,43	0,103	generic|A_OS04T0446500-02	HLHTDAEEDTAQEASK	unique	Oryza_sativa.IRGSP-1.0.30.gff3	0	2.22E-05	.	3	594.6000366	594.6027388	1	PXD001058_CombineSearchEngines_psm_threshold_generic_mappedGff.mzid.gz	.	1
6	17035351	17035497	generic|A_OS06T0492700-00_14023	1000	+	17035351	17035497	0	2	3,27	0,119	generic|A_OS06T0492700-00	VAFEKHTMEK	not-unique[unknown]	Oryza_sativa.IRGSP-1.0.30.gff3	0	6.05E-04	5-UNIMOD:1	2	631.3183594	631.3159065	1	PXD002739_CombineSearchEngines_psm_threshold_generic_mappedGff.mzid.gz	.	1
2	6135338	6135450	generic|A_OS02T0209100-01_48506	1000	-	6135338	6135450	0	2	32,1	0,111	generic|A_OS02T0209100-01	ALALEAQSESK	not-unique[unknown]	Oryza_sativa.IRGSP-1.0.30.gff3	0	6.97E-04	.	2	573.8004761	573.8036855	1	PXD000265_CombineSearchEngines_psm_threshold_generic_mappedGff.mzid.gz	.	2
4	26288046	26288173	generic|A_OS04T0525700-01_88661	1000	-	26288046	26288173	0	2	21,12	0,115	generic|A_OS04T0525700-01	LWVYSGDTDGR	not-unique[unknown]	Oryza_sativa.IRGSP-1.0.30.gff3	0	2.79E-05	.	2	634.800415	634.7989305	1	PXD000265_CombineSearchEngines_psm_threshold_generic_mappedGff.mzid.gz	.	1
1	42037870	42037997	generic|A_OS01T0954500-01_15604	1000	-	42037870	42037997	0	2	16,26	0,101	generic|A_OS01T0954500-01	SFDTTSSHQDASFR	not-unique[unknown]	Oryza_sativa.IRGSP-1.0.30.gff3	0	0.002900952	1-UNIMOD:21	2	833.3309937	833.330674	1	PXD000923_CombineSearchEngines_psm_threshold_generic_mappedGff.mzid.gz	.	1
3	22219906	22221171	generic|A_OS03T0596900-01_96924	1000	-	22219906	22221171	0	2	26,13	0,1252	generic|A_OS03T0596900-01	VDFNTATFSDLLK	not-unique[unknown]	Oryza_sativa.IRGSP-1.0.30.gff3	0	0.006074516	0-UNIMOD:731,13-UNIMOD:731	3	693.720459	693.7242535	1	PXD000313_CombineSearchEngines_psm_threshold_generic_mappedGff.mzid.gz	.	4
3	22219906	22221174	generic|A_OS03T0596900-01_113094	1000	-	22219906	22221174	0	2	26,16	0,1252	generic|A_OS03T0596900-01	KVDFNTATFSDLLK	not-unique[unknown]	Oryza_sativa.IRGSP-1.0.30.gff3	0	0.001771408	0-UNIMOD:731,1-UNIMOD:731,14-UNIMOD:731	4	628.616242	628.62009	1	PXD000313_CombineSearchEngines_psm_threshold_generic_mappedGff.mzid.gz	.	2
7	29292896	29293333	generic|A_OS07T0689300-01_3102	1000	-	29292896	29293333	0	2	8,16	0,421	generic|A_OS07T0689300-01	LLPLGGVK	not-unique[unknown]	Oryza_sativa.IRGSP-1.0.30.gff3	0	1.89E-04	0-UNIMOD:730,8-UNIMOD:730	3	468.9811707	468.9847918	1	PXD000313_CombineSearchEngines_psm_threshold_generic_mappedGff.mzid.gz	.	3
10	16775843	16776907	generic|A_OS10T0457600-01_71937	1000	+	16775843	16776907	0	2	35,10	0,1054	generic|A_OS10T0457600-01	GACFADDVVLVAAYR	unique	Oryza_sativa.IRGSP-1.0.30.gff3	0	1.57E-05	0-UNIMOD:730,3-UNIMOD:4	3	644.3358154	644.3381201	1	PXD000313_CombineSearchEngines_psm_threshold_generic_mappedGff.mzid.gz	.	2
7	8140097	8140512	generic|A_OS07T0246200-01_35989	1000	+	8140097	8140512	0	2	39,12	0,403	generic|A_OS07T0246200-01	AAFDEAEKKKEEEEAAK	not-unique[unknown]	Oryza_sativa.IRGSP-1.0.30.gff3	0	1.97E-04	.	2	961.9676514	961.9707275	1	PXD000265_CombineSearchEngines_psm_threshold_generic_mappedGff.mzid.gz	.	36
9	20060436	20061551	generic|A_OS09T0515100-01_48192	1000	+	20060436	20061551	0	2	15,21	0,1094	generic|A_OS09T0515100-01	APPADSLAANLR	not-unique[unknown]	Oryza_sativa.IRGSP-1.0.30.gff3	0	0.007172979	0-UNIMOD:731	2	750.4249167	750.4277995	1	PXD000313_CombineSearchEngines_psm_threshold_generic_mappedGff.mzid.gz	.	2
2	8179080	8179617	generic|A_OS02T0244700-01_55035	1000	-	8179080	8179617	0	2	29,1	0,536	generic|A_OS02T0244700-01	SATPETEYGR	not-unique[unknown]	Oryza_sativa.IRGSP-1.0.30.gff3	0	0.003996804	0-UNIMOD:730	2	708.3587646	707.8594115	1	PXD000313_CombineSearchEngines_psm_threshold_generic_mappedGff.mzid.gz	.	3
1	39955680	39956011	generic|A_OS01T0916600-01_10204	1000	+	39955680	39956011	0	2	27,15	0,316	generic|A_OS01T0916600-01	SAMDAMDGKELEGR	not-unique[unknown]	Oryza_sativa.IRGSP-1.0.30.gff3	0	0.001299366	3-UNIMOD:35,6-UNIMOD:35	2	771.3300781	771.332156	1	PXD000265_CombineSearchEngines_psm_threshold_generic_mappedGff.mzid.gz	.	6
12	251108	251250	generic|A_OS12T0104766-00_195	1000	+	251108	251250	0	2	21,15	0,127	generic|A_OS12T0104766-00	SHQMPEQVVFWK	not-unique[unknown]	Oryza_sativa.IRGSP-1.0.30.gff3	0	3.39E-05	0-UNIMOD:730,4-UNIMOD:35,12-UNIMOD:730	4	535.793335	535.7921905	1	PXD001030_CombineSearchEngines_psm_threshold_generic_mappedGff.mzid.gz	.	6
2	6604729	6604843	generic|A_OS02T0218200-01_76208	1000	+	6604729	6604843	0	2	32,4	0,110	generic|A_OS02T0218200-01	FLLDFLEPFAQR	unique	Oryza_sativa.IRGSP-1.0.30.gff3	0	0.009094911	.	2	748.4013062	748.4008275	1	PXD000265_CombineSearchEngines_psm_threshold_generic_mappedGff.mzid.gz	.	5
5	946346	946485	generic|A_OS05T0117798-01_2591	1000	+	946346	946485	0	2	21,30	0,109	generic|A_OS05T0117798-01	CLEEEYLVDEPSCSTPR	not-unique[unknown]	Oryza_sativa.IRGSP-1.0.30.gff3	0	2.05E-05	1-UNIMOD:4,13-UNIMOD:4,14-UNIMOD:21	2	1082.438965	1082.434149	1	PXD000923_CombineSearchEngines_psm_threshold_generic_mappedGff.mzid.gz	.	2
1	14514537	14514667	generic|A_OS01T0358400-01_16692	1000	+	14514537	14514667	0	2	30,6	0,124	generic|A_OS01T0358400-01	LQSVKDEDAKFK	not-unique[unknown]	Oryza_sativa.IRGSP-1.0.30.gff3	0	0.003278221	.	2	704.3720093	704.377549	1	PXD000265_CombineSearchEngines_psm_threshold_generic_mappedGff.mzid.gz	.	3
3	4683582	4683739	generic|A_OS03T0189600-01_9590	1000	-	4683582	4683739	0	2	20,52	0,105	generic|A_OS03T0189600-01	VQPGSSVVVFGLGSVGLAVVQGAK	not-unique[unknown]	Oryza_sativa.IRGSP-1.0.30.gff3	0	6.28E-05	.	3	752.4326782	752.4301165	1	PXD002739_CombineSearchEngines_psm_threshold_generic_mappedGff.mzid.gz	.	14
12	3958855	3958961	generic|A_OS12T0178100-01_416	1000	-	3958855	3958961	0	2	22,14	0,92	generic|A_OS12T0178100-01	HAANAGLVNALK	not-unique[unknown]	Oryza_sativa.IRGSP-1.0.30.gff3	0	1.51E-05	.	2	589.835022	589.8356545	1	PXD000265_CombineSearchEngines_psm_threshold_generic_mappedGff.mzid.gz	.	6
12	99073	99206	generic|A_OS12T0102200-01_9414	1000	+	99073	99206	0	2	47,1	0,132	generic|A_OS12T0102200-01	RPPSSSSVTGLPPMGR	not-unique[unknown]	Oryza_sativa.IRGSP-1.0.30.gff3	0	7.74E-04	0-UNIMOD:730	3	644.019043	644.0209048	1	PXD001030_CombineSearchEngines_psm_threshold_generic_mappedGff.mzid.gz	.	1
4	20432727	20433236	generic|A_OS04T0413600-01_24701	1000	-	20432727	20433236	0	2	37,11	0,498	generic|A_OS04T0413600-01	LGRLEDVTPVPTDSTR	not-unique[unknown]	Oryza_sativa.IRGSP-1.0.30.gff3	0	0.009149723	.	2	878.4657593	878.465416	1	PXD000265_CombineSearchEngines_psm_threshold_generic_mappedGff.mzid.gz	.	8
3	11808831	11808940	generic|A_OS03T0324800-01_51373	1000	-	11808831	11808940	0	2	29,4	0,105	generic|A_OS03T0324800-01	AEVASMASDLK	not-unique[unknown]	Oryza_sativa.IRGSP-1.0.30.gff3	0	4.38E-04	6-UNIMOD:35	2	569.2724609	569.2764465	1	PXD000265_CombineSearchEngines_psm_threshold_generic_mappedGff.mzid.gz	.	4
4	20432727	20433227	generic|A_OS04T0413600-01_17302	1000	-	20432727	20433227	0	2	37,2	0,498	generic|A_OS04T0413600-01	LEDVTPVPTDSTR	not-unique[unknown]	Oryza_sativa.IRGSP-1.0.30.gff3	0	2.01E-05	.	2	715.3603516	715.3620965	1	PXD000265_CombineSearchEngines_psm_threshold_generic_mappedGff.mzid.gz	.	36
10	12970354	12970537	generic|A_OS10T0390500-01_315	1000	+	12970354	12970537	0	2	48,63	0,120	generic|A_OS10T0390500-01	LQQQLQTQPGSLPFDELLYCNLGNPQSLGQKPVTFFR	not-unique[unknown]	Oryza_sativa.IRGSP-1.0.30.gff3	0	1.68E-05	20-UNIMOD:4	3	1421.401367	1421.394946	1	PXD003156_CombineSearchEngines_psm_threshold_generic_mappedGff.mzid.gz	.	25
2	35330557	35330676	generic|A_OS02T0822800-01_113183	1000	-	35330557	35330676	0	2	17,16	0,103	generic|A_OS02T0822800-01	YLSDLQVFDFR	not-unique[unknown]	Oryza_sativa.IRGSP-1.0.30.gff3	0	2.17E-04	.	2	701.8578491	701.8537055	1	PXD000265_CombineSearchEngines_psm_threshold_generic_mappedGff.mzid.gz	.	3
10	12970354	12970519	generic|A_OS10T0390500-01_84899	1000	+	12970354	12970519	0	2	48,45	0,120	generic|A_OS10T0390500-01	LQQQLQTQPGSLPFDELLYCNLGNPQSLGQK	not-unique[unknown]	Oryza_sativa.IRGSP-1.0.30.gff3	0	0.001675938	20-UNIMOD:4	3	1172.264893	1172.259348	1	PXD003156_CombineSearchEngines_psm_threshold_generic_mappedGff.mzid.gz	.	5
8	24869507	24869690	generic|A_OS08T0503200-01_86705	1000	+	24869507	24869690	0	2	10,74	0,109	generic|A_OS08T0503200-01	TDHGSPLLLSHNGASGDYPDCTDLAYQK	not-unique[unknown]	Oryza_sativa.IRGSP-1.0.30.gff3	0	3.25E-06	21-UNIMOD:4	3	1011.468445	1011.461198	1	PXD003156_CombineSearchEngines_psm_threshold_generic_mappedGff.mzid.gz	.	3
12	21615005	21616340	generic|A_OS12T0540700-01_18316	1000	+	21615005	21616340	0	2	13,20	0,1315	generic|A_OS12T0540700-01	VFQDDVTTQPK	unique	Oryza_sativa.IRGSP-1.0.30.gff3	0	9.95E-04	.	2	639.8224487	639.3222435	1	PXD000265_CombineSearchEngines_psm_threshold_generic_mappedGff.mzid.gz	.	3
5	27714453	27715152	generic|A_OS05T0557200-01_12045	1000	+	27714453	27715152	0	2	30,39	0,660	generic|A_OS05T0557200-01	TLSALEVLYELVEHPHSNLFLLK	not-unique[unknown]	Oryza_sativa.IRGSP-1.0.30.gff3	0	0.002405946	.	4	667.1278221	667.1204467	1	PXD002739_CombineSearchEngines_psm_threshold_generic_mappedGff.mzid.gz	.	2
10	12971713	12972019	generic|A_OS10T0390500-01_53802	1000	+	12971713	12972019	0	2	39,24	0,282	generic|A_OS10T0390500-01	ALVVLNPGNPTGQVLAEENQR	not-unique[unknown]	Oryza_sativa.IRGSP-1.0.30.gff3	0	1.92E-05	.	2	1110.085815	1110.092574	1	PXD000265_CombineSearchEngines_psm_threshold_generic_mappedGff.mzid.gz	.	150
1	36129726	36129928	generic|A_OS01T0841600-01_111436	1000	+	36129726	36129928	0	2	49,44	0,158	generic|A_OS01T0841600-01	LVTVLNEAEVPSEDVVEVVVSPPFVFLPQVK	not-unique[unknown]	Oryza_sativa.IRGSP-1.0.30.gff3	0	5.93E-06	.	3	1126.960571	1126.953081	1	PXD003156_CombineSearchEngines_psm_threshold_generic_mappedGff.mzid.gz	.	1
11	9195699	9196051	generic|A_OS11T0267400-01_1152	1000	-	9195699	9196051	0	2	38,10	0,342	generic|A_OS11T0267400-01	GELQCLGATTLDEYRK	not-unique[unknown]	Oryza_sativa.IRGSP-1.0.30.gff3	0	6.37E-05	5-UNIMOD:4	2	927.9663086	927.45673	1	PXD001058_CombineSearchEngines_psm_threshold_generic_mappedGff.mzid.gz	.	1
8	20822539	20822995	generic|A_OS08T0430700-01_109070	1000	-	20822539	20822995	0	2	47,25	0,431	generic|A_OS08T0430700-01	VEGLSDLSLVDLAAGGWHSTALTK	not-unique[unknown]	Oryza_sativa.IRGSP-1.0.30.gff3	0	1.47E-05	.	3	814.10205	814.0954618	1	PXD003156_CombineSearchEngines_psm_threshold_generic_mappedGff.mzid.gz	.	2
12	7098653	7098900	generic|A_OS12T0230100-01_21683	1000	-	7098653	7098900	0	2	44,1	0,246	generic|A_OS12T0230100-01	KVLTLDMGLLVAGTK	not-unique[unknown]	Oryza_sativa.IRGSP-1.0.30.gff3	0	3.53E-04	7-UNIMOD:35	2	787.9634399	787.9629355	1	PXD000265_CombineSearchEngines_psm_threshold_generic_mappedGff.mzid.gz	.	1
8	15229937	15230437	generic|A_OS08T0338600-01_19970	1000	+	15229937	15230437	0	2	36,18	0,482	generic|A_OS08T0338600-01	TNLNDTPMDESQASDEAR	not-unique[unknown]	Oryza_sativa.IRGSP-1.0.30.gff3	0	0.001537636	11-UNIMOD:40	2	1037.40562	1037.406981	1	PXD000923_CombineSearchEngines_psm_threshold_generic_mappedGff.mzid.gz	.	2
2	19882332	19882456	generic|A_OS02T0537700-01_4611	1000	+	19882332	19882456	0	2	12,27	0,97	generic|A_OS02T0537700-01	AGGVDDAPLVGNK	unique	Oryza_sativa.IRGSP-1.0.30.gff3	0	2.35E-05	.	2	606.8169556	606.814585	1	PXD000265_CombineSearchEngines_psm_threshold_generic_mappedGff.mzid.gz	.	19
4	33133604	33133790	generic|A_OS04T0650200-01_2791	1000	-	33133604	33133790	0	2	7,32	0,154	generic|A_OS04T0650200-01	FSNAMVQSDLLAR	unique	Oryza_sativa.IRGSP-1.0.30.gff3	0	1.80E-05	5-UNIMOD:35	2	734.366272	734.3666585	1	PXD000265_CombineSearchEngines_psm_threshold_generic_mappedGff.mzid.gz	.	5
10	13868133	13868270	generic|A_OS10T0406100-01_19903	1000	-	13868133	13868270	0	2	10,29	0,108	generic|A_OS10T0406100-01	ALGLMPMLDQGEK	not-unique[unknown]	Oryza_sativa.IRGSP-1.0.30.gff3	0	2.95E-05	5-UNIMOD:35,7-UNIMOD:35	2	717.8516235	717.8519965	1	PXD000265_CombineSearchEngines_psm_threshold_generic_mappedGff.mzid.gz	.	21
3	10849301	10849443	generic|A_OS03T0305600-01_432	1000	+	10849301	10849443	0	2	15,6	0,136	generic|A_OS03T0305600-01	SAEAMVK	unique	Oryza_sativa.IRGSP-1.0.30.gff3	0	0.001115453	0-UNIMOD:730,5-UNIMOD:35,7-UNIMOD:730	3	453.9268494	453.9302468	1	PXD000313_CombineSearchEngines_psm_threshold_generic_mappedGff.mzid.gz	.	4
4	19134591	19134755	generic|A_OS04T0388900-01_35749	1000	-	19134591	19134755	0	2	25,8	0,156	generic|A_OS04T0388900-01	GNNVLYLSTSK	not-unique[unknown]	Oryza_sativa.IRGSP-1.0.30.gff3	0	0.001234517	.	2	598.3191528	598.319498	1	PXD000265_CombineSearchEngines_psm_threshold_generic_mappedGff.mzid.gz	.	7
1	41440825	41441123	generic|A_OS01T0942900-01_2011	1000	+	41440825	41441123	0	2	42,9	0,289	generic|A_OS01T0942900-01	SLTNDLLLPDPTPQVVR	not-unique[unknown]	Oryza_sativa.IRGSP-1.0.30.gff3	0	2.06E-04	.	2	939.526123	939.520191	1	PXD001058_CombineSearchEngines_psm_threshold_generic_mappedGff.mzid.gz	.	2
5	27649940	27650567	generic|A_OS05T0556100-01_30813	1000	-	27649940	27650567	0	2	21,15	0,612	generic|A_OS05T0556100-01	EHLDGVRPGGEK	not-unique[unknown]	Oryza_sativa.IRGSP-1.0.30.gff3	0	0.002501357	.	2	647.324585	647.3309335	1	PXD001058_CombineSearchEngines_psm_threshold_generic_mappedGff.mzid.gz	.	1
5	26928228	26928476	generic|A_OS05T0542500-02_13826	1000	+	26928228	26928476	0	2	21,18	0,230	generic|A_OS05T0542500-02	TGSVLQQASEQVK	unique	Oryza_sativa.IRGSP-1.0.30.gff3	0	5.64E-05	.	2	687.8626709	687.8648065	1	PXD000265_CombineSearchEngines_psm_threshold_generic_mappedGff.mzid.gz	.	133
5	3253974	3254125	generic|A_OS05T0155601-00_19494	1000	-	3253974	3254125	0	2	39,15	0,136	generic|A_OS05T0155601-00	LVELLMHPSASVLLPALR	not-unique[unknown]	Oryza_sativa.IRGSP-1.0.30.gff3	0	3.13E-05	6-UNIMOD:35	3	659.0537109	659.0518115	1	PXD001058_CombineSearchEngines_psm_threshold_generic_mappedGff.mzid.gz	.	2
1	36019144	36019271	generic|A_OS01T0839700-01_19469	1000	-	36019144	36019271	0	2	19,26	0,101	generic|A_OS01T0839700-01	FTSEMWHPNVYPDGR	not-unique[unknown]	Oryza_sativa.IRGSP-1.0.30.gff3	0	0.001090795	0-UNIMOD:730	3	714.0180664	714.0122951	1	PXD001030_CombineSearchEngines_psm_threshold_generic_mappedGff.mzid.gz	.	48
6	27603423	27603957	generic|A_OS06T0666600-01_15856	1000	-	27603423	27603957	0	2	44,4	0,530	generic|A_OS06T0666600-01	YMAYMFKYDSTHGPFK	not-unique[unknown]	Oryza_sativa.IRGSP-1.0.30.gff3	0	0.004486938	7-UNIMOD:1	3	676.9718018	676.6391825	1	PXD002291_CombineSearchEngines_psm_threshold_generic_mappedGff.mzid.gz	.	2
1	15148566	15148704	generic|A_OS01T0369200-01_3310	1000	+	15148566	15148704	0	2	21,18	0,120	generic|A_OS01T0369200-01	VLLCDEKTEDLAR	not-unique[unknown]	Oryza_sativa.IRGSP-1.0.30.gff3	0	2.24E-05	4-UNIMOD:4	2	781.4001465	781.398156	1	PXD001058_CombineSearchEngines_psm_threshold_generic_mappedGff.mzid.gz	.	5
12	17685434	17685998	generic|A_OS12T0481100-01_3138	1000	-	17685434	17685998	0	2	11,40	0,524	generic|A_OS12T0481100-01	EMLEDESEDEEEAKESK	not-unique[unknown]	Oryza_sativa.IRGSP-1.0.30.gff3	0	1.20E-04	7-UNIMOD:21	3	702.9353638	702.9363335	1	PXD000923_CombineSearchEngines_psm_threshold_generic_mappedGff.mzid.gz	.	1
1	13321250	13321396	generic|A_OS01T0338600-01_12088	1000	-	13321250	13321396	0	2	5,58	0,88	generic|A_OS01T0338600-01	NMGFMHQQLLELLSYAMVLTK	not-unique[unknown]	Oryza_sativa.IRGSP-1.0.30.gff3	0	5.49E-05	.	3	823.0894165	823.0897178	1	PXD002291_CombineSearchEngines_psm_threshold_generic_mappedGff.mzid.gz	.	1
3	32179149	32179283	generic|A_OS03T0776000-01_8879	1000	+	32179149	32179283	0	2	21,24	0,110	generic|A_OS03T0776000-01	FAPHLQQLSMESNGK	not-unique[unknown]	Oryza_sativa.IRGSP-1.0.30.gff3	0	2.23E-05	.	3	562.9468994	562.9471235	1	PXD000265_CombineSearchEngines_psm_threshold_generic_mappedGff.mzid.gz	.	16
7	25879540	25879771	generic|A_OS07T0624700-01_5992	1000	-	25879540	25879771	0	2	8,22	0,209	generic|A_OS07T0624700-01	ALFAPYAKVE	not-unique[unknown]	Oryza_sativa.IRGSP-1.0.30.gff3	0	3.79E-04	.	2	554.805603	554.805496	1	PXD000265_CombineSearchEngines_psm_threshold_generic_mappedGff.mzid.gz	.	1
2	26992754	26992934	generic|A_OS02T0665000-01_627	1000	-	26992754	26992934	0	2	26,28	0,152	generic|A_OS02T0665000-01	LLGLGDLGCQGMGLPVGK	not-unique[unknown]	Oryza_sativa.IRGSP-1.0.30.gff3	0	0.002262116	0-UNIMOD:731,9-UNIMOD:4,10-UNIMOD:7,18-UNIMOD:731	3	798.7874146	798.7830101	1	PXD000313_CombineSearchEngines_psm_threshold_generic_mappedGff.mzid.gz	.	78
2	5025952	5026229	generic|A_OS02T0190500-01_18112	1000	+	5025952	5026229	0	2	21,15	0,262	generic|A_OS02T0190500-01	ADFPNGKVLAVK	not-unique[unknown]	Oryza_sativa.IRGSP-1.0.30.gff3	0	0.002114462	5-UNIMOD:7	2	630.3518066	630.353346	1	PXD000265_CombineSearchEngines_psm_threshold_generic_mappedGff.mzid.gz	.	1
8	14416721	14416855	generic|A_OS08T0327400-01_22493	1000	+	14416721	14416855	0	2	51,6	0,128	generic|A_OS08T0327400-01	VYPLDAVYDSPEDVPEDVK	not-unique[unknown]	Oryza_sativa.IRGSP-1.0.30.gff3	0	5.07E-06	0-UNIMOD:730,19-UNIMOD:730	3	920.4804077	920.1476098	1	PXD000313_CombineSearchEngines_psm_threshold_generic_mappedGff.mzid.gz	.	55
1	6137706	6137835	generic|A_OS01T0212400-01_6252	1000	+	6137706	6137835	0	2	44,1	0,128	generic|A_OS01T0212400-01	LLNEDGTPNEDVLKK	not-unique[unknown]	Oryza_sativa.IRGSP-1.0.30.gff3	0	6.28E-05	.	2	842.9414063	842.9412415	1	PXD000265_CombineSearchEngines_psm_threshold_generic_mappedGff.mzid.gz	.	4
6	28370119	28371613	generic|A_OS06T0680900-01_47200	1000	-	28370119	28371613	0	2	29,16	0,1478	generic|A_OS06T0680900-01	AEDVVQACFEGNPFK	not-unique[unknown]	Oryza_sativa.IRGSP-1.0.30.gff3	0	5.42E-06	0-UNIMOD:730,8-UNIMOD:4,15-UNIMOD:730	3	773.7330322	773.7348241	1	PXD000313_CombineSearchEngines_psm_threshold_generic_mappedGff.mzid.gz	.	5
1	31077462	31077609	generic|A_OS01T0743500-01_9244	1000	+	31077462	31077609	0	2	24,6	0,141	generic|A_OS01T0743500-01	YMALMDLQER	unique	Oryza_sativa.IRGSP-1.0.30.gff3	0	2.59E-04	2-UNIMOD:35,5-UNIMOD:35	2	651.2994995	651.2968525	1	PXD000265_CombineSearchEngines_psm_threshold_generic_mappedGff.mzid.gz	.	52
3	7324516	7324673	generic|A_OS03T0238600-01_103472	1000	+	7324516	7324673	0	2	5,37	0,120	generic|A_OS03T0238600-01	DSPLQYFTSGGGSK	not-unique[unknown]	Oryza_sativa.IRGSP-1.0.30.gff3	0	1.05E-04	.	2	722.3405762	722.3411595	1	PXD000265_CombineSearchEngines_psm_threshold_generic_mappedGff.mzid.gz	.	10
3	10325257	10330034	generic|A_OS03T0295500-01_33807	1000	+	10325257	10330034	0	2	14,7	0,4770	generic|A_OS03T0295500-01	CVFDLLK	unique	Oryza_sativa.IRGSP-1.0.30.gff3	0	8.83E-04	0-UNIMOD:730,1-UNIMOD:4,7-UNIMOD:730	3	501.6329956	501.6335418	1	PXD001030_CombineSearchEngines_psm_threshold_generic_mappedGff.mzid.gz	.	3
2	14337236	14337375	generic|A_OS02T0445300-00_84788	1000	+	14337236	14337375	0	2	50,1	0,138	generic|A_OS02T0445300-00	CGVNLPYALSPSTDCSR	not-unique[unknown]	Oryza_sativa.IRGSP-1.0.30.gff3	0	7.83E-06	0-UNIMOD:730,1-UNIMOD:4,15-UNIMOD:4	3	734.3571167	734.3592548	1	PXD000313_CombineSearchEngines_psm_threshold_generic_mappedGff.mzid.gz	.	4
7	24454803	24454922	generic|A_OS07T0599000-01_76279	1000	+	24454803	24454922	0	2	27,27	0,92	generic|A_OS07T0599000-01	AALAVLAEMVDAGFTPSK	not-unique[unknown]	Oryza_sativa.IRGSP-1.0.30.gff3	0	0.004502219	9-UNIMOD:35	2	903.9675293	903.968946	1	PXD000265_CombineSearchEngines_psm_threshold_generic_mappedGff.mzid.gz	.	1
1	13248620	13249726	generic|A_OS01T0337600-02_52798	1000	-	13248620	13249726	0	2	20,1	0,1105	generic|A_OS01T0337600-02	NDDFLLR	not-unique[unknown]	Oryza_sativa.IRGSP-1.0.30.gff3	0	0.003821601	0-UNIMOD:731	2	598.8345025	598.832472	1	PXD000313_CombineSearchEngines_psm_threshold_generic_mappedGff.mzid.gz	.	1
3	31356127	31356655	generic|A_OS03T0758400-01_14520	1000	+	31356127	31356655	0	2	6,24	0,504	generic|A_OS03T0758400-01	DKFGCTPLHR	not-unique[unknown]	Oryza_sativa.IRGSP-1.0.30.gff3	0	2.02E-05	2-UNIMOD:1,5-UNIMOD:4	3	424.877594	424.8766408	1	PXD002739_CombineSearchEngines_psm_threshold_generic_mappedGff.mzid.gz	.	1
4	25068963	25069113	generic|A_OS04T0502200-01_67704	1000	+	25068963	25069113	0	2	39,9	0,141	generic|A_OS04T0502200-01	TPLDSQSSLGSEEVLK	not-unique[unknown]	Oryza_sativa.IRGSP-1.0.30.gff3	0	6.07E-04	0-UNIMOD:731,16-UNIMOD:731	3	766.7587153	766.7598031	1	PXD000313_CombineSearchEngines_psm_threshold_generic_mappedGff.mzid.gz	.	3
1	31077285	31077415	generic|A_OS01T0743500-01_23062	1000	+	31077285	31077415	0	2	39,6	0,124	generic|A_OS01T0743500-01	GLLPPVVLSQELQEK	unique	Oryza_sativa.IRGSP-1.0.30.gff3	0	5.89E-05	.	2	825.4749756	825.4772635	1	PXD000265_CombineSearchEngines_psm_threshold_generic_mappedGff.mzid.gz	.	46
12	27055552	27055728	generic|A_OS12T0631800-01_21845	1000	-	27055552	27055728	0	2	17,19	0,157	generic|A_OS12T0631800-01	LLNNWFEGDVLK	not-unique[unknown]	Oryza_sativa.IRGSP-1.0.30.gff3	0	8.90E-04	.	2	724.3800049	724.382634	1	PXD000265_CombineSearchEngines_psm_threshold_generic_mappedGff.mzid.gz	.	3
6	372387	372504	generic|A_OS06T0105400-01_12971	1000	-	372387	372504	0	2	23,16	0,101	generic|A_OS06T0105400-01	LAEDNNVPLSSLK	not-unique[unknown]	Oryza_sativa.IRGSP-1.0.30.gff3	0	6.52E-05	.	2	700.3748169	700.3750055	1	PXD000265_CombineSearchEngines_psm_threshold_generic_mappedGff.mzid.gz	.	2
1	30463296	30463744	generic|A_OS01T0730300-02_8179	1000	+	30463296	30463744	0	2	33,12	0,436	generic|A_OS01T0730300-02	SGQQLVEVKPQGVSK	not-unique[unknown]	Oryza_sativa.IRGSP-1.0.30.gff3	0	4.20E-05	.	2	792.9414673	792.4412125	1	PXD001058_CombineSearchEngines_psm_threshold_generic_mappedGff.mzid.gz	.	2
1	11246052	11246406	generic|A_OS01T0303800-01_28435	1000	+	11246052	11246406	0	2	53,1	0,353	generic|A_OS01T0303800-01	MAADLLVMGTHGYGLLQR	not-unique[unknown]	Oryza_sativa.IRGSP-1.0.30.gff3	0	0.005356503	1-UNIMOD:35,8-UNIMOD:35	3	660.0015259	660.0010091	1	PXD000265_CombineSearchEngines_psm_threshold_generic_mappedGff.mzid.gz	.	8
1	15135718	15135823	generic|A_OS01T0369000-01_13916	1000	-	15135718	15135823	0	2	17,16	0,89	generic|A_OS01T0369000-01	SAVLSLLDQER	not-unique[unknown]	Oryza_sativa.IRGSP-1.0.30.gff3	0	5.78E-04	0-UNIMOD:731	2	767.9401002	767.9407395	1	PXD000313_CombineSearchEngines_psm_threshold_generic_mappedGff.mzid.gz	.	6
3	35977718	35978477	generic|A_OS03T0854100-01_12252	1000	-	35977718	35978477	0	2	3,27	0,732	generic|A_OS03T0854100-01	SLGVHLTFVR	not-unique[unknown]	Oryza_sativa.IRGSP-1.0.30.gff3	0	6.01E-05	.	3	376.8902588	376.8889861	1	PXD002739_CombineSearchEngines_psm_threshold_generic_mappedGff.mzid.gz	.	6
6	743908	744479	generic|A_OS06T0113150-00_1389	1000	-	743908	744479	0	2	5,25	0,546	generic|A_OS06T0113150-00	LGLLDVTEPK	not-unique[unknown]	Oryza_sativa.IRGSP-1.0.30.gff3	0	0.001519613	.	2	542.8147583	542.816065	1	PXD000265_CombineSearchEngines_psm_threshold_generic_mappedGff.mzid.gz	.	3
3	10268834	10268939	generic|A_OS03T0294200-01_87492	1000	+	10268834	10268939	0	2	9,24	0,81	generic|A_OS03T0294200-01	TASLWTSTLQR	not-unique[unknown]	Oryza_sativa.IRGSP-1.0.30.gff3	0	0.004985996	0-UNIMOD:731	2	784.440203	784.4409075	1	PXD000313_CombineSearchEngines_psm_threshold_generic_mappedGff.mzid.gz	.	4
5	29358565	29358717	generic|A_OS05T0589600-01_34894	1000	+	29358565	29358717	0	2	3,45	0,107	generic|A_OS05T0589600-01	KSLSLNEFLKPAEGER	not-unique[unknown]	Oryza_sativa.IRGSP-1.0.30.gff3	0	0.00408223	.	3	606.6585083	606.6633805	1	PXD001058_CombineSearchEngines_psm_threshold_generic_mappedGff.mzid.gz	.	1
3	7125906	7126515	generic|A_OS03T0234900-01_28611	1000	-	7125906	7126515	0	2	17,13	0,596	generic|A_OS03T0234900-01	LSVELSGGPR	not-unique[unknown]	Oryza_sativa.IRGSP-1.0.30.gff3	0	3.33E-04	.	2	507.7810364	507.782556	1	PXD000265_CombineSearchEngines_psm_threshold_generic_mappedGff.mzid.gz	.	1
10	22031153	22031278	generic|A_OS10T0559700-02_10115	1000	-	22031153	22031278	0	2	10,41	0,84	generic|A_OS10T0559700-02	SSLTGLETPTSSHLGSR	not-unique[unknown]	Oryza_sativa.IRGSP-1.0.30.gff3	0	0.001841739	8-UNIMOD:21	2	905.4229126	905.422563	1	PXD000923_CombineSearchEngines_psm_threshold_generic_mappedGff.mzid.gz	.	1
5	13095195	13095372	generic|A_OS05T0295800-01_116237	1000	-	13095195	13095372	0	2	37,5	0,172	generic|A_OS05T0295800-01	GFGHLGVTVHDVYK	not-unique[unknown]	Oryza_sativa.IRGSP-1.0.30.gff3	0	0.00150573	.	3	510.2729187	510.2684118	1	PXD000265_CombineSearchEngines_psm_threshold_generic_mappedGff.mzid.gz	.	20
4	33432678	33432878	generic|A_OS04T0655600-01_21536	1000	+	33432678	33432878	0	2	31,62	0,138	generic|A_OS04T0655600-01	KVDKPEQNNKGSDKVAGAEPANGHSSPLTDK	not-unique[unknown]	Oryza_sativa.IRGSP-1.0.30.gff3	0	0.001844096	12-UNIMOD:21	4	825.6439819	825.397946	1	PXD000923_CombineSearchEngines_psm_threshold_generic_mappedGff.mzid.gz	.	1
7	4736826	4737251	generic|A_OS07T0188800-01_6587	1000	+	4736826	4737251	0	2	30,39	0,386	generic|A_OS07T0188800-01	GVLNLVHGTHDVVNNLCDDEDLK	not-unique[unknown]	Oryza_sativa.IRGSP-1.0.30.gff3	0	2.22E-06	17-UNIMOD:4	3	859.4227295	859.4184985	1	PXD003156_CombineSearchEngines_psm_threshold_generic_mappedGff.mzid.gz	.	44
1	8171433	8171664	generic|A_OS01T0248400-01_29707	1000	+	8171433	8171664	0	2	6,33	0,198	generic|A_OS01T0248400-01	DKLLFPFLDLDLK	not-unique[unknown]	Oryza_sativa.IRGSP-1.0.30.gff3	0	0.001117154	.	3	526.638916	526.3043538	1	PXD001058_CombineSearchEngines_psm_threshold_generic_mappedGff.mzid.gz	.	1
2	6605447	6605592	generic|A_OS02T0218200-01_1464	1000	+	6605447	6605592	0	2	7,38	0,107	generic|A_OS02T0218200-01	LLGSLASCPDPDVVR	not-unique[unknown]	Oryza_sativa.IRGSP-1.0.30.gff3	0	4.86E-06	0-UNIMOD:730,8-UNIMOD:4	3	635.0124512	635.0135275	1	PXD000313_CombineSearchEngines_psm_threshold_generic_mappedGff.mzid.gz	.	66
2	33943450	33943602	generic|A_OS02T0797500-01_528	1000	+	33943450	33943602	0	2	3,36	0,116	generic|A_OS02T0797500-01	EYLPLEGLAAFNK	not-unique[unknown]	Oryza_sativa.IRGSP-1.0.30.gff3	0	3.21E-05	.	2	732.8909302	732.890288	1	PXD000265_CombineSearchEngines_psm_threshold_generic_mappedGff.mzid.gz	.	102
3	36214707	36214836	generic|A_OS03T0858100-01_37282	1000	-	36214707	36214836	0	2	14,31	0,98	generic|A_OS03T0858100-01	LFEAVFQCTLEMLTK	not-unique[unknown]	Oryza_sativa.IRGSP-1.0.30.gff3	0	2.32E-05	8-UNIMOD:4	2	915.463562	915.4624425	1	PXD001058_CombineSearchEngines_psm_threshold_generic_mappedGff.mzid.gz	.	2
1	9658398	9658533	generic|A_OS01T0276000-01_34858	1000	-	9658398	9658533	0	2	22,26	0,109	generic|A_OS01T0276000-01	VCCLSLLDPGDSDLLK	not-unique[unknown]	Oryza_sativa.IRGSP-1.0.30.gff3	0	5.25E-04	0-UNIMOD:731,2-UNIMOD:4,3-UNIMOD:4,16-UNIMOD:731	3	805.1015341	805.1024075	1	PXD000313_CombineSearchEngines_psm_threshold_generic_mappedGff.mzid.gz	.	19
10	18674431	18674743	generic|A_OS10T0492000-01_79542	1000	-	18674431	18674743	0	2	36,3	0,309	generic|A_OS10T0492000-01	AANSPTQVLEDVK	not-unique[unknown]	Oryza_sativa.IRGSP-1.0.30.gff3	0	4.90E-05	.	2	686.3607788	686.3593565	1	PXD000265_CombineSearchEngines_psm_threshold_generic_mappedGff.mzid.gz	.	5
2	35016236	35016634	generic|A_OS02T0816800-01_992	1000	+	35016236	35016634	0	2	41,1	0,397	generic|A_OS02T0816800-01	NWGFLPLVDSGSTK	not-unique[unknown]	Oryza_sativa.IRGSP-1.0.30.gff3	0	4.58E-05	.	2	760.8899536	760.8908235	1	PXD000265_CombineSearchEngines_psm_threshold_generic_mappedGff.mzid.gz	.	4
8	3461069	3461299	generic|A_OS08T0159500-01_4729	1000	-	3461069	3461299	0	2	35,31	0,199	generic|A_OS08T0159500-01	CAVCNFVTSVGASPGTDQKPSS	not-unique[unknown]	Oryza_sativa.IRGSP-1.0.30.gff3	0	3.18E-05	1-UNIMOD:4,4-UNIMOD:4,13-UNIMOD:21	3	783.6669922	783.6677481	1	PXD000923_CombineSearchEngines_psm_threshold_generic_mappedGff.mzid.gz	.	1
9	16338046	16338288	generic|A_OS09T0440300-01_7963	1000	-	16338046	16338288	0	2	34,77	0,165	generic|A_OS09T0440300-01	NPGSFACGAWGGSGPVVTSTNPTNNQVLAEVVEASAR	not-unique[unknown]	Oryza_sativa.IRGSP-1.0.30.gff3	0	3.15E-06	7-UNIMOD:4	3	1234.602661	1234.591939	1	PXD003156_CombineSearchEngines_psm_threshold_generic_mappedGff.mzid.gz	.	30
4	24307107	24307252	generic|A_OS04T0486600-01_15033	1000	+	24307107	24307252	0	2	46,11	0,134	generic|A_OS04T0486600-01	FGLVEGLMTTVHALTATQK	not-unique[unknown]	Oryza_sativa.IRGSP-1.0.30.gff3	0	0.00269475	8-UNIMOD:35	3	678.3651123	678.3627155	1	PXD000265_CombineSearchEngines_psm_threshold_generic_mappedGff.mzid.gz	.	938
1	29504769	29504903	generic|A_OS01T0710000-01_5890	1000	+	29504769	29504903	0	2	24,9	0,125	generic|A_OS01T0710000-01	SGTGPAVKVEK	not-unique[unknown]	Oryza_sativa.IRGSP-1.0.30.gff3	0	2.96E-04	.	2	536.8052979	536.803489	1	PXD001058_CombineSearchEngines_psm_threshold_generic_mappedGff.mzid.gz	.	2
7	19277408	19277532	generic|A_OS07T0507600-01_6932	1000	-	19277408	19277532	0	2	17,25	0,99	generic|A_OS07T0507600-01	STSQNFSSMVEDLR	not-unique[unknown]	Oryza_sativa.IRGSP-1.0.30.gff3	0	1.88E-05	3-UNIMOD:21	2	840.8592529	840.8503845	1	PXD000923_CombineSearchEngines_psm_threshold_generic_mappedGff.mzid.gz	.	1
10	13360347	13360638	generic|A_OS10T0397400-01_22188	1000	-	13360347	13360638	0	2	32,7	0,284	generic|A_OS10T0397400-01	EMEVYPLWLCPHR	not-unique[unknown]	Oryza_sativa.IRGSP-1.0.30.gff3	0	1.37E-05	0-UNIMOD:730,2-UNIMOD:35,10-UNIMOD:4	3	684.0115356	684.0112385	1	PXD000313_CombineSearchEngines_psm_threshold_generic_mappedGff.mzid.gz	.	4
11	2839401	2840970	generic|A_OS11T0158600-00_28119	1000	-	2839401	2840970	0	2	12,27	0,1542	generic|A_OS11T0158600-00	AWLFEHFLHPYPK	not-unique[unknown]	Oryza_sativa.IRGSP-1.0.30.gff3	0	4.19E-05	.	3	562.2930298	562.2926685	1	PXD002291_CombineSearchEngines_psm_threshold_generic_mappedGff.mzid.gz	.	1
6	8722250	8722774	generic|A_OS06T0264300-01_51765	1000	+	8722250	8722774	0	2	15,36	0,488	generic|A_OS06T0264300-01	APVSQSQPATPVASVAR	not-unique[unknown]	Oryza_sativa.IRGSP-1.0.30.gff3	0	2.01E-05	.	2	833.4563599	833.449569	1	PXD000265_CombineSearchEngines_psm_threshold_generic_mappedGff.mzid.gz	.	130
4	31414352	31414465	generic|A_OS04T0618500-01_582	1000	-	31414352	31414465	0	2	39,6	0,107	generic|A_OS04T0618500-01	GASFLEDNTPDEALK	not-unique[unknown]	Oryza_sativa.IRGSP-1.0.30.gff3	0	5.71E-06	0-UNIMOD:730,15-UNIMOD:730	3	739.0588379	739.0615938	1	PXD000313_CombineSearchEngines_psm_threshold_generic_mappedGff.mzid.gz	.	3
10	17113082	17113310	generic|A_OS10T0463800-01_2903	1000	-	17113082	17113310	0	2	3,30	0,198	generic|A_OS10T0463800-01	PLYSDFQVLSR	not-unique[unknown]	Oryza_sativa.IRGSP-1.0.30.gff3	0	0.001508166	.	2	662.8526001	662.848423	1	PXD003156_CombineSearchEngines_psm_threshold_generic_mappedGff.mzid.gz	.	25
7	7154121	7154338	generic|A_OS07T0227800-00_359	1000	-	7154121	7154338	0	2	16,17	0,200	generic|A_OS07T0227800-00	VGFLDFGLVGR	not-unique[unknown]	Oryza_sativa.IRGSP-1.0.30.gff3	0	2.87E-04	.	2	590.3257446	590.329674	1	PXD001058_CombineSearchEngines_psm_threshold_generic_mappedGff.mzid.gz	.	3
10	20036177	20036398	generic|A_OS10T0518300-01_195	1000	+	20036177	20036398	0	2	36,57	0,164	generic|A_OS10T0518300-01	SQFVLNHEELQQVNASDQPPSQSPGHVDSGR	unique	Oryza_sativa.IRGSP-1.0.30.gff3	0	2.31E-05	23-UNIMOD:21	4	867.6461792	867.6457527	1	PXD000923_CombineSearchEngines_psm_threshold_generic_mappedGff.mzid.gz	.	5
2	31746045	31747003	generic|A_OS02T0754500-01_30315	1000	+	31746045	31747003	0	2	34,8	0,950	generic|A_OS02T0754500-01	EAVLNHQEALQDLR	not-unique[unknown]	Oryza_sativa.IRGSP-1.0.30.gff3	0	0.00287117	.	2	818.4346924	818.4260935	1	PXD001058_CombineSearchEngines_psm_threshold_generic_mappedGff.mzid.gz	.	1
5	26928174	26928476	generic|A_OS05T0542500-02_11448	1000	+	26928174	26928476	0	2	75,18	0,284	generic|A_OS05T0542500-02	TAETAQYTKDSALAGKDKTGSVLQQASEQVK	unique	Oryza_sativa.IRGSP-1.0.30.gff3	0	2.63E-04	.	4	814.1698608	814.1691202	1	PXD000265_CombineSearchEngines_psm_threshold_generic_mappedGff.mzid.gz	.	1
4	22463266	22463381	generic|A_OS04T0450800-01_72781	1000	+	22463266	22463381	0	2	26,1	0,114	generic|A_OS04T0450800-01	YRPGTVALR	not-unique[unknown]	Oryza_sativa.IRGSP-1.0.30.gff3	0	0.009873354	.	2	516.8008423	516.8010795	1	PXD000265_CombineSearchEngines_psm_threshold_generic_mappedGff.mzid.gz	.	22
7	5887761	5887864	generic|A_OS07T0209000-01_6367	1000	+	5887761	5887864	0	2	38,1	0,102	generic|A_OS07T0209000-01	VLLSGSLDLFSNR	not-unique[unknown]	Oryza_sativa.IRGSP-1.0.30.gff3	0	4.20E-05	.	2	710.894165	710.8933655	1	PXD000265_CombineSearchEngines_psm_threshold_generic_mappedGff.mzid.gz	.	9
6	215783	215928	generic|A_OS06T0103300-01_746	1000	-	215783	215928	0	2	8,43	0,102	generic|A_OS06T0103300-01	NCMSEFMGLLYGLYEAK	not-unique[unknown]	Oryza_sativa.IRGSP-1.0.30.gff3	0	2.98E-05	2-UNIMOD:4	3	675.9818726	675.9754685	1	PXD002739_CombineSearchEngines_psm_threshold_generic_mappedGff.mzid.gz	.	2
6	2028879	2029312	generic|A_OS06T0138100-01_76594	1000	-	2028879	2029312	0	2	3,39	0,394	generic|A_OS06T0138100-01	EVFGQGPDVGNQYR	not-unique[unknown]	Oryza_sativa.IRGSP-1.0.30.gff3	0	5.22E-05	.	2	783.3690186	783.370783	1	PXD000265_CombineSearchEngines_psm_threshold_generic_mappedGff.mzid.gz	.	1
8	21819468	21819613	generic|A_OS08T0447000-01_77880	1000	-	21819468	21819613	0	2	41,7	0,138	generic|A_OS08T0447000-01	VAQAALDVFTEEPPAK	not-unique[unknown]	Oryza_sativa.IRGSP-1.0.30.gff3	0	1.59E-04	0-UNIMOD:730,16-UNIMOD:730	3	765.7660522	765.4332511	1	PXD000313_CombineSearchEngines_psm_threshold_generic_mappedGff.mzid.gz	.	2
1	42691285	42691647	generic|A_OS01T0967900-02_52225	1000	+	42691285	42691647	0	2	29,1	0,361	generic|A_OS01T0967900-02	VPTLALHLDR	not-unique[unknown]	Oryza_sativa.IRGSP-1.0.30.gff3	0	5.55E-04	.	2	567.8403931	567.8351235	1	PXD000265_CombineSearchEngines_psm_threshold_generic_mappedGff.mzid.gz	.	3
7	9107134	9107443	generic|A_OS07T0260400-01_75776	1000	-	9107134	9107443	0	2	5,52	0,257	generic|A_OS07T0260400-01	EVSNDVSTTSQSNENSPQR	not-unique[unknown]	Oryza_sativa.IRGSP-1.0.30.gff3	0	4.78E-05	.	2	1039.960205	1039.964692	1	PXD000265_CombineSearchEngines_psm_threshold_generic_mappedGff.mzid.gz	.	1
9	16225637	16226105	generic|A_OS09T0438400-00_87317	1000	+	16225637	16226105	0	2	40,8	0,460	generic|A_OS09T0438400-00	FSLETVSGGLTNMLLK	not-unique[unknown]	Oryza_sativa.IRGSP-1.0.30.gff3	0	9.07E-04	13-UNIMOD:35	2	863.4596558	863.4582135	1	PXD000265_CombineSearchEngines_psm_threshold_generic_mappedGff.mzid.gz	.	3
1	38741275	38741573	generic|A_OS01T0891000-01_16770	1000	-	38741275	38741573	0	2	27,15	0,283	generic|A_OS01T0891000-01	TVVHNWLGEDVAPK	not-unique[unknown]	Oryza_sativa.IRGSP-1.0.30.gff3	0	0.001218443	.	3	522.2751465	522.2754575	1	PXD000265_CombineSearchEngines_psm_threshold_generic_mappedGff.mzid.gz	.	9
3	34395134	34395235	generic|A_OS03T0819600-01_9742	1000	-	34395134	34395235	0	2	16,11	0,90	generic|A_OS03T0819600-01	DVVTGDFEK	not-unique[unknown]	Oryza_sativa.IRGSP-1.0.30.gff3	0	1.26E-05	0-UNIMOD:730,9-UNIMOD:730	3	539.96698	539.9696471	1	PXD000313_CombineSearchEngines_psm_threshold_generic_mappedGff.mzid.gz	.	34
5	28580715	28580858	generic|A_OS05T0573700-01_1882	1000	-	28580715	28580858	0	2	17,43	0,100	generic|A_OS05T0573700-01	ELNGAGLNSSFAVHQDVDGR	not-unique[unknown]	Oryza_sativa.IRGSP-1.0.30.gff3	0	0.005336857	.	3	696.0077515	696.0031248	1	PXD000265_CombineSearchEngines_psm_threshold_generic_mappedGff.mzid.gz	.	4
3	33595143	33595759	generic|A_OS03T0804800-01_22182	1000	+	33595143	33595759	0	2	30,18	0,598	generic|A_OS03T0804800-01	GTVLLHSAEQLENYAK	not-unique[unknown]	Oryza_sativa.IRGSP-1.0.30.gff3	0	1.66E-04	.	3	591.6487427	591.6440951	1	PXD000265_CombineSearchEngines_psm_threshold_generic_mappedGff.mzid.gz	.	16
4	22249381	22249549	generic|A_OS04T0446300-01_28870	1000	-	22249381	22249549	0	2	11,25	0,143	generic|A_OS04T0446300-01	HLLDETLSDVVK	not-unique[unknown]	Oryza_sativa.IRGSP-1.0.30.gff3	0	4.54E-05	.	2	684.8742676	684.8720995	1	PXD000265_CombineSearchEngines_psm_threshold_generic_mappedGff.mzid.gz	.	2
4	22259487	22260183	generic|A_OS04T0446500-01_31356	1000	+	22259487	22260183	0	2	7,56	0,640	generic|A_OS04T0446500-01	SSVVLEELQEDDKPAAGGAQK	not-unique[unknown]	Oryza_sativa.IRGSP-1.0.30.gff3	0	4.44E-05	.	3	724.3643799	724.3657291	1	PXD000265_CombineSearchEngines_psm_threshold_generic_mappedGff.mzid.gz	.	4
9	21921324	21921467	generic|A_OS09T0553200-01_4077	1000	+	21921324	21921467	0	2	27,39	0,104	generic|A_OS09T0553200-01	ATSDLLLVQSDLYTLVDGFVLR	unique	Oryza_sativa.IRGSP-1.0.30.gff3	0	7.90E-05	.	2	1219.674194	1219.662494	1	PXD002739_CombineSearchEngines_psm_threshold_generic_mappedGff.mzid.gz	.	4
2	16550739	16552394	generic|A_OS02T0481000-01_48153	1000	-	16550739	16552394	0	2	31,2	0,1653	generic|A_OS02T0481000-01	AGVQAAEAPTK	not-unique[unknown]	Oryza_sativa.IRGSP-1.0.30.gff3	0	5.62E-05	.	2	521.779541	521.7800145	1	PXD000265_CombineSearchEngines_psm_threshold_generic_mappedGff.mzid.gz	.	2
3	25142927	25143072	generic|A_OS03T0648900-01_39220	1000	+	25142927	25143072	0	2	7,20	0,125	generic|A_OS03T0648900-01	GQSSHGLLR	not-unique[unknown]	Oryza_sativa.IRGSP-1.0.30.gff3	0	3.56E-04	.	2	477.7584534	477.7594155	1	PXD000265_CombineSearchEngines_psm_threshold_generic_mappedGff.mzid.gz	.	2
9	20095598	20097209	generic|A_OS09T0516200-01_37074	1000	-	20095598	20097209	0	2	5,58	0,1553	generic|A_OS09T0516200-01	KVQTLQTEATTLSAQLALLQR	not-unique[unknown]	Oryza_sativa.IRGSP-1.0.30.gff3	0	3.25E-05	0-UNIMOD:730,1-UNIMOD:730	4	731.1843872	731.1865475	1	PXD001030_CombineSearchEngines_psm_threshold_generic_mappedGff.mzid.gz	.	1
5	25220010	25220544	generic|A_OS05T0509300-01_42307	1000	+	25220010	25220544	0	2	18,15	0,519	generic|A_OS05T0509300-01	AVTTQQVTVFK	not-unique[unknown]	Oryza_sativa.IRGSP-1.0.30.gff3	0	0.001997674	.	2	611.3415527	611.345522	1	PXD001058_CombineSearchEngines_psm_threshold_generic_mappedGff.mzid.gz	.	1
9	19684433	19684586	generic|A_OS09T0507800-01_1547	1000	-	19684433	19684586	0	2	8,34	0,119	generic|A_OS09T0507800-01	YGLNHVTYLLEQSK	not-unique[unknown]	Oryza_sativa.IRGSP-1.0.30.gff3	0	1.92E-05	.	2	832.9360352	832.935754	1	PXD000265_CombineSearchEngines_psm_threshold_generic_mappedGff.mzid.gz	.	18
5	22522728	22523452	generic|A_OS05T0458400-01_32413	1000	+	22522728	22523452	0	2	12,15	0,709	generic|A_OS05T0458400-01	AAEEVLLGR	not-unique[unknown]	Oryza_sativa.IRGSP-1.0.30.gff3	0	4.44E-06	0-UNIMOD:730	2	631.3730469	631.3745045	1	PXD000313_CombineSearchEngines_psm_threshold_generic_mappedGff.mzid.gz	.	3
3	9846090	9846265	generic|A_OS03T0285700-01_10950	1000	+	9846090	9846265	0	2	51,9	0,166	generic|A_OS03T0285700-01	ALLSDPAFRPLVEKYAADEK	unique	Oryza_sativa.IRGSP-1.0.30.gff3	0	0.002181954	14-UNIMOD:1	3	759.0658228	759.0704735	1	PXD002291_CombineSearchEngines_psm_threshold_generic_mappedGff.mzid.gz	.	1
8	23579695	23579846	generic|A_OS08T0478200-01_12229	1000	-	23579695	23579846	0	2	5,25	0,126	generic|A_OS08T0478200-01	ELAELQEMKK	not-unique[unknown]	Oryza_sativa.IRGSP-1.0.30.gff3	0	2.80E-04	8-UNIMOD:35	2	617.8203125	617.8210215	1	PXD000265_CombineSearchEngines_psm_threshold_generic_mappedGff.mzid.gz	.	5
2	16441981	16442136	generic|A_OS02T0478600-01_75097	1000	+	16441981	16442136	0	2	3,57	0,98	generic|A_OS02T0478600-01	QFGYLVLTTSAGLMDHEEAR	not-unique[unknown]	Oryza_sativa.IRGSP-1.0.30.gff3	0	4.26E-05	.	3	746.7049561	746.7001638	1	PXD000265_CombineSearchEngines_psm_threshold_generic_mappedGff.mzid.gz	.	24
3	23929689	23930538	generic|A_OS03T0627500-01_41339	1000	+	23929689	23930538	0	2	7,35	0,814	generic|A_OS03T0627500-01	LVETLPLVALNDDR	not-unique[unknown]	Oryza_sativa.IRGSP-1.0.30.gff3	0	4.56E-06	0-UNIMOD:730	3	624.6956177	624.6963041	1	PXD000313_CombineSearchEngines_psm_threshold_generic_mappedGff.mzid.gz	.	2
8	23579695	23579855	generic|A_OS08T0478200-01_25647	1000	-	23579695	23579855	0	2	5,34	0,126	generic|A_OS08T0478200-01	LEKELAELQEMKK	not-unique[unknown]	Oryza_sativa.IRGSP-1.0.30.gff3	0	0.003226085	11-UNIMOD:35	3	535.6233521	535.6236465	1	PXD000265_CombineSearchEngines_psm_threshold_generic_mappedGff.mzid.gz	.	7
3	9733923	9734036	generic|A_OS03T0283600-01_107788	1000	-	9733923	9734036	0	2	29,7	0,106	generic|A_OS03T0283600-01	VLEAVAVNNLGK	not-unique[unknown]	Oryza_sativa.IRGSP-1.0.30.gff3	0	1.50E-05	.	2	613.8587036	613.858795	1	PXD000265_CombineSearchEngines_psm_threshold_generic_mappedGff.mzid.gz	.	4
5	19475412	19478032	generic|A_OS05T0400400-01_16201	1000	-	19475412	19478032	0	2	5,46	0,2574	generic|A_OS05T0400400-01	AVDYGVHKVWEMNNLGK	unique	Oryza_sativa.IRGSP-1.0.30.gff3	0	0.003849595	12-UNIMOD:35	3	659.3273926	659.3280011	1	PXD000265_CombineSearchEngines_psm_threshold_generic_mappedGff.mzid.gz	.	4
4	399037	399368	generic|A_OS04T0106300-01_4172	1000	+	399037	399368	0	2	9,12	0,319	generic|A_OS04T0106300-01	LLQVGLR	not-unique[unknown]	Oryza_sativa.IRGSP-1.0.30.gff3	0	0.002267321	0-UNIMOD:730	2	551.8648682	551.8661185	1	PXD000313_CombineSearchEngines_psm_threshold_generic_mappedGff.mzid.gz	.	5
2	28671191	28671460	generic|A_OS02T0697200-01_11508	1000	+	28671191	28671460	0	2	34,2	0,267	generic|A_OS02T0697200-01	STLSGDLGSFPR	not-unique[unknown]	Oryza_sativa.IRGSP-1.0.30.gff3	0	0.001751372	0-UNIMOD:731	2	770.9130465	770.9172645	1	PXD000313_CombineSearchEngines_psm_threshold_generic_mappedGff.mzid.gz	.	8
3	33719019	33719560	generic|A_OS03T0806900-01_41030	1000	+	33719019	33719560	0	2	27,21	0,520	generic|A_OS03T0806900-01	HQYLSENDQAQQTPFR	unique	Oryza_sativa.IRGSP-1.0.30.gff3	0	5.00E-05	.	2	981.4526978	981.4586495	1	PXD000265_CombineSearchEngines_psm_threshold_generic_mappedGff.mzid.gz	.	12
4	21377728	21377994	generic|A_OS04T0431100-01_57862	1000	-	21377728	21377994	0	2	23,13	0,253	generic|A_OS04T0431100-01	PFDPSLHEALAR	not-unique[unknown]	Oryza_sativa.IRGSP-1.0.30.gff3	0	0.002663969	.	3	451.5740967	451.5700931	1	PXD003156_CombineSearchEngines_psm_threshold_generic_mappedGff.mzid.gz	.	2
5	23749797	23750063	generic|A_OS05T0482700-01_19550	1000	-	23749797	23750063	0	2	15,12	0,254	generic|A_OS05T0482700-01	TFACSETVK	not-unique[unknown]	Oryza_sativa.IRGSP-1.0.30.gff3	0	1.02E-05	0-UNIMOD:730,4-UNIMOD:4,9-UNIMOD:730	3	550.9692383	550.9708825	1	PXD000313_CombineSearchEngines_psm_threshold_generic_mappedGff.mzid.gz	.	9
4	31181072	31181198	generic|A_OS04T0614600-01_9864	1000	+	31181072	31181198	0	2	30,6	0,120	generic|A_OS04T0614600-01	AFAGSPLVGELR	not-unique[unknown]	Oryza_sativa.IRGSP-1.0.30.gff3	0	0.002883865	.	2	608.838623	608.837863	1	PXD000265_CombineSearchEngines_psm_threshold_generic_mappedGff.mzid.gz	.	34
2	1160024	1160259	generic|A_OS02T0122000-01_29544	1000	-	1160024	1160259	0	2	29,13	0,222	generic|A_OS02T0122000-01	ELTDLVKEVALAAR	not-unique[unknown]	Oryza_sativa.IRGSP-1.0.30.gff3	0	2.37E-04	.	2	764.4465942	764.440681	1	PXD000265_CombineSearchEngines_psm_threshold_generic_mappedGff.mzid.gz	.	1
9	5783618	5783742	generic|A_OS09T0277800-01_339	1000	+	5783618	5783742	0	2	51,6	0,118	generic|A_OS09T0277800-01	VYPLDAVFDSPEDVPDDVK	not-unique[unknown]	Oryza_sativa.IRGSP-1.0.30.gff3	0	2.90E-06	.	2	1060.512573	1060.507138	1	PXD003156_CombineSearchEngines_psm_threshold_generic_mappedGff.mzid.gz	.	22
3	15460988	15461088	generic|A_OS03T0387800-01_15581	1000	+	15460988	15461088	0	2	12,18	0,82	generic|A_OS03T0387800-01	RPHQPSEALR	not-unique[unknown]	Oryza_sativa.IRGSP-1.0.30.gff3	0	0.00197846	.	2	595.8250732	595.8230785	1	PXD001058_CombineSearchEngines_psm_threshold_generic_mappedGff.mzid.gz	.	1
7	18593409	18593832	generic|A_OS07T0496200-01_101647	1000	+	18593409	18593832	0	2	3,18	0,405	generic|A_OS07T0496200-01	EVLEALK	not-unique[unknown]	Oryza_sativa.IRGSP-1.0.30.gff3	0	0.003111638	0-UNIMOD:730,7-UNIMOD:730	3	470.6305237	470.6323065	1	PXD000313_CombineSearchEngines_psm_threshold_generic_mappedGff.mzid.gz	.	3
5	19475412	19478008	generic|A_OS05T0400400-01_10244	1000	-	19475412	19478008	0	2	5,22	0,2574	generic|A_OS05T0400400-01	VWEMNNLGK	not-unique[unknown]	Oryza_sativa.IRGSP-1.0.30.gff3	0	3.41E-04	4-UNIMOD:35	2	553.7660522	553.7685915	1	PXD000265_CombineSearchEngines_psm_threshold_generic_mappedGff.mzid.gz	.	4
3	10394065	10394249	generic|A_OS03T0297100-01_53587	1000	+	10394065	10394249	0	2	35,25	0,159	generic|A_OS03T0297100-01	SELKDLYLNNAVQMDLAGNR	not-unique[unknown]	Oryza_sativa.IRGSP-1.0.30.gff3	0	6.50E-05	14-UNIMOD:35	3	760.7137451	760.7144721	1	PXD000265_CombineSearchEngines_psm_threshold_generic_mappedGff.mzid.gz	.	1
2	35016027	35016204	generic|A_OS02T0816800-01_37373	1000	+	35016027	35016204	0	2	12,45	0,132	generic|A_OS02T0816800-01	EFPEATLMRPATMLGTEDR	not-unique[unknown]	Oryza_sativa.IRGSP-1.0.30.gff3	0	0.007089872	0-UNIMOD:731,8-UNIMOD:35,13-UNIMOD:35	3	834.4141234	834.4154325	1	PXD000313_CombineSearchEngines_psm_threshold_generic_mappedGff.mzid.gz	.	3
4	19180263	19180951	generic|A_OS04T0390000-01_43018	1000	+	19180263	19180951	0	2	9,54	0,634	generic|A_OS04T0390000-01	FLQMSDDNPYVLPEMDPTLRK	not-unique[unknown]	Oryza_sativa.IRGSP-1.0.30.gff3	0	1.96E-05	.	3	837.0797729	837.0749015	1	PXD003156_CombineSearchEngines_psm_threshold_generic_mappedGff.mzid.gz	.	6
4	19180263	19180948	generic|A_OS04T0390000-01_27674	1000	+	19180263	19180948	0	2	9,51	0,634	generic|A_OS04T0390000-01	FLQMSDDNPYVLPEMDPTLR	not-unique[unknown]	Oryza_sativa.IRGSP-1.0.30.gff3	0	4.72E-06	.	2	1191.068481	1191.061232	1	PXD003156_CombineSearchEngines_psm_threshold_generic_mappedGff.mzid.gz	.	24
3	4118037	4118667	generic|A_OS03T0178000-01_30361	1000	+	4118037	4118667	0	2	24,21	0,609	generic|A_OS03T0178000-01	QMLCCCNKMDATTPK	not-unique[unknown]	Oryza_sativa.IRGSP-1.0.30.gff3	0	9.25E-04	2-UNIMOD:35,4-UNIMOD:4,5-UNIMOD:4,6-UNIMOD:4,7-UNIMOD:7,9-UNIMOD:35	3	630.927002	630.9222771	1	PXD001058_CombineSearchEngines_psm_threshold_generic_mappedGff.mzid.gz	.	2
6	3693274	3693396	generic|A_OS06T0173100-01_22370	1000	+	3693274	3693396	0	2	9,12	0,110	generic|A_OS06T0173100-01	LLQLHSR	not-unique[unknown]	Oryza_sativa.IRGSP-1.0.30.gff3	0	4.36E-04	0-UNIMOD:730	3	390.911377	390.9135251	1	PXD000313_CombineSearchEngines_psm_threshold_generic_mappedGff.mzid.gz	.	4
4	8531484	8532203	generic|A_OS04T0227500-01_62341	1000	+	8531484	8532203	0	2	6,33	0,686	generic|A_OS04T0227500-01	YQEGYYNQPTYGK	unique	Oryza_sativa.IRGSP-1.0.30.gff3	0	4.50E-05	.	2	805.8574219	805.859704	1	PXD000265_CombineSearchEngines_psm_threshold_generic_mappedGff.mzid.gz	.	1
7	19863063	19863234	generic|A_OS07T0516200-01_17806	1000	+	19863063	19863234	0	2	48,9	0,162	generic|A_OS07T0516200-01	ANNMVFVSGVLGLNPETGK	unique	Oryza_sativa.IRGSP-1.0.30.gff3	0	2.19E-05	4-UNIMOD:35	2	981.9997559	982.001308	1	PXD000265_CombineSearchEngines_psm_threshold_generic_mappedGff.mzid.gz	.	24
10	3116650	3117375	generic|A_OS10T0151800-01_24484	1000	-	3116650	3117375	0	2	8,37	0,688	generic|A_OS10T0151800-01	GSSSSDSSSAAAQVK	not-unique[unknown]	Oryza_sativa.IRGSP-1.0.30.gff3	0	5.87E-05	.	2	684.8150635	684.815509	1	PXD000265_CombineSearchEngines_psm_threshold_generic_mappedGff.mzid.gz	.	4
1	28280	28379	generic|A_OS01T0100700-01_35155	1000	+	28280	28379	0	2	14,16	0,83	generic|A_OS01T0100700-01	GSSNSYALKK	not-unique[unknown]	Oryza_sativa.IRGSP-1.0.30.gff3	0	1.32E-04	.	2	527.7787476	527.7800085	1	PXD000265_CombineSearchEngines_psm_threshold_generic_mappedGff.mzid.gz	.	1
1	25765933	25766050	generic|A_OS01T0641100-01_16401	1000	+	25765933	25766050	0	2	31,5	0,112	generic|A_OS01T0641100-01	VLDEFFLSTAGK	unique	Oryza_sativa.IRGSP-1.0.30.gff3	0	2.51E-05	.	2	663.8562622	663.850636	1	PXD000265_CombineSearchEngines_psm_threshold_generic_mappedGff.mzid.gz	.	5
1	28280	28376	generic|A_OS01T0100700-01_13536	1000	+	28280	28376	0	2	14,13	0,83	generic|A_OS01T0100700-01	GSSNSYALK	not-unique[unknown]	Oryza_sativa.IRGSP-1.0.30.gff3	0	6.36E-05	.	2	463.7325439	463.732527	1	PXD000265_CombineSearchEngines_psm_threshold_generic_mappedGff.mzid.gz	.	17
2	23656442	23656593	generic|A_OS02T0603800-01_48956	1000	-	23656442	23656593	0	2	26,28	0,123	generic|A_OS02T0603800-01	SALGLGTLLMDGLGDTLR	not-unique[unknown]	Oryza_sativa.IRGSP-1.0.30.gff3	0	4.72E-05	0-UNIMOD:730,10-UNIMOD:35	3	708.7271729	708.3942971	1	PXD001030_CombineSearchEngines_psm_threshold_generic_mappedGff.mzid.gz	.	2
2	771656	771808	generic|A_OS02T0114200-01_4024	1000	-	771656	771808	0	2	3,21	0,131	generic|A_OS02T0114200-01	LPNTHDAR	not-unique[unknown]	Oryza_sativa.IRGSP-1.0.30.gff3	0	3.01E-04	.	2	462.2374878	462.238316	1	PXD000265_CombineSearchEngines_psm_threshold_generic_mappedGff.mzid.gz	.	3
10	2482403	2482537	generic|A_OS10T0140200-01_6067	1000	+	2482403	2482537	0	2	21,9	0,125	generic|A_OS10T0140200-01	LALGVSQVEK	not-unique[unknown]	Oryza_sativa.IRGSP-1.0.30.gff3	0	5.77E-05	.	2	522.3083496	522.308407	1	PXD000265_CombineSearchEngines_psm_threshold_generic_mappedGff.mzid.gz	.	1
12	25648667	25649223	generic|A_OS12T0607100-01_78049	1000	+	25648667	25649223	0	2	19,29	0,527	generic|A_OS12T0607100-01	QATLNLGTLGHVAHGK	not-unique[unknown]	Oryza_sativa.IRGSP-1.0.30.gff3	0	2.57E-04	.	3	539.6360474	539.6337568	1	PXD000265_CombineSearchEngines_psm_threshold_generic_mappedGff.mzid.gz	.	4
1	227611	227752	generic|A_OS01T0104400-01_13871	1000	+	227611	227752	0	2	24,12	0,129	generic|A_OS01T0104400-01	SDRDDHTQHWVK	not-unique[unknown]	Oryza_sativa.IRGSP-1.0.30.gff3	0	0.001989959	0-UNIMOD:730,12-UNIMOD:730	4	534.0320435	533.7827825	1	PXD000313_CombineSearchEngines_psm_threshold_generic_mappedGff.mzid.gz	.	12
6	29426917	29427048	generic|A_OS06T0699900-01_36541	1000	-	29426917	29427048	0	2	35,13	0,118	generic|A_OS06T0699900-01	SDCDPAFALLSEYFSR	not-unique[unknown]	Oryza_sativa.IRGSP-1.0.30.gff3	0	2.14E-04	3-UNIMOD:4	3	626.9500122	626.6173285	1	PXD001058_CombineSearchEngines_psm_threshold_generic_mappedGff.mzid.gz	.	1
5	5027266	5027419	generic|A_OS05T0183300-00_54376	1000	-	5027266	5027419	0	2	17,19	0,134	generic|A_OS05T0183300-00	TPASFYLSNFFR	unique	Oryza_sativa.IRGSP-1.0.30.gff3	0	2.47E-05	.	2	725.3599243	725.3616975	1	PXD000265_CombineSearchEngines_psm_threshold_generic_mappedGff.mzid.gz	.	2
2	2903018	2903156	generic|A_OS02T0152600-01_101862	1000	-	2903018	2903156	0	2	15,6	0,132	generic|A_OS02T0152600-01	LHSFGLK	not-unique[unknown]	Oryza_sativa.IRGSP-1.0.30.gff3	0	2.10E-04	0-UNIMOD:730,7-UNIMOD:730	3	470.6274414	470.6290078	1	PXD000313_CombineSearchEngines_psm_threshold_generic_mappedGff.mzid.gz	.	2
5	19720572	19720966	generic|A_OS05T0405000-01_42228	1000	-	19720572	19720966	0	2	22,8	0,386	generic|A_OS05T0405000-01	AMDGLPVTLR	not-unique[unknown]	Oryza_sativa.IRGSP-1.0.30.gff3	0	3.16E-05	2-UNIMOD:35	2	544.791626	544.7920675	1	PXD000265_CombineSearchEngines_psm_threshold_generic_mappedGff.mzid.gz	.	210
1	14514059	14514189	generic|A_OS01T0358400-01_4167	1000	+	14514059	14514189	0	2	15,9	0,121	generic|A_OS01T0358400-01	LGGAFAPK	not-unique[unknown]	Oryza_sativa.IRGSP-1.0.30.gff3	0	0.008283424	0-UNIMOD:730,8-UNIMOD:730	3	456.9519043	456.9534918	1	PXD000313_CombineSearchEngines_psm_threshold_generic_mappedGff.mzid.gz	.	1
3	9072036	9072447	generic|A_OS03T0271200-01_13039	1000	+	9072036	9072447	0	2	12,30	0,381	generic|A_OS03T0271200-01	CLFQLDQGLGLGSK	not-unique[unknown]	Oryza_sativa.IRGSP-1.0.30.gff3	0	2.96E-04	0-UNIMOD:730,1-UNIMOD:4,7-UNIMOD:7,14-UNIMOD:730	3	715.7371826	715.7326438	1	PXD000313_CombineSearchEngines_psm_threshold_generic_mappedGff.mzid.gz	.	4
3	33096739	33097948	generic|A_OS03T0795500-01_73911	1000	+	33096739	33097948	0	2	37,8	0,1201	generic|A_OS03T0795500-01	LHSALFKGPEEDGPK	unique	Oryza_sativa.IRGSP-1.0.30.gff3	0	4.57E-04	.	2	812.9287109	812.9201125	1	PXD000265_CombineSearchEngines_psm_threshold_generic_mappedGff.mzid.gz	.	3
2	4462984	4463212	generic|A_OS02T0180200-01_26488	1000	+	4462984	4463212	0	2	39,3	0,225	generic|A_OS02T0180200-01	VELTEAAMEVGAEK	unique	Oryza_sativa.IRGSP-1.0.30.gff3	0	1.64E-05	8-UNIMOD:35	2	746.8685913	746.863615	1	PXD000265_CombineSearchEngines_psm_threshold_generic_mappedGff.mzid.gz	.	23
6	2652863	2653140	generic|A_OS06T0151600-01_101712	1000	+	2652863	2653140	0	2	8,31	0,246	generic|A_OS06T0151600-01	LPLSGNFGMELAR	not-unique[unknown]	Oryza_sativa.IRGSP-1.0.30.gff3	0	2.24E-05	.	2	702.8726196	702.868837	1	PXD000265_CombineSearchEngines_psm_threshold_generic_mappedGff.mzid.gz	.	2
8	7594461	7594579	generic|A_OS08T0224700-01_35289	1000	+	7594461	7594579	0	2	9,15	0,103	generic|A_OS08T0224700-01	ENLEWLSR	not-unique[unknown]	Oryza_sativa.IRGSP-1.0.30.gff3	0	1.84E-04	0-UNIMOD:730	2	675.869812	675.8695855	1	PXD000313_CombineSearchEngines_psm_threshold_generic_mappedGff.mzid.gz	.	3
1	3822946	3823395	generic|A_OS01T0174300-01_14739	1000	-	3822946	3823395	0	2	3,30	0,419	generic|A_OS01T0174300-01	ATVSHNSQLFR	not-unique[unknown]	Oryza_sativa.IRGSP-1.0.30.gff3	0	3.31E-04	.	2	630.3307495	630.3281935	1	PXD000265_CombineSearchEngines_psm_threshold_generic_mappedGff.mzid.gz	.	12
11	715829	715984	generic|A_OS11T0116000-01_70071	1000	+	715829	715984	0	2	50,1	0,154	generic|A_OS11T0116000-01	CGVNVGFPLSLSTDCSK	not-unique[unknown]	Oryza_sativa.IRGSP-1.0.30.gff3	0	0.001884485	0-UNIMOD:731,1-UNIMOD:4,15-UNIMOD:4,17-UNIMOD:731	3	817.0926135	817.0940235	1	PXD000313_CombineSearchEngines_psm_threshold_generic_mappedGff.mzid.gz	.	7
4	19236828	19236973	generic|A_OS04T0390800-01_88	1000	+	19236828	19236973	0	2	39,24	0,121	generic|A_OS04T0390800-01	VVLLTGASSGLGEHLAYEYAR	not-unique[unknown]	Oryza_sativa.IRGSP-1.0.30.gff3	0	8.54E-05	.	3	736.055603	736.0549321	1	PXD002739_CombineSearchEngines_psm_threshold_generic_mappedGff.mzid.gz	.	8
10	6169199	6170324	generic|A_OS10T0189100-01_195142	1000	-	6169199	6170324	0	2	34,56	0,1069	generic|A_OS10T0189100-01	ELVFTMFGSGAPDFGAASDGDGDRNMLLGR	not-unique[unknown]	Oryza_sativa.IRGSP-1.0.30.gff3	0	1.18E-05	.	3	1035.15369	1035.14645	1	PXD003156_CombineSearchEngines_psm_threshold_generic_mappedGff.mzid.gz	.	1
2	51607	52219	generic|A_OS02T0101000-01_36254	1000	-	51607	52219	0	2	23,16	0,596	generic|A_OS02T0101000-01	VAVWTTVANPLTK	not-unique[unknown]	Oryza_sativa.IRGSP-1.0.30.gff3	0	4.62E-05	.	2	700.4018555	700.400828	1	PXD000265_CombineSearchEngines_psm_threshold_generic_mappedGff.mzid.gz	.	1
9	19400213	19400611	generic|A_OS09T0501200-01_63060	1000	+	19400213	19400611	0	2	50,1	0,397	generic|A_OS09T0501200-01	FVVHNVSELELLMMHNR	not-unique[unknown]	Oryza_sativa.IRGSP-1.0.30.gff3	0	1.94E-05	0-UNIMOD:730	3	791.4212036	791.4221918	1	PXD000313_CombineSearchEngines_psm_threshold_generic_mappedGff.mzid.gz	.	24
12	3156044	3156304	generic|A_OS12T0162500-01_44835	1000	+	3156044	3156304	0	2	4,35	0,225	generic|A_OS12T0162500-01	DALNEALREEVQR	not-unique[unknown]	Oryza_sativa.IRGSP-1.0.30.gff3	0	0.001075048	0-UNIMOD:730	3	616.3345337	616.3356578	1	PXD000313_CombineSearchEngines_psm_threshold_generic_mappedGff.mzid.gz	.	1
3	16630490	16631154	generic|A_OS03T0405900-01_37269	1000	+	16630490	16631154	0	2	12,27	0,637	generic|A_OS03T0405900-01	DGAKVPVSELVGK	not-unique[unknown]	Oryza_sativa.IRGSP-1.0.30.gff3	0	0.00726244	.	2	649.8688965	649.86936	1	PXD000265_CombineSearchEngines_psm_threshold_generic_mappedGff.mzid.gz	.	1
1	1566298	1566424	generic|A_OS01T0128200-01_14829	1000	+	1566298	1566424	0	2	9,18	0,108	generic|A_OS01T0128200-01	LAEKYLSEK	unique	Oryza_sativa.IRGSP-1.0.30.gff3	0	2.73E-05	4-UNIMOD:1	2	561.8063965	561.8056925	1	PXD002291_CombineSearchEngines_psm_threshold_generic_mappedGff.mzid.gz	.	1
3	35817750	35819099	generic|A_OS03T0850800-01_38032	1000	-	35817750	35819099	0	2	7,14	0,1335	generic|A_OS03T0850800-01	WVFYTGR	not-unique[unknown]	Oryza_sativa.IRGSP-1.0.30.gff3	0	0.004531311	0-UNIMOD:730	2	616.8392334	616.8400965	1	PXD000313_CombineSearchEngines_psm_threshold_generic_mappedGff.mzid.gz	.	3
5	19016395	19016518	generic|A_OS05T0391500-01_1914	1000	+	19016395	19016518	0	2	38,1	0,122	generic|A_OS05T0391500-01	KLESTLDGSTGGR	not-unique[unknown]	Oryza_sativa.IRGSP-1.0.30.gff3	0	4.55E-05	.	2	660.8453979	660.841331	1	PXD000265_CombineSearchEngines_psm_threshold_generic_mappedGff.mzid.gz	.	2
2	1081982	1082397	generic|A_OS02T0120800-01_5113	1000	-	1081982	1082397	0	2	20,1	0,414	generic|A_OS02T0120800-01	KWLPELK	not-unique[unknown]	Oryza_sativa.IRGSP-1.0.30.gff3	0	0.001692112	.	2	457.2792664	457.278921	1	PXD000265_CombineSearchEngines_psm_threshold_generic_mappedGff.mzid.gz	.	4
3	13783727	13784544	generic|A_OS03T0356700-01_6399	1000	+	13783727	13784544	0	2	18,18	0,799	generic|A_OS03T0356700-01	VAEFLKPGVAVK	not-unique[unknown]	Oryza_sativa.IRGSP-1.0.30.gff3	0	4.77E-05	.	2	629.3807983	629.3819065	1	PXD000265_CombineSearchEngines_psm_threshold_generic_mappedGff.mzid.gz	.	6
8	2054851	2055360	generic|A_OS08T0136300-01_1831	1000	-	2054851	2055360	0	2	24,3	0,506	generic|A_OS08T0136300-01	LWYEYCFMR	not-unique[unknown]	Oryza_sativa.IRGSP-1.0.30.gff3	0	2.31E-05	6-UNIMOD:4	2	684.2980347	684.2991935	1	PXD002739_CombineSearchEngines_psm_threshold_generic_mappedGff.mzid.gz	.	4
7	29393713	29394470	generic|A_OS07T0691200-01_42317	1000	+	29393713	29394470	0	2	24,15	0,742	generic|A_OS07T0691200-01	FGEDGGLQELLEK	not-unique[unknown]	Oryza_sativa.IRGSP-1.0.30.gff3	0	0.001820555	0-UNIMOD:731,13-UNIMOD:731	3	681.7103994	681.7121251	1	PXD000313_CombineSearchEngines_psm_threshold_generic_mappedGff.mzid.gz	.	6
10	6082294	6082501	generic|A_OS10T0188100-03_1456	1000	-	6082294	6082501	0	2	38,49	0,158	generic|A_OS10T0188100-03	AAGLNESDADEDDEDDDQEDESSPVLAPK	unique	Oryza_sativa.IRGSP-1.0.30.gff3	0	4.71E-04	7-UNIMOD:21	3	1052.746826	1052.743925	1	PXD000923_CombineSearchEngines_psm_threshold_generic_mappedGff.mzid.gz	.	1
5	25230977	25231174	generic|A_OS05T0509500-01_44169	1000	-	25230977	25231174	0	2	18,18	0,179	generic|A_OS05T0509500-01	GGGALSAVAATK	not-unique[unknown]	Oryza_sativa.IRGSP-1.0.30.gff3	0	6.32E-05	.	2	501.7862549	501.782557	1	PXD000265_CombineSearchEngines_psm_threshold_generic_mappedGff.mzid.gz	.	1
6	25417188	25418075	generic|A_OS06T0628500-00_12552	1000	-	25417188	25418075	0	2	26,10	0,877	generic|A_OS06T0628500-00	STPEMWPDLLKK	not-unique[unknown]	Oryza_sativa.IRGSP-1.0.30.gff3	0	8.05E-04	5-UNIMOD:35	2	730.8745728	730.876328	1	PXD000265_CombineSearchEngines_psm_threshold_generic_mappedGff.mzid.gz	.	1
3	33622783	33623819	generic|A_OS03T0805300-01_116392	1000	+	33622783	33623819	0	2	30,9	0,1027	generic|A_OS03T0805300-01	ELLMEESNVQPVK	not-unique[unknown]	Oryza_sativa.IRGSP-1.0.30.gff3	0	0.003135354	4-UNIMOD:35	2	766.3838501	766.3872565	1	PXD000265_CombineSearchEngines_psm_threshold_generic_mappedGff.mzid.gz	.	28
3	21380454	21381877	generic|A_OS03T0581800-01_1232	1000	+	21380454	21381877	0	2	18,18	0,1405	generic|A_OS03T0581800-01	EDKTTEAAPAQA	unique	Oryza_sativa.IRGSP-1.0.30.gff3	0	2.13E-04	.	2	616.293457	616.293683	1	PXD000265_CombineSearchEngines_psm_threshold_generic_mappedGff.mzid.gz	.	2
1	37522839	37522944	generic|A_OS01T0866500-01_71235	1000	-	37522839	37522944	0	2	10,11	0,94	generic|A_OS01T0866500-01	FFEDYKK	not-unique[unknown]	Oryza_sativa.IRGSP-1.0.30.gff3	0	3.53E-04	.	2	488.7417908	488.742364	1	PXD000265_CombineSearchEngines_psm_threshold_generic_mappedGff.mzid.gz	.	15
1	3041856	3043124	generic|A_OS01T0157800-01_117826	1000	-	3041856	3043124	0	2	3,24	0,1244	generic|A_OS01T0157800-01	EAGLLLGVR	not-unique[unknown]	Oryza_sativa.IRGSP-1.0.30.gff3	0	0.008400569	0-UNIMOD:731	2	616.3853724	616.387415	1	PXD000313_CombineSearchEngines_psm_threshold_generic_mappedGff.mzid.gz	.	1
5	13716540	13716751	generic|A_OS05T0304400-01_6259	1000	+	13716540	13716751	0	2	45,9	0,202	generic|A_OS05T0304400-01	NDYYGGDSTSLNLNQLWK	not-unique[unknown]	Oryza_sativa.IRGSP-1.0.30.gff3	0	3.51E-06	.	2	1044.495483	1044.487067	1	PXD003156_CombineSearchEngines_psm_threshold_generic_mappedGff.mzid.gz	.	50
12	3625132	3625307	generic|A_OS12T0171200-01_25330	1000	+	3625132	3625307	0	2	18,30	0,145	generic|A_OS12T0171200-01	ASDADTVVNVHAASEK	not-unique[unknown]	Oryza_sativa.IRGSP-1.0.30.gff3	0	1.07E-04	.	2	807.3981934	807.391916	1	PXD000265_CombineSearchEngines_psm_threshold_generic_mappedGff.mzid.gz	.	1
4	9075710	9076021	generic|A_OS04T0234600-01_35455	1000	-	9075710	9076021	0	2	14,31	0,280	generic|A_OS04T0234600-01	YTGGMVPDVNQLLVK	not-unique[unknown]	Oryza_sativa.IRGSP-1.0.30.gff3	0	3.32E-05	.	2	817.4343872	817.4345375	1	PXD002291_CombineSearchEngines_psm_threshold_generic_mappedGff.mzid.gz	.	3
1	15645994	15648988	generic|A_OS01T0377700-02_4841	1000	+	15645994	15648988	0	2	15,36	0,2958	generic|A_OS01T0377700-02	LSDHQGPLSTGFPLENR	unique	Oryza_sativa.IRGSP-1.0.30.gff3	0	7.46E-06	.	3	623.3166504	623.3147518	1	PXD003156_CombineSearchEngines_psm_threshold_generic_mappedGff.mzid.gz	.	5
5	28874010	28874125	generic|A_OS05T0580000-01_6771	1000	-	28874010	28874125	0	2	5,22	0,93	generic|A_OS05T0580000-01	MDYMELVQK	not-unique[unknown]	Oryza_sativa.IRGSP-1.0.30.gff3	0	2.32E-04	0-UNIMOD:731,9-UNIMOD:731	3	588.9851074	588.9876531	1	PXD000313_CombineSearchEngines_psm_threshold_generic_mappedGff.mzid.gz	.	7
8	5746922	5747857	generic|A_OS08T0199300-01_494	1000	+	5746922	5747857	0	2	9,24	0,911	generic|A_OS08T0199300-01	LGLVGLPNVGK	unique	Oryza_sativa.IRGSP-1.0.30.gff3	0	4.46E-05	.	2	533.8374023	533.834592	1	PXD000265_CombineSearchEngines_psm_threshold_generic_mappedGff.mzid.gz	.	30
12	21497763	21497880	generic|A_OS12T0538900-01_17062	1000	-	21497763	21497880	0	2	5,25	0,92	generic|A_OS12T0538900-01	TTNQTALAQK	not-unique[unknown]	Oryza_sativa.IRGSP-1.0.30.gff3	0	3.03E-04	.	2	538.2919922	538.2907465	1	PXD000265_CombineSearchEngines_psm_threshold_generic_mappedGff.mzid.gz	.	1
2	26931393	26931870	generic|A_OS02T0664000-01_108176	1000	+	26931393	26931870	0	2	30,39	0,438	generic|A_OS02T0664000-01	FKAEYPLFDKVDVNGDNTAPLYK	not-unique[unknown]	Oryza_sativa.IRGSP-1.0.30.gff3	0	3.35E-04	.	3	882.1124878	882.1146275	1	PXD000265_CombineSearchEngines_psm_threshold_generic_mappedGff.mzid.gz	.	1
3	1879627	1880775	generic|A_OS03T0133400-01_57166	1000	+	1879627	1880775	0	2	37,8	0,1140	generic|A_OS03T0133400-01	LQMGQLLDVPLPVCR	unique	Oryza_sativa.IRGSP-1.0.30.gff3	0	4.03E-06	0-UNIMOD:730,14-UNIMOD:4	3	681.7173462	681.7180581	1	PXD000313_CombineSearchEngines_psm_threshold_generic_mappedGff.mzid.gz	.	9
4	30600280	30600913	generic|A_OS04T0605900-01_733	1000	+	30600280	30600913	0	2	33,6	0,627	generic|A_OS04T0605900-01	AKQYAEEYEAQEK	unique	Oryza_sativa.IRGSP-1.0.30.gff3	0	1.62E-05	.	2	793.8734741	793.870277	1	PXD000265_CombineSearchEngines_psm_threshold_generic_mappedGff.mzid.gz	.	6
1	22780325	22780448	generic|A_OS01T0585700-01_55797	1000	+	22780325	22780448	0	2	30,24	0,99	generic|A_OS01T0585700-01	LSSLSTESTGPTLPSDGK	not-unique[unknown]	Oryza_sativa.IRGSP-1.0.30.gff3	0	0.001289303	.	2	888.946106	888.946721	1	PXD000265_CombineSearchEngines_psm_threshold_generic_mappedGff.mzid.gz	.	3
12	3156044	3156289	generic|A_OS12T0162500-01_100145	1000	+	3156044	3156289	0	2	4,20	0,225	generic|A_OS12T0162500-01	DALNEALR	not-unique[unknown]	Oryza_sativa.IRGSP-1.0.30.gff3	0	2.89E-04	0-UNIMOD:730	2	603.3417969	603.343204	1	PXD000313_CombineSearchEngines_psm_threshold_generic_mappedGff.mzid.gz	.	2
4	30600280	30600934	generic|A_OS04T0605900-01_37211	1000	+	30600280	30600934	0	2	33,27	0,627	generic|A_OS04T0605900-01	AKQYAEEYEAQEKELVQLKR	unique	Oryza_sativa.IRGSP-1.0.30.gff3	0	0.004101533	.	4	614.0750732	614.0722235	1	PXD000265_CombineSearchEngines_psm_threshold_generic_mappedGff.mzid.gz	.	1
3	15421780	15422497	generic|A_OS03T0387100-01_8073	1000	+	15421780	15422497	0	2	38,22	0,695	generic|A_OS03T0387100-01	LQSLTPNLGVVYSGMGPDFR	not-unique[unknown]	Oryza_sativa.IRGSP-1.0.30.gff3	0	2.60E-05	15-UNIMOD:35	2	1084.039917	1084.046243	1	PXD000265_CombineSearchEngines_psm_threshold_generic_mappedGff.mzid.gz	.	32
2	26368452	26369519	generic|A_OS02T0653800-01_1169	1000	+	26368452	26369519	0	2	9,24	0,1043	generic|A_OS02T0653800-01	LQLWDTAGQER	not-unique[unknown]	Oryza_sativa.IRGSP-1.0.30.gff3	0	1.92E-05	.	2	658.8325195	658.8333095	1	PXD000265_CombineSearchEngines_psm_threshold_generic_mappedGff.mzid.gz	.	79
10	12069910	12070038	generic|A_OS10T0377800-01_12944	1000	-	12069910	12070038	0	2	27,12	0,116	generic|A_OS10T0377800-01	QGFVWYTNYGSQK	not-unique[unknown]	Oryza_sativa.IRGSP-1.0.30.gff3	0	3.12E-04	.	2	789.3693848	789.37279	1	PXD000265_CombineSearchEngines_psm_threshold_generic_mappedGff.mzid.gz	.	3
2	35882028	35882157	generic|A_OS02T0834000-01_8998	1000	+	35882028	35882157	0	2	25,2	0,127	generic|A_OS02T0834000-01	ASYENVSKK	not-unique[unknown]	Oryza_sativa.IRGSP-1.0.30.gff3	0	5.97E-05	.	2	513.265564	513.266734	1	PXD000265_CombineSearchEngines_psm_threshold_generic_mappedGff.mzid.gz	.	4
3	26209936	26210207	generic|A_OS03T0666200-01_8732	1000	-	26209936	26210207	0	2	33,18	0,253	generic|A_OS03T0666200-01	AWVSTLLATQLVLQAHK	not-unique[unknown]	Oryza_sativa.IRGSP-1.0.30.gff3	0	4.78E-05	.	3	627.0316162	627.0315168	1	PXD002740_CombineSearchEngines_psm_threshold_generic_mappedGff.mzid.gz	.	1
11	21415269	21415378	generic|A_OS11T0571900-01_104175	1000	+	21415269	21415378	0	2	6,24	0,85	generic|A_OS11T0571900-01	SKESQEAELK	not-unique[unknown]	Oryza_sativa.IRGSP-1.0.30.gff3	0	0.001243645	.	2	574.7937622	574.7933175	1	PXD000265_CombineSearchEngines_psm_threshold_generic_mappedGff.mzid.gz	.	1
3	767666	768149	generic|A_OS03T0113700-01_9620	1000	-	767666	768149	0	2	47,4	0,479	generic|A_OS03T0113700-01	SQVFSTAADNQTQVGLK	not-unique[unknown]	Oryza_sativa.IRGSP-1.0.30.gff3	0	1.94E-05	.	2	897.456604	897.4550485	1	PXD000265_CombineSearchEngines_psm_threshold_generic_mappedGff.mzid.gz	.	19
3	5122496	5122626	generic|A_OS03T0197400-01_52404	1000	-	5122496	5122626	0	2	3,42	0,88	generic|A_OS03T0197400-01	AAQMLSGLDLDSGLR	not-unique[unknown]	Oryza_sativa.IRGSP-1.0.30.gff3	0	1.53E-05	.	2	773.9032593	773.898323	1	PXD000265_CombineSearchEngines_psm_threshold_generic_mappedGff.mzid.gz	.	24
[truncated: 49,802 more rows]
