# Supplementary material for: Improvements to the Rice Genome Annotation Through Large-Scale Analysis of RNA-Seq and Proteomics Data Sets
Source: Mol Cell Proteomics. 2018 Oct 5;18(1):86–98. doi: 10.1074/mcp.RA118.000832 (PMC6317475; doi:10.1074/mcp.RA118.000832)
Supplement: supplementary File S1 [file 137847_1_supp_193607_pq87nb.txt]

1	42310112	42310729	generic|C_TCONS_00021896_fr1_16888	1000	-	42310112	42310729	0	3	6,25,8	0,113,609	generic|C_TCONS_00021896_fr1	SDNTSTPVWNSEK	not-unique[unknown]	.	0	0.001296645	.	2	732.836731	732.833702	1	PXD000265_CombineSearchEngines_psm_threshold_generic_mappedGff_add_pos_container_add_totalnovelpep.mzid.gz	.	4
2	21411898	21412555	generic|C_TCONS_00079865_fr1_36591	1000	-	21411898	21412555	0	3	3,54,15	0,248,642	generic|C_TCONS_00079865_fr1	ALNLQLASLVCSGLQPLHNLTVLR	not-unique[unknown]	.	0	2.87E-05	11-UNIMOD:4	3	877.5006104	877.4985358	1	PXD002739_CombineSearchEngines_psm_threshold_generic_mappedGff_add_pos_container_add_totalnovelpep.mzid.gz	.	8
1	641304	641467	generic|D_SRR1618548:JUNC00000591_fr3_16230	1000	-	641304	641467	0	2	75,3	0,160	generic|D_SRR1618548:JUNC00000591_fr3	RVSSLPQSTALPVLPTTTPAAEPSPR	not-unique[unknown]	.	0	1.27E-04	4-UNIMOD:21	4	689.1096802	689.1112922	1	PXD000923_CombineSearchEngines_psm_threshold_generic_mappedGff_add_pos_container_add_totalnovelpep.mzid.gz	.	40
1	3092001	3092129	generic|D_SRR2040569:JUNC00002053_fr2_132831	1000	-	3092001	3092129	0	2	21,30	0,98	generic|D_SRR2040569:JUNC00002053_fr2	ELENAAASAQESLATVK	not-unique[unknown]	.	0	3.44E-04	.	2	866.4424438	866.441606	1	PXD000265_CombineSearchEngines_psm_threshold_generic_mappedGff_add_pos_container_add_totalnovelpep.mzid.gz	.	6
1	3338392	3338824	generic|C_TCONS_00001049_fr1_367740	1000	+	3338392	3338824	0	2	31,5	0,427	generic|C_TCONS_00001049_fr1	AALPYNEETFDR	not-unique[unknown]	.	0	5.78E-05	.	2	713.3346558	713.335877	1	PXD000265_CombineSearchEngines_psm_threshold_generic_mappedGff_add_pos_container_add_totalnovelpep.mzid.gz	.	8
1	3340246	3340844	generic|C_TCONS_00001049_fr1_309100	1000	+	3340246	3340844	0	2	11,25	0,573	generic|C_TCONS_00001049_fr1	GVLMYLSQGNLR	not-unique[unknown]	.	0	3.83E-05	4-UNIMOD:35	2	683.8599854	683.861008	1	PXD000265_CombineSearchEngines_psm_threshold_generic_mappedGff_add_pos_container_add_totalnovelpep.mzid.gz	.	8
1	3340934	3341759	generic|C_TCONS_00001049_fr1_168800	1000	+	3340934	3341759	0	2	14,10	0,815	generic|C_TCONS_00001049_fr1	YLLPTLER	not-unique[unknown]	.	0	0.0016635	.	2	502.7914124	502.7923885	1	PXD000265_CombineSearchEngines_psm_threshold_generic_mappedGff_add_pos_container_add_totalnovelpep.mzid.gz	.	16
1	9071082	9071210	generic|D_SRR1618548:JUNC00005233_fr3_14068	1000	-	9071082	9071210	0	2	26,16	0,112	generic|D_SRR1618548:JUNC00005233_fr3	ASPPPPSTAGSAPK	not-unique[unknown]	.	0	0.007180579	0-UNIMOD:1,2-UNIMOD:40	2	693.8107475	693.818683	1	PXD000923_CombineSearchEngines_psm_threshold_generic_mappedGff_add_pos_container_add_totalnovelpep.mzid.gz	.	60
1	9276417	9276553	generic|D_SRR3090734:JUNC00005366_fr3_29156	1000	-	9276417	9276553	0	2	32,1	0,135	generic|D_SRR3090734:JUNC00005366_fr3	SLEEEQLTAVR	not-unique[unknown]	.	0	3.21E-05	.	2	637.8312988	637.8329745	1	PXD001058_CombineSearchEngines_psm_threshold_generic_mappedGff_add_pos_container_add_totalnovelpep.mzid.gz	.	28
1	9634724	9634843	generic|D_SRR1288365:JUNC00001855_fr1_316168	1000	-	9634724	9634843	0	2	1,29	0,90	generic|D_SRR1288365:JUNC00001855_fr1	VMGGGTLLLR	unique	.	0	6.57E-04	.	2	509.305542	508.7996955	1	PXD003156_CombineSearchEngines_psm_threshold_generic_mappedGff_add_pos_container_add_totalnovelpep.mzid.gz	.	2
1	11030756	11031145	generic|D_SRR3090735:JUNC00005791_fr1_65548	1000	-	11030756	11031145	0	2	21,12	0,377	generic|D_SRR3090735:JUNC00005791_fr1	FCFEVLAGEYR	not-unique[unknown]	.	0	0.001026469	0-UNIMOD:730,2-UNIMOD:4	2	847.927002	847.929314	1	PXD000313_CombineSearchEngines_psm_threshold_generic_mappedGff_add_pos_container_add_totalnovelpep.mzid.gz	.	15
1	11033574	11034034	generic|D_SRR3090733:JUNC00005568_fr3_358502	1000	-	11033574	11034034	0	2	27,6	0,454	generic|D_SRR3090733:JUNC00005568_fr3	FQVTGFSVGGR	not-unique[unknown]	.	0	3.63E-05	.	2	577.800415	577.801281	1	PXD000265_CombineSearchEngines_psm_threshold_generic_mappedGff_add_pos_container_add_totalnovelpep.mzid.gz	.	65
1	15571425	15571569	generic|D_SRR3090736:JUNC00006882_fr3_15885	1000	-	15571425	15571569	0	2	27,6	0,138	generic|D_SRR3090736:JUNC00006882_fr3	LQPETEQRPHK	not-unique[unknown]	.	0	6.94E-04	.	2	681.8592529	681.8598585	1	PXD000265_CombineSearchEngines_psm_threshold_generic_mappedGff_add_pos_container_add_totalnovelpep.mzid.gz	.	21
1	19185965	19186086	generic|D_SRR3090735:JUNC00007879_fr1_330192	1000	-	19185965	19186086	0	2	9,24	0,97	generic|D_SRR3090735:JUNC00007879_fr1	DDFLAMLEESK	not-unique[unknown]	.	0	1.41E-05	0-UNIMOD:730,6-UNIMOD:35,11-UNIMOD:730	3	641.3375854	641.3394111	1	PXD000313_CombineSearchEngines_psm_threshold_generic_mappedGff_add_pos_container_add_totalnovelpep.mzid.gz	.	20
1	24937904	24939946	generic|D_SRR3090737:JUNC00009008_fr2_395588	1000	+	24937904	24939946	0	2	16,23	0,2019	generic|D_SRR3090737:JUNC00009008_fr2	LGNYTEAVADANK	not-unique[unknown]	.	0	1.71E-05	.	2	683.3415527	683.335877	1	PXD000265_CombineSearchEngines_psm_threshold_generic_mappedGff_add_pos_container_add_totalnovelpep.mzid.gz	.	324
1	24939991	24940120	generic|D_SRR3090735:JUNC00010078_fr3_23498	1000	+	24939991	24940120	0	2	2,40	0,89	generic|D_SRR3090735:JUNC00010078_fr3	GAACLRLEEYQTAK	not-unique[unknown]	.	0	1.71E-04	4-UNIMOD:4	2	805.4031982	805.403769	1	PXD001058_CombineSearchEngines_psm_threshold_generic_mappedGff_add_pos_container_add_totalnovelpep.mzid.gz	.	18
1	24940198	24940453	generic|D_SRR3090733:JUNC00009651_fr2_33671	1000	+	24940198	24940453	0	2	7,26	0,229	generic|D_SRR3090733:JUNC00009651_fr2	LAEELSEVPVK	not-unique[unknown]	.	0	4.68E-06	0-UNIMOD:730,11-UNIMOD:730	3	608.0317993	608.0309061	1	PXD000313_CombineSearchEngines_psm_threshold_generic_mappedGff_add_pos_container_add_totalnovelpep.mzid.gz	.	42
1	24940198	24940456	generic|D_SRR3090733:JUNC00009651_fr2_313298	1000	+	24940198	24940456	0	2	7,29	0,229	generic|D_SRR3090733:JUNC00009651_fr2	LAEELSEVPVKK	not-unique[unknown]	.	0	2.64E-04	.	2	671.3911743	671.3848425	1	PXD000265_CombineSearchEngines_psm_threshold_generic_mappedGff_add_pos_container_add_totalnovelpep.mzid.gz	.	70
1	28744100	28744235	generic|D_SRR1944691:JUNC00005506_fr2_107906	1000	+	28744100	28744235	0	2	9,21	0,114	generic|D_SRR1944691:JUNC00005506_fr2	TDQFLDVLER	not-unique[unknown]	.	0	0.004156635	0-UNIMOD:731	2	770.4173218	770.4196405	1	PXD000313_CombineSearchEngines_psm_threshold_generic_mappedGff_add_pos_container_add_totalnovelpep.mzid.gz	.	39
1	29771349	29771555	generic|D_SRR2040569:JUNC00015008_fr2_240730	1000	-	29771349	29771555	0	2	48,18	0,188	generic|D_SRR2040569:JUNC00015008_fr2	ATSDSQVLTTLTTEDLGVSGLK	not-unique[unknown]	.	0	2.04E-04	.	2	1118.583374	1118.581371	1	PXD000265_CombineSearchEngines_psm_threshold_generic_mappedGff_add_pos_container_add_totalnovelpep.mzid.gz	.	12
1	29772894	29773077	generic|D_SRR2040569:JUNC00015010_fr3_332399	1000	-	29772894	29773077	0	2	35,1	0,182	generic|D_SRR2040569:JUNC00015010_fr3	DLLYKDFHTDQK	not-unique[unknown]	.	0	0.008229945	.	3	508.2570496	508.2560601	1	PXD000265_CombineSearchEngines_psm_threshold_generic_mappedGff_add_pos_container_add_totalnovelpep.mzid.gz	.	10
1	31560379	31560505	generic|D_SRR1288365:JUNC00004874_fr5_80702	1000	-	31560379	31560505	0	2	9,21	0,105	generic|D_SRR1288365:JUNC00004874_fr5	RKYQNLDLAR	not-unique[unknown]	.	0	0.006103863	4-UNIMOD:7	2	639.3483276	639.3516645	1	PXD001058_CombineSearchEngines_psm_threshold_generic_mappedGff_add_pos_container_add_totalnovelpep.mzid.gz	.	8
1	31560382	31560505	generic|D_SRR1288365:JUNC00004874_fr5_43494	1000	-	31560382	31560505	0	2	6,21	0,102	generic|D_SRR1288365:JUNC00004874_fr5	KYQNLDLAR	not-unique[unknown]	.	0	0.001657294	3-UNIMOD:7	2	561.3027954	561.301109	1	PXD000265_CombineSearchEngines_psm_threshold_generic_mappedGff_add_pos_container_add_totalnovelpep.mzid.gz	.	16
1	32627422	32627903	generic|D_SRR3090736:JUNC00013910_fr2_16527	1000	+	32627422	32627903	0	2	17,13	0,468	generic|D_SRR3090736:JUNC00013910_fr2	SFSHTLSLGR	not-unique[unknown]	.	0	1.82E-05	7-UNIMOD:21	2	592.7791748	592.7766205	1	PXD000923_CombineSearchEngines_psm_threshold_generic_mappedGff_add_pos_container_add_totalnovelpep.mzid.gz	.	57
1	36381371	36381508	generic|D_SRR3090734:JUNC00016531_fr1_8795	1000	+	36381371	36381508	0	2	25,11	0,126	generic|D_SRR3090734:JUNC00016531_fr1	QSALAADQVSPR	not-unique[unknown]	.	0	2.41E-05	10-UNIMOD:21	2	661.8069458	661.8086495	1	PXD000923_CombineSearchEngines_psm_threshold_generic_mappedGff_add_pos_container_add_totalnovelpep.mzid.gz	.	18
1	38056040	38056647	generic|D_SRR3090733:JUNC00016414_fr2_312503	1000	-	38056040	38056647	0	2	9,27	0,580	generic|D_SRR3090733:JUNC00016414_fr2	VTLHGTDAELYR	not-unique[unknown]	.	0	2.43E-04	.	2	687.8538818	687.8542375	1	PXD000265_CombineSearchEngines_psm_threshold_generic_mappedGff_add_pos_container_add_totalnovelpep.mzid.gz	.	65
1	38056695	38056869	generic|D_SRR2040569:JUNC00020731_fr1_29639	1000	-	38056695	38056869	0	2	20,22	0,152	generic|D_SRR2040569:JUNC00020731_fr1	LLNLHAPEWSGEVR	not-unique[unknown]	.	0	5.91E-05	.	2	810.9326782	810.9282715	1	PXD000265_CombineSearchEngines_psm_threshold_generic_mappedGff_add_pos_container_add_totalnovelpep.mzid.gz	.	26
1	40103235	40103393	generic|D_SRR3090734:JUNC00018938_fr2_23865	1000	-	40103235	40103393	0	2	66,3	0,155	generic|D_SRR3090734:JUNC00018938_fr2	NALNNGLLVDPHDQHALADALLK	not-unique[unknown]	.	0	5.72E-05	.	3	818.1022949	818.1029505	1	PXD000265_CombineSearchEngines_psm_threshold_generic_mappedGff_add_pos_container_add_totalnovelpep.mzid.gz	.	12
2	110954	111259	generic|D_SRR2040570:JUNC00051956_fr1_255791	1000	+	110954	111259	0	2	25,8	0,297	generic|D_SRR2040570:JUNC00051956_fr1	GLFDYPLYGAR	not-unique[unknown]	.	0	4.76E-05	.	2	636.3236084	636.32458	1	PXD000265_CombineSearchEngines_psm_threshold_generic_mappedGff_add_pos_container_add_totalnovelpep.mzid.gz	.	8
2	413724	414515	generic|D_SRR3090734:JUNC00044458_fr3_17117	1000	+	413724	414515	0	2	9,30	0,761	generic|D_SRR3090734:JUNC00044458_fr3	ADLVHSAANLLDR	not-unique[unknown]	.	0	1.59E-05	0-UNIMOD:730	3	566.9851074	566.9861888	1	PXD000313_CombineSearchEngines_psm_threshold_generic_mappedGff_add_pos_container_add_totalnovelpep.mzid.gz	.	26
2	1341705	1342001	generic|D_SRR1618548:JUNC00048361_fr2_22191	1000	+	1341705	1342001	0	2	27,12	0,284	generic|D_SRR1618548:JUNC00048361_fr2	SQGALNYDQVFMR	not-unique[unknown]	.	0	9.18E-04	.	2	764.8539429	764.864279	1	PXD001058_CombineSearchEngines_psm_threshold_generic_mappedGff_add_pos_container_add_totalnovelpep.mzid.gz	.	18
2	1756936	1757064	generic|D_SRR1944694:JUNC00032950_fr1_352446	1000	-	1756936	1757064	0	2	32,1	0,127	generic|D_SRR1944694:JUNC00032950_fr1	ANVDALNNFTR	not-unique[unknown]	.	0	4.61E-05	.	2	617.8120728	617.812376	1	PXD000265_CombineSearchEngines_psm_threshold_generic_mappedGff_add_pos_container_add_totalnovelpep.mzid.gz	.	66
2	1760492	1760802	generic|D_SRR3090733:JUNC00042521_fr2_118774	1000	-	1760492	1760802	0	2	30,6	0,304	generic|D_SRR3090733:JUNC00042521_fr2	KQEGLLQEELQK	not-unique[unknown]	.	0	6.33E-05	0-UNIMOD:730,1-UNIMOD:730,12-UNIMOD:730	4	589.6039429	589.6057115	1	PXD000313_CombineSearchEngines_psm_threshold_generic_mappedGff_add_pos_container_add_totalnovelpep.mzid.gz	.	38
2	1760492	1777055	generic|D_SRR3090733:JUNC00042522_fr1_118776	1000	-	1760492	1777055	0	2	30,6	0,16557	generic|D_SRR3090733:JUNC00042522_fr1	KQEGLLQEELQK	not-unique[unknown]	.	0	6.33E-05	0-UNIMOD:730,1-UNIMOD:730,12-UNIMOD:730	4	589.6039429	589.6057115	1	PXD000313_CombineSearchEngines_psm_threshold_generic_mappedGff_add_pos_container_add_totalnovelpep.mzid.gz	.	10
2	2333290	2333413	generic|D_SRR3090735:JUNC00045159_fr4_28513	1000	-	2333290	2333413	0	2	17,22	0,101	generic|D_SRR3090735:JUNC00045159_fr4	LALNSPGFLNELR	not-unique[unknown]	.	0	1.81E-05	0-UNIMOD:730	3	583.3383179	583.3384508	1	PXD000313_CombineSearchEngines_psm_threshold_generic_mappedGff_add_pos_container_add_totalnovelpep.mzid.gz	.	4
2	3471723	3472505	generic|D_SRR1944690:JUNC00029557_fr2_78331	1000	+	3471723	3472505	0	2	3,36	0,746	generic|D_SRR1944690:JUNC00029557_fr2	QVLAAAVASDPAK	not-unique[unknown]	.	0	2.14E-04	.	2	620.854248	620.848428	1	PXD000265_CombineSearchEngines_psm_threshold_generic_mappedGff_add_pos_container_add_totalnovelpep.mzid.gz	.	25
2	4049837	4049946	generic|D_SRR3090735:JUNC00046290_fr2_8565	1000	+	4049837	4049946	0	2	16,14	0,95	generic|D_SRR3090735:JUNC00046290_fr2	LLVQEGLYEK	not-unique[unknown]	.	0	1.86E-05	.	2	596.3336182	596.3346175	1	PXD000265_CombineSearchEngines_psm_threshold_generic_mappedGff_add_pos_container_add_totalnovelpep.mzid.gz	.	150
2	4049985	4050336	generic|C_TCONS_00066514_fr2_100178	1000	+	4049985	4050336	0	2	33,33	0,318	generic|C_TCONS_00066514_fr2	VGNGLEESTSQGPLLNEAAVQK	not-unique[unknown]	.	0	0.004883246	0-UNIMOD:731,3-UNIMOD:7,22-UNIMOD:731	3	950.8462958	950.8483405	1	PXD000313_CombineSearchEngines_psm_threshold_generic_mappedGff_add_pos_container_add_totalnovelpep.mzid.gz	.	15
2	4051052	4051506	generic|C_TCONS_00066514_fr2_5668	1000	+	4051052	4051506	0	2	22,26	0,428	generic|C_TCONS_00066514_fr2	MANDTNAGLAAYLFTK	not-unique[unknown]	.	0	1.93E-05	1-UNIMOD:35	2	858.9191284	858.916709	1	PXD000265_CombineSearchEngines_psm_threshold_generic_mappedGff_add_pos_container_add_totalnovelpep.mzid.gz	.	92
2	4051739	4051862	generic|C_TCONS_00066514_fr2_5232	1000	+	4051739	4051862	0	2	24,6	0,117	generic|C_TCONS_00066514_fr2	YGMDEYLELK	not-unique[unknown]	.	0	2.92E-05	0-UNIMOD:730,3-UNIMOD:35,10-UNIMOD:730	3	628.9962158	629.0006128	1	PXD000313_CombineSearchEngines_psm_threshold_generic_mappedGff_add_pos_container_add_totalnovelpep.mzid.gz	.	44
2	4834227	4834859	generic|D_SRR3090735:JUNC00046754_fr3_317899	1000	+	4834227	4834859	0	2	6,27	0,605	generic|D_SRR3090735:JUNC00046754_fr3	FPNLLLVEGLK	not-unique[unknown]	.	0	2.02E-05	.	2	621.8766479	621.8764565	1	PXD000265_CombineSearchEngines_psm_threshold_generic_mappedGff_add_pos_container_add_totalnovelpep.mzid.gz	.	28
2	6127256	6140000	generic|D_SRR3090734:JUNC00048372_fr1_56241	1000	-	6127256	6140000	0	2	19,35	0,12709	generic|D_SRR3090734:JUNC00048372_fr1	VWSLGSPDPNFTLDGHSK	not-unique[unknown]	.	0	0.005990821	.	3	652.9833984	652.9865235	1	PXD001058_CombineSearchEngines_psm_threshold_generic_mappedGff_add_pos_container_add_totalnovelpep.mzid.gz	.	2
2	6981458	6981742	generic|D_SRR3090733:JUNC00045695_fr2_16744	1000	+	6981458	6981742	0	2	6,45	0,239	generic|D_SRR3090733:JUNC00045695_fr2	LQVVPLHLPPGDPATER	not-unique[unknown]	.	0	2.93E-05	0-UNIMOD:730	4	536.5617676	536.5598752	1	PXD001030_CombineSearchEngines_psm_threshold_generic_mappedGff_add_pos_container_add_totalnovelpep.mzid.gz	.	96
2	6981787	6983608	generic|D_SRR3090734:JUNC00048805_fr1_273860	1000	+	6981787	6983608	0	2	27,6	0,1815	generic|D_SRR3090734:JUNC00048805_fr1	QLVLEVTSENR	not-unique[unknown]	.	0	4.05E-05	.	2	644.3495483	644.3487915	1	PXD000265_CombineSearchEngines_psm_threshold_generic_mappedGff_add_pos_container_add_totalnovelpep.mzid.gz	.	132
2	10638250	10638356	generic|D_SRR1944696:JUNC00039228_fr1_579	1000	+	10638250	10638356	0	2	17,4	0,102	generic|D_SRR1944696:JUNC00039228_fr1	VYLLANR	not-unique[unknown]	.	0	0.001750383	0-UNIMOD:730	2	576.8527832	576.855746	1	PXD001030_CombineSearchEngines_psm_threshold_generic_mappedGff_add_pos_container_add_totalnovelpep.mzid.gz	.	12
2	12367281	12367409	generic|D_SRR1944692:JUNC00019044_fr3_16151	1000	+	12367281	12367409	0	2	34,17	0,111	generic|D_SRR1944692:JUNC00019044_fr3	LADLLGQLLASEENVER	not-unique[unknown]	.	0	0.004976447	.	3	624.3397217	624.0020621	1	PXD001058_CombineSearchEngines_psm_threshold_generic_mappedGff_add_pos_container_add_totalnovelpep.mzid.gz	.	32
2	14946358	14946631	generic|C_TCONS_00078411_fr3_359415	1000	-	14946358	14946631	0	2	27,3	0,270	generic|C_TCONS_00078411_fr3	LMQFLFLLDK	unique	.	0	0.00497151	2-UNIMOD:35,3-UNIMOD:7	2	642.85522	642.849051	1	PXD003156_CombineSearchEngines_psm_threshold_generic_mappedGff_add_pos_container_add_totalnovelpep.mzid.gz	.	2
2	15677318	15677438	generic|D_SRR2040570:JUNC00060077_fr4_33409	1000	-	15677318	15677438	0	2	10,20	0,100	generic|D_SRR2040570:JUNC00060077_fr4	NLLPCRNPQR	not-unique[unknown]	.	0	0.006809341	5-UNIMOD:4	2	634.3401489	634.3380385	1	PXD002291_CombineSearchEngines_psm_threshold_generic_mappedGff_add_pos_container_add_totalnovelpep.mzid.gz	.	18
2	16204424	16205749	generic|D_SRR3090735:JUNC00050742_fr1_3293	1000	+	16204424	16205749	0	2	44,1	0,1324	generic|D_SRR3090735:JUNC00050742_fr1	ENLLGFLVQVPPLLR	not-unique[unknown]	.	0	1.87E-05	.	2	854.5164185	854.5114405	1	PXD001058_CombineSearchEngines_psm_threshold_generic_mappedGff_add_pos_container_add_totalnovelpep.mzid.gz	.	45
2	19363078	19363603	generic|D_SRR3090739:JUNC00051873_fr1_91818	1000	-	19363078	19363603	0	2	9,33	0,492	generic|D_SRR3090739:JUNC00051873_fr1	LYETHVGMSSTEPK	not-unique[unknown]	.	0	5.36E-04	.	2	789.8824463	789.877052	1	PXD000265_CombineSearchEngines_psm_threshold_generic_mappedGff_add_pos_container_add_totalnovelpep.mzid.gz	.	30
2	19363648	19363909	generic|D_SRR3090739:JUNC00051874_fr1_137282	1000	-	19363648	19363909	0	2	6,63	0,198	generic|D_SRR3090739:JUNC00051874_fr1	YSVQAAGELPYNGLYYDPPEEEK	not-unique[unknown]	.	0	4.11E-05	0-UNIMOD:730,12-UNIMOD:7,23-UNIMOD:730	4	811.1589355	811.156372	1	PXD001030_CombineSearchEngines_psm_threshold_generic_mappedGff_add_pos_container_add_totalnovelpep.mzid.gz	.	22
2	19364752	19365024	generic|D_SRR1618548:JUNC00056237_fr2_15052	1000	-	19364752	19365024	0	2	51,21	0,251	generic|D_SRR1618548:JUNC00056237_fr2	EWAPGAHSAALVGDFNNWNPNADR	not-unique[unknown]	.	0	3.85E-05	0-UNIMOD:730,16-UNIMOD:7	3	972.1339111	972.1318508	1	PXD001030_CombineSearchEngines_psm_threshold_generic_mappedGff_add_pos_container_add_totalnovelpep.mzid.gz	.	44
2	19365024	19365150	generic|D_SRR3090734:JUNC00052603_fr1_6021	1000	-	19365024	19365150	0	2	22,17	0,109	generic|D_SRR3090734:JUNC00052603_fr1	FGFNHSAEGVTYR	not-unique[unknown]	.	0	2.14E-05	0-UNIMOD:730	3	596.9696045	596.9705361	1	PXD001030_CombineSearchEngines_psm_threshold_generic_mappedGff_add_pos_container_add_totalnovelpep.mzid.gz	.	32
2	19752148	19753150	generic|D_SRR3090734:JUNC00052773_fr5_12590	1000	-	19752148	19753150	0	2	34,2	0,1000	generic|D_SRR3090734:JUNC00052773_fr5	PLLLVNLGGPTR	not-unique[unknown]	.	0	0.006569286	.	2	625.3840332	625.3849805	1	PXD002740_CombineSearchEngines_psm_threshold_generic_mappedGff_add_pos_container_add_totalnovelpep.mzid.gz	.	48
2	20871513	20871637	generic|D_SRR3090735:JUNC00052197_fr2_4912	1000	-	20871513	20871637	0	2	6,24	0,100	generic|D_SRR3090735:JUNC00052197_fr2	TTYCHPLMVR	not-unique[unknown]	.	0	2.68E-05	4-UNIMOD:4	2	639.3105469	639.3100975	1	PXD002291_CombineSearchEngines_psm_threshold_generic_mappedGff_add_pos_container_add_totalnovelpep.mzid.gz	.	70
2	23515755	23517164	generic|D_SRR1618548:JUNC00058182_fr1_164053	1000	-	23515755	23517164	0	2	23,13	0,1396	generic|D_SRR1618548:JUNC00058182_fr1	GPDPDLVGLVER	not-unique[unknown]	.	0	0.006049402	0-UNIMOD:731	2	785.9400922	785.94074	1	PXD000313_CombineSearchEngines_psm_threshold_generic_mappedGff_add_pos_container_add_totalnovelpep.mzid.gz	.	21
2	26944388	26945716	generic|D_SRR3090733:JUNC00052629_fr3_325967	1000	+	26944388	26945716	0	2	18,27	0,1301	generic|D_SRR3090733:JUNC00052629_fr3	LVLNPLSSLADLPLK	not-unique[unknown]	.	0	6.52E-05	.	2	796.9829712	796.9847235	1	PXD000265_CombineSearchEngines_psm_threshold_generic_mappedGff_add_pos_container_add_totalnovelpep.mzid.gz	.	33
2	26946087	26946211	generic|D_SRR1618548:JUNC00059893_fr3_2266	1000	+	26946087	26946211	0	2	43,11	0,113	generic|D_SRR1618548:JUNC00059893_fr3	TLQAVFELEALLLTGHCK	not-unique[unknown]	.	0	6.36E-05	17-UNIMOD:4	3	681.7089844	681.7029601	1	PXD002739_CombineSearchEngines_psm_threshold_generic_mappedGff_add_pos_container_add_totalnovelpep.mzid.gz	.	40
2	28716354	28721833	generic|D_SRR3090738:JUNC00057763_fr5_258350	1000	+	28716354	28721833	0	2	5,28	0,5451	generic|D_SRR3090738:JUNC00057763_fr5	GLLVSFFSSAR	not-unique[unknown]	.	0	0.007114385	0-UNIMOD:731	2	744.4287682	744.4298105	1	PXD000313_CombineSearchEngines_psm_threshold_generic_mappedGff_add_pos_container_add_totalnovelpep.mzid.gz	.	2
2	28762055	28762374	generic|D_SRR3090733:JUNC00053474_fr1_53245	1000	+	28762055	28762374	0	2	5,19	0,300	generic|D_SRR3090733:JUNC00053474_fr1	TLYALPLR	not-unique[unknown]	.	0	0.001003094	.	2	473.7911987	473.789649	1	PXD002291_CombineSearchEngines_psm_threshold_generic_mappedGff_add_pos_container_add_totalnovelpep.mzid.gz	.	33
2	29190469	29190876	generic|D_SRR3090734:JUNC00057318_fr4_158637	1000	+	29190469	29190876	0	2	24,15	0,392	generic|D_SRR3090734:JUNC00057318_fr4	MMPDCLTVTSNGR	not-unique[unknown]	.	0	0.004147982	5-UNIMOD:4,11-UNIMOD:7	2	741.822937	741.822913	1	PXD003156_CombineSearchEngines_psm_threshold_generic_mappedGff_add_pos_container_add_totalnovelpep.mzid.gz	.	6
2	29383228	29383380	generic|D_SRR3090735:JUNC00056567_fr1_32535	1000	-	29383228	29383380	0	2	34,8	0,144	generic|D_SRR3090735:JUNC00056567_fr1	TTVANAATAAQTNK	not-unique[unknown]	.	0	2.41E-05	.	2	681.3532715	681.3546065	1	PXD000265_CombineSearchEngines_psm_threshold_generic_mappedGff_add_pos_container_add_totalnovelpep.mzid.gz	.	104
2	30362519	30362674	generic|D_SRR1288369:JUNC00014140_fr5_384390	1000	-	30362519	30362674	0	2	33,30	0,125	generic|D_SRR1288369:JUNC00014140_fr5	MLFVLLGSSSSGLEMSLFFAF	not-unique[unknown]	.	0	0.003272483	1-UNIMOD:35,15-UNIMOD:35	2	1158.084229	1158.070541	1	PXD000265_CombineSearchEngines_psm_threshold_generic_mappedGff_add_pos_container_add_totalnovelpep.mzid.gz	.	4
2	31011518	31013136	generic|D_SRR1948083:JUNC00033845_fr3_390351	1000	-	31011518	31013136	0	2	6,33	0,1585	generic|D_SRR1948083:JUNC00033845_fr3	VFTTALQNMNQER	not-unique[unknown]	.	0	0.005869524	9-UNIMOD:35	2	784.3787231	784.380298	1	PXD000265_CombineSearchEngines_psm_threshold_generic_mappedGff_add_pos_container_add_totalnovelpep.mzid.gz	.	34
2	31014918	31015592	generic|D_SRR1618548:JUNC00062246_fr3_317200	1000	-	31014918	31015592	0	2	18,9	0,665	generic|D_SRR1618548:JUNC00062246_fr3	LSELVENSR	not-unique[unknown]	.	0	0.002539011	0-UNIMOD:731,7-UNIMOD:7	2	676.3702885	676.372158	1	PXD000313_CombineSearchEngines_psm_threshold_generic_mappedGff_add_pos_container_add_totalnovelpep.mzid.gz	.	51
2	31015730	31015856	generic|D_SRR3090734:JUNC00058464_fr1_11976	1000	-	31015730	31015856	0	2	3,33	0,93	generic|D_SRR3090734:JUNC00058464_fr1	EENKHNFEECQK	not-unique[unknown]	.	0	0.003264487	0-UNIMOD:730,4-UNIMOD:730,10-UNIMOD:4,12-UNIMOD:730	4	627.0777588	626.829614	1	PXD000313_CombineSearchEngines_psm_threshold_generic_mappedGff_add_pos_container_add_totalnovelpep.mzid.gz	.	22
2	31017308	31017437	generic|D_SRR1618548:JUNC00062250_fr1_21869	1000	-	31017308	31017437	0	2	27,6	0,123	generic|D_SRR1618548:JUNC00062250_fr1	ELAETELSLLK	not-unique[unknown]	.	0	8.64E-06	0-UNIMOD:730,11-UNIMOD:730	3	618.7049561	618.7063111	1	PXD000313_CombineSearchEngines_psm_threshold_generic_mappedGff_add_pos_container_add_totalnovelpep.mzid.gz	.	39
2	31017578	31018964	generic|D_SRR3090739:JUNC00057657_fr1_133016	1000	-	31017578	31018964	0	2	6,21	0,1365	generic|D_SRR3090739:JUNC00057657_fr1	YNELNDQNK	not-unique[unknown]	.	0	2.51E-04	0-UNIMOD:730,9-UNIMOD:730	3	582.645752	582.6474521	1	PXD000313_CombineSearchEngines_psm_threshold_generic_mappedGff_add_pos_container_add_totalnovelpep.mzid.gz	.	27
2	31019777	31020493	generic|D_SRR3090734:JUNC00058471_fr2_250014	1000	-	31019777	31020493	0	2	48,3	0,713	generic|D_SRR3090734:JUNC00058471_fr2	QVLLQSETLQELTSASK	not-unique[unknown]	.	0	4.07E-06	0-UNIMOD:730,17-UNIMOD:730	3	828.8099976	828.4774078	1	PXD000313_CombineSearchEngines_psm_threshold_generic_mappedGff_add_pos_container_add_totalnovelpep.mzid.gz	.	72
2	31024678	31024864	generic|D_SRR3090735:JUNC00057548_fr2_85295	1000	-	31024678	31024864	0	2	3,33	0,153	generic|D_SRR3090735:JUNC00057548_fr2	LNGFTAELEHQR	not-unique[unknown]	.	0	4.86E-06	0-UNIMOD:730,2-UNIMOD:7	3	573.9697266	573.9704278	1	PXD000313_CombineSearchEngines_psm_threshold_generic_mappedGff_add_pos_container_add_totalnovelpep.mzid.gz	.	16
2	32067859	32068035	generic|D_SRR1944689:JUNC00029063_fr1_242568	1000	+	32067859	32068035	0	2	39,18	0,158	generic|D_SRR1944689:JUNC00029063_fr1	LPSVNEALVVPTQVNYVGK	not-unique[unknown]	.	0	3.00E-04	0-UNIMOD:731,19-UNIMOD:731	3	879.1784797	879.1808111	1	PXD000313_CombineSearchEngines_psm_threshold_generic_mappedGff_add_pos_container_add_totalnovelpep.mzid.gz	.	18
2	33572107	33572549	generic|D_SRR3090733:JUNC00056270_fr3_66081	1000	+	33572107	33572549	0	2	30,12	0,430	generic|D_SRR3090733:JUNC00056270_fr3	GQHLVEVNPQGLSK	not-unique[unknown]	.	0	1.08E-04	.	2	753.4155884	753.4071725	1	PXD000265_CombineSearchEngines_psm_threshold_generic_mappedGff_add_pos_container_add_totalnovelpep.mzid.gz	.	26
2	33781591	33781744	generic|D_SRR1944694:JUNC00043383_fr2_116926	1000	-	33781591	33781744	0	2	32,28	0,125	generic|D_SRR1944694:JUNC00043383_fr2	LTAAAALASGTVLGLHEDSR	not-unique[unknown]	.	0	0.00182387	0-UNIMOD:731	3	753.0838223	753.0866318	1	PXD000313_CombineSearchEngines_psm_threshold_generic_mappedGff_add_pos_container_add_totalnovelpep.mzid.gz	.	98
2	35300495	35301148	generic|D_SRR3090739:JUNC00060790_fr1_12760	1000	+	35300495	35301148	0	2	15,18	0,635	generic|D_SRR3090739:JUNC00060790_fr1	YQNNKPSTPMR	not-unique[unknown]	.	0	1.21E-04	10-UNIMOD:35	2	676.3234253	676.3247895	1	PXD000265_CombineSearchEngines_psm_threshold_generic_mappedGff_add_pos_container_add_totalnovelpep.mzid.gz	.	16
2	35797497	35797599	generic|D_SRR3090738:JUNC00062940_fr3_12162	1000	+	35797497	35797599	0	2	24,6	0,96	generic|D_SRR3090738:JUNC00062940_fr3	FLELLELLQK	not-unique[unknown]	.	0	4.24E-05	.	2	623.3772583	623.3762895	1	PXD001058_CombineSearchEngines_psm_threshold_generic_mappedGff_add_pos_container_add_totalnovelpep.mzid.gz	.	48
2	35800497	35801050	generic|D_SRR3090735:JUNC00061152_fr3_235224	1000	+	35800497	35801050	0	2	9,12	0,541	generic|D_SRR3090735:JUNC00061152_fr3	LDQDLYR	not-unique[unknown]	.	0	5.88E-04	0-UNIMOD:730	2	613.838501	613.8377505	1	PXD000313_CombineSearchEngines_psm_threshold_generic_mappedGff_add_pos_container_add_totalnovelpep.mzid.gz	.	38
3	705042	705189	generic|D_SRR3090733:JUNC00059024_fr3_23923	1000	+	705042	705189	0	2	24,45	0,102	generic|D_SRR3090733:JUNC00059024_fr3	MPSQNLTEESNVAYEEPPVELPK	not-unique[unknown]	.	0	0.001010215	1-UNIMOD:35,3-UNIMOD:21	3	899.7442017	899.7382221	1	PXD000923_CombineSearchEngines_psm_threshold_generic_mappedGff_add_pos_container_add_totalnovelpep.mzid.gz	.	78
3	705874	705984	generic|D_SRR3090734:JUNC00062956_fr3_39864	1000	+	705874	705984	0	2	6,33	0,77	generic|D_SRR3090734:JUNC00062956_fr3	AQVQLPLEVVNLR	not-unique[unknown]	.	0	2.37E-05	0-UNIMOD:730	2	892.0397949	892.0407885	1	PXD000313_CombineSearchEngines_psm_threshold_generic_mappedGff_add_pos_container_add_totalnovelpep.mzid.gz	.	63
3	754747	755474	generic|D_SRR2040568:JUNC00072569_fr1_94899	1000	-	754747	755474	0	2	1,26	0,701	generic|D_SRR2040568:JUNC00072569_fr1	GPLWEEVSR	not-unique[unknown]	.	0	0.003075184	0-UNIMOD:730	2	688.8765259	688.877411	1	PXD000313_CombineSearchEngines_psm_threshold_generic_mappedGff_add_pos_container_add_totalnovelpep.mzid.gz	.	6
3	2265213	2266313	generic|D_SRR3090736:JUNC00062200_fr3_294521	1000	+	2265213	2266313	0	2	27,12	0,1088	generic|D_SRR3090736:JUNC00062200_fr3	ALGVELNKQVGNR	not-unique[unknown]	.	0	0.009763605	.	2	699.4016724	699.3966075	1	PXD000265_CombineSearchEngines_psm_threshold_generic_mappedGff_add_pos_container_add_totalnovelpep.mzid.gz	.	35
3	2598202	2598335	generic|D_SRR3090734:JUNC00064283_fr3_8335	1000	+	2598202	2598335	0	2	19,23	0,110	generic|D_SRR3090734:JUNC00064283_fr3	SLSSLPSAFVLPTR	not-unique[unknown]	.	0	2.04E-05	7-UNIMOD:21	2	777.8991699	777.9000065	1	PXD000923_CombineSearchEngines_psm_threshold_generic_mappedGff_add_pos_container_add_totalnovelpep.mzid.gz	.	96
3	4156589	4157111	generic|C_TCONS_00087721_fr3_77056	1000	+	4156589	4157111	0	2	9,27	0,495	generic|C_TCONS_00087721_fr3	LLEVTYCPDCTR	not-unique[unknown]	.	0	0.004897567	0-UNIMOD:731,7-UNIMOD:4,10-UNIMOD:4	2	915.9542365	915.9552035	1	PXD000313_CombineSearchEngines_psm_threshold_generic_mappedGff_add_pos_container_add_totalnovelpep.mzid.gz	.	18
3	6873145	6873295	generic|D_SRR3090737:JUNC00058475_fr1_122665	1000	-	6873145	6873295	0	2	56,1	0,149	generic|D_SRR3090737:JUNC00058475_fr1	GYSESHAATLGSVLVTNVK	not-unique[unknown]	.	0	1.72E-05	.	2	967.019165	967.0049005	1	PXD000265_CombineSearchEngines_psm_threshold_generic_mappedGff_add_pos_container_add_totalnovelpep.mzid.gz	.	112
3	10209069	10209288	generic|D_SRR3090733:JUNC00064834_fr1_62767	1000	+	10209069	10209288	0	2	14,34	0,185	generic|D_SRR3090733:JUNC00064834_fr1	LLLPNSLQGYVHNSVK	not-unique[unknown]	.	0	1.16E-04	5-UNIMOD:7	2	891.9929199	891.9910645	1	PXD003156_CombineSearchEngines_psm_threshold_generic_mappedGff_add_pos_container_add_totalnovelpep.mzid.gz	.	42
3	10367442	10367611	generic|D_SRR2040570:JUNC00080695_fr2_49925	1000	+	10367442	10367611	0	2	37,23	0,146	generic|D_SRR2040570:JUNC00080695_fr2	LMSGSPDSLPASVEAEENER	not-unique[unknown]	.	0	1.41E-04	5-UNIMOD:21	2	1099.473999	1099.46958	1	PXD000923_CombineSearchEngines_psm_threshold_generic_mappedGff_add_pos_container_add_totalnovelpep.mzid.gz	.	6
3	12220433	12222753	generic|D_SRR1618548:JUNC00074543_fr1_47156	1000	+	12220433	12222753	0	2	44,10	0,2310	generic|D_SRR1618548:JUNC00074543_fr1	RPAVALVSTDGNWLTFMK	not-unique[unknown]	.	0	7.10E-05	0-UNIMOD:730,17-UNIMOD:35,18-UNIMOD:730	4	658.369812	658.370065	1	PXD001030_CombineSearchEngines_psm_threshold_generic_mappedGff_add_pos_container_add_totalnovelpep.mzid.gz	.	12
3	12448736	12448908	generic|D_SRR1618548:JUNC00074714_fr2_131920	1000	-	12448736	12448908	0	2	39,51	0,121	generic|D_SRR1618548:JUNC00074714_fr2	LLCSLDASDNLGFGPYQAFFLGGGGGGGSR	not-unique[unknown]	.	0	2.92E-05	0-UNIMOD:730,3-UNIMOD:4	4	824.4089355	824.409329	1	PXD001030_CombineSearchEngines_psm_threshold_generic_mappedGff_add_pos_container_add_totalnovelpep.mzid.gz	.	4
3	12449028	12449193	generic|C_TCONS_00099471_fr3_732	1000	-	12449028	12449193	0	2	11,55	0,110	generic|C_TCONS_00099471_fr3	TLFVPQYVDSNLLLFVQLGEVK	unique	.	0	0.002965253	.	2	1261.712407	1261.698879	1	PXD002739_CombineSearchEngines_psm_threshold_generic_mappedGff_add_pos_container_add_totalnovelpep.mzid.gz	.	13
3	13297488	13298068	generic|D_SRR1618548:JUNC00075345_fr1_53548	1000	+	13297488	13298068	0	2	36,18	0,562	generic|D_SRR1618548:JUNC00075345_fr1	VATVVSANLPLQSTSPLR	not-unique[unknown]	.	0	1.58E-05	.	2	927.0267944	927.028183	1	PXD000265_CombineSearchEngines_psm_threshold_generic_mappedGff_add_pos_container_add_totalnovelpep.mzid.gz	.	14
3	13786557	13787165	generic|D_SRR3090739:JUNC00070141_fr3_403	1000	+	13786557	13787165	0	2	16,119	0,489	generic|D_SRR3090739:JUNC00070141_fr3	SSPMAGDADTAELTPSAASPLSEGASEFSADKDAPGDGALSEGGR	not-unique[unknown]	.	0	1.53E-04	19-UNIMOD:21	5	872.9820557	872.7801957	1	PXD000923_CombineSearchEngines_psm_threshold_generic_mappedGff_add_pos_container_add_totalnovelpep.mzid.gz	.	6
3	13945330	13945430	generic|D_SRR1948083:JUNC00041198_fr3_89566	1000	-	13945330	13945430	0	2	1,20	0,80	generic|D_SRR1948083:JUNC00041198_fr3	LDEHLDR	not-unique[unknown]	.	0	2.67E-04	0-UNIMOD:730	3	401.2193604	401.2207948	1	PXD000313_CombineSearchEngines_psm_threshold_generic_mappedGff_add_pos_container_add_totalnovelpep.mzid.gz	.	33
3	13947481	13947631	generic|D_SRR3090734:JUNC00071190_fr1_708	1000	-	13947481	13947631	0	2	15,18	0,132	generic|D_SRR3090734:JUNC00071190_fr1	NPLNLLPSFDK	not-unique[unknown]	.	0	1.05E-04	.	2	629.3464966	629.34552	1	PXD000265_CombineSearchEngines_psm_threshold_generic_mappedGff_add_pos_container_add_totalnovelpep.mzid.gz	.	12
3	22165052	22168283	generic|D_SRR3090734:JUNC00073726_fr3_327285	1000	-	22165052	22168283	0	2	27,15	0,3216	generic|D_SRR3090734:JUNC00073726_fr3	LDADKVTETADFQR	not-unique[unknown]	.	0	1.56E-05	.	2	804.9000244	804.896835	1	PXD000265_CombineSearchEngines_psm_threshold_generic_mappedGff_add_pos_container_add_totalnovelpep.mzid.gz	.	22
3	22418134	22418391	generic|D_SRR3090734:JUNC00073824_fr3_296324	1000	-	22418134	22418391	0	2	29,16	0,241	generic|D_SRR3090734:JUNC00073824_fr3	NTLYVGGLAEEVDEK	not-unique[unknown]	.	0	2.44E-05	.	2	818.9064941	818.9068635	1	PXD000265_CombineSearchEngines_psm_threshold_generic_mappedGff_add_pos_container_add_totalnovelpep.mzid.gz	.	72
3	25036948	25037091	generic|D_SRR1618548:JUNC00078994_fr3_37095	1000	+	25036948	25037091	0	2	14,16	0,127	generic|D_SRR1618548:JUNC00078994_fr3	AYYFGYLLHR	not-unique[unknown]	.	0	0.004005326	.	3	434.892395	434.8924991	1	PXD002291_CombineSearchEngines_psm_threshold_generic_mappedGff_add_pos_container_add_totalnovelpep.mzid.gz	.	169
3	25038309	25038644	generic|D_SRR3090736:JUNC00072366_fr1_202944	1000	+	25038309	25038644	0	2	3,33	0,302	generic|D_SRR3090736:JUNC00072366_fr1	QLDVNTEVGVVR	not-unique[unknown]	.	0	5.71E-05	0-UNIMOD:730	2	816.963562	816.9647465	1	PXD000313_CombineSearchEngines_psm_threshold_generic_mappedGff_add_pos_container_add_totalnovelpep.mzid.gz	.	18
3	25040026	25040158	generic|C_TCONS_00092707_fr1_51489	1000	+	25040026	25040158	0	2	45,9	0,123	generic|C_TCONS_00092707_fr1	HGSYDKLDDDGLAPPGTR	not-unique[unknown]	.	0	1.85E-05	3-UNIMOD:21	3	665.2958374	665.2932241	1	PXD000923_CombineSearchEngines_psm_threshold_generic_mappedGff_add_pos_container_add_totalnovelpep.mzid.gz	.	4
3	26071769	26071929	generic|D_SRR1618548:JUNC00079372_fr1_8114	1000	-	26071769	26071929	0	2	15,12	0,148	generic|D_SRR1618548:JUNC00079372_fr1	AAFKLSEEK	unique	.	0	2.68E-05	4-UNIMOD:1	2	532.786499	532.7847645	1	PXD002739_CombineSearchEngines_psm_threshold_generic_mappedGff_add_pos_container_add_totalnovelpep.mzid.gz	.	3
3	26071974	26072125	generic|D_SRR1618548:JUNC00079373_fr3_57167	1000	-	26071974	26072125	0	2	24,36	0,115	generic|D_SRR1618548:JUNC00079373_fr3	LLHTLSVPGQLQFFFAPGGR	unique	.	0	2.25E-05	.	3	729.0682373	729.0687421	1	PXD000265_CombineSearchEngines_psm_threshold_generic_mappedGff_add_pos_container_add_totalnovelpep.mzid.gz	.	81
3	27167215	27167329	generic|D_SRR2040568:JUNC00086459_fr4_10436	1000	-	27167215	27167329	0	2	22,8	0,106	generic|D_SRR2040568:JUNC00086459_fr4	LAFTNTVSLK	unique	.	0	0.008799696	.	2	547.3182373	547.316232	1	PXD003156_CombineSearchEngines_psm_threshold_generic_mappedGff_add_pos_container_add_totalnovelpep.mzid.gz	.	9
3	29255376	29256095	generic|D_SRR2040569:JUNC00091675_fr3_174182	1000	+	29255376	29256095	0	2	21,30	0,689	generic|D_SRR2040569:JUNC00091675_fr3	AYDDQDTDSAQSGAPTK	not-unique[unknown]	.	0	9.90E-05	.	2	885.3735962	885.3766565	1	PXD000265_CombineSearchEngines_psm_threshold_generic_mappedGff_add_pos_container_add_totalnovelpep.mzid.gz	.	6
3	29257674	29257794	generic|D_SRR3090735:JUNC00075235_fr1_167574	1000	+	29257674	29257794	0	2	18,24	0,96	generic|D_SRR3090735:JUNC00075235_fr1	SNDLAQALVGVYAK	not-unique[unknown]	.	0	4.42E-05	.	2	724.8878174	724.8908195	1	PXD000265_CombineSearchEngines_psm_threshold_generic_mappedGff_add_pos_container_add_totalnovelpep.mzid.gz	.	44
3	29258556	29258673	generic|D_SRR3090733:JUNC00071822_fr3_446	1000	+	29258556	29258673	0	2	6,24	0,93	generic|D_SRR3090733:JUNC00071822_fr3	ALADPNVDVR	not-unique[unknown]	.	0	4.83E-05	.	2	535.2830811	535.285463	1	PXD000265_CombineSearchEngines_psm_threshold_generic_mappedGff_add_pos_container_add_totalnovelpep.mzid.gz	.	44
3	29306126	29306338	generic|D_SRR3090734:JUNC00076569_fr1_6542	1000	+	29306126	29306338	0	2	75,15	0,197	generic|D_SRR3090734:JUNC00076569_fr1	VEAAPAAGAGAAANADSPTSVLEDELSECK	not-unique[unknown]	.	0	1.24E-04	17-UNIMOD:21,29-UNIMOD:4	3	994.4493408	994.4409078	1	PXD000923_CombineSearchEngines_psm_threshold_generic_mappedGff_add_pos_container_add_totalnovelpep.mzid.gz	.	49
3	30902383	30902498	generic|D_SRR2040569:JUNC00093009_fr1_996	1000	-	30902383	30902498	0	2	38,4	0,111	generic|D_SRR2040569:JUNC00093009_fr1	EVSATGALVEGDAK	not-unique[unknown]	.	0	7.42E-06	0-UNIMOD:730,14-UNIMOD:730	2	978.0455933	978.0488995	1	PXD000313_CombineSearchEngines_psm_threshold_generic_mappedGff_add_pos_container_add_totalnovelpep.mzid.gz	.	32
3	30902561	30902798	generic|D_SRR1618548:JUNC00082286_fr2_53124	1000	-	30902561	30902798	0	2	41,76	0,161	generic|D_SRR1618548:JUNC00082286_fr2	AGAVSVVVVHAQHGPDHFVYPVAAHALAYAPASALESMR	unique	.	0	4.99E-05	.	5	800.0153198	800.0125659	1	PXD002739_CombineSearchEngines_psm_threshold_generic_mappedGff_add_pos_container_add_totalnovelpep.mzid.gz	.	15
3	30902561	30902798	generic|D_SRR1618548:JUNC00082286_fr2_53124	1000	-	30902561	30902798	0	2	44,76	0,161	generic|D_SRR1618548:JUNC00082286_fr2	AGAVSVVVVHAQHGPDHFVYPVAAHAALAYAPASALESMR	unique	.	0	4.99E-05	.	5	800.0153198	800.0125659	1	PXD002739_CombineSearchEngines_psm_threshold_generic_mappedGff_add_pos_container_add_totalnovelpep.mzid.gz	.	15
3	32387331	32387920	generic|D_SRR1944694:JUNC00056961_fr4_71433	1000	-	32387331	32387920	0	2	30,78	0,511	generic|D_SRR1944694:JUNC00056961_fr4	VCSLCLPLFNNGLEECGLADVGQADDAGAEAHANPR	not-unique[unknown]	.	0	0.004727164	0-UNIMOD:730,2-UNIMOD:4,5-UNIMOD:4,10-UNIMOD:7,11-UNIMOD:7,16-UNIMOD:4,34-UNIMOD:7	4	1037.72644	1037.729168	1	PXD000313_CombineSearchEngines_psm_threshold_generic_mappedGff_add_pos_container_add_totalnovelpep.mzid.gz	.	12
3	32672552	32673694	generic|D_SRR3090733:JUNC00073849_fr2_20814	1000	+	32672552	32673694	0	2	10,11	0,1131	generic|D_SRR3090733:JUNC00073849_fr2	LKLGQPK	not-unique[unknown]	.	0	0.00373277	2-UNIMOD:1	2	413.2633972	413.2632715	1	PXD002291_CombineSearchEngines_psm_threshold_generic_mappedGff_add_pos_container_add_totalnovelpep.mzid.gz	.	33
3	34690000	34690303	generic|D_SRR1944695:JUNC00062985_fr1_254618	1000	-	34690000	34690303	0	2	24,9	0,294	generic|D_SRR1944695:JUNC00062985_fr1	LLQQGQGLPKK	not-unique[unknown]	.	0	0.001182128	6-UNIMOD:7	2	605.8604736	605.861339	1	PXD000265_CombineSearchEngines_psm_threshold_generic_mappedGff_add_pos_container_add_totalnovelpep.mzid.gz	.	6
3	36283610	36283803	generic|D_SRR3090733:JUNC00076455_fr2_290063	1000	-	36283610	36283803	0	2	68,1	0,192	generic|D_SRR3090733:JUNC00076455_fr2	AVAALSAGNDDFVGTMLAEALDK	not-unique[unknown]	.	0	2.68E-05	16-UNIMOD:35	2	1148.061523	1148.062291	1	PXD000265_CombineSearchEngines_psm_threshold_generic_mappedGff_add_pos_container_add_totalnovelpep.mzid.gz	.	44
4	4406875	4407041	generic|D_SRR1618548:JUNC00086906_fr1_33956	1000	+	4406875	4407041	0	2	37,14	0,152	generic|D_SRR1618548:JUNC00086906_fr1	DATMHVSDGALHGYDSK	not-unique[unknown]	.	0	0.001215498	4-UNIMOD:35	3	607.2682495	607.2686998	1	PXD000265_CombineSearchEngines_psm_threshold_generic_mappedGff_add_pos_container_add_totalnovelpep.mzid.gz	.	20
4	4407041	4407212	generic|D_SRR1618548:JUNC00086907_fr3_291626	1000	+	4407041	4407212	0	2	39,12	0,159	generic|D_SRR1618548:JUNC00086907_fr3	LELEPEHASLPDNVAEK	not-unique[unknown]	.	0	3.38E-04	.	3	630.9885864	630.9863005	1	PXD000265_CombineSearchEngines_psm_threshold_generic_mappedGff_add_pos_container_add_totalnovelpep.mzid.gz	.	136
4	4407281	4407392	generic|D_SRR3090739:JUNC00080832_fr1_75146	1000	+	4407281	4407392	0	2	28,11	0,100	generic|D_SRR3090739:JUNC00080832_fr1	CQLAVASYDAHGR	not-unique[unknown]	.	0	8.88E-05	0-UNIMOD:730,1-UNIMOD:4,8-UNIMOD:730	4	514.7739258	514.776804	1	PXD001030_CombineSearchEngines_psm_threshold_generic_mappedGff_add_pos_container_add_totalnovelpep.mzid.gz	.	279
4	4407482	4407621	generic|D_SRR3090735:JUNC00080820_fr1_7308	1000	+	4407482	4407621	0	2	36,9	0,130	generic|D_SRR3090735:JUNC00080820_fr1	DVDLYLWAPTAQDVR	not-unique[unknown]	.	0	8.94E-05	0-UNIMOD:730	3	689.3617554	689.3668441	1	PXD001030_CombineSearchEngines_psm_threshold_generic_mappedGff_add_pos_container_add_totalnovelpep.mzid.gz	.	21
4	4408193	4408312	generic|D_SRR1618548:JUNC00086912_fr1_297619	1000	+	4408193	4408312	0	2	15,18	0,101	generic|D_SRR1618548:JUNC00086912_fr1	AFTFQDSAGLR	not-unique[unknown]	.	0	4.58E-05	.	2	606.8074341	606.8040205	1	PXD000265_CombineSearchEngines_psm_threshold_generic_mappedGff_add_pos_container_add_totalnovelpep.mzid.gz	.	917
4	4412753	4414120	generic|D_SRR1618548:JUNC00086926_fr2_212722	1000	+	4412753	4414120	0	2	72,42	0,1325	generic|D_SRR1618548:JUNC00086926_fr2	DSVNGGNPFGNPLQQGFSTGLFLEPNGYYQGNEADTRR	not-unique[unknown]	.	0	1.02E-05	7-UNIMOD:7,26-UNIMOD:7	3	1373.639358	1373.629882	1	PXD003156_CombineSearchEngines_psm_threshold_generic_mappedGff_add_pos_container_add_totalnovelpep.mzid.gz	.	12
4	4414120	4415164	generic|D_SRR1618548:JUNC00086928_fr1_189812	1000	+	4414120	4415164	0	2	30,24	0,1020	generic|D_SRR1618548:JUNC00086928_fr1	ELATYADHLQLGLAGNLK	not-unique[unknown]	.	0	7.60E-04	.	3	643.0188599	643.0142998	1	PXD000265_CombineSearchEngines_psm_threshold_generic_mappedGff_add_pos_container_add_totalnovelpep.mzid.gz	.	210
4	9091209	9119318	generic|D_SRR1944693:JUNC00060726_fr3_55683	1000	-	9091209	9119318	0	2	15,9	0,28100	generic|D_SRR1944693:JUNC00060726_fr3	LVNMVVNR	not-unique[unknown]	.	0	1.12E-04	4-UNIMOD:35	2	480.768158	480.7683945	1	PXD000265_CombineSearchEngines_psm_threshold_generic_mappedGff_add_pos_container_add_totalnovelpep.mzid.gz	.	3
4	9098785	9206962	generic|D_SRR1944691:JUNC00038165_fr1_346931	1000	-	9098785	9206962	0	2	6,15	0,108162	generic|D_SRR1944691:JUNC00038165_fr1	LLLQQVR	not-unique[unknown]	.	0	0.002421986	0-UNIMOD:730	2	587.383728	587.3846755	1	PXD000313_CombineSearchEngines_psm_threshold_generic_mappedGff_add_pos_container_add_totalnovelpep.mzid.gz	.	4
4	11237848	11239492	generic|C_TCONS_00109942_fr1_190210	1000	+	11237848	11239492	0	2	30,6	0,1638	generic|C_TCONS_00109942_fr1	HSESPLTGMDLR	unique	.	0	4.16E-06	0-UNIMOD:730,9-UNIMOD:35	3	554.9511719	554.9522681	1	PXD000313_CombineSearchEngines_psm_threshold_generic_mappedGff_add_pos_container_add_totalnovelpep.mzid.gz	.	6
4	19603324	19603453	generic|D_SRR3090734:JUNC00084923_fr1_142200	1000	-	19603324	19603453	0	2	39,9	0,120	generic|D_SRR3090734:JUNC00084923_fr1	HAQLPDEAKELDKELR	not-unique[unknown]	.	0	4.54E-05	.	3	631.3319702	631.3339235	1	PXD000265_CombineSearchEngines_psm_threshold_generic_mappedGff_add_pos_container_add_totalnovelpep.mzid.gz	.	24
4	19679217	19679397	generic|D_SRR3090733:JUNC00079644_fr3_90886	1000	+	19679217	19679397	0	2	27,42	0,138	generic|D_SRR3090733:JUNC00079644_fr3	LNLGQAVSEGTVNNETLGYFLGR	not-unique[unknown]	.	0	6.17E-05	.	3	818.0855103	818.0870748	1	PXD000265_CombineSearchEngines_psm_threshold_generic_mappedGff_add_pos_container_add_totalnovelpep.mzid.gz	.	20
4	21597034	21597137	generic|C_TCONS_00111998_fr3_17732	1000	+	21597034	21597137	0	2	9,15	0,88	generic|C_TCONS_00111998_fr3	ATKVMFER	unique	.	0	5.13E-04	3-UNIMOD:1	2	512.2694702	512.268228	1	PXD002739_CombineSearchEngines_psm_threshold_generic_mappedGff_add_pos_container_add_totalnovelpep.mzid.gz	.	3
4	21993516	21993650	generic|D_SRR3090737:JUNC00075026_fr5_68163	1000	-	21993516	21993650	0	2	48,6	0,128	generic|D_SRR3090737:JUNC00075026_fr5	AGKLNMSLQRTLVLDSLR	not-unique[unknown]	.	0	0.00161778	9-UNIMOD:7	2	1008.574951	1008.567149	1	PXD000265_CombineSearchEngines_psm_threshold_generic_mappedGff_add_pos_container_add_totalnovelpep.mzid.gz	.	40
4	23242903	23243056	generic|D_SRR1618548:JUNC00091844_fr5_2109	1000	-	23242903	23243056	0	2	15,30	0,123	generic|D_SRR1618548:JUNC00091844_fr5	RVVCGLDGVEEEERR	not-unique[unknown]	.	0	0.002846969	4-UNIMOD:4	2	901.9412842	901.9443245	1	PXD001058_CombineSearchEngines_psm_threshold_generic_mappedGff_add_pos_container_add_totalnovelpep.mzid.gz	.	8
4	26714486	26714616	generic|D_SRR3090738:JUNC00089657_fr1_6368	1000	-	26714486	26714616	0	2	15,39	0,91	generic|D_SRR3090738:JUNC00089657_fr1	ASLSEGGNLNYQDTQTTR	not-unique[unknown]	.	0	2.09E-05	2-UNIMOD:21	2	903.3944702	903.388716	1	PXD000923_CombineSearchEngines_psm_threshold_generic_mappedGff_add_pos_container_add_totalnovelpep.mzid.gz	.	104
4	27080008	27080929	generic|D_SRR2040568:JUNC00101902_fr3_94902	1000	-	27080008	27080929	0	2	1,26	0,895	generic|D_SRR2040568:JUNC00101902_fr3	GPLWEEVSR	not-unique[unknown]	.	0	0.003075184	0-UNIMOD:730	2	688.8765259	688.877411	1	PXD000313_CombineSearchEngines_psm_threshold_generic_mappedGff_add_pos_container_add_totalnovelpep.mzid.gz	.	14
4	27359987	27360491	generic|C_TCONS_00113646_fr3_158343	1000	+	27359987	27360491	0	2	36,6	0,498	generic|C_TCONS_00113646_fr3	AHSVAVSAGDTEAK	unique	.	0	2.17E-04	.	2	671.8342896	671.833506	1	PXD000265_CombineSearchEngines_psm_threshold_generic_mappedGff_add_pos_container_add_totalnovelpep.mzid.gz	.	2
4	28409855	28411241	generic|D_SRR3090737:JUNC00078204_fr5_1304	1000	-	28409855	28411241	0	2	7,38	0,1348	generic|D_SRR3090737:JUNC00078204_fr5	NLPDPDAEVLALSPK	not-unique[unknown]	.	0	2.08E-05	13-UNIMOD:21	2	829.9096069	829.905486	1	PXD000923_CombineSearchEngines_psm_threshold_generic_mappedGff_add_pos_container_add_totalnovelpep.mzid.gz	.	25
4	30226496	30227127	generic|D_SRR3090734:JUNC00090279_fr1_13830	1000	-	30226496	30227127	0	2	2,46	0,585	generic|D_SRR3090734:JUNC00090279_fr1	ECSETETEDDAELLQR	not-unique[unknown]	.	0	2.31E-05	2-UNIMOD:4,3-UNIMOD:21	2	1002.898132	1002.890633	1	PXD000923_CombineSearchEngines_psm_threshold_generic_mappedGff_add_pos_container_add_totalnovelpep.mzid.gz	.	48
4	30799387	30799651	generic|D_SRR3090737:JUNC00079133_fr2_162321	1000	-	30799387	30799651	0	2	21,30	0,234	generic|D_SRR3090737:JUNC00079133_fr2	TQEKDADAMQVDNAAEK	not-unique[unknown]	.	0	3.20E-04	9-UNIMOD:35	3	627.28125	627.2827891	1	PXD000265_CombineSearchEngines_psm_threshold_generic_mappedGff_add_pos_container_add_totalnovelpep.mzid.gz	.	40
4	31505569	31505701	generic|D_SRR3090738:JUNC00092271_fr2_332671	1000	-	31505569	31505701	0	2	11,40	0,92	generic|D_SRR3090738:JUNC00092271_fr2	VLGLLPQAPVLFSGSVR	not-unique[unknown]	.	0	2.86E-05	.	2	877.0237427	877.0221725	1	PXD000265_CombineSearchEngines_psm_threshold_generic_mappedGff_add_pos_container_add_totalnovelpep.mzid.gz	.	30
4	31508421	31508687	generic|D_SRR3090733:JUNC00085695_fr1_131228	1000	-	31508421	31508687	0	2	30,21	0,245	generic|D_SRR3090733:JUNC00085695_fr1	HDLDLLPGGDLTELGER	not-unique[unknown]	.	0	6.42E-06	0-UNIMOD:730	3	719.0496216	718.7163158	1	PXD000313_CombineSearchEngines_psm_threshold_generic_mappedGff_add_pos_container_add_totalnovelpep.mzid.gz	.	48
4	32371956	32372125	generic|D_SRR3090733:JUNC00086353_fr1_76769	1000	-	32371956	32372125	0	2	48,9	0,160	generic|D_SRR3090733:JUNC00086353_fr1	LALGTLALEDALSTGSPLR	not-unique[unknown]	.	0	1.92E-05	.	2	949.5316772	949.5332985	1	PXD000265_CombineSearchEngines_psm_threshold_generic_mappedGff_add_pos_container_add_totalnovelpep.mzid.gz	.	28
4	32373684	32373830	generic|D_SRR3090733:JUNC00086355_fr1_32383	1000	-	32373684	32373830	0	2	30,24	0,122	generic|D_SRR3090733:JUNC00086355_fr1	LRDELQQKDEETSQQVEK	not-unique[unknown]	.	0	9.31E-05	.	3	735.0317383	735.0327501	1	PXD000265_CombineSearchEngines_psm_threshold_generic_mappedGff_add_pos_container_add_totalnovelpep.mzid.gz	.	60
4	32790518	32790788	generic|D_SRR3090739:JUNC00090771_fr1_163529	1000	+	32790518	32790788	0	2	17,10	0,260	generic|D_SRR3090739:JUNC00090771_fr1	HADLALYVR	not-unique[unknown]	.	0	2.03E-04	.	2	529.2931519	529.293087	1	PXD001058_CombineSearchEngines_psm_threshold_generic_mappedGff_add_pos_container_add_totalnovelpep.mzid.gz	.	24
4	34945635	34945744	generic|C_TCONS_00115773_fr2_72799	1000	+	34945635	34945744	0	2	15,15	0,94	generic|C_TCONS_00115773_fr2	VLFDDDCNPR	not-unique[unknown]	.	0	6.94E-06	0-UNIMOD:730,7-UNIMOD:4	2	777.8786621	777.879825	1	PXD000313_CombineSearchEngines_psm_threshold_generic_mappedGff_add_pos_container_add_totalnovelpep.mzid.gz	.	9
4	34947003	34947371	generic|C_TCONS_00115773_fr2_287229	1000	+	34947003	34947371	0	2	9,33	0,335	generic|C_TCONS_00115773_fr2	DLETPSYELMDLPR	not-unique[unknown]	.	0	0.005943841	0-UNIMOD:731,10-UNIMOD:35	2	1000.004915	1000.003404	1	PXD000313_CombineSearchEngines_psm_threshold_generic_mappedGff_add_pos_container_add_totalnovelpep.mzid.gz	.	8
5	2837526	2837646	generic|D_SRR3090735:JUNC00094094_fr1_153628	1000	-	2837526	2837646	0	2	33,3	0,117	generic|D_SRR3090735:JUNC00094094_fr1	THVTNEGTALVK	not-unique[unknown]	.	0	3.44E-04	.	2	635.3426514	635.34351	1	PXD000265_CombineSearchEngines_psm_threshold_generic_mappedGff_add_pos_container_add_totalnovelpep.mzid.gz	.	9
5	2838446	2838553	generic|D_SRR3090734:JUNC00095677_fr1_35372	1000	-	2838446	2838553	0	2	9,18	0,89	generic|D_SRR3090734:JUNC00095677_fr1	GAVLALLDK	not-unique[unknown]	.	0	9.25E-05	.	2	450.2815552	450.281661	1	PXD002740_CombineSearchEngines_psm_threshold_generic_mappedGff_add_pos_container_add_totalnovelpep.mzid.gz	.	10
5	3317229	3317857	generic|D_SRR3090734:JUNC00095974_fr3_381753	1000	-	3317229	3317857	0	2	6,42	0,586	generic|D_SRR3090734:JUNC00095974_fr3	ALGVDLLSGFGALVGK	not-unique[unknown]	.	0	1.92E-05	.	2	758.9451904	758.940317	1	PXD000265_CombineSearchEngines_psm_threshold_generic_mappedGff_add_pos_container_add_totalnovelpep.mzid.gz	.	84
5	3317926	3318439	generic|D_SRR3090735:JUNC00094387_fr2_48639	1000	-	3317926	3318439	0	2	24,15	0,498	generic|D_SRR3090735:JUNC00094387_fr2	SLGLQVSSPGYDR	not-unique[unknown]	.	0	5.09E-06	0-UNIMOD:730	3	561.6380005	561.6386748	1	PXD000313_CombineSearchEngines_psm_threshold_generic_mappedGff_add_pos_container_add_totalnovelpep.mzid.gz	.	80
5	13066935	13067079	generic|D_SRR3090733:JUNC00092183_fr2_109005	1000	-	13066935	13067079	0	2	21,27	0,117	generic|D_SRR3090733:JUNC00092183_fr2	TTYCYDFPLAFETAVR	not-unique[unknown]	.	0	2.36E-05	4-UNIMOD:4	2	977.460144	977.4561945	1	PXD001058_CombineSearchEngines_psm_threshold_generic_mappedGff_add_pos_container_add_totalnovelpep.mzid.gz	.	40
5	13067223	13067405	generic|D_SRR3090735:JUNC00096637_fr3_1153	1000	-	13067223	13067405	0	2	9,42	0,140	generic|D_SRR3090735:JUNC00096637_fr3	LVTTNVTSHTCTVDLYR	not-unique[unknown]	.	0	4.15E-05	11-UNIMOD:4	3	660.666687	660.6666831	1	PXD002740_CombineSearchEngines_psm_threshold_generic_mappedGff_add_pos_container_add_totalnovelpep.mzid.gz	.	57
5	13068304	13068431	generic|D_SRR3090733:JUNC00092187_fr3_53969	1000	-	13068304	13068431	0	2	19,20	0,107	generic|D_SRR3090733:JUNC00092187_fr3	MHLLQESGDDADR	not-unique[unknown]	.	0	4.08E-06	0-UNIMOD:730,1-UNIMOD:35	3	602.9571533	602.9579705	1	PXD000313_CombineSearchEngines_psm_threshold_generic_mappedGff_add_pos_container_add_totalnovelpep.mzid.gz	.	144
5	13069389	13069510	generic|D_SRR3090733:JUNC00092191_fr1_85858	1000	-	13069389	13069510	0	2	9,27	0,94	generic|D_SRR3090733:JUNC00092191_fr1	VVDLVLSHQSVR	not-unique[unknown]	.	0	0.004631883	.	2	676.3851929	676.388251	1	PXD000265_CombineSearchEngines_psm_threshold_generic_mappedGff_add_pos_container_add_totalnovelpep.mzid.gz	.	78
5	13069959	13070067	generic|D_SRR3090734:JUNC00098185_fr2_75732	1000	-	13069959	13070067	0	2	27,12	0,96	generic|D_SRR3090734:JUNC00098185_fr2	VLLEENLACGSEK	not-unique[unknown]	.	0	5.98E-06	0-UNIMOD:730,9-UNIMOD:4,13-UNIMOD:730	3	690.7155151	690.7168815	1	PXD000313_CombineSearchEngines_psm_threshold_generic_mappedGff_add_pos_container_add_totalnovelpep.mzid.gz	.	120
5	13072001	13072159	generic|D_SRR2040569:JUNC00117606_fr2_21907	1000	-	13072001	13072159	0	2	3,54	0,104	generic|D_SRR2040569:JUNC00117606_fr2	VQAERPPWYLSVVGGALYK	not-unique[unknown]	.	0	4.43E-05	.	3	711.7230835	711.7212248	1	PXD002740_CombineSearchEngines_psm_threshold_generic_mappedGff_add_pos_container_add_totalnovelpep.mzid.gz	.	18
5	19845101	19845235	generic|C_TCONS_00137384_fr2_85536	1000	-	19845101	19845235	0	2	38,7	0,127	generic|C_TCONS_00137384_fr2	QPVDGPELVDRMDSR	unique	.	0	9.48E-04	.	2	857.4111938	857.4148685	1	PXD000265_CombineSearchEngines_psm_threshold_generic_mappedGff_add_pos_container_add_totalnovelpep.mzid.gz	.	4
5	21496265	21496453	generic|D_SRR2040569:JUNC00120864_fr2_50676	1000	-	21496265	21496453	0	2	15,33	0,155	generic|D_SRR2040569:JUNC00120864_fr2	LLGLAGDTNVQGEEQK	not-unique[unknown]	.	0	2.00E-05	.	2	836.432251	836.431042	1	PXD000265_CombineSearchEngines_psm_threshold_generic_mappedGff_add_pos_container_add_totalnovelpep.mzid.gz	.	60
5	25483471	25483582	generic|D_SRR3090733:JUNC00096564_fr1_44714	1000	-	25483471	25483582	0	2	3,18	0,93	generic|D_SRR3090733:JUNC00096564_fr1	LVLFDQR	not-unique[unknown]	.	0	0.001577237	0-UNIMOD:730	2	597.8613892	597.861033	1	PXD000313_CombineSearchEngines_psm_threshold_generic_mappedGff_add_pos_container_add_totalnovelpep.mzid.gz	.	24
5	25483609	25483944	generic|D_SRR3090735:JUNC00101191_fr3_6963	1000	-	25483609	25483944	0	2	54,54	0,281	generic|D_SRR3090735:JUNC00101191_fr3	VSGVHTLYYEQSGNPQGHPVVFLHGGPGAGTSPGNR	not-unique[unknown]	.	0	1.43E-04	.	5	735.5635986	735.5637119	1	PXD002740_CombineSearchEngines_psm_threshold_generic_mappedGff_add_pos_container_add_totalnovelpep.mzid.gz	.	21
5	26421360	26422279	generic|D_SRR3090739:JUNC00101634_fr3_98305	1000	-	26421360	26422279	0	2	10,35	0,884	generic|D_SRR3090739:JUNC00101634_fr3	MLLSYVDALPSGEEK	not-unique[unknown]	.	0	4.36E-05	1-UNIMOD:35	2	834.4127808	834.413467	1	PXD000265_CombineSearchEngines_psm_threshold_generic_mappedGff_add_pos_container_add_totalnovelpep.mzid.gz	.	40
5	26464546	26464857	generic|D_SRR3090737:JUNC00090223_fr2_77149	1000	+	26464546	26464857	0	2	34,5	0,306	generic|D_SRR3090737:JUNC00090223_fr2	FPTKPAPPSQAVR	not-unique[unknown]	.	0	4.38E-05	.	2	698.3872681	698.3907945	1	PXD001058_CombineSearchEngines_psm_threshold_generic_mappedGff_add_pos_container_add_totalnovelpep.mzid.gz	.	10
5	26599619	26600297	generic|D_SRR3090735:JUNC00101757_fr3_9379	1000	-	26599619	26600297	0	2	14,58	0,620	generic|D_SRR3090735:JUNC00101757_fr3	DNESYGEGTSLDGLGAGTLGDELK	not-unique[unknown]	.	0	1.87E-05	10-UNIMOD:21	3	826.6951904	826.6900371	1	PXD000923_CombineSearchEngines_psm_threshold_generic_mappedGff_add_pos_container_add_totalnovelpep.mzid.gz	.	24
5	28347311	28347444	generic|D_SRR1618548:JUNC00110958_fr2_7176	1000	+	28347311	28347444	0	2	16,14	0,119	generic|D_SRR1618548:JUNC00110958_fr2	QELAKCVEEK	unique	.	0	2.21E-05	5-UNIMOD:1,6-UNIMOD:4	2	638.317627	638.3161035	1	PXD002739_CombineSearchEngines_psm_threshold_generic_mappedGff_add_pos_container_add_totalnovelpep.mzid.gz	.	2
5	29633034	29633620	generic|D_SRR1618548:JUNC00111831_fr1_150949	1000	+	29633034	29633620	0	2	32,1	0,585	generic|D_SRR1618548:JUNC00111831_fr1	QALDQLFSSQR	not-unique[unknown]	.	0	0.004808753	.	2	646.8347778	646.833309	1	PXD000265_CombineSearchEngines_psm_threshold_generic_mappedGff_add_pos_container_add_totalnovelpep.mzid.gz	.	33
6	735348	735521	generic|D_SRR3090738:JUNC00107276_fr2_7022	1000	-	735348	735521	0	2	6,24	0,149	generic|D_SRR3090738:JUNC00107276_fr2	LTGLTGLLLR	not-unique[unknown]	.	0	4.72E-04	.	2	528.8446045	528.8424175	1	PXD000265_CombineSearchEngines_psm_threshold_generic_mappedGff_add_pos_container_add_totalnovelpep.mzid.gz	.	32
6	736064	736172	generic|D_SRR1944691:JUNC00049216_fr2_178838	1000	-	736064	736172	0	2	1,32	0,76	generic|D_SRR1944691:JUNC00049216_fr2	SLREEDYLSNR	not-unique[unknown]	.	0	2.27E-05	0-UNIMOD:730	3	562.6305542	562.6301788	1	PXD000313_CombineSearchEngines_psm_threshold_generic_mappedGff_add_pos_container_add_totalnovelpep.mzid.gz	.	54
6	2680559	2681118	generic|D_SRR2040568:JUNC00123284_fr1_228763	1000	-	2680559	2681118	0	2	35,7	0,552	generic|D_SRR2040568:JUNC00123284_fr1	HSGFLAHYATLASR	not-unique[unknown]	.	0	4.43E-05	.	3	510.9312439	510.9319108	1	PXD000265_CombineSearchEngines_psm_threshold_generic_mappedGff_add_pos_container_add_totalnovelpep.mzid.gz	.	20
6	2681383	2681640	generic|D_SRR3090735:JUNC00105810_fr1_18348	1000	-	2681383	2681640	0	2	9,21	0,236	generic|D_SRR3090735:JUNC00105810_fr1	GAGVLFEELR	not-unique[unknown]	.	0	5.39E-05	.	2	545.7979736	545.7982065	1	PXD000265_CombineSearchEngines_psm_threshold_generic_mappedGff_add_pos_container_add_totalnovelpep.mzid.gz	.	33
6	2681955	2682426	generic|D_SRR3090735:JUNC00105813_fr3_30506	1000	-	2681955	2682426	0	2	12,15	0,456	generic|D_SRR3090735:JUNC00105813_fr3	VLGLQGGYR	not-unique[unknown]	.	0	4.94E-05	.	2	481.7769165	481.7745305	1	PXD000265_CombineSearchEngines_psm_threshold_generic_mappedGff_add_pos_container_add_totalnovelpep.mzid.gz	.	52
6	3220891	3221029	generic|D_SRR3090734:JUNC00107867_fr1_8902	1000	-	3220891	3221029	0	2	24,27	0,111	generic|D_SRR3090734:JUNC00107867_fr1	YLNESEGGGVSLPSGGR	not-unique[unknown]	.	0	2.65E-05	.	2	839.9110718	839.905186	1	PXD000265_CombineSearchEngines_psm_threshold_generic_mappedGff_add_pos_container_add_totalnovelpep.mzid.gz	.	42
6	3678321	3678430	generic|D_SRR3090735:JUNC00106420_fr2_81957	1000	-	3678321	3678430	0	2	1,26	0,83	generic|D_SRR3090735:JUNC00106420_fr2	HVVSLGAMR	not-unique[unknown]	.	0	0.001360694	8-UNIMOD:35	2	493.2641296	493.2660195	1	PXD000265_CombineSearchEngines_psm_threshold_generic_mappedGff_add_pos_container_add_totalnovelpep.mzid.gz	.	28
6	5526951	5527051	generic|D_SRR3090735:JUNC00107324_fr2_101118	1000	-	5526951	5527051	0	2	9,21	0,79	generic|D_SRR3090735:JUNC00107324_fr2	VETEAFQVLK	not-unique[unknown]	.	0	1.95E-05	0-UNIMOD:730,10-UNIMOD:730	3	591.3494873	591.3519801	1	PXD000313_CombineSearchEngines_psm_threshold_generic_mappedGff_add_pos_container_add_totalnovelpep.mzid.gz	.	16
6	5987685	5988219	generic|D_SRR3090739:JUNC00107535_fr3_7484	1000	-	5987685	5988219	0	2	21,24	0,510	generic|D_SRR3090739:JUNC00107535_fr3	SGLGSSPQAPSPSNK	not-unique[unknown]	.	0	5.02E-04	5-UNIMOD:21,11-UNIMOD:21	2	787.3184204	787.318393	1	PXD000923_CombineSearchEngines_psm_threshold_generic_mappedGff_add_pos_container_add_totalnovelpep.mzid.gz	.	24
6	9267497	9267627	generic|D_SRR1944691:JUNC00051132_fr2_2512	1000	-	9267497	9267627	0	2	36,12	0,118	generic|D_SRR1944691:JUNC00051132_fr2	VFDEDDDGSYDDDLAK	not-unique[unknown]	.	0	2.12E-04	9-UNIMOD:21	2	949.8538818	949.846212	1	PXD000923_CombineSearchEngines_psm_threshold_generic_mappedGff_add_pos_container_add_totalnovelpep.mzid.gz	.	32
6	11271870	11271987	generic|D_SRR3090738:JUNC00111964_fr1_3745	1000	+	11271870	11271987	0	2	29,1	0,116	generic|D_SRR3090738:JUNC00111964_fr1	AAELVHVACR	not-unique[unknown]	.	0	3.10E-05	9-UNIMOD:4	2	563.2946167	563.2953085	1	PXD001058_CombineSearchEngines_psm_threshold_generic_mappedGff_add_pos_container_add_totalnovelpep.mzid.gz	.	21
6	11278052	11278179	generic|D_SRR3090733:JUNC00104225_fr3_15097	1000	+	11278052	11278179	0	2	9,30	0,97	generic|D_SRR3090733:JUNC00104225_fr3	METLFHFLLASLK	not-unique[unknown]	.	0	3.85E-05	.	3	517.2891846	517.2864175	1	PXD002739_CombineSearchEngines_psm_threshold_generic_mappedGff_add_pos_container_add_totalnovelpep.mzid.gz	.	21
6	11280459	11280695	generic|D_SRR3090736:JUNC00107537_fr1_42006	1000	+	11280459	11280695	0	2	24,6	0,230	generic|D_SRR3090736:JUNC00107537_fr1	LLVDSQVEVR	not-unique[unknown]	.	0	4.16E-04	.	2	579.331604	579.3298705	1	PXD000265_CombineSearchEngines_psm_threshold_generic_mappedGff_add_pos_container_add_totalnovelpep.mzid.gz	.	27
6	11281291	11281418	generic|C_TCONS_00145182_fr3_7389	1000	+	11281291	11281418	0	2	27,9	0,118	generic|C_TCONS_00145182_fr3	EAFTEDELEVLR	not-unique[unknown]	.	0	1.99E-05	.	2	725.862854	725.8566465	1	PXD000923_CombineSearchEngines_psm_threshold_generic_mappedGff_add_pos_container_add_totalnovelpep.mzid.gz	.	6
6	16608825	16609529	generic|D_SRR1944694:JUNC00081944_fr5_34387	1000	-	16608825	16609529	0	2	9,15	0,689	generic|D_SRR1944694:JUNC00081944_fr5	SVSFSASR	unique	.	0	0.009930781	.	2	420.716095	420.7141415	1	PXD002291_CombineSearchEngines_psm_threshold_generic_mappedGff_add_pos_container_add_totalnovelpep.mzid.gz	.	3
6	18146316	18146440	generic|D_SRR3090733:JUNC00105706_fr1_46526	1000	-	18146316	18146440	0	2	6,24	0,100	generic|D_SRR3090733:JUNC00105706_fr1	FLPLEEMQNR	not-unique[unknown]	.	0	2.62E-04	0-UNIMOD:730	3	527.6183472	527.6184491	1	PXD001030_CombineSearchEngines_psm_threshold_generic_mappedGff_add_pos_container_add_totalnovelpep.mzid.gz	.	20
6	18149506	18149634	generic|D_SRR3090735:JUNC00110664_fr1_58207	1000	-	18149506	18149634	0	2	27,6	0,122	generic|D_SRR3090735:JUNC00110664_fr1	ELKDEEVESFR	not-unique[unknown]	.	0	0.001024448	.	2	690.8391113	690.8357135	1	PXD000923_CombineSearchEngines_psm_threshold_generic_mappedGff_add_pos_container_add_totalnovelpep.mzid.gz	.	34
6	19520840	19520984	generic|D_SRR2040570:JUNC00130550_fr2_157210	1000	-	19520840	19520984	0	2	27,15	0,129	generic|D_SRR2040570:JUNC00130550_fr2	TVAFLLPALEVVSK	not-unique[unknown]	.	0	0.001760016	0-UNIMOD:731,14-UNIMOD:731	3	699.1018066	699.1044058	1	PXD000313_CombineSearchEngines_psm_threshold_generic_mappedGff_add_pos_container_add_totalnovelpep.mzid.gz	.	12
6	21658057	21658244	generic|D_SRR1944690:JUNC00072656_fr5_312104	1000	-	21658057	21658244	0	2	12,33	0,154	generic|D_SRR1944690:JUNC00072656_fr5	LPVVVASQDVNLVAR	not-unique[unknown]	.	0	0.001779283	0-UNIMOD:731	3	628.7111004	628.7121771	1	PXD000313_CombineSearchEngines_psm_threshold_generic_mappedGff_add_pos_container_add_totalnovelpep.mzid.gz	.	16
6	21957491	21957668	generic|D_SRR1618548:JUNC00119620_fr1_442437	1000	-	21957491	21957668	0	2	34,8	0,169	generic|D_SRR1618548:JUNC00119620_fr1	VNMLLDNLPVVVPR	not-unique[unknown]	.	0	0.008792983	3-UNIMOD:35	2	797.9537354	797.952901	1	PXD000265_CombineSearchEngines_psm_threshold_generic_mappedGff_add_pos_container_add_totalnovelpep.mzid.gz	.	52
6	21957764	21957933	generic|D_SRR3090739:JUNC00111418_fr3_289507	1000	-	21957764	21957933	0	2	6,21	0,148	generic|D_SRR3090739:JUNC00111418_fr3	LENSVYNFK	not-unique[unknown]	.	0	0.003642163	.	2	557.2794189	557.282384	1	PXD000265_CombineSearchEngines_psm_threshold_generic_mappedGff_add_pos_container_add_totalnovelpep.mzid.gz	.	36
6	21958056	21959491	generic|D_SRR3090739:JUNC00111419_fr3_100148	1000	-	21958056	21959491	0	2	21,12	0,1423	generic|D_SRR3090739:JUNC00111419_fr3	DFQKDDELQVK	not-unique[unknown]	.	0	5.65E-05	.	2	682.8374634	682.838257	1	PXD000265_CombineSearchEngines_psm_threshold_generic_mappedGff_add_pos_container_add_totalnovelpep.mzid.gz	.	119
6	26370939	26371420	generic|D_SRR3090739:JUNC00112788_fr3_17561	1000	-	26370939	26371420	0	2	3,54	0,427	generic|D_SRR3090739:JUNC00112788_fr3	MSSSLSEPEESFESEAFQK	not-unique[unknown]	.	0	2.09E-05	3-UNIMOD:21	2	1114.959961	1114.950689	1	PXD000923_CombineSearchEngines_psm_threshold_generic_mappedGff_add_pos_container_add_totalnovelpep.mzid.gz	.	14
6	27151725	27152700	generic|D_SRR3090733:JUNC00107925_fr1_91254	1000	+	27151725	27152700	0	2	11,10	0,965	generic|D_SRR3090733:JUNC00107925_fr1	SYCPYCR	not-unique[unknown]	.	0	0.003957163	0-UNIMOD:730,3-UNIMOD:4,6-UNIMOD:4	2	655.3007202	655.3021595	1	PXD000313_CombineSearchEngines_psm_threshold_generic_mappedGff_add_pos_container_add_totalnovelpep.mzid.gz	.	12
6	27657778	27657907	generic|D_SRR3090736:JUNC00111649_fr3_8174	1000	+	27657778	27657907	0	2	38,10	0,119	generic|D_SRR3090736:JUNC00111649_fr3	AAAATADTGGPTLFDK	not-unique[unknown]	.	0	2.13E-05	.	2	753.8753662	753.875372	1	PXD000265_CombineSearchEngines_psm_threshold_generic_mappedGff_add_pos_container_add_totalnovelpep.mzid.gz	.	45
6	27657778	27657919	generic|D_SRR1618548:JUNC00121793_fr1_331625	1000	+	27657778	27657919	0	2	38,22	0,119	generic|D_SRR1618548:JUNC00121793_fr1	AAAATADTGGPTLFDKLLAK	not-unique[unknown]	.	0	0.00481953	.	3	644.6864624	644.6860751	1	PXD000265_CombineSearchEngines_psm_threshold_generic_mappedGff_add_pos_container_add_totalnovelpep.mzid.gz	.	18
6	27730969	27731175	generic|D_SRR3090734:JUNC00115214_fr2_302	1000	-	27730969	27731175	0	2	35,1	0,205	generic|D_SRR3090734:JUNC00115214_fr2	GLLDVLSGDLPK	not-unique[unknown]	.	0	2.04E-04	.	2	613.8519287	613.8531785	1	PXD000265_CombineSearchEngines_psm_threshold_generic_mappedGff_add_pos_container_add_totalnovelpep.mzid.gz	.	48
6	28639851	28641326	generic|D_SRR3090738:JUNC00116887_fr1_124192	1000	-	28639851	28641326	0	2	24,12	0,1463	generic|D_SRR3090738:JUNC00116887_fr1	EYDESDLAYLQK	not-unique[unknown]	.	0	2.67E-05	.	2	737.3450928	737.3408205	1	PXD000265_CombineSearchEngines_psm_threshold_generic_mappedGff_add_pos_container_add_totalnovelpep.mzid.gz	.	12
6	28639851	28641329	generic|D_SRR3090738:JUNC00116887_fr1_304343	1000	-	28639851	28641329	0	2	24,15	0,1463	generic|D_SRR3090738:JUNC00116887_fr1	KEYDESDLAYLQK	not-unique[unknown]	.	0	2.10E-04	0-UNIMOD:730,1-UNIMOD:730,13-UNIMOD:730	4	629.3498535	629.3518092	1	PXD000313_CombineSearchEngines_psm_threshold_generic_mappedGff_add_pos_container_add_totalnovelpep.mzid.gz	.	4
6	28639851	28641338	generic|D_SRR3090738:JUNC00116887_fr1_70021	1000	-	28639851	28641338	0	2	24,24	0,1463	generic|D_SRR3090738:JUNC00116887_fr1	AEKKEYDESDLAYLQK	not-unique[unknown]	.	0	2.15E-05	.	3	643.9840698	643.9861835	1	PXD001058_CombineSearchEngines_psm_threshold_generic_mappedGff_add_pos_container_add_totalnovelpep.mzid.gz	.	4
6	28685588	28685699	generic|D_SRR3090733:JUNC00108742_fr1_118286	1000	-	28685588	28685699	0	2	12,15	0,96	generic|D_SRR3090733:JUNC00108742_fr1	TAGHLALEK	not-unique[unknown]	.	0	2.16E-04	.	2	470.2667542	470.2665425	1	PXD000265_CombineSearchEngines_psm_threshold_generic_mappedGff_add_pos_container_add_totalnovelpep.mzid.gz	.	160
6	28685759	28686508	generic|D_SRR3090734:JUNC00115776_fr3_373570	1000	-	28685759	28686508	0	2	51,15	0,734	generic|D_SRR3090734:JUNC00115776_fr3	SQDSEVGDGTTTVVLLAAEFLK	not-unique[unknown]	.	0	1.60E-05	.	2	1140.581177	1140.583914	1	PXD000265_CombineSearchEngines_psm_threshold_generic_mappedGff_add_pos_container_add_totalnovelpep.mzid.gz	.	132
6	31040752	31040860	generic|D_SRR3090733:JUNC00110388_fr1_12170	1000	-	31040752	31040860	0	2	6,24	0,84	generic|D_SRR3090733:JUNC00110388_fr1	FLELLELLQK	not-unique[unknown]	.	0	4.24E-05	.	2	623.3772583	623.3762895	1	PXD001058_CombineSearchEngines_psm_threshold_generic_mappedGff_add_pos_container_add_totalnovelpep.mzid.gz	.	18
7	3419873	3419997	generic|D_SRR1618548:JUNC00125661_fr2_166037	1000	+	3419873	3419997	0	2	9,33	0,91	generic|D_SRR1618548:JUNC00125661_fr2	ACQLEDGDLVCFQK	not-unique[unknown]	.	0	4.47E-06	0-UNIMOD:730,2-UNIMOD:4,11-UNIMOD:4,14-UNIMOD:730	3	764.3866577	764.3921815	1	PXD000313_CombineSearchEngines_psm_threshold_generic_mappedGff_add_pos_container_add_totalnovelpep.mzid.gz	.	45
7	4175810	4175961	generic|D_SRR3090734:JUNC00119560_fr3_55750	1000	+	4175810	4175961	0	2	12,24	0,127	generic|D_SRR3090734:JUNC00119560_fr3	LTFELFADVVPK	not-unique[unknown]	.	0	6.35E-04	.	2	690.3840332	689.884479	1	PXD001058_CombineSearchEngines_psm_threshold_generic_mappedGff_add_pos_container_add_totalnovelpep.mzid.gz	.	14
7	4176592	4176892	generic|D_SRR3090739:JUNC00117756_fr1_113630	1000	+	4176592	4176892	0	2	15,18	0,282	generic|D_SRR3090739:JUNC00117756_fr1	GFMAQGGDFSR	not-unique[unknown]	.	0	0.001712254	0-UNIMOD:730,3-UNIMOD:35	2	746.8596802	746.861436	1	PXD000313_CombineSearchEngines_psm_threshold_generic_mappedGff_add_pos_container_add_totalnovelpep.mzid.gz	.	24
7	4660639	4662389	generic|D_SRR1944695:JUNC00094373_fr1_1124	1000	-	4660639	4662389	0	2	15,15	0,1735	generic|D_SRR1944695:JUNC00094373_fr1	VLETQVVLER	not-unique[unknown]	.	0	2.53E-05	.	2	593.34552	593.345521	1	PXD000265_CombineSearchEngines_psm_threshold_generic_mappedGff_add_pos_container_add_totalnovelpep.mzid.gz	.	96
7	5891460	5891571	generic|D_SRR1618548:JUNC00127056_fr1_144150	1000	-	5891460	5891571	0	2	33,3	0,108	generic|D_SRR1618548:JUNC00127056_fr1	EFAQDMEPEQLR	not-unique[unknown]	.	0	5.99E-04	0-UNIMOD:731,10-UNIMOD:7	2	899.4347534	899.435162	1	PXD000313_CombineSearchEngines_psm_threshold_generic_mappedGff_add_pos_container_add_totalnovelpep.mzid.gz	.	56
7	18256823	18257465	generic|D_SRR1618548:JUNC00130022_fr1_58961	1000	-	18256823	18257465	0	2	44,1	0,641	generic|D_SRR1618548:JUNC00130022_fr1	SNSGNLPALLPDQVR	not-unique[unknown]	.	0	0.001676806	.	2	790.9265747	790.923186	1	PXD000265_CombineSearchEngines_psm_threshold_generic_mappedGff_add_pos_container_add_totalnovelpep.mzid.gz	.	100
7	21821241	21821791	generic|C_TCONS_00163546_fr2_236553	1000	+	21821241	21821791	0	2	36,9	0,541	generic|C_TCONS_00163546_fr2	ENLNNFEENDFQLLR	not-unique[unknown]	.	0	1.57E-05	.	2	947.9500732	947.9501285	1	PXD000265_CombineSearchEngines_psm_threshold_generic_mappedGff_add_pos_container_add_totalnovelpep.mzid.gz	.	4
7	22638600	22638737	generic|D_SRR3090733:JUNC00117108_fr3_86084	1000	-	22638600	22638737	0	2	9,27	0,110	generic|D_SRR3090733:JUNC00117108_fr3	GLLVDCLVQLLK	not-unique[unknown]	.	0	0.008495086	6-UNIMOD:4	2	686.4105835	685.9074315	1	PXD001058_CombineSearchEngines_psm_threshold_generic_mappedGff_add_pos_container_add_totalnovelpep.mzid.gz	.	34
7	22640982	22641188	generic|D_SRR3090733:JUNC00117113_fr1_11130	1000	-	22640982	22641188	0	2	9,27	0,179	generic|D_SRR3090733:JUNC00117113_fr1	STMEAALSEFNR	not-unique[unknown]	.	0	6.31E-05	3-UNIMOD:35	2	686.3123779	686.3140915	1	PXD000265_CombineSearchEngines_psm_threshold_generic_mappedGff_add_pos_container_add_totalnovelpep.mzid.gz	.	170
7	22642631	22642788	generic|D_SRR1618548:JUNC00131795_fr2_251629	1000	-	22642631	22642788	0	2	37,8	0,149	generic|D_SRR1618548:JUNC00131795_fr2	VSGGLDLDTVNLLQR	not-unique[unknown]	.	0	3.48E-05	.	2	800.4451904	800.4386695	1	PXD000265_CombineSearchEngines_psm_threshold_generic_mappedGff_add_pos_container_add_totalnovelpep.mzid.gz	.	30
7	22997427	23001613	generic|D_SRR3090736:JUNC00121142_fr2_319206	1000	-	22997427	23001613	0	2	17,22	0,4164	generic|D_SRR3090736:JUNC00121142_fr2	FHLGDTVVFTYNK	not-unique[unknown]	.	0	1.12E-04	.	3	514.269165	514.2646671	1	PXD003156_CombineSearchEngines_psm_threshold_generic_mappedGff_add_pos_container_add_totalnovelpep.mzid.gz	.	12
7	25495700	25496090	generic|D_SRR3090734:JUNC00126165_fr3_114692	1000	-	25495700	25496090	0	2	19,23	0,367	generic|D_SRR3090734:JUNC00126165_fr3	SETHALYSSDALER	not-unique[unknown]	.	0	2.76E-04	.	2	789.8794556	789.8733545	1	PXD000265_CombineSearchEngines_psm_threshold_generic_mappedGff_add_pos_container_add_totalnovelpep.mzid.gz	.	28
7	25496418	25496956	generic|D_SRR1944695:JUNC00099401_fr1_166804	1000	-	25496418	25496956	0	2	24,24	0,514	generic|D_SRR1944695:JUNC00099401_fr1	GELVTHAQNLQQELQK	not-unique[unknown]	.	0	3.08E-05	.	3	612.6577148	612.6585191	1	PXD000265_CombineSearchEngines_psm_threshold_generic_mappedGff_add_pos_container_add_totalnovelpep.mzid.gz	.	12
7	27777715	27777938	generic|D_SRR1948083:JUNC00074882_fr1_4480	1000	-	27777715	27777938	0	2	9,66	0,157	generic|D_SRR1948083:JUNC00074882_fr1	GAESEQPTAAAATAEQAQDLLDAAR	unique	.	0	3.83E-05	0-UNIMOD:730	3	930.4680786	930.4666775	1	PXD001030_CombineSearchEngines_psm_threshold_generic_mappedGff_add_pos_container_add_totalnovelpep.mzid.gz	.	3
7	29104388	29104545	generic|D_SRR3090739:JUNC00126244_fr1_17817	1000	-	29104388	29104545	0	2	1,23	0,134	generic|D_SRR3090739:JUNC00126244_fr1	LNLYYLAR	not-unique[unknown]	.	0	9.18E-04	.	2	513.2879028	513.292551	1	PXD002740_CombineSearchEngines_psm_threshold_generic_mappedGff_add_pos_container_add_totalnovelpep.mzid.gz	.	20
7	29298745	29298894	generic|D_SRR3090736:JUNC00124444_fr1_10745	1000	-	29298745	29298894	0	2	5,40	0,109	generic|D_SRR3090736:JUNC00124444_fr1	ELGLETDDKTALSAK	not-unique[unknown]	.	0	7.50E-04	.	2	795.9165039	795.914693	1	PXD001058_CombineSearchEngines_psm_threshold_generic_mappedGff_add_pos_container_add_totalnovelpep.mzid.gz	.	8
7	29300658	29300784	generic|D_SRR3090738:JUNC00129874_fr2_239908	1000	-	29300658	29300784	0	2	27,12	0,114	generic|D_SRR3090738:JUNC00129874_fr2	LTEMVQEDPLTVK	not-unique[unknown]	.	0	1.70E-05	0-UNIMOD:730,13-UNIMOD:730	3	704.3995972	704.4007825	1	PXD000313_CombineSearchEngines_psm_threshold_generic_mappedGff_add_pos_container_add_totalnovelpep.mzid.gz	.	24
8	2311026	2311188	generic|D_SRR3090735:JUNC00127653_fr3_236394	1000	-	2311026	2311188	0	2	33,21	0,141	generic|D_SRR3090735:JUNC00127653_fr3	NLPATAQVASQQGQYLAR	not-unique[unknown]	.	0	7.88E-06	0-UNIMOD:730	3	740.7375488	740.7394525	1	PXD000313_CombineSearchEngines_psm_threshold_generic_mappedGff_add_pos_container_add_totalnovelpep.mzid.gz	.	33
8	3232910	3233755	generic|D_SRR2040568:JUNC00149697_fr3_256248	1000	-	3232910	3233755	0	2	3,42	0,803	generic|D_SRR2040568:JUNC00149697_fr3	VQLVQFGLLSPDELR	not-unique[unknown]	.	0	5.29E-06	0-UNIMOD:730	3	673.3890991	673.3911038	1	PXD000313_CombineSearchEngines_psm_threshold_generic_mappedGff_add_pos_container_add_totalnovelpep.mzid.gz	.	18
8	5329954	5330091	generic|D_SRR3090734:JUNC00131075_fr1_96983	1000	-	5329954	5330091	0	2	25,14	0,123	generic|D_SRR3090734:JUNC00131075_fr1	YLLQSGLQEYLNK	not-unique[unknown]	.	0	1.88E-05	.	2	784.9179077	784.9195725	1	PXD000265_CombineSearchEngines_psm_threshold_generic_mappedGff_add_pos_container_add_totalnovelpep.mzid.gz	.	429
8	5330747	5330878	generic|D_SRR3090737:JUNC00114539_fr1_13124	1000	-	5330747	5330878	0	2	15,30	0,101	generic|D_SRR3090737:JUNC00114539_fr1	ANKMFVDYNEPQTER	not-unique[unknown]	.	0	6.22E-05	3-UNIMOD:1	2	942.4312744	942.433254	1	PXD002291_CombineSearchEngines_psm_threshold_generic_mappedGff_add_pos_container_add_totalnovelpep.mzid.gz	.	28
8	5331449	5331567	generic|D_SRR3090733:JUNC00123082_fr1_60824	1000	-	5331449	5331567	0	2	17,16	0,102	generic|D_SRR3090733:JUNC00123082_fr1	FVEFYGEGMGK	not-unique[unknown]	.	0	4.41E-05	.	2	632.2880249	632.289353	1	PXD000265_CombineSearchEngines_psm_threshold_generic_mappedGff_add_pos_container_add_totalnovelpep.mzid.gz	.	260
8	5332133	5332299	generic|D_SRR3090734:JUNC00131083_fr1_4946	1000	-	5332133	5332299	0	2	24,63	0,103	generic|D_SRR3090734:JUNC00131083_fr1	WGSTAFHNMLVVPPGSGLVHQVNLEYLGR	not-unique[unknown]	.	0	6.62E-05	.	4	795.4169312	795.411827	1	PXD002739_CombineSearchEngines_psm_threshold_generic_mappedGff_add_pos_container_add_totalnovelpep.mzid.gz	.	80
8	5333433	5334622	generic|D_SRR3090733:JUNC00123089_fr1_110975	1000	-	5333433	5334622	0	2	20,16	0,1173	generic|D_SRR3090733:JUNC00123089_fr1	MAATAAAEHPFK	not-unique[unknown]	.	0	7.61E-06	0-UNIMOD:730,12-UNIMOD:730	3	618.3431396	618.3448315	1	PXD000313_CombineSearchEngines_psm_threshold_generic_mappedGff_add_pos_container_add_totalnovelpep.mzid.gz	.	72
8	5655007	5655240	generic|D_SRR2040570:JUNC00152706_fr5_191976	1000	+	5655007	5655240	0	2	25,41	0,192	generic|D_SRR2040570:JUNC00152706_fr5	PPSSFTLPWSGGKASAASLTHK	unique	.	0	0.00554195	.	2	1114.07312	1114.078935	1	PXD000265_CombineSearchEngines_psm_threshold_generic_mappedGff_add_pos_container_add_totalnovelpep.mzid.gz	.	4
8	6138458	6138634	generic|C_TCONS_00176085_fr2_19164	1000	+	6138458	6138634	0	2	19,17	0,159	generic|C_TCONS_00176085_fr2	QLSAAGDAGQQK	not-unique[unknown]	.	0	1.31E-04	.	2	587.7823486	587.29656	1	PXD000923_CombineSearchEngines_psm_threshold_generic_mappedGff_add_pos_container_add_totalnovelpep.mzid.gz	.	6
8	8154309	8154436	generic|D_SRR3090734:JUNC00131908_fr1_1943	1000	+	8154309	8154436	0	2	2,22	0,105	generic|D_SRR3090734:JUNC00131908_fr1	GKLLQLLR	unique	.	0	3.29E-04	.	2	470.8188171	470.818745	1	PXD001058_CombineSearchEngines_psm_threshold_generic_mappedGff_add_pos_container_add_totalnovelpep.mzid.gz	.	2
8	8679814	8679935	generic|D_SRR1944694:JUNC00096469_fr6_490	1000	+	8679814	8679935	0	2	9,15	0,106	generic|D_SRR1944694:JUNC00096469_fr6	VFLNPLNK	unique	.	0	0.004155492	.	2	472.7834473	472.7818275	1	PXD002291_CombineSearchEngines_psm_threshold_generic_mappedGff_add_pos_container_add_totalnovelpep.mzid.gz	.	55
8	9123907	9124043	generic|D_SRR3090737:JUNC00115542_fr3_31564	1000	+	9123907	9124043	0	2	12,27	0,109	generic|D_SRR3090737:JUNC00115542_fr3	AALQDLLFDAETK	not-unique[unknown]	.	0	0.003180451	.	2	717.880188	717.8773825	1	PXD000265_CombineSearchEngines_psm_threshold_generic_mappedGff_add_pos_container_add_totalnovelpep.mzid.gz	.	35
8	10508365	10508495	generic|D_SRR2040568:JUNC00152238_fr1_138254	1000	+	10508365	10508495	0	2	22,8	0,122	generic|D_SRR2040568:JUNC00152238_fr1	FHLGDNLVFK	not-unique[unknown]	.	0	1.06E-04	.	2	595.3193359	595.3218485	1	PXD000265_CombineSearchEngines_psm_threshold_generic_mappedGff_add_pos_container_add_totalnovelpep.mzid.gz	.	404
8	13955853	13955974	generic|D_SRR1944695:JUNC00104778_fr3_333085	1000	+	13955853	13955974	0	2	9,24	0,97	generic|D_SRR1944695:JUNC00104778_fr3	YFQGSFENLAK	not-unique[unknown]	.	0	0.001840254	.	2	652.3257446	652.3194985	1	PXD000265_CombineSearchEngines_psm_threshold_generic_mappedGff_add_pos_container_add_totalnovelpep.mzid.gz	.	18
8	14193023	14193415	generic|D_SRR3090734:JUNC00133253_fr1_20997	1000	-	14193023	14193415	0	2	40,2	0,390	generic|D_SRR3090734:JUNC00133253_fr1	SMTGEQLQAPSSPR	not-unique[unknown]	.	0	2.19E-04	12-UNIMOD:21	2	785.3412476	784.8423635	1	PXD000923_CombineSearchEngines_psm_threshold_generic_mappedGff_add_pos_container_add_totalnovelpep.mzid.gz	.	60
8	14986631	14986774	generic|D_SRR2040570:JUNC00155122_fr2_29173	1000	-	14986631	14986774	0	2	39,24	0,119	generic|D_SRR2040570:JUNC00155122_fr2	SSVLEGTQHEEDSDQEDLDEK	not-unique[unknown]	.	0	9.37E-04	13-UNIMOD:21	3	823.9981079	823.9974208	1	PXD000923_CombineSearchEngines_psm_threshold_generic_mappedGff_add_pos_container_add_totalnovelpep.mzid.gz	.	18
8	20366015	20366164	generic|D_SRR3090736:JUNC00130597_fr2_3146	1000	-	20366015	20366164	0	2	33,9	0,140	generic|D_SRR3090736:JUNC00130597_fr2	VSQVLAGGGAEAVR	not-unique[unknown]	.	0	1.74E-04	0-UNIMOD:730	2	809.4626465	809.464914	1	PXD000313_CombineSearchEngines_psm_threshold_generic_mappedGff_add_pos_container_add_totalnovelpep.mzid.gz	.	26
8	21355611	21357230	generic|D_SRR3090734:JUNC00135219_fr2_279462	1000	+	21355611	21357230	0	2	31,11	0,1608	generic|D_SRR3090734:JUNC00135219_fr2	SSSSAAAATAGTTR	not-unique[unknown]	.	0	0.007173816	.	2	619.8036499	619.802206	1	PXD000265_CombineSearchEngines_psm_threshold_generic_mappedGff_add_pos_container_add_totalnovelpep.mzid.gz	.	6
8	25464628	25464814	generic|D_SRR3090734:JUNC00136574_fr3_57944	1000	+	25464628	25464814	0	2	30,12	0,174	generic|D_SRR3090734:JUNC00136574_fr3	ANSLQELDDMLAMK	not-unique[unknown]	.	0	1.08E-04	3-UNIMOD:21	2	830.399231	829.861907	1	PXD000923_CombineSearchEngines_psm_threshold_generic_mappedGff_add_pos_container_add_totalnovelpep.mzid.gz	.	24
8	25594250	25594394	generic|D_SRR3090739:JUNC00134463_fr1_345543	1000	-	25594250	25594394	0	2	15,12	0,132	generic|D_SRR3090739:JUNC00134463_fr1	LSLQELSSR	not-unique[unknown]	.	0	0.002430287	0-UNIMOD:730	2	668.8902588	668.890518	1	PXD000313_CombineSearchEngines_psm_threshold_generic_mappedGff_add_pos_container_add_totalnovelpep.mzid.gz	.	48
8	26091172	26092264	generic|D_SRR3090736:JUNC00132694_fr2_25495	1000	+	26091172	26092264	0	2	15,12	0,1080	generic|D_SRR3090736:JUNC00132694_fr2	YLCLKPSWR	not-unique[unknown]	.	0	3.48E-04	3-UNIMOD:4	2	611.8240967	611.823697	1	PXD001058_CombineSearchEngines_psm_threshold_generic_mappedGff_add_pos_container_add_totalnovelpep.mzid.gz	.	77
8	27930768	27931162	generic|D_SRR2040570:JUNC00160642_fr1_12460	1000	+	27930768	27931162	0	2	4,47	0,347	generic|D_SRR2040570:JUNC00160642_fr1	QGKFPTLVTHQESLESK	not-unique[unknown]	.	0	0.00115601	.	3	643.6730957	643.6740575	1	PXD001058_CombineSearchEngines_psm_threshold_generic_mappedGff_add_pos_container_add_totalnovelpep.mzid.gz	.	4
8	27930768	27964890	generic|D_SRR2040570:JUNC00160643_fr1_12461	1000	+	27930768	27964890	0	2	4,47	0,34075	generic|D_SRR2040570:JUNC00160643_fr1	QGKFPTLVTHQESLESK	not-unique[unknown]	.	0	0.00115601	.	3	643.6730957	643.6740575	1	PXD001058_CombineSearchEngines_psm_threshold_generic_mappedGff_add_pos_container_add_totalnovelpep.mzid.gz	.	4
8	28174648	28174921	generic|D_SRR3090738:JUNC00139642_fr3_902517	1000	-	28174648	28174921	0	2	15,18	0,255	generic|D_SRR3090738:JUNC00139642_fr3	DDLLSTVTNNR	not-unique[unknown]	.	0	1.73E-05	.	2	624.3156738	624.3149485	1	PXD003156_CombineSearchEngines_psm_threshold_generic_mappedGff_add_pos_container_add_totalnovelpep.mzid.gz	.	18
8	28175035	28175146	generic|D_SRR3090737:JUNC00120604_fr2_154557	1000	-	28175035	28175146	0	2	15,18	0,93	generic|D_SRR3090737:JUNC00120604_fr2	NTSLDKEFLAK	not-unique[unknown]	.	0	2.26E-05	.	2	633.3396606	633.340435	1	PXD000265_CombineSearchEngines_psm_threshold_generic_mappedGff_add_pos_container_add_totalnovelpep.mzid.gz	.	99
8	28175946	28176197	generic|D_SRR3090735:JUNC00135870_fr2_224574	1000	-	28175946	28176197	0	2	37,5	0,246	generic|D_SRR3090735:JUNC00135870_fr2	FSQEVPPTPGQPVK	not-unique[unknown]	.	0	3.04E-04	.	2	755.8978271	755.8986495	1	PXD000265_CombineSearchEngines_psm_threshold_generic_mappedGff_add_pos_container_add_totalnovelpep.mzid.gz	.	16
9	5393	13360	generic|D_SRR1944696:JUNC00109334_fr4_25802	1000	+	5393	13360	0	2	10,29	0,7938	generic|D_SRR1944696:JUNC00109334_fr4	DPSAGSPTETLLR	not-unique[unknown]	.	0	0.006714905	.	2	672.3445435	672.3437065	1	PXD002740_CombineSearchEngines_psm_threshold_generic_mappedGff_add_pos_container_add_totalnovelpep.mzid.gz	.	3
9	8770	21959	generic|D_SRR3090738:JUNC00140137_fr6_258351	1000	+	8770	21959	0	2	5,28	0,13161	generic|D_SRR3090738:JUNC00140137_fr6	GLLVSFFSSAR	not-unique[unknown]	.	0	0.007114385	0-UNIMOD:731	2	744.4287682	744.4298105	1	PXD000313_CombineSearchEngines_psm_threshold_generic_mappedGff_add_pos_container_add_totalnovelpep.mzid.gz	.	2
9	16698	21959	generic|D_SRR3090738:JUNC00140470_fr5_258352	1000	+	16698	21959	0	2	5,28	0,5233	generic|D_SRR3090738:JUNC00140470_fr5	GLLVSFFSSAR	not-unique[unknown]	.	0	0.007114385	0-UNIMOD:731	2	744.4287682	744.4298105	1	PXD000313_CombineSearchEngines_psm_threshold_generic_mappedGff_add_pos_container_add_totalnovelpep.mzid.gz	.	2
9	16698	29887	generic|D_SRR3090738:JUNC00140471_fr6_258353	1000	+	16698	29887	0	2	5,28	0,13161	generic|D_SRR3090738:JUNC00140471_fr6	GLLVSFFSSAR	not-unique[unknown]	.	0	0.007114385	0-UNIMOD:731	2	744.4287682	744.4298105	1	PXD000313_CombineSearchEngines_psm_threshold_generic_mappedGff_add_pos_container_add_totalnovelpep.mzid.gz	.	2
9	24626	29887	generic|D_SRR3090738:JUNC00140665_fr4_258354	1000	+	24626	29887	0	2	5,28	0,5233	generic|D_SRR3090738:JUNC00140665_fr4	GLLVSFFSSAR	not-unique[unknown]	.	0	0.007114385	0-UNIMOD:731	2	744.4287682	744.4298105	1	PXD000313_CombineSearchEngines_psm_threshold_generic_mappedGff_add_pos_container_add_totalnovelpep.mzid.gz	.	2
9	3590378	3591167	generic|D_SRR3090737:JUNC00122038_fr1_158162	1000	-	3590378	3591167	0	2	36,6	0,783	generic|D_SRR3090737:JUNC00122038_fr1	LQGLDGEATEPMLK	not-unique[unknown]	.	0	5.46E-06	0-UNIMOD:730,14-UNIMOD:730	3	704.0588379	704.0606488	1	PXD000313_CombineSearchEngines_psm_threshold_generic_mappedGff_add_pos_container_add_totalnovelpep.mzid.gz	.	30
9	4557998	4558406	generic|D_SRR3090736:JUNC00135186_fr3_4202	1000	+	4557998	4558406	0	2	19,14	0,394	generic|D_SRR3090736:JUNC00135186_fr3	QLSNSSDLTGR	not-unique[unknown]	.	0	2.26E-05	.	2	589.2965088	589.294016	1	PXD001058_CombineSearchEngines_psm_threshold_generic_mappedGff_add_pos_container_add_totalnovelpep.mzid.gz	.	36
9	4560460	4560581	generic|D_SRR3090733:JUNC00130945_fr2_147983	1000	+	4560460	4560581	0	2	34,11	0,110	generic|D_SRR3090733:JUNC00130945_fr2	VVSNDVSTASQGTSR	not-unique[unknown]	.	0	3.38E-05	.	2	754.3701782	754.3709835	1	PXD000265_CombineSearchEngines_psm_threshold_generic_mappedGff_add_pos_container_add_totalnovelpep.mzid.gz	.	144
9	17861339	17861892	generic|D_SRR1618548:JUNC00152220_fr1_49653	1000	-	17861339	17861892	0	2	12,27	0,526	generic|D_SRR1618548:JUNC00152220_fr1	VSGSADLYQVNER	not-unique[unknown]	.	0	1.64E-05	.	2	719.350708	719.352058	1	PXD000265_CombineSearchEngines_psm_threshold_generic_mappedGff_add_pos_container_add_totalnovelpep.mzid.gz	.	36
9	19430532	19430653	generic|D_SRR1618548:JUNC00153134_fr2_64713	1000	-	19430532	19430653	0	2	5,25	0,96	generic|D_SRR1618548:JUNC00153134_fr2	NAGEGLLPVR	unique	.	0	3.22E-05	0-UNIMOD:730,1-UNIMOD:7	3	444.259491	444.2592498	1	PXD001030_CombineSearchEngines_psm_threshold_generic_mappedGff_add_pos_container_add_totalnovelpep.mzid.gz	.	3
9	21233609	21233754	generic|C_TCONS_00193583_fr1_39610	1000	+	21233609	21233754	0	2	46,11	0,134	generic|C_TCONS_00193583_fr1	STAHAMLGFANDAFVGTGR	unique	.	0	1.51E-05	6-UNIMOD:35	3	646.9735718	646.9757425	1	PXD000265_CombineSearchEngines_psm_threshold_generic_mappedGff_add_pos_container_add_totalnovelpep.mzid.gz	.	2
9	22527429	22527781	generic|D_SRR3090734:JUNC00145603_fr3_42088	1000	+	22527429	22527781	0	2	18,6	0,346	generic|D_SRR3090734:JUNC00145603_fr3	ALTDSLVR	not-unique[unknown]	.	0	8.84E-05	0-UNIMOD:730	2	589.8549805	589.8559475	1	PXD000313_CombineSearchEngines_psm_threshold_generic_mappedGff_add_pos_container_add_totalnovelpep.mzid.gz	.	12
9	22672582	22674798	generic|D_SRR2040570:JUNC00171301_fr1_33026	1000	-	22672582	22674798	0	2	38,19	0,2197	generic|D_SRR2040570:JUNC00171301_fr1	VLTDFVASAVGLATPVAYK	not-unique[unknown]	.	0	1.66E-05	.	2	961.5334473	961.535306	1	PXD000265_CombineSearchEngines_psm_threshold_generic_mappedGff_add_pos_container_add_totalnovelpep.mzid.gz	.	6
9	22703538	22704853	generic|D_SRR3090738:JUNC00148144_fr3_125606	1000	+	22703538	22704853	0	2	45,3	0,1312	generic|D_SRR3090738:JUNC00148144_fr3	VLGEEEKAAENVYLKK	not-unique[unknown]	.	0	0.008753485	.	3	607.3314209	607.3315168	1	PXD000265_CombineSearchEngines_psm_threshold_generic_mappedGff_add_pos_container_add_totalnovelpep.mzid.gz	.	6
10	5784058	5784228	generic|D_SRR1618548:JUNC00022987_fr1_150169	1000	+	5784058	5784228	0	2	57,24	0,146	generic|D_SRR1618548:JUNC00022987_fr1	EMSADQSGDSSLESPLLQQEMVTDPSK	not-unique[unknown]	.	0	0.002095692	2-UNIMOD:35,21-UNIMOD:35	3	981.1018066	981.1023528	1	PXD000265_CombineSearchEngines_psm_threshold_generic_mappedGff_add_pos_container_add_totalnovelpep.mzid.gz	.	33
10	5784787	5785195	generic|D_SRR3090735:JUNC00021609_fr3_65356	1000	+	5784787	5785195	0	2	21,12	0,396	generic|D_SRR3090735:JUNC00021609_fr3	QLQTLQEVSGK	not-unique[unknown]	.	0	3.89E-05	.	2	615.8381958	615.8380605	1	PXD000265_CombineSearchEngines_psm_threshold_generic_mappedGff_add_pos_container_add_totalnovelpep.mzid.gz	.	140
10	5785255	5785441	generic|D_SRR3090736:JUNC00021351_fr3_270258	1000	+	5785255	5785441	0	2	36,6	0,180	generic|D_SRR3090736:JUNC00021351_fr3	NLSSEFEQWNTLVK	not-unique[unknown]	.	0	2.13E-05	.	2	847.9227905	847.9228515	1	PXD000265_CombineSearchEngines_psm_threshold_generic_mappedGff_add_pos_container_add_totalnovelpep.mzid.gz	.	72
10	11281255	11281398	generic|D_SRR3090733:JUNC00021564_fr1_76570	1000	+	11281255	11281398	0	2	35,1	0,142	generic|D_SRR3090733:JUNC00021564_fr1	VQQLFDLLPFSR	not-unique[unknown]	.	0	1.99E-05	.	2	731.9052734	731.906277	1	PXD001058_CombineSearchEngines_psm_threshold_generic_mappedGff_add_pos_container_add_totalnovelpep.mzid.gz	.	32
10	17184775	17185549	generic|D_SRR3090733:JUNC00023334_fr3_294513	1000	-	17184775	17185549	0	2	12,27	0,747	generic|D_SRR3090733:JUNC00023334_fr3	ALGVELNKQVGNR	not-unique[unknown]	.	0	0.009763605	.	2	699.4016724	699.3966075	1	PXD000265_CombineSearchEngines_psm_threshold_generic_mappedGff_add_pos_container_add_totalnovelpep.mzid.gz	.	40
10	18587368	18587822	generic|D_SRR3090735:JUNC00025058_fr2_192049	1000	+	18587368	18587822	0	2	6,18	0,436	generic|D_SRR3090735:JUNC00025058_fr2	YKVPGLLK	not-unique[unknown]	.	0	7.20E-04	.	2	459.2962952	459.294567	1	PXD000265_CombineSearchEngines_psm_threshold_generic_mappedGff_add_pos_container_add_totalnovelpep.mzid.gz	.	20
10	18676339	18676514	generic|D_SRR1944696:JUNC00020445_fr1_64799	1000	-	18676339	18676514	0	2	9,48	0,127	generic|D_SRR1944696:JUNC00020445_fr1	NALGLDDVDAANMHMELGR	not-unique[unknown]	.	0	4.00E-06	0-UNIMOD:730,13-UNIMOD:35	3	788.0522461	788.0526048	1	PXD000313_CombineSearchEngines_psm_threshold_generic_mappedGff_add_pos_container_add_totalnovelpep.mzid.gz	.	60
10	18710919	18711050	generic|D_SRR3090737:JUNC00022454_fr1_377171	1000	+	18710919	18711050	0	2	22,23	0,108	generic|D_SRR3090737:JUNC00022454_fr1	EVLAVNQDALGLQGK	not-unique[unknown]	.	0	1.95E-05	.	2	777.9258423	777.927938	1	PXD000265_CombineSearchEngines_psm_threshold_generic_mappedGff_add_pos_container_add_totalnovelpep.mzid.gz	.	18
10	19277254	19277503	generic|D_SRR1618548:JUNC00027377_fr1_13250	1000	+	19277254	19277503	0	2	50,37	0,212	generic|D_SRR1618548:JUNC00027377_fr1	VVGGGGGGGGGCGDDASENGGDVSPVVAR	not-unique[unknown]	.	0	1.83E-05	12-UNIMOD:4,24-UNIMOD:21	3	866.0233154	866.0291735	1	PXD000923_CombineSearchEngines_psm_threshold_generic_mappedGff_add_pos_container_add_totalnovelpep.mzid.gz	.	6
10	19932093	19932840	generic|D_SRR3090737:JUNC00023129_fr1_94892	1000	-	19932093	19932840	0	2	1,26	0,721	generic|D_SRR3090737:JUNC00023129_fr1	GPLWEEVSR	not-unique[unknown]	.	0	0.003075184	0-UNIMOD:730	2	688.8765259	688.877411	1	PXD000313_CombineSearchEngines_psm_threshold_generic_mappedGff_add_pos_container_add_totalnovelpep.mzid.gz	.	16
10	22357207	22357312	generic|D_SRR3090736:JUNC00026838_fr1_201284	1000	-	22357207	22357312	0	2	18,6	0,99	generic|D_SRR3090736:JUNC00026838_fr1	TEELWDSR	not-unique[unknown]	.	0	2.30E-05	0-UNIMOD:730	2	670.340332	670.343401	1	PXD000313_CombineSearchEngines_psm_threshold_generic_mappedGff_add_pos_container_add_totalnovelpep.mzid.gz	.	10
11	239356	239470	generic|D_SRR3090733:JUNC00026795_fr3_110367	1000	+	239356	239470	0	2	9,27	0,87	generic|D_SRR3090733:JUNC00026795_fr3	ALQHYTELPDLK	not-unique[unknown]	.	0	3.95E-05	.	2	714.3834229	714.380088	1	PXD000265_CombineSearchEngines_psm_threshold_generic_mappedGff_add_pos_container_add_totalnovelpep.mzid.gz	.	18
11	239356	239473	generic|D_SRR3090733:JUNC00026795_fr3_14013	1000	+	239356	239473	0	2	9,30	0,87	generic|D_SRR3090733:JUNC00026795_fr3	ALQHYTELPDLKR	not-unique[unknown]	.	0	3.11E-05	.	3	528.6246338	528.6228545	1	PXD000265_CombineSearchEngines_psm_threshold_generic_mappedGff_add_pos_container_add_totalnovelpep.mzid.gz	.	30
11	239666	239787	generic|D_SRR3090735:JUNC00027978_fr2_33560	1000	+	239666	239787	0	2	24,9	0,112	generic|D_SRR3090735:JUNC00027978_fr2	GNLQLVVQAAK	not-unique[unknown]	.	0	5.07E-05	.	2	570.8400879	570.840406	1	PXD000265_CombineSearchEngines_psm_threshold_generic_mappedGff_add_pos_container_add_totalnovelpep.mzid.gz	.	132
11	240412	240575	generic|D_SRR3090733:JUNC00026800_fr1_32267	1000	+	240412	240575	0	2	44,1	0,162	generic|D_SRR3090733:JUNC00026800_fr1	SLLPVEPLVDECEKR	not-unique[unknown]	.	0	2.64E-05	12-UNIMOD:4	2	892.468689	892.4665695	1	PXD001058_CombineSearchEngines_psm_threshold_generic_mappedGff_add_pos_container_add_totalnovelpep.mzid.gz	.	12
11	1543678	1543865	generic|C_TCONS_00037489_fr2_14250	1000	+	1543678	1543865	0	2	40,8	0,179	generic|C_TCONS_00037489_fr2	ECGNPLHAGTNCAGYR	unique	.	0	0.001199712	0-UNIMOD:730,2-UNIMOD:4,12-UNIMOD:4	4	521.0036621	520.9953115	1	PXD001030_CombineSearchEngines_psm_threshold_generic_mappedGff_add_pos_container_add_totalnovelpep.mzid.gz	.	3
11	2435528	2435987	generic|D_SRR1618548:JUNC00031181_fr2_132820	1000	+	2435528	2435987	0	2	13,41	0,418	generic|D_SRR1618548:JUNC00031181_fr2	FVVAGDLGQTGWTESTLR	not-unique[unknown]	.	0	1.42E-05	.	2	968.9946289	968.9917985	1	PXD000265_CombineSearchEngines_psm_threshold_generic_mappedGff_add_pos_container_add_totalnovelpep.mzid.gz	.	6
11	2568058	2568179	generic|D_SRR3090734:JUNC00029849_fr3_46148	1000	+	2568058	2568179	0	2	9,30	0,91	generic|D_SRR3090734:JUNC00029849_fr3	LVQNDQFLDLVYR	not-unique[unknown]	.	0	9.20E-05	.	2	811.9315796	811.930476	1	PXD000265_CombineSearchEngines_psm_threshold_generic_mappedGff_add_pos_container_add_totalnovelpep.mzid.gz	.	48
11	14015933	14016609	generic|D_SRR1618548:JUNC00034254_fr2_15937	1000	+	14015933	14016609	0	2	45,12	0,664	generic|D_SRR1618548:JUNC00034254_fr2	LLALLGGPCTEGPGMLVSK	not-unique[unknown]	.	0	9.37E-04	0-UNIMOD:731,9-UNIMOD:4,15-UNIMOD:35,19-UNIMOD:731	3	846.4771939	846.4812195	1	PXD000313_CombineSearchEngines_psm_threshold_generic_mappedGff_add_pos_container_add_totalnovelpep.mzid.gz	.	26
11	19716936	19733196	generic|D_SRR2040568:JUNC00038679_fr3_124201	1000	-	19716936	19733196	0	2	24,12	0,16248	generic|D_SRR2040568:JUNC00038679_fr3	YFLQAEQQLSDR	not-unique[unknown]	.	0	0.00482631	0-UNIMOD:731	2	901.4749676	901.4729315	1	PXD000313_CombineSearchEngines_psm_threshold_generic_mappedGff_add_pos_container_add_totalnovelpep.mzid.gz	.	2
11	21507265	21507391	generic|D_SRR3090736:JUNC00033308_fr3_159367	1000	-	21507265	21507391	0	2	33,9	0,117	generic|D_SRR3090736:JUNC00033308_fr3	ASQLEDGDLLCFQK	not-unique[unknown]	.	0	4.81E-06	0-UNIMOD:730,11-UNIMOD:4,14-UNIMOD:730	3	745.0637207	744.7311911	1	PXD000313_CombineSearchEngines_psm_threshold_generic_mappedGff_add_pos_container_add_totalnovelpep.mzid.gz	.	28
11	21507757	21507883	generic|D_SRR3090734:JUNC00034310_fr1_22314	1000	-	21507757	21507883	0	2	13,29	0,97	generic|D_SRR3090734:JUNC00034310_fr1	LYNPEKEELCFVGR	not-unique[unknown]	.	0	1.79E-05	10-UNIMOD:4	2	877.4387207	877.4325255	1	PXD001058_CombineSearchEngines_psm_threshold_generic_mappedGff_add_pos_container_add_totalnovelpep.mzid.gz	.	48
11	26557773	26558977	generic|D_SRR3090735:JUNC00034898_fr1_47409	1000	-	26557773	26558977	0	2	1,38	0,1166	generic|D_SRR3090735:JUNC00034898_fr1	YVGPAQQSSLSQR	not-unique[unknown]	.	0	0.001522471	11-UNIMOD:21	2	750.8482666	750.845759	1	PXD000923_CombineSearchEngines_psm_threshold_generic_mappedGff_add_pos_container_add_totalnovelpep.mzid.gz	.	18
12	254748	254863	generic|D_SRR3090733:JUNC00033927_fr3_110372	1000	+	254748	254863	0	2	9,27	0,88	generic|D_SRR3090733:JUNC00033927_fr3	ALQHYTELPDLK	not-unique[unknown]	.	0	3.95E-05	.	2	714.3834229	714.380088	1	PXD000265_CombineSearchEngines_psm_threshold_generic_mappedGff_add_pos_container_add_totalnovelpep.mzid.gz	.	15
12	254748	254866	generic|D_SRR3090733:JUNC00033927_fr3_14018	1000	+	254748	254866	0	2	9,30	0,88	generic|D_SRR3090733:JUNC00033927_fr3	ALQHYTELPDLKR	not-unique[unknown]	.	0	3.11E-05	.	3	528.6246338	528.6228545	1	PXD000265_CombineSearchEngines_psm_threshold_generic_mappedGff_add_pos_container_add_totalnovelpep.mzid.gz	.	25
12	255059	255182	generic|D_SRR3090735:JUNC00035705_fr2_33570	1000	+	255059	255182	0	2	24,9	0,114	generic|D_SRR3090735:JUNC00035705_fr2	GNLQLVVQAAK	not-unique[unknown]	.	0	5.07E-05	.	2	570.8400879	570.840406	1	PXD000265_CombineSearchEngines_psm_threshold_generic_mappedGff_add_pos_container_add_totalnovelpep.mzid.gz	.	120
12	255807	255970	generic|D_SRR3090733:JUNC00033932_fr1_32272	1000	+	255807	255970	0	2	44,1	0,162	generic|D_SRR3090733:JUNC00033932_fr1	SLLPVEPLVDECEKR	not-unique[unknown]	.	0	2.64E-05	12-UNIMOD:4	2	892.468689	892.4665695	1	PXD001058_CombineSearchEngines_psm_threshold_generic_mappedGff_add_pos_container_add_totalnovelpep.mzid.gz	.	10
12	896008	930982	generic|D_SRR3090739:JUNC00036074_fr5_53904	1000	+	896008	930982	0	2	23,1	0,34973	generic|D_SRR3090739:JUNC00036074_fr5	PDQLQGRK	not-unique[unknown]	.	0	0.003266076	3-UNIMOD:7	2	471.7504272	471.7537995	1	PXD000265_CombineSearchEngines_psm_threshold_generic_mappedGff_add_pos_container_add_totalnovelpep.mzid.gz	.	7
12	3497398	3497524	generic|D_SRR1944693:JUNC00027568_fr4_9662	1000	+	3497398	3497524	0	2	30,9	0,117	generic|D_SRR1944693:JUNC00027568_fr4	LFFQELVAVHDER	not-unique[unknown]	.	0	0.00985054	0-UNIMOD:1	3	548.9463901	548.9508625	1	PXD002291_CombineSearchEngines_psm_threshold_generic_mappedGff_add_pos_container_add_totalnovelpep.mzid.gz	.	14
12	3589264	3589513	generic|D_SRR1618548:JUNC00040391_fr1_144737	1000	+	3589264	3589513	0	2	27,24	0,225	generic|D_SRR1618548:JUNC00040391_fr1	FLQPVTNNEDSEGLSER	not-unique[unknown]	.	0	0.002341348	0-UNIMOD:731	2	1120.061375	1120.060831	1	PXD000313_CombineSearchEngines_psm_threshold_generic_mappedGff_add_pos_container_add_totalnovelpep.mzid.gz	.	24
12	6814616	6814883	generic|C_TCONS_00053220_fr2_278043	1000	+	6814616	6814883	0	2	21,21	0,246	generic|C_TCONS_00053220_fr2	LGWASLWVGDAGGK	not-unique[unknown]	.	0	1.92E-05	.	2	708.8684082	708.867152	1	PXD000265_CombineSearchEngines_psm_threshold_generic_mappedGff_add_pos_container_add_totalnovelpep.mzid.gz	.	4
12	18343636	18343783	generic|D_SRR1618548:JUNC00043458_fr1_22320	1000	+	18343636	18343783	0	2	29,13	0,134	generic|D_SRR1618548:JUNC00043458_fr1	LYNPEKEELCFVGR	not-unique[unknown]	.	0	1.79E-05	10-UNIMOD:4	2	877.4387207	877.4325255	1	PXD001058_CombineSearchEngines_psm_threshold_generic_mappedGff_add_pos_container_add_totalnovelpep.mzid.gz	.	56
12	21232359	21232484	generic|D_SRR3090737:JUNC00036074_fr2_65085	1000	-	21232359	21232484	0	2	44,1	0,124	generic|D_SRR3090737:JUNC00036074_fr2	ASQPTDTTTSPLAGR	not-unique[unknown]	.	0	4.85E-05	.	2	751.8800659	751.875903	1	PXD000265_CombineSearchEngines_psm_threshold_generic_mappedGff_add_pos_container_add_totalnovelpep.mzid.gz	.	72
12	21233194	21233901	generic|D_SRR3090736:JUNC00040385_fr2_34845	1000	-	21233194	21233901	0	2	6,27	0,680	generic|D_SRR3090736:JUNC00040385_fr2	MFQLLVHCQEK	not-unique[unknown]	.	0	2.43E-05	8-UNIMOD:4	3	478.2408752	478.2407028	1	PXD002740_CombineSearchEngines_psm_threshold_generic_mappedGff_add_pos_container_add_totalnovelpep.mzid.gz	.	57
12	23266233	23266409	generic|D_SRR1618548:JUNC00045200_fr1_30693	1000	+	23266233	23266409	0	2	44,1	0,175	generic|D_SRR1618548:JUNC00045200_fr1	LENHGLDPNVELVPK	not-unique[unknown]	.	0	4.45E-04	0-UNIMOD:730,15-UNIMOD:730	4	571.3294678	571.3295652	1	PXD001030_CombineSearchEngines_psm_threshold_generic_mappedGff_add_pos_container_add_totalnovelpep.mzid.gz	.	16
12	23318713	23319537	generic|D_SRR3090733:JUNC00039508_fr3_32645	1000	+	23318713	23319537	0	2	30,21	0,803	generic|D_SRR3090733:JUNC00039508_fr3	LFNSDGSEPEMCGNGVR	not-unique[unknown]	.	0	9.90E-06	0-UNIMOD:730,11-UNIMOD:35,12-UNIMOD:4,14-UNIMOD:7	3	730.9968872	730.6630058	1	PXD000313_CombineSearchEngines_psm_threshold_generic_mappedGff_add_pos_container_add_totalnovelpep.mzid.gz	.	12
12	23319549	23319807	generic|D_SRR1944692:JUNC00015875_fr2_80567	1000	+	23319549	23319807	0	2	38,7	0,251	generic|D_SRR1944692:JUNC00015875_fr2	FLAELENLQGTHSFK	not-unique[unknown]	.	0	3.52E-05	0-UNIMOD:730,15-UNIMOD:730	4	586.3294067	586.3295655	1	PXD001030_CombineSearchEngines_psm_threshold_generic_mappedGff_add_pos_container_add_totalnovelpep.mzid.gz	.	64
12	23321350	23321470	generic|D_SRR2040569:JUNC00051306_fr3_255693	1000	+	23321350	23321470	0	2	10,23	0,97	generic|D_SRR2040569:JUNC00051306_fr3	TNTEFVEVLSR	not-unique[unknown]	.	0	1.67E-05	.	2	647.8390503	647.835517	1	PXD000265_CombineSearchEngines_psm_threshold_generic_mappedGff_add_pos_container_add_totalnovelpep.mzid.gz	.	18
12	23835655	23836602	generic|D_SRR2040570:JUNC00049837_fr1_53573	1000	+	23835655	23836602	0	2	3,36	0,911	generic|D_SRR2040570:JUNC00049837_fr1	EVFSPCGELVDLR	not-unique[unknown]	.	0	2.66E-05	4-UNIMOD:21,6-UNIMOD:4	2	800.8563232	800.857482	1	PXD000923_CombineSearchEngines_psm_threshold_generic_mappedGff_add_pos_container_add_totalnovelpep.mzid.gz	.	8
12	25095795	25096499	generic|C_TCONS_00056518_fr1_66656	1000	+	25095795	25096499	0	2	7,35	0,669	generic|C_TCONS_00056518_fr1	LLESVPPVALSDDR	not-unique[unknown]	.	0	4.14E-06	0-UNIMOD:730	3	605.6757813	605.6770208	1	PXD000313_CombineSearchEngines_psm_threshold_generic_mappedGff_add_pos_container_add_totalnovelpep.mzid.gz	.	32
12	27523294	27523489	generic|D_SRR1618548:JUNC00047272_fr1_105859	1000	-	27523294	27523489	0	2	32,1	0,194	generic|D_SRR1618548:JUNC00047272_fr1	VVTVDGLLLTK	not-unique[unknown]	.	0	3.99E-04	0-UNIMOD:731,11-UNIMOD:731	3	589.3785545	589.3797588	1	PXD000313_CombineSearchEngines_psm_threshold_generic_mappedGff_add_pos_container_add_totalnovelpep.mzid.gz	.	33
1	641304	641379	generic|D_SRR3090734:JUNC00000654_fr1_6316	1000	-	641304	641379	0	1	75	0	generic|D_SRR3090734:JUNC00000654_fr1	VSSLPQSTALPVLPTTTPAAEPSPR	not-unique[unknown]	.	0	2.11E-05	8-UNIMOD:21	3	866.4454346	866.4455938	1	PXD000923_CombineSearchEngines_psm_threshold_generic_mappedGff_add_pos_container_add_totalnovelpep.mzid.gz	.	30
1	1043706	1043772	generic|C_TCONS_00022266_fr2_4623	1000	.	1043706	1043772	0	1	66	0	generic|C_TCONS_00022266_fr2	MNDDSNCGGEYSQAGGLQDVSR	unique	.	0	0.005095646	0-UNIMOD:730,1-UNIMOD:35,2-UNIMOD:7,7-UNIMOD:4	4	671.0377197	671.0393727	1	PXD001030_CombineSearchEngines_psm_threshold_generic_mappedGff_add_pos_container_add_totalnovelpep.mzid.gz	.	3
1	1251174	1251210	generic|C_TCONS_00000428_fr1_761	1000	+	1251174	1251210	0	1	36	0	generic|C_TCONS_00000428_fr1	AAPALAKPTTPR	unique	.	0	7.19E-05	9-UNIMOD:21	2	637.3358765	637.3368465	1	PXD000923_CombineSearchEngines_psm_threshold_generic_mappedGff_add_pos_container_add_totalnovelpep.mzid.gz	.	2
1	1908527	1908560	generic|D_SRR2040569:JUNC00001313_fr2_144291	1000	-	1908527	1908560	0	1	33	0	generic|D_SRR2040569:JUNC00001313_fr2	VMDLQVFAVNK	not-unique[unknown]	.	0	4.92E-04	2-UNIMOD:35	2	640.343689	640.3393815	1	PXD000265_CombineSearchEngines_psm_threshold_generic_mappedGff_add_pos_container_add_totalnovelpep.mzid.gz	.	6
1	2270166	2270196	generic|D_SRR3090733:JUNC00001242_fr2_165272	1000	-	2270166	2270196	0	1	30	0	generic|D_SRR3090733:JUNC00001242_fr2	SLEMMLHHLR	not-unique[unknown]	.	0	0.007175093	0-UNIMOD:730,4-UNIMOD:35,5-UNIMOD:35	2	801.9179077	801.923513	1	PXD000313_CombineSearchEngines_psm_threshold_generic_mappedGff_add_pos_container_add_totalnovelpep.mzid.gz	.	26
1	3324013	3324058	generic|C_TCONS_00001040_fr2_415612	1000	+	3324013	3324058	0	1	45	0	generic|C_TCONS_00001040_fr2	GGGDFSSGGGGGYNR	not-unique[unknown]	.	0	5.00E-05	.	2	672.7815552	672.7818005	1	PXD000265_CombineSearchEngines_psm_threshold_generic_mappedGff_add_pos_container_add_totalnovelpep.mzid.gz	.	15
1	3340910	3340934	generic|C_TCONS_00001049_fr1_333869	1000	+	3340910	3340934	0	1	24	0	generic|C_TCONS_00001049_fr1	TDLLQFLK	not-unique[unknown]	.	0	1.04E-04	.	2	489.2880554	489.2869435	1	PXD000265_CombineSearchEngines_psm_threshold_generic_mappedGff_add_pos_container_add_totalnovelpep.mzid.gz	.	8
1	3811988	3812027	generic|D_SRR2040568:JUNC00002456_fr3_2528	1000	-	3811988	3812027	0	1	39	0	generic|D_SRR2040568:JUNC00002456_fr3	TSTTSSLPSSSER	not-unique[unknown]	.	0	9.01E-04	.	2	670.3190918	670.3204275	1	PXD000265_CombineSearchEngines_psm_threshold_generic_mappedGff_add_pos_container_add_totalnovelpep.mzid.gz	.	16
1	7032789	7032813	generic|C_TCONS_00022688_fr3_10727	1000	.	7032789	7032813	0	1	24	0	generic|C_TCONS_00022688_fr3	VVVQSLPR	unique	.	0	7.46E-04	4-UNIMOD:7	2	449.7717285	449.7714605	1	PXD001058_CombineSearchEngines_psm_threshold_generic_mappedGff_add_pos_container_add_totalnovelpep.mzid.gz	.	4
1	7507420	7507462	generic|C_TCONS_00002128_fr3_17009	1000	+	7507420	7507462	0	1	42	0	generic|C_TCONS_00002128_fr3	DTNSEPEAQLELEK	not-unique[unknown]	.	0	0.00427087	4-UNIMOD:21	2	841.8665771	841.8614725	1	PXD000923_CombineSearchEngines_psm_threshold_generic_mappedGff_add_pos_container_add_totalnovelpep.mzid.gz	.	21
1	7683830	7683857	generic|C_TCONS_00002182_fr3_282670	1000	+	7683830	7683857	0	1	27	0	generic|C_TCONS_00002182_fr3	EFVTGSYDR	unique	.	0	0.0023672	0-UNIMOD:730	2	689.348877	689.351222	1	PXD000313_CombineSearchEngines_psm_threshold_generic_mappedGff_add_pos_container_add_totalnovelpep.mzid.gz	.	3
1	7890670	7890700	generic|D_SRR2040568:JUNC00004876_fr1_121332	1000	+	7890670	7890700	0	1	30	0	generic|D_SRR2040568:JUNC00004876_fr1	SLYNLLQELR	not-unique[unknown]	.	0	1.85E-05	.	2	624.8560181	624.8509655	1	PXD001058_CombineSearchEngines_psm_threshold_generic_mappedGff_add_pos_container_add_totalnovelpep.mzid.gz	.	33
1	9071010	9071079	generic|D_SRR3090734:JUNC00005193_fr2_44784	1000	-	9071010	9071079	0	1	69	0	generic|D_SRR3090734:JUNC00005193_fr2	SRTMATDAAATAHSASAGCSAMK	not-unique[unknown]	.	0	4.35E-05	3-UNIMOD:21,19-UNIMOD:4	3	778.6600342	778.6605995	1	PXD000923_CombineSearchEngines_psm_threshold_generic_mappedGff_add_pos_container_add_totalnovelpep.mzid.gz	.	26
1	9243562	9243598	generic|C_TCONS_00022861_fr1_188744	1000	.	9243562	9243598	0	1	36	0	generic|C_TCONS_00022861_fr1	SQRCFLMQLTPR	unique	.	0	6.15E-04	4-UNIMOD:4	2	768.8862305	768.8923215	1	PXD003156_CombineSearchEngines_psm_threshold_generic_mappedGff_add_pos_container_add_totalnovelpep.mzid.gz	.	4
1	9276592	9276622	generic|D_SRR3090734:JUNC00005366_fr3_20740	1000	-	9276592	9276622	0	1	30	0	generic|D_SRR3090734:JUNC00005366_fr3	GLCLLSSSVR	not-unique[unknown]	.	0	2.18E-05	3-UNIMOD:4	2	546.2971802	546.297516	1	PXD002740_CombineSearchEngines_psm_threshold_generic_mappedGff_add_pos_container_add_totalnovelpep.mzid.gz	.	28
1	10196309	10196336	generic|C_TCONS_00002798_fr3_82161	1000	+	10196309	10196336	0	1	27	0	generic|C_TCONS_00002798_fr3	NLESQETSR	unique	.	0	6.67E-04	.	2	532.2533569	532.2543595	1	PXD000265_CombineSearchEngines_psm_threshold_generic_mappedGff_add_pos_container_add_totalnovelpep.mzid.gz	.	2
1	11029625	11029649	generic|C_TCONS_00014116_fr3_123532	1000	-	11029625	11029649	0	1	24	0	generic|C_TCONS_00014116_fr3	SDGSFLEK	unique	.	0	0.001753419	0-UNIMOD:731,8-UNIMOD:731	2	745.9158017	745.9191675	1	PXD000313_CombineSearchEngines_psm_threshold_generic_mappedGff_add_pos_container_add_totalnovelpep.mzid.gz	.	5
1	11030370	11030412	generic|D_SRR3090736:JUNC00005651_fr3_105140	1000	-	11030370	11030412	0	1	42	0	generic|D_SRR3090736:JUNC00005651_fr3	TVTLEQDNVNFAFK	not-unique[unknown]	.	0	4.86E-05	.	2	813.4069214	813.4121205	1	PXD000265_CombineSearchEngines_psm_threshold_generic_mappedGff_add_pos_container_add_totalnovelpep.mzid.gz	.	60
1	11030442	11030481	generic|D_SRR3090735:JUNC00005790_fr2_51897	1000	-	11030442	11030481	0	1	39	0	generic|D_SRR3090735:JUNC00005790_fr2	EQCNQNLLLSLVR	not-unique[unknown]	.	0	5.62E-06	0-UNIMOD:730,3-UNIMOD:4	3	631.0148926	631.0172718	1	PXD000313_CombineSearchEngines_psm_threshold_generic_mappedGff_add_pos_container_add_totalnovelpep.mzid.gz	.	78
1	11031319	11031343	generic|D_SRR3090734:JUNC00005994_fr1_155031	1000	-	11031319	11031343	0	1	24	0	generic|D_SRR3090734:JUNC00005994_fr1	YDVCGLVR	not-unique[unknown]	.	0	1.74E-05	0-UNIMOD:730,4-UNIMOD:4	2	643.3459473	643.3474285	1	PXD000313_CombineSearchEngines_psm_threshold_generic_mappedGff_add_pos_container_add_totalnovelpep.mzid.gz	.	36
1	11033481	11033511	generic|D_SRR2040568:JUNC00006424_fr2_52430	1000	-	11033481	11033511	0	1	30	0	generic|D_SRR2040568:JUNC00006424_fr2	AVTDNLGYYR	not-unique[unknown]	.	0	5.97E-05	.	2	586.2919922	586.290737	1	PXD000265_CombineSearchEngines_psm_threshold_generic_mappedGff_add_pos_container_add_totalnovelpep.mzid.gz	.	78
1	11035448	11035481	generic|D_SRR3090734:JUNC00006000_fr1_10445	1000	-	11035448	11035481	0	1	33	0	generic|D_SRR3090734:JUNC00006000_fr1	ASHPNYELETR	not-unique[unknown]	.	0	4.60E-06	0-UNIMOD:730	3	540.9476318	540.9476198	1	PXD000313_CombineSearchEngines_psm_threshold_generic_mappedGff_add_pos_container_add_totalnovelpep.mzid.gz	.	48
1	12108218	12108251	generic|D_SRR3090736:JUNC00005915_fr3_7638	1000	+	12108218	12108251	0	1	33	0	generic|D_SRR3090736:JUNC00005915_fr3	LLLSYTNLLPK	not-unique[unknown]	.	0	5.54E-04	.	2	637.8892822	637.8895595	1	PXD000265_CombineSearchEngines_psm_threshold_generic_mappedGff_add_pos_container_add_totalnovelpep.mzid.gz	.	30
1	12452002	12452023	generic|C_TCONS_00023172_fr5_65541	1000	.	12452002	12452023	0	1	21	0	generic|C_TCONS_00023172_fr5	LGFLLSK	unique	.	0	0.001487363	7-UNIMOD:1	2	410.2519836	410.252372	1	PXD002291_CombineSearchEngines_psm_threshold_generic_mappedGff_add_pos_container_add_totalnovelpep.mzid.gz	.	2
1	12744922	12744961	generic|C_TCONS_00003360_fr1_57262	1000	+	12744922	12744961	0	1	39	0	generic|C_TCONS_00003360_fr1	DATLVYTDLFPLK	unique	.	0	0.009591162	0-UNIMOD:731,13-UNIMOD:731	3	702.0744019	702.0765131	1	PXD000313_CombineSearchEngines_psm_threshold_generic_mappedGff_add_pos_container_add_totalnovelpep.mzid.gz	.	2
1	12809893	12809923	generic|C_TCONS_00003369_fr3_5735	1000	+	12809893	12809923	0	1	30	0	generic|C_TCONS_00003369_fr3	LLSADYSRPK	unique	.	0	0.001507772	.	2	575.3171387	575.3167585	1	PXD001058_CombineSearchEngines_psm_threshold_generic_mappedGff_add_pos_container_add_totalnovelpep.mzid.gz	.	2
1	13263447	13263471	generic|C_TCONS_00023244_fr6_896	1000	.	13263447	13263471	0	1	24	0	generic|C_TCONS_00023244_fr6	SSSQDRLR	unique	.	0	0.004988959	.	2	474.7493896	474.7465045	1	PXD002739_CombineSearchEngines_psm_threshold_generic_mappedGff_add_pos_container_add_totalnovelpep.mzid.gz	.	5
1	14803905	14803947	generic|D_SRR3090735:JUNC00006768_fr2_337073	1000	-	14803905	14803947	0	1	42	0	generic|D_SRR3090735:JUNC00006768_fr2	SLAASSSSSTTTFK	not-unique[unknown]	.	0	0.007847073	.	2	687.8468628	687.840996	1	PXD000265_CombineSearchEngines_psm_threshold_generic_mappedGff_add_pos_container_add_totalnovelpep.mzid.gz	.	12
1	17067384	17067414	generic|C_TCONS_00015254_fr1_154643	1000	-	17067384	17067414	0	1	30	0	generic|C_TCONS_00015254_fr1	ASDPLLEDGR	not-unique[unknown]	.	0	0.004977113	0-UNIMOD:731	2	688.8689643	688.869783	1	PXD000313_CombineSearchEngines_psm_threshold_generic_mappedGff_add_pos_container_add_totalnovelpep.mzid.gz	.	8
1	17069215	17069242	generic|D_SRR3090737:JUNC00006468_fr3_162434	1000	-	17069215	17069242	0	1	27	0	generic|D_SRR3090737:JUNC00006468_fr3	NHGLSDLSR	not-unique[unknown]	.	0	0.001630064	.	2	499.7538452	499.7543295	1	PXD000265_CombineSearchEngines_psm_threshold_generic_mappedGff_add_pos_container_add_totalnovelpep.mzid.gz	.	24
1	17564307	17564367	generic|D_SRR3090737:JUNC00006594_fr3_12215	1000	+	17564307	17564367	0	1	60	0	generic|D_SRR3090737:JUNC00006594_fr3	YQLPVVVLVFNNNGVYGGDR	not-unique[unknown]	.	0	4.77E-05	.	3	741.7247925	741.7234051	1	PXD002291_CombineSearchEngines_psm_threshold_generic_mappedGff_add_pos_container_add_totalnovelpep.mzid.gz	.	36
1	17564370	17564448	generic|C_TCONS_00004326_fr2_17575	1000	+	17564370	17564448	0	1	78	0	generic|C_TCONS_00004326_fr2	SPDELTGPYKDDPAPTSFVPAAGYHK	unique	.	0	4.30E-05	1-UNIMOD:21	3	947.4307251	947.4320071	1	PXD000923_CombineSearchEngines_psm_threshold_generic_mappedGff_add_pos_container_add_totalnovelpep.mzid.gz	.	2
1	17834615	17834648	generic|C_TCONS_00023601_fr2_54753	1000	.	17834615	17834648	0	1	33	0	generic|C_TCONS_00023601_fr2	AAAVTTRWNSR	unique	.	0	0.0064769	0-UNIMOD:730,9-UNIMOD:7	2	769.4162598	769.423049	1	PXD000313_CombineSearchEngines_psm_threshold_generic_mappedGff_add_pos_container_add_totalnovelpep.mzid.gz	.	2
1	19186574	19186637	generic|D_SRR3090739:JUNC00007859_fr2_12405	1000	-	19186574	19186637	0	1	63	0	generic|D_SRR3090739:JUNC00007859_fr2	LNVTPVEDKTSEEEPVTYANK	not-unique[unknown]	.	0	2.83E-05	11-UNIMOD:21	3	815.3804321	815.0473845	1	PXD000923_CombineSearchEngines_psm_threshold_generic_mappedGff_add_pos_container_add_totalnovelpep.mzid.gz	.	57
1	20454175	20454196	generic|C_TCONS_00023811_fr4_276167	1000	.	20454175	20454196	0	1	21	0	generic|C_TCONS_00023811_fr4	AAFGPGR	unique	.	0	0.004003607	0-UNIMOD:730	2	490.2833557	490.2849615	1	PXD000313_CombineSearchEngines_psm_threshold_generic_mappedGff_add_pos_container_add_totalnovelpep.mzid.gz	.	2
1	21892973	21893006	generic|C_TCONS_00005253_fr1_45665	1000	+	21892973	21893006	0	1	33	0	generic|C_TCONS_00005253_fr1	RFPAAPTEGGR	not-unique[unknown]	.	0	2.00E-04	.	2	579.8042603	579.804355	1	PXD000265_CombineSearchEngines_psm_threshold_generic_mappedGff_add_pos_container_add_totalnovelpep.mzid.gz	.	4
1	21893186	21893225	generic|C_TCONS_00005253_fr1_14502	1000	+	21893186	21893225	0	1	39	0	generic|C_TCONS_00005253_fr1	TYLGPMTPPLVER	not-unique[unknown]	.	0	3.80E-05	.	2	737.8988037	737.3921415	1	PXD000923_CombineSearchEngines_psm_threshold_generic_mappedGff_add_pos_container_add_totalnovelpep.mzid.gz	.	4
1	21893339	21893369	generic|C_TCONS_00005253_fr1_344839	1000	+	21893339	21893369	0	1	30	0	generic|C_TCONS_00005253_fr1	LLGASLPALR	not-unique[unknown]	.	0	9.82E-05	.	2	505.820282	505.8214845	1	PXD000265_CombineSearchEngines_psm_threshold_generic_mappedGff_add_pos_container_add_totalnovelpep.mzid.gz	.	14
1	21893579	21893624	generic|C_TCONS_00005253_fr1_65199	1000	+	21893579	21893624	0	1	45	0	generic|C_TCONS_00005253_fr1	AGLAASHTQQVLVEK	not-unique[unknown]	.	0	6.08E-05	.	2	776.9353027	776.4281055	1	PXD001058_CombineSearchEngines_psm_threshold_generic_mappedGff_add_pos_container_add_totalnovelpep.mzid.gz	.	6
1	21893795	21893819	generic|C_TCONS_00005253_fr1_84009	1000	+	21893795	21893819	0	1	24	0	generic|C_TCONS_00005253_fr1	DYSVALLR	not-unique[unknown]	.	0	2.36E-05	0-UNIMOD:730	2	620.8634033	620.863768	1	PXD000313_CombineSearchEngines_psm_threshold_generic_mappedGff_add_pos_container_add_totalnovelpep.mzid.gz	.	10
1	21895241	21895271	generic|D_SRR3090739:JUNC00008676_fr2_537	1000	+	21895241	21895271	0	1	30	0	generic|D_SRR3090739:JUNC00008676_fr2	SVGEAMALGR	not-unique[unknown]	.	0	5.72E-06	0-UNIMOD:730	2	647.8569336	647.8581645	1	PXD000313_CombineSearchEngines_psm_threshold_generic_mappedGff_add_pos_container_add_totalnovelpep.mzid.gz	.	27
1	21895589	21895646	generic|C_TCONS_00005253_fr1_79076	1000	+	21895589	21895646	0	1	57	0	generic|C_TCONS_00005253_fr1	GFSDTQLAFATSSSETDVR	unique	.	0	2.21E-05	.	2	1009.97168	1009.968716	1	PXD000265_CombineSearchEngines_psm_threshold_generic_mappedGff_add_pos_container_add_totalnovelpep.mzid.gz	.	2
1	21895655	21895685	generic|C_TCONS_00005253_fr1_89982	1000	+	21895655	21895685	0	1	30	0	generic|C_TCONS_00005253_fr1	LALEVAPTYK	unique	.	0	0.008991982	.	2	552.821228	552.8186035	1	PXD000265_CombineSearchEngines_psm_threshold_generic_mappedGff_add_pos_container_add_totalnovelpep.mzid.gz	.	2
1	21895784	21895814	generic|D_SRR3090733:JUNC00008310_fr3_357708	1000	+	21895784	21895814	0	1	30	0	generic|D_SRR3090733:JUNC00008310_fr3	VLLLGGGPNR	not-unique[unknown]	.	0	0.001036071	.	2	498.3028564	498.303459	1	PXD000265_CombineSearchEngines_psm_threshold_generic_mappedGff_add_pos_container_add_totalnovelpep.mzid.gz	.	33
1	21896302	21896347	generic|C_TCONS_00005253_fr1_61194	1000	+	21896302	21896347	0	1	45	0	generic|C_TCONS_00005253_fr1	LWGTSPDSLDAAEDR	unique	.	0	1.35E-05	0-UNIMOD:730	2	968.9797974	968.9813215	1	PXD000313_CombineSearchEngines_psm_threshold_generic_mappedGff_add_pos_container_add_totalnovelpep.mzid.gz	.	6
1	21896353	21896395	generic|C_TCONS_00005253_fr1_5582	1000	+	21896353	21896395	0	1	42	0	generic|C_TCONS_00005253_fr1	FNALLEELGLEQPK	unique	.	0	1.39E-04	.	2	801.4417114	800.9326885	1	PXD001058_CombineSearchEngines_psm_threshold_generic_mappedGff_add_pos_container_add_totalnovelpep.mzid.gz	.	2
1	21896491	21896521	generic|C_TCONS_00005253_fr1_129568	1000	+	21896491	21896521	0	1	30	0	generic|C_TCONS_00005253_fr1	AMELVYNDEK	unique	.	0	7.87E-04	2-UNIMOD:35	2	614.7824097	614.2817245	1	PXD000265_CombineSearchEngines_psm_threshold_generic_mappedGff_add_pos_container_add_totalnovelpep.mzid.gz	.	5
1	22776968	22777004	generic|D_SRR3090733:JUNC00008638_fr1_244399	1000	+	22776968	22777004	0	1	36	0	generic|D_SRR3090733:JUNC00008638_fr1	YVVEEVPDDAEK	not-unique[unknown]	.	0	9.91E-05	.	2	696.8275757	696.830093	1	PXD000265_CombineSearchEngines_psm_threshold_generic_mappedGff_add_pos_container_add_totalnovelpep.mzid.gz	.	64
1	23361006	23361039	generic|C_TCONS_00005642_fr2_20271	1000	+	23361006	23361039	0	1	33	0	generic|C_TCONS_00005642_fr2	FVGVLNFFLGR	unique	.	0	2.04E-04	.	2	634.8605347	634.861141	1	PXD001058_CombineSearchEngines_psm_threshold_generic_mappedGff_add_pos_container_add_totalnovelpep.mzid.gz	.	4
1	24293601	24293649	generic|C_TCONS_00005832_fr3_12108	1000	+	24293601	24293649	0	1	48	0	generic|C_TCONS_00005832_fr3	ENDTAAVSVSPVLESR	not-unique[unknown]	.	0	2.41E-05	10-UNIMOD:21	2	877.4042969	877.4038385	1	PXD000923_CombineSearchEngines_psm_threshold_generic_mappedGff_add_pos_container_add_totalnovelpep.mzid.gz	.	12
1	24428627	24428660	generic|C_TCONS_00005868_fr3_70216	1000	+	24428627	24428660	0	1	33	0	generic|C_TCONS_00005868_fr3	AAEDAFLDLAR	not-unique[unknown]	.	0	0.004082016	0-UNIMOD:731	2	748.4047714	748.406533	1	PXD000313_CombineSearchEngines_psm_threshold_generic_mappedGff_add_pos_container_add_totalnovelpep.mzid.gz	.	4
1	24461129	24461174	generic|C_TCONS_00016833_fr4_18170	1000	-	24461129	24461174	0	1	45	0	generic|C_TCONS_00016833_fr4	ADVFADLGSPVSPLR	not-unique[unknown]	.	0	2.16E-05	9-UNIMOD:21	2	812.3919067	812.392546	1	PXD000923_CombineSearchEngines_psm_threshold_generic_mappedGff_add_pos_container_add_totalnovelpep.mzid.gz	.	6
1	24939946	24939976	generic|D_SRR3090737:JUNC00009008_fr2_192201	1000	+	24939946	24939976	0	1	30	0	generic|D_SRR3090737:JUNC00009008_fr2	ALELDPSMHK	not-unique[unknown]	.	0	0.009846743	8-UNIMOD:35	2	578.7914429	578.7869815	1	PXD000265_CombineSearchEngines_psm_threshold_generic_mappedGff_add_pos_container_add_totalnovelpep.mzid.gz	.	119
1	24940096	24940120	generic|D_SRR3090735:JUNC00010078_fr3_54160	1000	+	24940096	24940120	0	1	24	0	generic|D_SRR3090735:JUNC00010078_fr3	LEEYQTAK	not-unique[unknown]	.	0	0.002960255	0-UNIMOD:730,8-UNIMOD:730	3	530.637085	530.6380061	1	PXD000313_CombineSearchEngines_psm_threshold_generic_mappedGff_add_pos_container_add_totalnovelpep.mzid.gz	.	70
1	24940120	24940165	generic|D_SRR3090735:JUNC00010078_fr3_323603	1000	+	24940120	24940165	0	1	45	0	generic|D_SRR3090735:JUNC00010078_fr3	AALELGYSFASGDSR	not-unique[unknown]	.	0	2.13E-05	.	2	772.3759155	772.3729905	1	PXD000265_CombineSearchEngines_psm_threshold_generic_mappedGff_add_pos_container_add_totalnovelpep.mzid.gz	.	252
1	24940174	24940198	generic|D_SRR3090735:JUNC00010078_fr3_3595	1000	+	24940174	24940198	0	1	24	0	generic|D_SRR3090735:JUNC00010078_fr3	LMKECDER	not-unique[unknown]	.	0	1.73E-04	5-UNIMOD:4	2	540.7458496	540.7442595	1	PXD001058_CombineSearchEngines_psm_threshold_generic_mappedGff_add_pos_container_add_totalnovelpep.mzid.gz	.	24
1	24940456	24940507	generic|D_SRR2040569:JUNC00012069_fr1_83183	1000	+	24940456	24940507	0	1	51	0	generic|D_SRR2040569:JUNC00012069_fr1	AEDGAAAPSVASFVEEK	not-unique[unknown]	.	0	2.06E-04	.	2	839.3988037	839.4019495	1	PXD000265_CombineSearchEngines_psm_threshold_generic_mappedGff_add_pos_container_add_totalnovelpep.mzid.gz	.	44
1	24940815	24940866	generic|D_SRR3090733:JUNC00009653_fr1_64112	1000	+	24940815	24940866	0	1	51	0	generic|D_SRR3090733:JUNC00009653_fr1	HDFYNSATEVVLTLFAK	not-unique[unknown]	.	0	4.19E-05	.	3	652.6681519	652.3351501	1	PXD001058_CombineSearchEngines_psm_threshold_generic_mappedGff_add_pos_container_add_totalnovelpep.mzid.gz	.	72
1	24941387	24941420	generic|D_SRR3090739:JUNC00010073_fr2_223749	1000	+	24941387	24941420	0	1	33	0	generic|D_SRR3090739:JUNC00010073_fr2	YQVLSTKVELR	not-unique[unknown]	.	0	5.08E-05	.	2	668.3911743	668.385173	1	PXD000265_CombineSearchEngines_psm_threshold_generic_mappedGff_add_pos_container_add_totalnovelpep.mzid.gz	.	55
1	24941429	24941468	generic|D_SRR3090739:JUNC00010073_fr2_10011	1000	+	24941429	24941468	0	1	39	0	generic|D_SRR3090739:JUNC00010073_fr2	AEQLTWTSLDYDK	not-unique[unknown]	.	0	6.77E-06	0-UNIMOD:730,13-UNIMOD:730	3	726.7214355	726.7227985	1	PXD000313_CombineSearchEngines_psm_threshold_generic_mappedGff_add_pos_container_add_totalnovelpep.mzid.gz	.	9
1	25000221	25000263	generic|D_SRR3090733:JUNC00009676_fr1_110074	1000	+	25000221	25000263	0	1	42	0	generic|D_SRR3090733:JUNC00009676_fr1	LALQQYDVNALVDR	not-unique[unknown]	.	0	2.30E-05	0-UNIMOD:730	2	961.5351563	961.536063	1	PXD000313_CombineSearchEngines_psm_threshold_generic_mappedGff_add_pos_container_add_totalnovelpep.mzid.gz	.	95
1	25001357	25001390	generic|D_SRR3090737:JUNC00009038_fr3_215614	1000	+	25001357	25001390	0	1	33	0	generic|D_SRR3090737:JUNC00009038_fr3	LLQYDPAVAER	not-unique[unknown]	.	0	5.94E-05	.	2	637.8444824	637.8405985	1	PXD000265_CombineSearchEngines_psm_threshold_generic_mappedGff_add_pos_container_add_totalnovelpep.mzid.gz	.	126
1	25482267	25482306	generic|C_TCONS_00006179_fr6_83547	1000	+	25482267	25482306	0	1	39	0	generic|C_TCONS_00006179_fr6	QELLQNVAHDMGK	unique	.	0	4.50E-05	.	2	741.8713989	741.8721085	1	PXD000265_CombineSearchEngines_psm_threshold_generic_mappedGff_add_pos_container_add_totalnovelpep.mzid.gz	.	3
1	25482312	25482345	generic|C_TCONS_00006179_fr6_124689	1000	+	25482312	25482345	0	1	33	0	generic|C_TCONS_00006179_fr6	DVSEDVHMATK	unique	.	0	0.001492153	8-UNIMOD:35	2	624.2798462	624.2822605	1	PXD000265_CombineSearchEngines_psm_threshold_generic_mappedGff_add_pos_container_add_totalnovelpep.mzid.gz	.	2
1	25482312	25482351	generic|C_TCONS_00006179_fr6_99194	1000	+	25482312	25482351	0	1	39	0	generic|C_TCONS_00006179_fr6	VKDVSEDVHMATK	unique	.	0	0.001692497	10-UNIMOD:35	3	492.2457886	492.2450581	1	PXD000265_CombineSearchEngines_psm_threshold_generic_mappedGff_add_pos_container_add_totalnovelpep.mzid.gz	.	5
1	25482387	25482420	generic|C_TCONS_00006179_fr6_41239	1000	+	25482387	25482420	0	1	33	0	generic|C_TCONS_00006179_fr6	LAVGSLATALK	unique	.	0	8.80E-04	.	2	522.3257446	522.3266	1	PXD000265_CombineSearchEngines_psm_threshold_generic_mappedGff_add_pos_container_add_totalnovelpep.mzid.gz	.	8
1	25482495	25482531	generic|C_TCONS_00006179_fr6_127855	1000	+	25482495	25482531	0	1	36	0	generic|C_TCONS_00006179_fr6	VALHEKEELLEK	unique	.	0	5.34E-05	.	3	479.9350891	479.9364415	1	PXD000265_CombineSearchEngines_psm_threshold_generic_mappedGff_add_pos_container_add_totalnovelpep.mzid.gz	.	3
1	25482531	25482570	generic|C_TCONS_00006179_fr6_115641	1000	+	25482531	25482570	0	1	39	0	generic|C_TCONS_00006179_fr6	TAEHLQSTLGSSR	unique	.	0	1.42E-04	.	2	693.852356	693.85223	1	PXD000265_CombineSearchEngines_psm_threshold_generic_mappedGff_add_pos_container_add_totalnovelpep.mzid.gz	.	7
1	25482531	25482573	generic|C_TCONS_00006179_fr6_217497	1000	+	25482531	25482573	0	1	42	0	generic|C_TCONS_00006179_fr6	RTAEHLQSTLGSSR	unique	.	0	5.17E-05	.	3	514.9367676	514.9376158	1	PXD000265_CombineSearchEngines_psm_threshold_generic_mappedGff_add_pos_container_add_totalnovelpep.mzid.gz	.	2
1	25482594	25482660	generic|C_TCONS_00006179_fr6_81946	1000	+	25482594	25482660	0	1	66	0	generic|C_TCONS_00006179_fr6	ELGKGEEQHVNQEAADAAVVLK	unique	.	0	5.75E-05	.	4	584.5528564	584.5526652	1	PXD000265_CombineSearchEngines_psm_threshold_generic_mappedGff_add_pos_container_add_totalnovelpep.mzid.gz	.	2
1	26527736	26527763	generic|D_SRR3090733:JUNC00010274_fr1_166569	1000	+	26527736	26527763	0	1	27	0	generic|D_SRR3090733:JUNC00010274_fr1	FLLQLLQDR	not-unique[unknown]	.	0	9.15E-05	.	2	573.3375244	573.337499	1	PXD000265_CombineSearchEngines_psm_threshold_generic_mappedGff_add_pos_container_add_totalnovelpep.mzid.gz	.	12
1	26626584	26626608	generic|C_TCONS_00024279_fr5_21248	1000	.	26626584	26626608	0	1	24	0	generic|C_TCONS_00024279_fr5	LLLYYEPR	unique	.	0	0.009476684	.	2	533.7987061	533.800209	1	PXD002291_CombineSearchEngines_psm_threshold_generic_mappedGff_add_pos_container_add_totalnovelpep.mzid.gz	.	6
1	26890682	26890739	generic|D_SRR1944693:JUNC00007887_fr1_14580	1000	-	26890682	26890739	0	1	57	0	generic|D_SRR1944693:JUNC00007887_fr1	TEATMSGGETPANLGQVFK	not-unique[unknown]	.	0	3.97E-04	0-UNIMOD:731,19-UNIMOD:731	3	849.4506603	849.4508648	1	PXD000313_CombineSearchEngines_psm_threshold_generic_mappedGff_add_pos_container_add_totalnovelpep.mzid.gz	.	42
1	27592829	27592895	generic|C_TCONS_00006643_fr2_15448	1000	+	27592829	27592895	0	1	66	0	generic|C_TCONS_00006643_fr2	EAPKPSLGKPSSANTSSDSPVR	not-unique[unknown]	.	0	0.001640593	19-UNIMOD:21	4	573.7770386	573.7771437	1	PXD000923_CombineSearchEngines_psm_threshold_generic_mappedGff_add_pos_container_add_totalnovelpep.mzid.gz	.	6
1	27683496	27683526	generic|D_SRR3090733:JUNC00010787_fr1_26060	1000	-	27683496	27683526	0	1	30	0	generic|D_SRR3090733:JUNC00010787_fr1	SMAHLYSFGR	not-unique[unknown]	.	0	1.13E-04	6-UNIMOD:21	2	624.7650757	624.7651945	1	PXD000923_CombineSearchEngines_psm_threshold_generic_mappedGff_add_pos_container_add_totalnovelpep.mzid.gz	.	16
1	28092434	28092467	generic|D_SRR3090735:JUNC00011456_fr1_164597	1000	-	28092434	28092467	0	1	33	0	generic|D_SRR3090735:JUNC00011456_fr1	SLLDSNLEDGR	not-unique[unknown]	.	0	2.12E-05	.	2	609.8012695	609.8016735	1	PXD000265_CombineSearchEngines_psm_threshold_generic_mappedGff_add_pos_container_add_totalnovelpep.mzid.gz	.	30
1	28093808	28093862	generic|D_SRR3090739:JUNC00011490_fr2_184444	1000	-	28093808	28093862	0	1	54	0	generic|D_SRR3090739:JUNC00011490_fr2	EVALESVPGPLLNTQSAR	not-unique[unknown]	.	0	6.91E-06	0-UNIMOD:730	3	729.4102783	729.0758438	1	PXD000313_CombineSearchEngines_psm_threshold_generic_mappedGff_add_pos_container_add_totalnovelpep.mzid.gz	.	51
1	28094905	28094935	generic|C_TCONS_00006777_fr4_323233	1000	+	28094905	28094935	0	1	30	0	generic|C_TCONS_00006777_fr4	GLPAGTLHVK	not-unique[unknown]	.	0	1.24E-05	0-UNIMOD:730,10-UNIMOD:730	3	534.3374634	534.3380055	1	PXD000313_CombineSearchEngines_psm_threshold_generic_mappedGff_add_pos_container_add_totalnovelpep.mzid.gz	.	14
1	28094950	28094986	generic|C_TCONS_00006777_fr4_45851	1000	+	28094950	28094986	0	1	36	0	generic|C_TCONS_00006777_fr4	AVGTMLSHEVTK	not-unique[unknown]	.	0	5.61E-04	5-UNIMOD:35	2	644.831604	644.831921	1	PXD000265_CombineSearchEngines_psm_threshold_generic_mappedGff_add_pos_container_add_totalnovelpep.mzid.gz	.	21
1	28094986	28095022	generic|C_TCONS_00006777_fr4_24748	1000	+	28094986	28095022	0	1	36	0	generic|C_TCONS_00006777_fr4	VFLETPLQNTNR	not-unique[unknown]	.	0	1.47E-05	.	2	716.3867188	716.383166	1	PXD000265_CombineSearchEngines_psm_threshold_generic_mappedGff_add_pos_container_add_totalnovelpep.mzid.gz	.	42
1	28095499	28095529	generic|C_TCONS_00006777_fr4_70484	1000	+	28095499	28095529	0	1	30	0	generic|C_TCONS_00006777_fr4	ALLQTDGQLK	not-unique[unknown]	.	0	2.24E-05	.	2	543.810791	543.8113145	1	PXD000265_CombineSearchEngines_psm_threshold_generic_mappedGff_add_pos_container_add_totalnovelpep.mzid.gz	.	14
1	28095676	28095724	generic|D_SRR3090738:JUNC00011798_fr1_296943	1000	-	28095676	28095724	0	1	48	0	generic|D_SRR3090738:JUNC00011798_fr1	LVSEAGVGVVASGVVK	not-unique[unknown]	.	0	2.17E-05	.	2	735.9285278	735.929949	1	PXD000265_CombineSearchEngines_psm_threshold_generic_mappedGff_add_pos_container_add_totalnovelpep.mzid.gz	.	32
1	28096070	28096097	generic|D_SRR3090734:JUNC00011767_fr2_155907	1000	-	28096070	28096097	0	1	27	0	generic|D_SRR3090734:JUNC00011767_fr2	VLGDLAVTR	not-unique[unknown]	.	0	2.61E-05	.	2	472.2846985	472.2821925	1	PXD000265_CombineSearchEngines_psm_threshold_generic_mappedGff_add_pos_container_add_totalnovelpep.mzid.gz	.	60
1	28097201	28097243	generic|C_TCONS_00017708_fr3_52334	1000	-	28097201	28097243	0	1	42	0	generic|C_TCONS_00017708_fr3	NGEVHLNDPLAMAK	not-unique[unknown]	.	0	1.43E-04	12-UNIMOD:35	2	762.8773804	762.8773905	1	PXD000265_CombineSearchEngines_psm_threshold_generic_mappedGff_add_pos_container_add_totalnovelpep.mzid.gz	.	16
1	28097348	28097381	generic|C_TCONS_00017708_fr3_249034	1000	-	28097348	28097381	0	1	33	0	generic|C_TCONS_00017708_fr3	LEGATFEMLAR	not-unique[unknown]	.	0	0.001545448	8-UNIMOD:35	2	627.3143921	627.313364	1	PXD000265_CombineSearchEngines_psm_threshold_generic_mappedGff_add_pos_container_add_totalnovelpep.mzid.gz	.	16
1	28097456	28097486	generic|C_TCONS_00017708_fr3_87550	1000	-	28097456	28097486	0	1	30	0	generic|C_TCONS_00017708_fr3	MGLSTLASYK	not-unique[unknown]	.	0	3.48E-04	1-UNIMOD:35	2	543.7770386	543.778621	1	PXD000265_CombineSearchEngines_psm_threshold_generic_mappedGff_add_pos_container_add_totalnovelpep.mzid.gz	.	32
1	28097684	28097717	generic|D_SRR3090737:JUNC00010283_fr2_36140	1000	-	28097684	28097717	0	1	33	0	generic|D_SRR3090737:JUNC00010283_fr2	VGLLVESAEPR	not-unique[unknown]	.	0	0.007071368	.	2	585.3342285	585.3298705	1	PXD000265_CombineSearchEngines_psm_threshold_generic_mappedGff_add_pos_container_add_totalnovelpep.mzid.gz	.	70
1	28098207	28098231	generic|C_TCONS_00017708_fr3_88619	1000	-	28098207	28098231	0	1	24	0	generic|C_TCONS_00017708_fr3	VLDLTYPK	not-unique[unknown]	.	0	6.23E-05	.	2	474.7765808	474.7736645	1	PXD000265_CombineSearchEngines_psm_threshold_generic_mappedGff_add_pos_container_add_totalnovelpep.mzid.gz	.	16
1	28098393	28098438	generic|C_TCONS_00017708_fr3_237441	1000	-	28098393	28098438	0	1	45	0	generic|C_TCONS_00017708_fr3	QMFAQVTNPPLDPLR	not-unique[unknown]	.	0	2.62E-05	2-UNIMOD:35	2	871.9498901	871.948348	1	PXD000265_CombineSearchEngines_psm_threshold_generic_mappedGff_add_pos_container_add_totalnovelpep.mzid.gz	.	16
1	28312347	28312377	generic|C_TCONS_00006850_fr1_39796	1000	+	28312347	28312377	0	1	30	0	generic|C_TCONS_00006850_fr1	SVAADSWSVR	not-unique[unknown]	.	0	3.60E-04	0-UNIMOD:730	2	691.3712769	691.3724925	1	PXD000313_CombineSearchEngines_psm_threshold_generic_mappedGff_add_pos_container_add_totalnovelpep.mzid.gz	.	6
1	28312377	28312413	generic|D_SRR3090739:JUNC00011644_fr1_277682	1000	+	28312377	28312413	0	1	36	0	generic|D_SRR3090739:JUNC00011644_fr1	SEYGSTLDDDQR	not-unique[unknown]	.	0	5.75E-04	0-UNIMOD:730	2	845.3964844	845.397086	1	PXD000313_CombineSearchEngines_psm_threshold_generic_mappedGff_add_pos_container_add_totalnovelpep.mzid.gz	.	49
1	28694590	28694638	generic|D_SRR3090736:JUNC00011663_fr1_60188	1000	-	28694590	28694638	0	1	48	0	generic|D_SRR3090736:JUNC00011663_fr1	LLPVLLGFDPSLEVAK	not-unique[unknown]	.	0	1.71E-04	.	2	856.5050659	856.0056565	1	PXD001058_CombineSearchEngines_psm_threshold_generic_mappedGff_add_pos_container_add_totalnovelpep.mzid.gz	.	28
1	28828382	28828442	generic|D_SRR1618548:JUNC00012672_fr1_156061	1000	+	28828382	28828442	0	1	60	0	generic|D_SRR1618548:JUNC00012672_fr1	GQASYSDAANVVEQTLGALK	not-unique[unknown]	.	0	8.45E-04	.	3	674.6767578	674.6761238	1	PXD000265_CombineSearchEngines_psm_threshold_generic_mappedGff_add_pos_container_add_totalnovelpep.mzid.gz	.	30
1	28832000	28832033	generic|C_TCONS_00006987_fr3_259270	1000	+	28832000	28832033	0	1	33	0	generic|C_TCONS_00006987_fr3	HGDVTEEELLK	not-unique[unknown]	.	0	2.55E-05	.	2	635.3184204	635.3197	1	PXD000265_CombineSearchEngines_psm_threshold_generic_mappedGff_add_pos_container_add_totalnovelpep.mzid.gz	.	9
1	29560880	29560934	generic|C_TCONS_00007163_fr3_26497	1000	+	29560880	29560934	0	1	54	0	generic|C_TCONS_00007163_fr3	SFLGMGYYNTHVPAVLLR	not-unique[unknown]	.	0	8.35E-05	.	3	680.0245361	680.0241388	1	PXD002291_CombineSearchEngines_psm_threshold_generic_mappedGff_add_pos_container_add_totalnovelpep.mzid.gz	.	36
1	29561201	29561243	generic|C_TCONS_00007163_fr3_45958	1000	+	29561201	29561243	0	1	42	0	generic|C_TCONS_00007163_fr3	AAGFDLNVLVADAK	not-unique[unknown]	.	0	1.82E-05	.	2	702.3806763	702.380092	1	PXD000265_CombineSearchEngines_psm_threshold_generic_mappedGff_add_pos_container_add_totalnovelpep.mzid.gz	.	12
1	29561910	29561958	generic|C_TCONS_00007163_fr3_73766	1000	+	29561910	29561958	0	1	48	0	generic|C_TCONS_00007163_fr3	LGTVTVQELPFFDTVK	not-unique[unknown]	.	0	1.98E-05	.	2	897.4847412	897.487829	1	PXD000265_CombineSearchEngines_psm_threshold_generic_mappedGff_add_pos_container_add_totalnovelpep.mzid.gz	.	16
1	29681993	29682047	generic|C_TCONS_00024494_fr4_1614	1000	.	29681993	29682047	0	1	54	0	generic|C_TCONS_00024494_fr4	KEEVPTVESEENESPQSK	unique	.	0	2.44E-05	14-UNIMOD:21	2	1063.459473	1063.462278	1	PXD000923_CombineSearchEngines_psm_threshold_generic_mappedGff_add_pos_container_add_totalnovelpep.mzid.gz	.	3
1	29768222	29768282	generic|C_TCONS_00007208_fr1_85537	1000	+	29768222	29768282	0	1	60	0	generic|C_TCONS_00007208_fr1	LVDWLNATNGTAGAFDVTTK	not-unique[unknown]	.	0	2.67E-05	6-UNIMOD:7	2	1048.022217	1048.020753	1	PXD000265_CombineSearchEngines_psm_threshold_generic_mappedGff_add_pos_container_add_totalnovelpep.mzid.gz	.	4
1	29771555	29771582	generic|D_SRR2040569:JUNC00015008_fr2_25410	1000	-	29771555	29771582	0	1	27	0	generic|D_SRR2040569:JUNC00015008_fr2	SNNVMLDVK	not-unique[unknown]	.	0	6.83E-04	5-UNIMOD:35	2	518.2587891	518.260599	1	PXD000265_CombineSearchEngines_psm_threshold_generic_mappedGff_add_pos_container_add_totalnovelpep.mzid.gz	.	42
1	29771555	29771588	generic|D_SRR2040569:JUNC00015008_fr2_396623	1000	-	29771555	29771588	0	1	33	0	generic|D_SRR2040569:JUNC00015008_fr2	LKSNNVMLDVK	not-unique[unknown]	.	0	3.44E-04	.	2	630.8571777	630.852655	1	PXD000265_CombineSearchEngines_psm_threshold_generic_mappedGff_add_pos_container_add_totalnovelpep.mzid.gz	.	24
1	29773086	29773143	generic|D_SRR2040569:JUNC00015010_fr3_248119	1000	-	29773086	29773143	0	1	57	0	generic|D_SRR2040569:JUNC00015010_fr3	DAPPAVAAPGPGLYFELGK	not-unique[unknown]	.	0	0.00666353	.	2	935.4929199	935.4908985	1	PXD000265_CombineSearchEngines_psm_threshold_generic_mappedGff_add_pos_container_add_totalnovelpep.mzid.gz	.	30
1	30841775	30841817	generic|D_SRR2040570:JUNC00015102_fr2_291511	1000	-	30841775	30841817	0	1	42	0	generic|D_SRR2040570:JUNC00015102_fr2	SLAAADQLDASGNK	not-unique[unknown]	.	0	5.97E-06	0-UNIMOD:730,14-UNIMOD:730	3	657.0310059	657.0318575	1	PXD000313_CombineSearchEngines_psm_threshold_generic_mappedGff_add_pos_container_add_totalnovelpep.mzid.gz	.	39
1	31161034	31161088	generic|C_TCONS_00024591_fr1_81410	1000	.	31161034	31161088	0	1	54	0	generic|C_TCONS_00024591_fr1	SPPSDGCGSVLLTLAFPR	unique	.	0	0.003344871	0-UNIMOD:730,7-UNIMOD:4	4	545.302124	545.2937127	1	PXD001030_CombineSearchEngines_psm_threshold_generic_mappedGff_add_pos_container_add_totalnovelpep.mzid.gz	.	2
1	31336060	31336087	generic|D_SRR1944690:JUNC00008415_fr5_36650	1000	-	31336060	31336087	0	1	27	0	generic|D_SRR1944690:JUNC00008415_fr5	FDLPFPLVK	unique	.	0	0.006655898	.	2	538.3175659	538.312961	1	PXD002739_CombineSearchEngines_psm_threshold_generic_mappedGff_add_pos_container_add_totalnovelpep.mzid.gz	.	2
1	32328775	32328823	generic|D_SRR3090736:JUNC00013656_fr1_6907	1000	-	32328775	32328823	0	1	48	0	generic|D_SRR3090736:JUNC00013656_fr1	LNHLVSCDQTEVLEPK	not-unique[unknown]	.	0	2.49E-05	6-UNIMOD:21,7-UNIMOD:4	2	981.461853	981.455549	1	PXD000923_CombineSearchEngines_psm_threshold_generic_mappedGff_add_pos_container_add_totalnovelpep.mzid.gz	.	12
1	32330110	32330152	generic|C_TCONS_00018899_fr1_73987	1000	-	32330110	32330152	0	1	42	0	generic|C_TCONS_00018899_fr1	SQNLDLQLAELASK	not-unique[unknown]	.	0	5.61E-06	0-UNIMOD:730,14-UNIMOD:730	3	713.7473145	713.4140788	1	PXD000313_CombineSearchEngines_psm_threshold_generic_mappedGff_add_pos_container_add_totalnovelpep.mzid.gz	.	9
1	32330284	32330317	generic|D_SRR3090733:JUNC00013357_fr1_134746	1000	-	32330284	32330317	0	1	33	0	generic|D_SRR3090733:JUNC00013357_fr1	LNQEQALALER	not-unique[unknown]	.	0	6.37E-05	.	2	642.8494873	642.848959	1	PXD000265_CombineSearchEngines_psm_threshold_generic_mappedGff_add_pos_container_add_totalnovelpep.mzid.gz	.	35
1	32330417	32330459	generic|D_SRR3090733:JUNC00013357_fr1_13171	1000	-	32330417	32330459	0	1	42	0	generic|D_SRR3090733:JUNC00013357_fr1	ESELLLLQETLASK	not-unique[unknown]	.	0	1.02E-04	0-UNIMOD:730,14-UNIMOD:730	3	728.0985107	728.0978678	1	PXD001030_CombineSearchEngines_psm_threshold_generic_mappedGff_add_pos_container_add_totalnovelpep.mzid.gz	.	38
1	32331121	32331145	generic|D_SRR3090733:JUNC00013359_fr3_193131	1000	-	32331121	32331145	0	1	24	0	generic|D_SRR3090733:JUNC00013359_fr3	SLEAESLR	not-unique[unknown]	.	0	0.001870073	0-UNIMOD:731	2	604.8420867	604.8430365	1	PXD000313_CombineSearchEngines_psm_threshold_generic_mappedGff_add_pos_container_add_totalnovelpep.mzid.gz	.	12
1	32331507	32331540	generic|D_SRR3090735:JUNC00013878_fr3_208224	1000	-	32331507	32331540	0	1	33	0	generic|D_SRR3090735:JUNC00013878_fr3	AAQQSALAEAR	not-unique[unknown]	.	0	7.21E-04	.	2	558.2928467	558.29382	1	PXD000265_CombineSearchEngines_psm_threshold_generic_mappedGff_add_pos_container_add_totalnovelpep.mzid.gz	.	30
1	32771902	32771932	generic|C_TCONS_00008167_fr3_18387	1000	+	32771902	32771932	0	1	30	0	generic|C_TCONS_00008167_fr3	LLLSQLSASR	not-unique[unknown]	.	0	2.04E-05	7-UNIMOD:21	2	584.3097534	584.310296	1	PXD000923_CombineSearchEngines_psm_threshold_generic_mappedGff_add_pos_container_add_totalnovelpep.mzid.gz	.	4
1	32989794	32989815	generic|C_TCONS_00008221_fr2_151518	1000	+	32989794	32989815	0	1	21	0	generic|C_TCONS_00008221_fr2	LFNVVLK	unique	.	0	0.009528122	0-UNIMOD:730,3-UNIMOD:7,7-UNIMOD:730	3	481.3109131	481.3127968	1	PXD000313_CombineSearchEngines_psm_threshold_generic_mappedGff_add_pos_container_add_totalnovelpep.mzid.gz	.	5
1	33518422	33518449	generic|C_TCONS_00019278_fr3_5424	1000	-	33518422	33518449	0	1	27	0	generic|C_TCONS_00019278_fr3	LPSVFWLWR	unique	.	0	2.62E-05	.	2	602.336792	602.3373015	1	PXD002291_CombineSearchEngines_psm_threshold_generic_mappedGff_add_pos_container_add_totalnovelpep.mzid.gz	.	11
1	33569696	33569738	generic|D_SRR1618548:JUNC00015680_fr4_1425	1000	-	33569696	33569738	0	1	42	0	generic|D_SRR1618548:JUNC00015680_fr4	SPTGEVLFGGETMR	unique	.	0	1.92E-05	13-UNIMOD:35	2	748.8569946	748.8561245	1	PXD000265_CombineSearchEngines_psm_threshold_generic_mappedGff_add_pos_container_add_totalnovelpep.mzid.gz	.	10
1	33891433	33891466	generic|C_TCONS_00019372_fr1_11804	1000	-	33891433	33891466	0	1	33	0	generic|C_TCONS_00019372_fr1	ACLPPTTSPPR	unique	.	0	1.09E-04	2-UNIMOD:4,7-UNIMOD:21	2	638.7918701	638.7914145	1	PXD000923_CombineSearchEngines_psm_threshold_generic_mappedGff_add_pos_container_add_totalnovelpep.mzid.gz	.	5
1	33911461	33911494	generic|C_TCONS_00019380_fr6_51850	1000	-	33911461	33911494	0	1	33	0	generic|C_TCONS_00019380_fr6	DLQDLLMECQK	unique	.	0	2.99E-05	0-UNIMOD:730,7-UNIMOD:35,9-UNIMOD:4,11-UNIMOD:730	3	673.0275879	673.0233178	1	PXD001030_CombineSearchEngines_psm_threshold_generic_mappedGff_add_pos_container_add_totalnovelpep.mzid.gz	.	2
1	33911626	33911653	generic|C_TCONS_00019380_fr6_44531	1000	-	33911626	33911653	0	1	27	0	generic|C_TCONS_00019380_fr6	VVYVADYCK	unique	.	0	1.99E-04	0-UNIMOD:730,8-UNIMOD:4,9-UNIMOD:730	3	575.6540527	575.6548885	1	PXD001030_CombineSearchEngines_psm_threshold_generic_mappedGff_add_pos_container_add_totalnovelpep.mzid.gz	.	5
1	34706934	34706955	generic|D_SRR3090734:JUNC00015627_fr1_32829	1000	-	34706934	34706955	0	1	21	0	generic|D_SRR3090734:JUNC00015627_fr1	SLLLYSR	not-unique[unknown]	.	0	0.007577891	.	2	426.2527161	426.2528985	1	PXD002291_CombineSearchEngines_psm_threshold_generic_mappedGff_add_pos_container_add_totalnovelpep.mzid.gz	.	21
1	35106513	35106537	generic|C_TCONS_00024808_fr1_8600	1000	.	35106513	35106537	0	1	24	0	generic|C_TCONS_00024808_fr1	SLSLSGLR	unique	.	0	1.43E-04	.	2	416.749176	416.7479845	1	PXD001058_CombineSearchEngines_psm_threshold_generic_mappedGff_add_pos_container_add_totalnovelpep.mzid.gz	.	12
1	37009888	37009918	generic|D_SRR3090733:JUNC00015738_fr1_106864	1000	-	37009888	37009918	0	1	30	0	generic|D_SRR3090733:JUNC00015738_fr1	VVETQTSLER	not-unique[unknown]	.	0	1.15E-04	.	2	581.3095703	581.3091355	1	PXD000265_CombineSearchEngines_psm_threshold_generic_mappedGff_add_pos_container_add_totalnovelpep.mzid.gz	.	252
1	37011074	37011101	generic|D_SRR3090735:JUNC00016380_fr2_14856	1000	-	37011074	37011101	0	1	27	0	generic|D_SRR3090735:JUNC00016380_fr2	DWNNELQDR	not-unique[unknown]	.	0	3.76E-04	0-UNIMOD:730	2	747.3674316	747.3679385	1	PXD000313_CombineSearchEngines_psm_threshold_generic_mappedGff_add_pos_container_add_totalnovelpep.mzid.gz	.	42
1	38055962	38055983	generic|D_SRR3090733:JUNC00016414_fr2_419217	1000	-	38055962	38055983	0	1	21	0	generic|D_SRR3090733:JUNC00016414_fr2	AEAMAFR	not-unique[unknown]	.	0	0.005956281	0-UNIMOD:730,4-UNIMOD:35	2	558.2926636	558.294669	1	PXD000313_CombineSearchEngines_psm_threshold_generic_mappedGff_add_pos_container_add_totalnovelpep.mzid.gz	.	22
1	38055983	38056040	generic|D_SRR3090733:JUNC00016414_fr2_64822	1000	-	38055983	38056040	0	1	57	0	generic|D_SRR3090733:JUNC00016414_fr2	EATGTSSADDTGYGDPVQK	not-unique[unknown]	.	0	5.32E-04	.	2	949.9260864	949.916146	1	PXD000265_CombineSearchEngines_psm_threshold_generic_mappedGff_add_pos_container_add_totalnovelpep.mzid.gz	.	52
1	38056668	38056695	generic|D_SRR3090733:JUNC00016414_fr2_401079	1000	-	38056668	38056695	0	1	27	0	generic|D_SRR3090733:JUNC00016414_fr2	SLVYSSDGK	not-unique[unknown]	.	0	3.65E-04	.	2	478.2434387	478.240185	1	PXD000265_CombineSearchEngines_psm_threshold_generic_mappedGff_add_pos_container_add_totalnovelpep.mzid.gz	.	120
1	38057531	38057555	generic|D_SRR3090739:JUNC00017078_fr1_396937	1000	-	38057531	38057555	0	1	24	0	generic|D_SRR3090739:JUNC00017078_fr1	RVPEALVK	not-unique[unknown]	.	0	5.92E-04	.	2	456.2905579	456.2872775	1	PXD000265_CombineSearchEngines_psm_threshold_generic_mappedGff_add_pos_container_add_totalnovelpep.mzid.gz	.	33
1	38057588	38057681	generic|C_TCONS_00020545_fr1_1045	1000	-	38057588	38057681	0	1	93	0	generic|C_TCONS_00020545_fr1	RPQEPAFPSEDEDDFAGGEVAAPAPTEGLSK	not-unique[unknown]	.	0	0.0012915	9-UNIMOD:21	4	824.3684692	824.3673177	1	PXD000923_CombineSearchEngines_psm_threshold_generic_mappedGff_add_pos_container_add_totalnovelpep.mzid.gz	.	10
1	38286918	38286939	generic|C_TCONS_00009672_fr5_69688	1000	+	38286918	38286939	0	1	21	0	generic|C_TCONS_00009672_fr5	AVANLLR	unique	.	0	0.005500906	0-UNIMOD:730,4-UNIMOD:7	2	531.333313	531.334651	1	PXD000313_CombineSearchEngines_psm_threshold_generic_mappedGff_add_pos_container_add_totalnovelpep.mzid.gz	.	2
1	38543336	38543375	generic|D_SRR1944693:JUNC00012658_fr3_106275	1000	+	38543336	38543375	0	1	39	0	generic|D_SRR1944693:JUNC00012658_fr3	SVSVVLLSGGQGK	not-unique[unknown]	.	0	3.99E-05	.	2	615.857605	615.8562525	1	PXD002291_CombineSearchEngines_psm_threshold_generic_mappedGff_add_pos_container_add_totalnovelpep.mzid.gz	.	12
1	38622656	38622692	generic|C_TCONS_00020738_fr1_1020	1000	-	38622656	38622692	0	1	36	0	generic|C_TCONS_00020738_fr1	ANPDNNSVLGFK	not-unique[unknown]	.	0	5.57E-04	.	2	638.3192749	638.3200335	1	PXD000265_CombineSearchEngines_psm_threshold_generic_mappedGff_add_pos_container_add_totalnovelpep.mzid.gz	.	4
1	38623457	38623499	generic|C_TCONS_00020738_fr1_4431	1000	-	38623457	38623499	0	1	42	0	generic|C_TCONS_00020738_fr1	TGNASEAGVLQLYR	not-unique[unknown]	.	0	0.002325068	0-UNIMOD:731	2	891.9849031	891.986206	1	PXD000313_CombineSearchEngines_psm_threshold_generic_mappedGff_add_pos_container_add_totalnovelpep.mzid.gz	.	4
1	38801279	38801306	generic|D_SRR3090738:JUNC00017954_fr3_29294	1000	-	38801279	38801306	0	1	27	0	generic|D_SRR3090738:JUNC00017954_fr3	FVDDVELVK	not-unique[unknown]	.	0	7.51E-05	0-UNIMOD:730,9-UNIMOD:730	3	557.9962769	557.9974255	1	PXD000313_CombineSearchEngines_psm_threshold_generic_mappedGff_add_pos_container_add_totalnovelpep.mzid.gz	.	57
1	38931791	38931821	generic|D_SRR1288365:JUNC00006394_fr1_7972	1000	-	38931791	38931821	0	1	30	0	generic|D_SRR1288365:JUNC00006394_fr1	AAEETWGANR	not-unique[unknown]	.	0	0.004906988	0-UNIMOD:731	2	704.8574276	704.85975	1	PXD000313_CombineSearchEngines_psm_threshold_generic_mappedGff_add_pos_container_add_totalnovelpep.mzid.gz	.	16
1	39001733	39001784	generic|C_TCONS_00009858_fr3_84414	1000	+	39001733	39001784	0	1	51	0	generic|C_TCONS_00009858_fr3	VQAPTSALTFLVSALAR	not-unique[unknown]	.	0	3.21E-05	.	2	873.0036621	873.0014375	1	PXD001058_CombineSearchEngines_psm_threshold_generic_mappedGff_add_pos_container_add_totalnovelpep.mzid.gz	.	8
1	39016394	39016436	generic|C_TCONS_00020880_fr3_5821	1000	-	39016394	39016436	0	1	42	0	generic|C_TCONS_00020880_fr3	SPALSPPPQAASFK	not-unique[unknown]	.	0	2.32E-05	5-UNIMOD:21	2	739.3526611	739.357975	1	PXD000923_CombineSearchEngines_psm_threshold_generic_mappedGff_add_pos_container_add_totalnovelpep.mzid.gz	.	8
1	39117936	39117999	generic|C_TCONS_00020914_fr5_15733	1000	-	39117936	39117999	0	1	63	0	generic|C_TCONS_00020914_fr5	LELAQFAELQAFAQFASALDK	not-unique[unknown]	.	0	5.89E-05	.	3	771.0714111	771.0704768	1	PXD002291_CombineSearchEngines_psm_threshold_generic_mappedGff_add_pos_container_add_totalnovelpep.mzid.gz	.	4
1	39265375	39265408	generic|C_TCONS_00009922_fr3_59247	1000	+	39265375	39265408	0	1	33	0	generic|C_TCONS_00009922_fr3	SVLEGLFSLGR	not-unique[unknown]	.	0	2.39E-05	.	2	589.3314819	589.332413	1	PXD000265_CombineSearchEngines_psm_threshold_generic_mappedGff_add_pos_container_add_totalnovelpep.mzid.gz	.	12
1	39639690	39639717	generic|D_SRR3090733:JUNC00017431_fr3_959194	1000	+	39639690	39639717	0	1	27	0	generic|D_SRR3090733:JUNC00017431_fr3	CGNNAPALK	unique	.	0	6.81E-04	1-UNIMOD:4,4-UNIMOD:7	2	473.2223206	473.22656	1	PXD003156_CombineSearchEngines_psm_threshold_generic_mappedGff_add_pos_container_add_totalnovelpep.mzid.gz	.	2
1	39963212	39963236	generic|D_SRR3090737:JUNC00016512_fr1_90230	1000	-	39963212	39963236	0	1	24	0	generic|D_SRR3090737:JUNC00016512_fr1	GLFLLKNK	not-unique[unknown]	.	0	0.002417988	6-UNIMOD:1	2	487.8051453	487.805303	1	PXD002291_CombineSearchEngines_psm_threshold_generic_mappedGff_add_pos_container_add_totalnovelpep.mzid.gz	.	18
1	39970632	39970698	generic|C_TCONS_00021189_fr1_36374	1000	-	39970632	39970698	0	1	66	0	generic|C_TCONS_00021189_fr1	NPVYMMDTSPSSSQSFSVDPPK	not-unique[unknown]	.	0	7.36E-05	9-UNIMOD:21	3	827.6873169	827.6831715	1	PXD000923_CombineSearchEngines_psm_threshold_generic_mappedGff_add_pos_container_add_totalnovelpep.mzid.gz	.	12
1	40101782	40101812	generic|C_TCONS_00021247_fr3_397037	1000	-	40101782	40101812	0	1	30	0	generic|C_TCONS_00021247_fr3	GDLKADELMR	not-unique[unknown]	.	0	0.006708173	9-UNIMOD:35	2	582.2891235	582.2898885	1	PXD000265_CombineSearchEngines_psm_threshold_generic_mappedGff_add_pos_container_add_totalnovelpep.mzid.gz	.	12
1	40101812	40101857	generic|C_TCONS_00021247_fr3_121502	1000	-	40101812	40101857	0	1	45	0	generic|C_TCONS_00021247_fr3	EDVVPSESPLLAFTK	not-unique[unknown]	.	0	2.60E-05	.	2	816.4311523	816.4299785	1	PXD000265_CombineSearchEngines_psm_threshold_generic_mappedGff_add_pos_container_add_totalnovelpep.mzid.gz	.	20
1	40101812	40101878	generic|C_TCONS_00021247_fr3_70160	1000	-	40101812	40101878	0	1	66	0	generic|C_TCONS_00021247_fr3	SSGSYQREDVVPSESPLLAFTK	not-unique[unknown]	.	0	0.006874358	.	3	799.7360229	799.7359301	1	PXD000265_CombineSearchEngines_psm_threshold_generic_mappedGff_add_pos_container_add_totalnovelpep.mzid.gz	.	8
1	40101878	40101914	generic|C_TCONS_00021247_fr3_79034	1000	-	40101878	40101914	0	1	36	0	generic|C_TCONS_00021247_fr3	GVTEKGSEQLVR	not-unique[unknown]	.	0	0.001864634	.	2	651.8529053	651.8542415	1	PXD000265_CombineSearchEngines_psm_threshold_generic_mappedGff_add_pos_container_add_totalnovelpep.mzid.gz	.	12
1	40102140	40102170	generic|D_SRR3090733:JUNC00017769_fr3_74413	1000	-	40102140	40102170	0	1	30	0	generic|D_SRR3090733:JUNC00017769_fr3	LQVVPLLASR	not-unique[unknown]	.	0	4.94E-05	.	2	548.3492432	548.3478665	1	PXD000265_CombineSearchEngines_psm_threshold_generic_mappedGff_add_pos_container_add_totalnovelpep.mzid.gz	.	120
1	40102647	40102698	generic|C_TCONS_00021247_fr3_20964	1000	-	40102647	40102698	0	1	51	0	generic|C_TCONS_00021247_fr3	LSGFALSTAMPLPETLK	not-unique[unknown]	.	0	1.68E-05	10-UNIMOD:35	2	896.4796143	896.481689	1	PXD000265_CombineSearchEngines_psm_threshold_generic_mappedGff_add_pos_container_add_totalnovelpep.mzid.gz	.	40
1	40102728	40102758	generic|C_TCONS_00021247_fr3_38479	1000	-	40102728	40102758	0	1	30	0	generic|C_TCONS_00021247_fr3	MLQVLQEVFR	not-unique[unknown]	.	0	1.69E-05	1-UNIMOD:35	2	639.8477783	639.847374	1	PXD000265_CombineSearchEngines_psm_threshold_generic_mappedGff_add_pos_container_add_totalnovelpep.mzid.gz	.	52
1	40102761	40102812	generic|C_TCONS_00021247_fr3_13772	1000	-	40102761	40102812	0	1	51	0	generic|C_TCONS_00021247_fr3	LFVLAVDCYGDDGSASK	not-unique[unknown]	.	0	5.44E-05	8-UNIMOD:4	2	908.9248657	908.9247305	1	PXD002740_CombineSearchEngines_psm_threshold_generic_mappedGff_add_pos_container_add_totalnovelpep.mzid.gz	.	8
1	40102824	40102887	generic|C_TCONS_00021247_fr3_140331	1000	-	40102824	40102887	0	1	63	0	generic|C_TCONS_00021247_fr3	LPAEAAATATSGAMNKYPLLR	not-unique[unknown]	.	0	0.002720098	14-UNIMOD:35	3	721.3793335	721.3806541	1	PXD000265_CombineSearchEngines_psm_threshold_generic_mappedGff_add_pos_container_add_totalnovelpep.mzid.gz	.	24
1	40102839	40102887	generic|C_TCONS_00021247_fr3_73443	1000	-	40102839	40102887	0	1	48	0	generic|C_TCONS_00021247_fr3	LPAEAAATATSGAMNK	not-unique[unknown]	.	0	1.09E-04	14-UNIMOD:35	2	760.3773804	760.3746815	1	PXD000265_CombineSearchEngines_psm_threshold_generic_mappedGff_add_pos_container_add_totalnovelpep.mzid.gz	.	16
1	40102938	40102992	generic|C_TCONS_00021247_fr3_59935	1000	-	40102938	40102992	0	1	54	0	generic|C_TCONS_00021247_fr3	GSSMNDAPSSDPQDSVQR	not-unique[unknown]	.	0	1.52E-05	4-UNIMOD:35	2	947.3966675	947.3976005	1	PXD000265_CombineSearchEngines_psm_threshold_generic_mappedGff_add_pos_container_add_totalnovelpep.mzid.gz	.	68
1	40103721	40103748	generic|D_SRR3090734:JUNC00018940_fr3_165659	1000	-	40103721	40103748	0	1	27	0	generic|D_SRR3090734:JUNC00018940_fr3	QSDVPELYR	not-unique[unknown]	.	0	0.007599384	.	2	553.7794189	553.7774665	1	PXD000265_CombineSearchEngines_psm_threshold_generic_mappedGff_add_pos_container_add_totalnovelpep.mzid.gz	.	30
1	40103757	40103802	generic|D_SRR3090734:JUNC00018940_fr3_28051	1000	-	40103757	40103802	0	1	45	0	generic|D_SRR3090734:JUNC00018940_fr3	LLDKYDLYGSVAFPK	not-unique[unknown]	.	0	2.42E-05	.	2	864.9658203	864.96398	1	PXD000265_CombineSearchEngines_psm_threshold_generic_mappedGff_add_pos_container_add_totalnovelpep.mzid.gz	.	16
1	40104864	40104897	generic|C_TCONS_00021247_fr3_143559	1000	-	40104864	40104897	0	1	33	0	generic|C_TCONS_00021247_fr3	MSKEELDSTYK	not-unique[unknown]	.	0	1.50E-04	1-UNIMOD:35	2	673.8093262	673.810846	1	PXD000265_CombineSearchEngines_psm_threshold_generic_mappedGff_add_pos_container_add_totalnovelpep.mzid.gz	.	16
1	40104906	40104930	generic|C_TCONS_00021247_fr3_58321	1000	-	40104906	40104930	0	1	24	0	generic|C_TCONS_00021247_fr3	NKLEQLMK	not-unique[unknown]	.	0	8.19E-05	.	2	502.2839661	502.2838775	1	PXD000265_CombineSearchEngines_psm_threshold_generic_mappedGff_add_pos_container_add_totalnovelpep.mzid.gz	.	16
1	40105044	40105074	generic|C_TCONS_00021247_fr3_5358	1000	-	40105044	40105074	0	1	30	0	generic|C_TCONS_00021247_fr3	ALGEQVSNGK	not-unique[unknown]	.	0	1.28E-04	.	2	501.7643433	501.7643635	1	PXD000265_CombineSearchEngines_psm_threshold_generic_mappedGff_add_pos_container_add_totalnovelpep.mzid.gz	.	32
1	40105311	40105341	generic|D_SRR3090737:JUNC00016602_fr2_183692	1000	-	40105311	40105341	0	1	30	0	generic|D_SRR3090737:JUNC00016602_fr2	ALAMMPGVYR	not-unique[unknown]	.	0	4.56E-05	4-UNIMOD:35,5-UNIMOD:35	2	570.7796631	570.7806415	1	PXD000265_CombineSearchEngines_psm_threshold_generic_mappedGff_add_pos_container_add_totalnovelpep.mzid.gz	.	35
1	40106640	40106667	generic|C_TCONS_00021248_fr3_14990	1000	-	40106640	40106667	0	1	27	0	generic|C_TCONS_00021248_fr3	GVDESDLHR	not-unique[unknown]	.	0	3.69E-05	.	2	514.2435303	514.243795	1	PXD000265_CombineSearchEngines_psm_threshold_generic_mappedGff_add_pos_container_add_totalnovelpep.mzid.gz	.	15
1	40485484	40485520	generic|C_TCONS_00021346_fr2_251243	1000	-	40485484	40485520	0	1	36	0	generic|C_TCONS_00021346_fr2	SSSVEQHEHLER	not-unique[unknown]	.	0	0.003234379	.	2	719.34198	719.339486	1	PXD000265_CombineSearchEngines_psm_threshold_generic_mappedGff_add_pos_container_add_totalnovelpep.mzid.gz	.	12
1	40486096	40486126	generic|C_TCONS_00021346_fr2_53084	1000	-	40486096	40486126	0	1	30	0	generic|C_TCONS_00021346_fr2	VQFELEQQQR	not-unique[unknown]	.	0	0.003557069	.	2	652.8358154	652.8333095	1	PXD000265_CombineSearchEngines_psm_threshold_generic_mappedGff_add_pos_container_add_totalnovelpep.mzid.gz	.	30
1	40487437	40487482	generic|C_TCONS_00021346_fr2_51810	1000	-	40487437	40487482	0	1	45	0	generic|C_TCONS_00021346_fr2	LNEVNSSADLDLGVK	not-unique[unknown]	.	0	0.00153883	.	2	787.4120483	787.407034	1	PXD000265_CombineSearchEngines_psm_threshold_generic_mappedGff_add_pos_container_add_totalnovelpep.mzid.gz	.	12
1	40487838	40487880	generic|D_SRR3090739:JUNC00018777_fr2_391337	1000	-	40487838	40487880	0	1	42	0	generic|D_SRR3090739:JUNC00018777_fr2	VLSSEVANTTGMQR	not-unique[unknown]	.	0	0.00127691	12-UNIMOD:35	2	754.8717651	754.8723055	1	PXD000265_CombineSearchEngines_psm_threshold_generic_mappedGff_add_pos_container_add_totalnovelpep.mzid.gz	.	36
1	40488731	40488761	generic|D_SRR3090733:JUNC00018023_fr3_66527	1000	-	40488731	40488761	0	1	30	0	generic|D_SRR3090733:JUNC00018023_fr3	NVFDADSSLR	not-unique[unknown]	.	0	5.93E-05	0-UNIMOD:730	2	714.3745117	714.375232	1	PXD000313_CombineSearchEngines_psm_threshold_generic_mappedGff_add_pos_container_add_totalnovelpep.mzid.gz	.	45
1	41069491	41069518	generic|D_SRR3090736:JUNC00018833_fr2_69792	1000	-	41069491	41069518	0	1	27	0	generic|D_SRR3090736:JUNC00018833_fr2	MSDPHDEFK	not-unique[unknown]	.	0	0.006950974	0-UNIMOD:730,1-UNIMOD:35,9-UNIMOD:730	3	577.2911987	577.2940248	1	PXD000313_CombineSearchEngines_psm_threshold_generic_mappedGff_add_pos_container_add_totalnovelpep.mzid.gz	.	30
1	41070092	41070167	generic|D_SRR3090736:JUNC00018833_fr2_148803	1000	-	41070092	41070167	0	1	75	0	generic|D_SRR3090736:JUNC00018833_fr2	DMLGEEGELYSAEDADSAEYDGAPR	not-unique[unknown]	.	0	1.88E-05	0-UNIMOD:730,2-UNIMOD:35	3	1004.440552	1004.106479	1	PXD000313_CombineSearchEngines_psm_threshold_generic_mappedGff_add_pos_container_add_totalnovelpep.mzid.gz	.	18
1	41070393	41070432	generic|D_SRR3090737:JUNC00017172_fr3_94785	1000	-	41070393	41070432	0	1	39	0	generic|D_SRR3090737:JUNC00017172_fr3	GGVHDHVGGGFHR	not-unique[unknown]	.	0	4.83E-06	0-UNIMOD:730	3	545.9504395	545.9517021	1	PXD000313_CombineSearchEngines_psm_threshold_generic_mappedGff_add_pos_container_add_totalnovelpep.mzid.gz	.	28
1	41311236	41311272	generic|D_SRR3090733:JUNC00018524_fr2_167876	1000	-	41311236	41311272	0	1	36	0	generic|D_SRR3090733:JUNC00018524_fr2	VEQQPLPEELTK	not-unique[unknown]	.	0	4.51E-06	0-UNIMOD:730,12-UNIMOD:730	3	673.7219238	673.7242538	1	PXD000313_CombineSearchEngines_psm_threshold_generic_mappedGff_add_pos_container_add_totalnovelpep.mzid.gz	.	12
1	41314066	41314102	generic|C_TCONS_00021634_fr1_138755	1000	-	41314066	41314102	0	1	36	0	generic|C_TCONS_00021634_fr1	EFEEGCATPPAR	unique	.	0	5.29E-06	0-UNIMOD:730,6-UNIMOD:4	3	556.6034546	556.6048688	1	PXD000313_CombineSearchEngines_psm_threshold_generic_mappedGff_add_pos_container_add_totalnovelpep.mzid.gz	.	4
1	42178227	42178275	generic|D_SRR3090737:JUNC00017648_fr1_3107	1000	+	42178227	42178275	0	1	48	0	generic|D_SRR3090737:JUNC00017648_fr1	SLSPAPLPLPTAPSFR	not-unique[unknown]	.	0	2.47E-05	11-UNIMOD:21	2	865.9534912	865.9474885	1	PXD000923_CombineSearchEngines_psm_threshold_generic_mappedGff_add_pos_container_add_totalnovelpep.mzid.gz	.	63
1	42184461	42184494	generic|C_TCONS_00010735_fr1_28520	1000	+	42184461	42184494	0	1	33	0	generic|C_TCONS_00010735_fr1	LALDGLGLSGR	not-unique[unknown]	.	0	1.86E-05	.	2	536.3088379	536.311481	1	PXD001058_CombineSearchEngines_psm_threshold_generic_mappedGff_add_pos_container_add_totalnovelpep.mzid.gz	.	4
1	42310073	42310112	generic|D_SRR2040569:JUNC00024154_fr1_4843	1000	-	42310073	42310112	0	1	39	0	generic|D_SRR2040569:JUNC00024154_fr1	KVVVETNGPHLAR	not-unique[unknown]	.	0	2.21E-04	.	2	710.4105835	710.4069755	1	PXD000265_CombineSearchEngines_psm_threshold_generic_mappedGff_add_pos_container_add_totalnovelpep.mzid.gz	.	40
1	42310961	42310997	generic|D_SRR3090734:JUNC00020288_fr1_14841	1000	-	42310961	42310997	0	1	36	0	generic|D_SRR3090734:JUNC00020288_fr1	ALAVDEFAGLAR	not-unique[unknown]	.	0	1.71E-05	.	2	616.8388672	616.8353205	1	PXD000265_CombineSearchEngines_psm_threshold_generic_mappedGff_add_pos_container_add_totalnovelpep.mzid.gz	.	14
1	42310997	42311048	generic|D_SRR3090734:JUNC00020288_fr1_1315	1000	-	42310997	42311048	0	1	51	0	generic|D_SRR3090734:JUNC00020288_fr1	AGRPGGDAHASESGTGR	not-unique[unknown]	.	0	0.001079252	.	3	528.2481689	528.2487418	1	PXD000265_CombineSearchEngines_psm_threshold_generic_mappedGff_add_pos_container_add_totalnovelpep.mzid.gz	.	8
2	91698	91809	generic|C_TCONS_00065239_fr4_31250	1000	+	91698	91809	0	1	111	0	generic|C_TCONS_00065239_fr4	SEAASKPTVPSGNNSESGLPGTAAGASSTAAPAPSGR	not-unique[unknown]	.	0	2.47E-05	22-UNIMOD:21	4	855.6472778	855.6482267	1	PXD000923_CombineSearchEngines_psm_threshold_generic_mappedGff_add_pos_container_add_totalnovelpep.mzid.gz	.	4
2	91932	91971	generic|C_TCONS_00065239_fr4_25351	1000	+	91932	91971	0	1	39	0	generic|C_TCONS_00065239_fr4	LTSGLSALAQPFK	not-unique[unknown]	.	0	1.59E-04	3-UNIMOD:21	2	706.8610229	706.8628935	1	PXD000923_CombineSearchEngines_psm_threshold_generic_mappedGff_add_pos_container_add_totalnovelpep.mzid.gz	.	4
2	92433	92463	generic|C_TCONS_00065239_fr4_283719	1000	+	92433	92463	0	1	30	0	generic|C_TCONS_00065239_fr4	DLGVTDDLLK	not-unique[unknown]	.	0	0.001804072	0-UNIMOD:731,10-UNIMOD:731	3	566.335022	566.3362185	1	PXD000313_CombineSearchEngines_psm_threshold_generic_mappedGff_add_pos_container_add_totalnovelpep.mzid.gz	.	9
2	96206	96245	generic|C_TCONS_00074579_fr3_237586	1000	-	96206	96245	0	1	39	0	generic|C_TCONS_00074579_fr3	LLSGLQSDGDESR	unique	.	0	0.002337255	0-UNIMOD:731	2	840.9308722	840.938925	1	PXD000313_CombineSearchEngines_psm_threshold_generic_mappedGff_add_pos_container_add_totalnovelpep.mzid.gz	.	3
2	96482	96569	generic|C_TCONS_00074579_fr3_16766	1000	-	96482	96569	0	1	87	0	generic|C_TCONS_00074579_fr3	SSAASSSSAAAPPPAPAPAPAMDPSPSSR	unique	.	0	4.79E-04	25-UNIMOD:21	3	901.0831299	900.7372181	1	PXD000923_CombineSearchEngines_psm_threshold_generic_mappedGff_add_pos_container_add_totalnovelpep.mzid.gz	.	2
2	111382	111433	generic|C_TCONS_00065242_fr2_23480	1000	+	111382	111433	0	1	51	0	generic|C_TCONS_00065242_fr2	VVQATGHCGAALPTAPR	unique	.	0	2.73E-05	8-UNIMOD:4	2	853.4451294	853.443765	1	PXD001058_CombineSearchEngines_psm_threshold_generic_mappedGff_add_pos_container_add_totalnovelpep.mzid.gz	.	2
2	112165	112210	generic|C_TCONS_00065242_fr2_17015	1000	+	112165	112210	0	1	45	0	generic|C_TCONS_00065242_fr2	ANSDSNLPCHLTPCN	unique	.	0	3.51E-04	9-UNIMOD:4,14-UNIMOD:4	2	850.355957	850.3617785	1	PXD001058_CombineSearchEngines_psm_threshold_generic_mappedGff_add_pos_container_add_totalnovelpep.mzid.gz	.	2
2	411642	411690	generic|C_TCONS_00065358_fr1_217393	1000	+	411642	411690	0	1	48	0	generic|C_TCONS_00065358_fr1	KVSQAYEDLDPQHSQK	not-unique[unknown]	.	0	5.80E-05	.	3	624.9730225	624.9743925	1	PXD000265_CombineSearchEngines_psm_threshold_generic_mappedGff_add_pos_container_add_totalnovelpep.mzid.gz	.	9
2	411711	411750	generic|C_TCONS_00065358_fr1_103082	1000	+	411711	411750	0	1	39	0	generic|C_TCONS_00065358_fr1	LLAEGDDRDVENR	not-unique[unknown]	.	0	5.45E-06	0-UNIMOD:730	3	602.6470337	602.6480128	1	PXD000313_CombineSearchEngines_psm_threshold_generic_mappedGff_add_pos_container_add_totalnovelpep.mzid.gz	.	9
2	412542	412569	generic|C_TCONS_00065358_fr1_235813	1000	+	412542	412569	0	1	27	0	generic|C_TCONS_00065358_fr1	LSAYGLTVR	not-unique[unknown]	.	0	8.15E-04	.	2	490.2836304	490.282188	1	PXD000265_CombineSearchEngines_psm_threshold_generic_mappedGff_add_pos_container_add_totalnovelpep.mzid.gz	.	12
2	413082	413115	generic|C_TCONS_00065358_fr1_83262	1000	+	413082	413115	0	1	33	0	generic|C_TCONS_00065358_fr1	DTALANDTLNR	not-unique[unknown]	.	0	9.08E-04	.	2	602.3071289	602.3018415	1	PXD000265_CombineSearchEngines_psm_threshold_generic_mappedGff_add_pos_container_add_totalnovelpep.mzid.gz	.	15
2	413247	413277	generic|C_TCONS_00065358_fr1_3317	1000	+	413247	413277	0	1	30	0	generic|C_TCONS_00065358_fr1	ELVEELFADK	not-unique[unknown]	.	0	3.01E-04	0-UNIMOD:730,10-UNIMOD:730	3	601.0106201	601.0116231	1	PXD000313_CombineSearchEngines_psm_threshold_generic_mappedGff_add_pos_container_add_totalnovelpep.mzid.gz	.	9
2	413553	413607	generic|C_TCONS_00065358_fr1_45387	1000	+	413553	413607	0	1	54	0	generic|C_TCONS_00065358_fr1	LADQLNAELVLGTLQNAR	not-unique[unknown]	.	0	4.88E-05	.	2	970.034668	970.033997	1	PXD000265_CombineSearchEngines_psm_threshold_generic_mappedGff_add_pos_container_add_totalnovelpep.mzid.gz	.	6
2	415273	415309	generic|C_TCONS_00065358_fr1_243341	1000	+	415273	415309	0	1	36	0	generic|C_TCONS_00065358_fr1	LNLSAHVQPLTR	not-unique[unknown]	.	0	0.001629338	.	3	450.2601318	450.2613711	1	PXD000265_CombineSearchEngines_psm_threshold_generic_mappedGff_add_pos_container_add_totalnovelpep.mzid.gz	.	9
2	415672	415699	generic|C_TCONS_00065358_fr1_16585	1000	+	415672	415699	0	1	27	0	generic|C_TCONS_00065358_fr1	YEGLYSAFK	not-unique[unknown]	.	0	2.19E-05	0-UNIMOD:730,9-UNIMOD:730	3	562.6483765	562.6501315	1	PXD000313_CombineSearchEngines_psm_threshold_generic_mappedGff_add_pos_container_add_totalnovelpep.mzid.gz	.	9
2	416116	416146	generic|C_TCONS_00065358_fr1_13307	1000	+	416116	416146	0	1	30	0	generic|C_TCONS_00065358_fr1	GHVLEVLVSR	not-unique[unknown]	.	0	6.53E-05	.	2	554.8308105	554.827298	1	PXD000265_CombineSearchEngines_psm_threshold_generic_mappedGff_add_pos_container_add_totalnovelpep.mzid.gz	.	9
2	754179	754206	generic|D_SRR3090733:JUNC00041671_fr1_7680	1000	-	754179	754206	0	1	27	0	generic|D_SRR3090733:JUNC00041671_fr1	YLLLDEAQR	not-unique[unknown]	.	0	9.61E-06	0-UNIMOD:730	2	712.9020386	712.9061645	1	PXD000313_CombineSearchEngines_psm_threshold_generic_mappedGff_add_pos_container_add_totalnovelpep.mzid.gz	.	18
2	1219761	1219800	generic|C_TCONS_00065606_fr1_419641	1000	+	1219761	1219800	0	1	39	0	generic|C_TCONS_00065606_fr1	VNESSTVPNMYLK	not-unique[unknown]	.	0	1.17E-05	0-UNIMOD:730,13-UNIMOD:730	3	697.3833008	697.3852401	1	PXD000313_CombineSearchEngines_psm_threshold_generic_mappedGff_add_pos_container_add_totalnovelpep.mzid.gz	.	4
2	1220781	1220841	generic|C_TCONS_00065606_fr1_266556	1000	+	1220781	1220841	0	1	60	0	generic|C_TCONS_00065606_fr1	LAEQDEDSREDEDAEADEER	not-unique[unknown]	.	0	5.83E-04	.	3	784.3138428	784.3178315	1	PXD000265_CombineSearchEngines_psm_threshold_generic_mappedGff_add_pos_container_add_totalnovelpep.mzid.gz	.	8
2	1277449	1277512	generic|C_TCONS_00065625_fr2_9540	1000	+	1277449	1277512	0	1	63	0	generic|C_TCONS_00065625_fr2	EATSGSGDEELEADKHGEEVR	not-unique[unknown]	.	0	1.28E-04	6-UNIMOD:21	4	581.993103	581.9933162	1	PXD000923_CombineSearchEngines_psm_threshold_generic_mappedGff_add_pos_container_add_totalnovelpep.mzid.gz	.	24
2	1342289	1342325	generic|C_TCONS_00074975_fr6_637	1000	-	1342289	1342325	0	1	36	0	generic|C_TCONS_00074975_fr6	DNSLAESPECQR	unique	.	0	0.006576766	10-UNIMOD:4	2	703.3029785	703.304255	1	PXD001058_CombineSearchEngines_psm_threshold_generic_mappedGff_add_pos_container_add_totalnovelpep.mzid.gz	.	3
2	1625123	1625195	generic|D_SRR3090734:JUNC00045359_fr3_58819	1000	+	1625123	1625195	0	1	72	0	generic|D_SRR3090734:JUNC00045359_fr3	LEENDDHLSTEDTEETSNNTNLVK	not-unique[unknown]	.	0	1.34E-04	9-UNIMOD:21	3	943.0653076	943.0644935	1	PXD000923_CombineSearchEngines_psm_threshold_generic_mappedGff_add_pos_container_add_totalnovelpep.mzid.gz	.	6
2	1756936	1756969	generic|D_SRR3090733:JUNC00042507_fr1_352444	1000	-	1756936	1756969	0	1	33	0	generic|D_SRR3090733:JUNC00042507_fr1	ANVDALNNFTR	not-unique[unknown]	.	0	4.61E-05	.	2	617.8120728	617.812376	1	PXD000265_CombineSearchEngines_psm_threshold_generic_mappedGff_add_pos_container_add_totalnovelpep.mzid.gz	.	6
2	1757064	1757094	generic|D_SRR1944694:JUNC00032950_fr1_5986	1000	-	1757064	1757094	0	1	30	0	generic|D_SRR1944694:JUNC00032950_fr1	SLDELTAMLK	not-unique[unknown]	.	0	1.57E-05	0-UNIMOD:730,10-UNIMOD:730	3	577.0046997	577.0057038	1	PXD000313_CombineSearchEngines_psm_threshold_generic_mappedGff_add_pos_container_add_totalnovelpep.mzid.gz	.	66
2	1757106	1757148	generic|D_SRR1944694:JUNC00032950_fr1_127825	1000	-	1757106	1757148	0	1	42	0	generic|D_SRR1944694:JUNC00032950_fr1	TLPLEAESKEQELK	not-unique[unknown]	.	0	0.001623075	.	2	807.9326782	807.9328855	1	PXD000265_CombineSearchEngines_psm_threshold_generic_mappedGff_add_pos_container_add_totalnovelpep.mzid.gz	.	40
2	1759461	1759485	generic|D_SRR3090738:JUNC00046003_fr3_15093	1000	-	1759461	1759485	0	1	24	0	generic|D_SRR3090738:JUNC00046003_fr3	VTFLPLNR	not-unique[unknown]	.	0	0.003009625	0-UNIMOD:730	2	632.3875732	632.3899575	1	PXD000313_CombineSearchEngines_psm_threshold_generic_mappedGff_add_pos_container_add_totalnovelpep.mzid.gz	.	36
2	1882334	1882361	generic|D_SRR1948083:JUNC00026408_fr1_190204	1000	-	1882334	1882361	0	1	27	0	generic|D_SRR1948083:JUNC00026408_fr1	EGATSTPSR	unique	.	0	8.21E-04	.	2	453.2201233	453.219789	1	PXD000265_CombineSearchEngines_psm_threshold_generic_mappedGff_add_pos_container_add_totalnovelpep.mzid.gz	.	3
2	1978594	1978639	generic|C_TCONS_00065855_fr3_124403	1000	+	1978594	1978639	0	1	45	0	generic|C_TCONS_00065855_fr3	ATGAVCAVLGSFSGR	unique	.	0	5.37E-06	0-UNIMOD:730,6-UNIMOD:4	2	878.9680176	878.9695065	1	PXD000313_CombineSearchEngines_psm_threshold_generic_mappedGff_add_pos_container_add_totalnovelpep.mzid.gz	.	7
2	1978651	1978711	generic|C_TCONS_00065855_fr3_135365	1000	+	1978651	1978711	0	1	60	0	generic|C_TCONS_00065855_fr3	SAASGSSSSSSSTQELAVAR	unique	.	0	1.81E-05	.	2	935.4417725	935.4428645	1	PXD000265_CombineSearchEngines_psm_threshold_generic_mappedGff_add_pos_container_add_totalnovelpep.mzid.gz	.	3
2	1978711	1978756	generic|C_TCONS_00065855_fr3_138562	1000	+	1978711	1978756	0	1	45	0	generic|C_TCONS_00065855_fr3	GTTLELLRPDPETGR	unique	.	0	2.15E-04	0-UNIMOD:730	3	653.6977539	653.6985968	1	PXD000313_CombineSearchEngines_psm_threshold_generic_mappedGff_add_pos_container_add_totalnovelpep.mzid.gz	.	3
2	1978762	1978798	generic|C_TCONS_00065855_fr3_108494	1000	+	1978762	1978798	0	1	36	0	generic|C_TCONS_00065855_fr3	TLLSVDVFGALR	unique	.	0	4.59E-05	0-UNIMOD:730	3	532.3205566	532.3205091	1	PXD000313_CombineSearchEngines_psm_threshold_generic_mappedGff_add_pos_container_add_totalnovelpep.mzid.gz	.	6
2	1978867	1978897	generic|C_TCONS_00065855_fr3_5187	1000	+	1978867	1978897	0	1	30	0	generic|C_TCONS_00065855_fr3	LVLLEYSPDR	unique	.	0	6.12E-05	.	2	602.8302612	602.8322415	1	PXD000265_CombineSearchEngines_psm_threshold_generic_mappedGff_add_pos_container_add_totalnovelpep.mzid.gz	.	6
2	1978993	1979020	generic|C_TCONS_00065855_fr3_120104	1000	+	1978993	1979020	0	1	27	0	generic|C_TCONS_00065855_fr3	ALCLAALEK	unique	.	0	4.18E-04	3-UNIMOD:4	2	494.7804871	494.7784285	1	PXD001058_CombineSearchEngines_psm_threshold_generic_mappedGff_add_pos_container_add_totalnovelpep.mzid.gz	.	2
2	1979026	1979047	generic|C_TCONS_00065855_fr3_96349	1000	+	1979026	1979047	0	1	21	0	generic|C_TCONS_00065855_fr3	LVYVLNR	unique	.	0	0.001269698	.	2	438.7728882	438.768716	1	PXD001058_CombineSearchEngines_psm_threshold_generic_mappedGff_add_pos_container_add_totalnovelpep.mzid.gz	.	2
2	1979227	1979275	generic|C_TCONS_00065855_fr3_93893	1000	+	1979227	1979275	0	1	48	0	generic|C_TCONS_00065855_fr3	HLTFYELDLGLNHVSR	unique	.	0	2.86E-05	.	3	638.666626	638.6671225	1	PXD001058_CombineSearchEngines_psm_threshold_generic_mappedGff_add_pos_container_add_totalnovelpep.mzid.gz	.	3
2	1979425	1979449	generic|C_TCONS_00065855_fr3_50561	1000	+	1979425	1979449	0	1	24	0	generic|C_TCONS_00065855_fr3	RADLPAER	unique	.	0	0.001822858	.	2	464.2528687	464.253966	1	PXD000265_CombineSearchEngines_psm_threshold_generic_mappedGff_add_pos_container_add_totalnovelpep.mzid.gz	.	3
2	1979449	1979482	generic|D_SRR3090733:JUNC00042669_fr1_81579	1000	+	1979449	1979482	0	1	33	0	generic|D_SRR3090733:JUNC00042669_fr1	GVLLVAAATHR	not-unique[unknown]	.	0	3.29E-05	.	2	554.3370361	554.335291	1	PXD000265_CombineSearchEngines_psm_threshold_generic_mappedGff_add_pos_container_add_totalnovelpep.mzid.gz	.	24
2	2340657	2340681	generic|D_SRR3090738:JUNC00046450_fr4_156671	1000	-	2340657	2340681	0	1	24	0	generic|D_SRR3090738:JUNC00046450_fr4	DEANLVLK	unique	.	0	0.002379008	0-UNIMOD:731,8-UNIMOD:731	3	503.9728184	503.9747321	1	PXD000313_CombineSearchEngines_psm_threshold_generic_mappedGff_add_pos_container_add_totalnovelpep.mzid.gz	.	2
2	2548539	2548578	generic|C_TCONS_00065995_fr2_60818	1000	+	2548539	2548578	0	1	39	0	generic|C_TCONS_00065995_fr2	VVANLGASDLDAR	not-unique[unknown]	.	0	7.19E-04	.	2	650.8473511	650.846416	1	PXD000265_CombineSearchEngines_psm_threshold_generic_mappedGff_add_pos_container_add_totalnovelpep.mzid.gz	.	20
2	2601656	2601695	generic|C_TCONS_00075341_fr3_60820	1000	-	2601656	2601695	0	1	39	0	generic|C_TCONS_00075341_fr3	VVANLGASDLDAR	not-unique[unknown]	.	0	7.19E-04	.	2	650.8473511	650.846416	1	PXD000265_CombineSearchEngines_psm_threshold_generic_mappedGff_add_pos_container_add_totalnovelpep.mzid.gz	.	10
2	2776551	2776596	generic|D_SRR3090734:JUNC00046172_fr2_46359	1000	+	2776551	2776596	0	1	45	0	generic|D_SRR3090734:JUNC00046172_fr2	VVVVGGGLAGSLLAK	not-unique[unknown]	.	0	2.86E-05	.	2	670.4181519	670.4190205	1	PXD000265_CombineSearchEngines_psm_threshold_generic_mappedGff_add_pos_container_add_totalnovelpep.mzid.gz	.	14
2	2912537	2912582	generic|D_SRR1618548:JUNC00049541_fr3_34380	1000	-	2912537	2912582	0	1	45	0	generic|D_SRR1618548:JUNC00049541_fr3	AVLDASQSNNTSWER	not-unique[unknown]	.	0	0.002372653	0-UNIMOD:731	3	661.3332088	661.3342051	1	PXD000313_CombineSearchEngines_psm_threshold_generic_mappedGff_add_pos_container_add_totalnovelpep.mzid.gz	.	84
2	3238248	3238269	generic|D_SRR3090739:JUNC00045801_fr1_47211	1000	-	3238248	3238269	0	1	21	0	generic|D_SRR3090739:JUNC00045801_fr1	LYDTALR	not-unique[unknown]	.	0	0.0010399	0-UNIMOD:730	2	578.3366089	578.3373865	1	PXD000313_CombineSearchEngines_psm_threshold_generic_mappedGff_add_pos_container_add_totalnovelpep.mzid.gz	.	28
2	4050756	4050783	generic|D_SRR2040569:JUNC00057240_fr2_100187	1000	+	4050756	4050783	0	1	27	0	generic|D_SRR2040569:JUNC00057240_fr2	GANLMLGGK	not-unique[unknown]	.	0	2.21E-04	0-UNIMOD:730,9-UNIMOD:730	3	490.2940063	490.2970411	1	PXD000313_CombineSearchEngines_psm_threshold_generic_mappedGff_add_pos_container_add_totalnovelpep.mzid.gz	.	36
2	4050989	4051031	generic|C_TCONS_00066514_fr2_203188	1000	+	4050989	4051031	0	1	42	0	generic|C_TCONS_00066514_fr2	EEVFGPVAPLVPFK	not-unique[unknown]	.	0	4.69E-05	.	2	764.927063	764.9241355	1	PXD000265_CombineSearchEngines_psm_threshold_generic_mappedGff_add_pos_container_add_totalnovelpep.mzid.gz	.	32
2	4446882	4446918	generic|C_TCONS_00066621_fr3_232344	1000	+	4446882	4446918	0	1	36	0	generic|C_TCONS_00066621_fr3	ELLGLPLAELER	not-unique[unknown]	.	0	3.79E-04	0-UNIMOD:731	2	828.9943931	828.995515	1	PXD000313_CombineSearchEngines_psm_threshold_generic_mappedGff_add_pos_container_add_totalnovelpep.mzid.gz	.	27
2	4699069	4699135	generic|D_SRR2040569:JUNC00057796_fr1_28429	1000	-	4699069	4699135	0	1	66	0	generic|D_SRR2040569:JUNC00057796_fr1	SGPSDYLLEEEEGLNDHNVVSK	not-unique[unknown]	.	0	0.001631572	.	3	811.0464478	811.0468325	1	PXD000265_CombineSearchEngines_psm_threshold_generic_mappedGff_add_pos_container_add_totalnovelpep.mzid.gz	.	20
2	4834910	4834940	generic|D_SRR3090735:JUNC00046754_fr3_148545	1000	+	4834910	4834940	0	1	30	0	generic|D_SRR3090735:JUNC00046754_fr3	LVGSEGSPLR	not-unique[unknown]	.	0	0.008566586	0-UNIMOD:731	2	659.8825844	659.885236	1	PXD000313_CombineSearchEngines_psm_threshold_generic_mappedGff_add_pos_container_add_totalnovelpep.mzid.gz	.	6
2	5412529	5412568	generic|C_TCONS_00066907_fr1_58208	1000	+	5412529	5412568	0	1	39	0	generic|C_TCONS_00066907_fr1	NSKFFHLNLYESK	unique	.	0	7.90E-04	.	3	542.9452515	542.9473371	1	PXD000265_CombineSearchEngines_psm_threshold_generic_mappedGff_add_pos_container_add_totalnovelpep.mzid.gz	.	4
2	5412538	5412568	generic|C_TCONS_00066907_fr1_86031	1000	+	5412538	5412568	0	1	30	0	generic|C_TCONS_00066907_fr1	FFHLNLYESK	unique	.	0	4.95E-05	.	2	649.3290405	649.3324085	1	PXD000265_CombineSearchEngines_psm_threshold_generic_mappedGff_add_pos_container_add_totalnovelpep.mzid.gz	.	4
2	5413358	5413382	generic|C_TCONS_00066907_fr1_10887	1000	+	5413358	5413382	0	1	24	0	generic|C_TCONS_00066907_fr1	LKSYEDSK	unique	.	0	0.001649278	.	2	485.2462769	485.24801	1	PXD000265_CombineSearchEngines_psm_threshold_generic_mappedGff_add_pos_container_add_totalnovelpep.mzid.gz	.	3
2	5413358	5413394	generic|C_TCONS_00066907_fr1_229924	1000	+	5413358	5413394	0	1	36	0	generic|C_TCONS_00066907_fr1	LKSYEDSKSQLR	unique	.	0	3.19E-05	.	2	727.3845825	727.3859005	1	PXD000265_CombineSearchEngines_psm_threshold_generic_mappedGff_add_pos_container_add_totalnovelpep.mzid.gz	.	3
2	5413364	5413394	generic|C_TCONS_00066907_fr1_5554	1000	+	5413364	5413394	0	1	30	0	generic|C_TCONS_00066907_fr1	SYEDSKSQLR	unique	.	0	0.002577012	.	2	606.7957153	606.796387	1	PXD000265_CombineSearchEngines_psm_threshold_generic_mappedGff_add_pos_container_add_totalnovelpep.mzid.gz	.	6
2	5413505	5413532	generic|C_TCONS_00066907_fr1_14422	1000	+	5413505	5413532	0	1	27	0	generic|C_TCONS_00066907_fr1	VAVTDLVFK	unique	.	0	1.70E-05	.	2	496.2943726	496.2947685	1	PXD000265_CombineSearchEngines_psm_threshold_generic_mappedGff_add_pos_container_add_totalnovelpep.mzid.gz	.	12
2	5426094	5426136	generic|C_TCONS_00076256_fr2_227567	1000	-	5426094	5426136	0	1	42	0	generic|C_TCONS_00076256_fr2	VVVTGLGAVTPLGR	not-unique[unknown]	.	0	1.54E-04	.	2	669.9121704	669.9088205	1	PXD000265_CombineSearchEngines_psm_threshold_generic_mappedGff_add_pos_container_add_totalnovelpep.mzid.gz	.	4
2	5725417	5725453	generic|D_SRR3090737:JUNC00041863_fr3_150605	1000	-	5725417	5725453	0	1	36	0	generic|D_SRR3090737:JUNC00041863_fr3	LLSYENVPPFLK	not-unique[unknown]	.	0	8.62E-05	.	2	710.3948975	710.3977485	1	PXD000265_CombineSearchEngines_psm_threshold_generic_mappedGff_add_pos_container_add_totalnovelpep.mzid.gz	.	26
2	5727566	5727602	generic|D_SRR3090734:JUNC00048148_fr1_109380	1000	-	5727566	5727602	0	1	36	0	generic|D_SRR3090734:JUNC00048148_fr1	TMNALSPYGSLR	not-unique[unknown]	.	0	0.006520197	2-UNIMOD:35	2	663.3352661	663.3295405	1	PXD000265_CombineSearchEngines_psm_threshold_generic_mappedGff_add_pos_container_add_totalnovelpep.mzid.gz	.	18
2	6063754	6063808	generic|C_TCONS_00067086_fr2_43411	1000	+	6063754	6063808	0	1	54	0	generic|C_TCONS_00067086_fr2	GFDQELDYPMDQDHGDER	not-unique[unknown]	.	0	5.46E-06	0-UNIMOD:730	3	824.3607178	824.3622698	1	PXD000313_CombineSearchEngines_psm_threshold_generic_mappedGff_add_pos_container_add_totalnovelpep.mzid.gz	.	30
2	6127256	6127310	generic|D_SRR1618548:JUNC00051849_fr2_56222	1000	-	6127256	6127310	0	1	54	0	generic|D_SRR1618548:JUNC00051849_fr2	VWSLGSPDPNFTLDGHSK	not-unique[unknown]	.	0	0.005990821	.	3	652.9833984	652.9865235	1	PXD001058_CombineSearchEngines_psm_threshold_generic_mappedGff_add_pos_container_add_totalnovelpep.mzid.gz	.	32
2	6139946	6140000	generic|D_SRR1618548:JUNC00051884_fr1_56224	1000	-	6139946	6140000	0	1	54	0	generic|D_SRR1618548:JUNC00051884_fr1	VWSLGSPDPNFTLDGHSK	not-unique[unknown]	.	0	0.005990821	.	3	652.9833984	652.9865235	1	PXD001058_CombineSearchEngines_psm_threshold_generic_mappedGff_add_pos_container_add_totalnovelpep.mzid.gz	.	24
2	6979659	6979767	generic|C_TCONS_00067350_fr1_13542	1000	+	6979659	6979767	0	1	108	0	generic|C_TCONS_00067350_fr1	TGFSSAPPAASPPSGGAPASYNSVPPPPADELQLAK	not-unique[unknown]	.	0	4.48E-05	21-UNIMOD:21	3	1171.889648	1171.890639	1	PXD000923_CombineSearchEngines_psm_threshold_generic_mappedGff_add_pos_container_add_totalnovelpep.mzid.gz	.	15
2	6979794	6979818	generic|C_TCONS_00067350_fr1_135839	1000	+	6979794	6979818	0	1	24	0	generic|C_TCONS_00067350_fr1	LFNAAEAK	not-unique[unknown]	.	0	0.008601946	.	2	432.2335205	432.2347105	1	PXD001058_CombineSearchEngines_psm_threshold_generic_mappedGff_add_pos_container_add_totalnovelpep.mzid.gz	.	6
2	6979827	6979908	generic|D_SRR3090737:JUNC00042439_fr2_271122	1000	+	6979827	6979908	0	1	81	0	generic|D_SRR3090737:JUNC00042439_fr2	LDAGGDDDDAGAGVGSLGSSGGGGGGR	not-unique[unknown]	.	0	5.51E-06	0-UNIMOD:730	3	847.059082	846.7250388	1	PXD000313_CombineSearchEngines_psm_threshold_generic_mappedGff_add_pos_container_add_totalnovelpep.mzid.gz	.	35
2	6980889	6980934	generic|D_SRR1618548:JUNC00052330_fr1_37434	1000	+	6980889	6980934	0	1	45	0	generic|D_SRR1618548:JUNC00052330_fr1	SGETLKNLQLQSGAK	not-unique[unknown]	.	0	0.003097011	.	2	787.4213257	787.4308445	1	PXD001058_CombineSearchEngines_psm_threshold_generic_mappedGff_add_pos_container_add_totalnovelpep.mzid.gz	.	48
2	6980949	6981021	generic|D_SRR3090733:JUNC00045693_fr3_235998	1000	+	6980949	6981021	0	1	72	0	generic|D_SRR3090733:JUNC00045693_fr3	DLDALPGSQTRPVELSGTPDQLSR	not-unique[unknown]	.	0	3.94E-05	.	3	851.4354248	851.4365468	1	PXD000265_CombineSearchEngines_psm_threshold_generic_mappedGff_add_pos_container_add_totalnovelpep.mzid.gz	.	28
2	6981201	6981246	generic|D_SRR3090733:JUNC00045693_fr3_177778	1000	+	6981201	6981246	0	1	45	0	generic|D_SRR3090733:JUNC00045693_fr3	KYNAPQPGADQFQMK	not-unique[unknown]	.	0	0.001614961	.	3	574.9490356	574.9471211	1	PXD000265_CombineSearchEngines_psm_threshold_generic_mappedGff_add_pos_container_add_totalnovelpep.mzid.gz	.	115
2	6981204	6981246	generic|D_SRR3090733:JUNC00045693_fr3_375033	1000	+	6981204	6981246	0	1	42	0	generic|D_SRR3090733:JUNC00045693_fr3	YNAPQPGADQFQMK	not-unique[unknown]	.	0	0.007106764	13-UNIMOD:35	2	805.8693237	805.8670195	1	PXD000265_CombineSearchEngines_psm_threshold_generic_mappedGff_add_pos_container_add_totalnovelpep.mzid.gz	.	69
2	6981392	6981413	generic|D_SRR3090736:JUNC00047498_fr2_260249	1000	+	6981392	6981413	0	1	21	0	generic|D_SRR3090736:JUNC00047498_fr2	VGLVLGK	not-unique[unknown]	.	0	0.002484043	0-UNIMOD:730,7-UNIMOD:730	3	431.9587097	431.9619871	1	PXD000313_CombineSearchEngines_psm_threshold_generic_mappedGff_add_pos_container_add_totalnovelpep.mzid.gz	.	42
2	6981742	6981787	generic|D_SRR3090733:JUNC00045695_fr2_9554	1000	+	6981742	6981787	0	1	45	0	generic|D_SRR3090733:JUNC00045695_fr2	TVYLDGTQEQLETAK	not-unique[unknown]	.	0	1.62E-05	.	2	848.4266357	848.4254215	1	PXD000265_CombineSearchEngines_psm_threshold_generic_mappedGff_add_pos_container_add_totalnovelpep.mzid.gz	.	550
2	7767919	7767940	generic|C_TCONS_00067556_fr5_9370	1000	+	7767919	7767940	0	1	21	0	generic|C_TCONS_00067556_fr5	WGSLGSR	unique	.	0	0.006401574	.	2	381.6989441	381.698295	1	PXD002739_CombineSearchEngines_psm_threshold_generic_mappedGff_add_pos_container_add_totalnovelpep.mzid.gz	.	2
2	8811414	8811468	generic|C_TCONS_00067804_fr5_37014	1000	+	8811414	8811468	0	1	54	0	generic|C_TCONS_00067804_fr5	DAGEDAQEQMSSGGENEK	not-unique[unknown]	.	0	2.32E-05	12-UNIMOD:21	2	981.3572388	981.356957	1	PXD000923_CombineSearchEngines_psm_threshold_generic_mappedGff_add_pos_container_add_totalnovelpep.mzid.gz	.	8
2	11004623	11004695	generic|C_TCONS_00077637_fr3_270455	1000	-	11004623	11004695	0	1	72	0	generic|C_TCONS_00077637_fr3	RQELLFGPPDGGGLEEGNLSAEER	not-unique[unknown]	.	0	5.21E-06	0-UNIMOD:730	3	959.1561279	958.8226831	1	PXD000313_CombineSearchEngines_psm_threshold_generic_mappedGff_add_pos_container_add_totalnovelpep.mzid.gz	.	8
2	11004695	11004725	generic|C_TCONS_00077637_fr3_60535	1000	-	11004695	11004725	0	1	30	0	generic|C_TCONS_00077637_fr3	NVYAFDPAQR	not-unique[unknown]	.	0	5.28E-06	0-UNIMOD:730	3	495.5956726	495.5981511	1	PXD000313_CombineSearchEngines_psm_threshold_generic_mappedGff_add_pos_container_add_totalnovelpep.mzid.gz	.	10
2	11170496	11170562	generic|D_SRR3090734:JUNC00050209_fr3_17742	1000	-	11170496	11170562	0	1	66	0	generic|D_SRR3090734:JUNC00050209_fr3	SAGDCSETDSCASDTDGVELEK	not-unique[unknown]	.	0	1.93E-04	5-UNIMOD:4,8-UNIMOD:21,11-UNIMOD:4	2	1206.939697	1206.938182	1	PXD000923_CombineSearchEngines_psm_threshold_generic_mappedGff_add_pos_container_add_totalnovelpep.mzid.gz	.	20
2	11668511	11668544	generic|C_TCONS_00077765_fr5_88213	1000	-	11668511	11668544	0	1	33	0	generic|C_TCONS_00077765_fr5	DSASVADFDTK	unique	.	0	8.49E-06	0-UNIMOD:730,11-UNIMOD:730	3	588.6448975	588.6472325	1	PXD000313_CombineSearchEngines_psm_threshold_generic_mappedGff_add_pos_container_add_totalnovelpep.mzid.gz	.	2
2	11669117	11669159	generic|C_TCONS_00077765_fr5_90686	1000	-	11669117	11669159	0	1	42	0	generic|C_TCONS_00077765_fr5	RYDDEEEPEQFGGR	not-unique[unknown]	.	0	4.06E-06	0-UNIMOD:730	3	677.6489868	677.6500795	1	PXD000313_CombineSearchEngines_psm_threshold_generic_mappedGff_add_pos_container_add_totalnovelpep.mzid.gz	.	4
2	11669789	11669816	generic|C_TCONS_00077765_fr5_17736	1000	-	11669789	11669816	0	1	27	0	generic|C_TCONS_00077765_fr5	FSLDMSPVK	not-unique[unknown]	.	0	5.27E-04	6-UNIMOD:21	2	552.2460938	552.245776	1	PXD000923_CombineSearchEngines_psm_threshold_generic_mappedGff_add_pos_container_add_totalnovelpep.mzid.gz	.	20
2	12365949	12365976	generic|D_SRR3090736:JUNC00049123_fr3_110536	1000	+	12365949	12365976	0	1	27	0	generic|D_SRR3090736:JUNC00049123_fr3	QLAAQLLPR	not-unique[unknown]	.	0	0.001651077	.	2	505.3112183	505.3112845	1	PXD000265_CombineSearchEngines_psm_threshold_generic_mappedGff_add_pos_container_add_totalnovelpep.mzid.gz	.	32
2	12365985	12366009	generic|D_SRR3090736:JUNC00049123_fr3_15066	1000	+	12365985	12366009	0	1	24	0	generic|D_SRR3090736:JUNC00049123_fr3	SFPALAPR	not-unique[unknown]	.	0	5.74E-04	0-UNIMOD:730	2	581.8475342	581.8479255	1	PXD000313_CombineSearchEngines_psm_threshold_generic_mappedGff_add_pos_container_add_totalnovelpep.mzid.gz	.	40
2	12367424	12367445	generic|D_SRR1944693:JUNC00036870_fr3_4290	1000	+	12367424	12367445	0	1	21	0	generic|D_SRR1944693:JUNC00036870_fr3	ALMSLLR	not-unique[unknown]	.	0	0.003045678	0-UNIMOD:730	2	554.3457642	554.346704	1	PXD000313_CombineSearchEngines_psm_threshold_generic_mappedGff_add_pos_container_add_totalnovelpep.mzid.gz	.	48
2	12369135	12369168	generic|D_SRR2040570:JUNC00059187_fr1_228592	1000	+	12369135	12369168	0	1	33	0	generic|D_SRR2040570:JUNC00059187_fr1	SVLDVTGLEFK	not-unique[unknown]	.	0	1.46E-05	0-UNIMOD:730,11-UNIMOD:730	3	606.0251465	606.0273848	1	PXD000313_CombineSearchEngines_psm_threshold_generic_mappedGff_add_pos_container_add_totalnovelpep.mzid.gz	.	52
2	12369168	12369189	generic|D_SRR2040570:JUNC00059187_fr1_191023	1000	+	12369168	12369189	0	1	21	0	generic|D_SRR2040570:JUNC00059187_fr1	LFMDFLR	not-unique[unknown]	.	0	0.003780751	0-UNIMOD:730	2	623.3509521	623.3519865	1	PXD000313_CombineSearchEngines_psm_threshold_generic_mappedGff_add_pos_container_add_totalnovelpep.mzid.gz	.	30
2	12369189	12369222	generic|D_SRR2040570:JUNC00059187_fr1_218669	1000	+	12369189	12369222	0	1	33	0	generic|D_SRR2040570:JUNC00059187_fr1	SLSLFGDSAPR	not-unique[unknown]	.	0	9.25E-05	.	2	575.3010254	575.29857	1	PXD000265_CombineSearchEngines_psm_threshold_generic_mappedGff_add_pos_container_add_totalnovelpep.mzid.gz	.	96
2	12734037	12734073	generic|D_SRR3090734:JUNC00050713_fr1_214319	1000	-	12734037	12734073	0	1	36	0	generic|D_SRR3090734:JUNC00050713_fr1	TVVNNESSELLR	not-unique[unknown]	.	0	0.002313342	0-UNIMOD:730	2	832.9580688	832.95966	1	PXD000313_CombineSearchEngines_psm_threshold_generic_mappedGff_add_pos_container_add_totalnovelpep.mzid.gz	.	45
2	12734530	12734572	generic|D_SRR3090735:JUNC00049847_fr2_40820	1000	-	12734530	12734572	0	1	42	0	generic|D_SRR3090735:JUNC00049847_fr2	YHLYVSYACPWASR	not-unique[unknown]	.	0	5.51E-05	9-UNIMOD:4	2	886.9142456	886.9142945	1	PXD002291_CombineSearchEngines_psm_threshold_generic_mappedGff_add_pos_container_add_totalnovelpep.mzid.gz	.	210
2	12734641	12734683	generic|D_SRR3090736:JUNC00049331_fr2_344991	1000	-	12734641	12734683	0	1	42	0	generic|D_SRR3090736:JUNC00049331_fr2	SALDEVTDAGAFDR	not-unique[unknown]	.	0	5.28E-06	0-UNIMOD:730	2	885.9423828	885.944208	1	PXD000313_CombineSearchEngines_psm_threshold_generic_mappedGff_add_pos_container_add_totalnovelpep.mzid.gz	.	42
2	12925672	12925702	generic|D_SRR3090738:JUNC00051407_fr1_104947	1000	-	12925672	12925702	0	1	30	0	generic|D_SRR3090738:JUNC00051407_fr1	VQDAAASLFK	not-unique[unknown]	.	0	3.19E-04	.	2	525.2835083	525.284932	1	PXD001058_CombineSearchEngines_psm_threshold_generic_mappedGff_add_pos_container_add_totalnovelpep.mzid.gz	.	8
2	13144981	13145044	generic|C_TCONS_00068782_fr3_21427	1000	+	13144981	13145044	0	1	63	0	generic|C_TCONS_00068782_fr3	AASPSSGAGAGAGAGSDPTPR	unique	.	0	2.19E-05	.	2	871.4053955	871.4086295	1	PXD000265_CombineSearchEngines_psm_threshold_generic_mappedGff_add_pos_container_add_totalnovelpep.mzid.gz	.	5
2	13145470	13145500	generic|C_TCONS_00068782_fr3_53220	1000	+	13145470	13145500	0	1	30	0	generic|C_TCONS_00068782_fr3	VLQVLLACVR	unique	.	0	3.74E-05	8-UNIMOD:4	2	585.8551025	585.855002	1	PXD002740_CombineSearchEngines_psm_threshold_generic_mappedGff_add_pos_container_add_totalnovelpep.mzid.gz	.	2
2	14991841	14991871	generic|C_TCONS_00078436_fr3_9446	1000	-	14991841	14991871	0	1	30	0	generic|C_TCONS_00078436_fr3	GDEMAVFAPR	unique	.	0	9.48E-06	0-UNIMOD:730,4-UNIMOD:35	2	706.8594971	706.8609045	1	PXD000313_CombineSearchEngines_psm_threshold_generic_mappedGff_add_pos_container_add_totalnovelpep.mzid.gz	.	23
2	14991841	14991880	generic|C_TCONS_00078436_fr3_327079	1000	-	14991841	14991880	0	1	39	0	generic|C_TCONS_00078436_fr3	FNRGDEMAVFAPR	unique	.	0	0.003799017	0-UNIMOD:731	3	605.3147808	605.3155408	1	PXD000313_CombineSearchEngines_psm_threshold_generic_mappedGff_add_pos_container_add_totalnovelpep.mzid.gz	.	6
2	14992000	14992030	generic|C_TCONS_00078436_fr3_99973	1000	-	14992000	14992030	0	1	30	0	generic|C_TCONS_00078436_fr3	REGFAWVSFK	unique	.	0	0.001741551	0-UNIMOD:730,10-UNIMOD:730	3	612.3487549	612.3523141	1	PXD000313_CombineSearchEngines_psm_threshold_generic_mappedGff_add_pos_container_add_totalnovelpep.mzid.gz	.	4
2	14992320	14992374	generic|D_SRR1944693:JUNC00037339_fr2_5616	1000	-	14992320	14992374	0	1	54	0	generic|D_SRR1944693:JUNC00037339_fr2	ANSQNFPLLNLLQMSATR	not-unique[unknown]	.	0	4.23E-06	0-UNIMOD:730,14-UNIMOD:35	3	780.4211426	780.0878665	1	PXD000313_CombineSearchEngines_psm_threshold_generic_mappedGff_add_pos_container_add_totalnovelpep.mzid.gz	.	120
2	14992383	14992434	generic|C_TCONS_00078436_fr3_79093	1000	-	14992383	14992434	0	1	51	0	generic|C_TCONS_00078436_fr3	NLDNPQSSDLFNPHGGR	unique	.	0	8.54E-06	0-UNIMOD:730	3	724.6953735	724.6960255	1	PXD000313_CombineSearchEngines_psm_threshold_generic_mappedGff_add_pos_container_add_totalnovelpep.mzid.gz	.	8
2	14992383	14992437	generic|C_TCONS_00078436_fr3_29465	1000	-	14992383	14992437	0	1	54	0	generic|C_TCONS_00078436_fr3	KNLDNPQSSDLFNPHGGR	unique	.	0	5.64E-06	0-UNIMOD:730,1-UNIMOD:730,7-UNIMOD:7	4	652.3477783	652.094923	1	PXD000313_CombineSearchEngines_psm_threshold_generic_mappedGff_add_pos_container_add_totalnovelpep.mzid.gz	.	3
2	14992500	14992524	generic|C_TCONS_00078436_fr3_13932	1000	-	14992500	14992524	0	1	24	0	generic|C_TCONS_00078436_fr3	QLQPTWLR	unique	.	0	4.38E-04	0-UNIMOD:730	2	673.3956299	673.3983145	1	PXD001030_CombineSearchEngines_psm_threshold_generic_mappedGff_add_pos_container_add_totalnovelpep.mzid.gz	.	6
2	14992524	14992557	generic|C_TCONS_00078436_fr3_15916	1000	-	14992524	14992557	0	1	33	0	generic|C_TCONS_00078436_fr3	EEQTQAYLPTK	unique	.	0	2.23E-05	0-UNIMOD:730,11-UNIMOD:730	2	958.5292358	958.5328815	1	PXD001030_CombineSearchEngines_psm_threshold_generic_mappedGff_add_pos_container_add_totalnovelpep.mzid.gz	.	13
2	14992524	14992611	generic|C_TCONS_00078436_fr3_90927	1000	-	14992524	14992611	0	1	87	0	generic|C_TCONS_00078436_fr3	VENGLQALQPSLQVEPVKEEQTQAYLPTK	unique	.	0	4.63E-06	0-UNIMOD:730,3-UNIMOD:7,13-UNIMOD:7,18-UNIMOD:730,29-UNIMOD:730	5	831.4663696	831.2626725	1	PXD000313_CombineSearchEngines_psm_threshold_generic_mappedGff_add_pos_container_add_totalnovelpep.mzid.gz	.	26
2	14992557	14992611	generic|C_TCONS_00078436_fr3_6089	1000	-	14992557	14992611	0	1	54	0	generic|C_TCONS_00078436_fr3	VENGLQALQPSLQVEPVK	unique	.	0	7.95E-04	0-UNIMOD:730,3-UNIMOD:7,18-UNIMOD:730	3	853.4971924	853.4931695	1	PXD001030_CombineSearchEngines_psm_threshold_generic_mappedGff_add_pos_container_add_totalnovelpep.mzid.gz	.	16
2	14992626	14992650	generic|C_TCONS_00078436_fr3_88829	1000	-	14992626	14992650	0	1	24	0	generic|C_TCONS_00078436_fr3	LQGLSDPR	unique	.	0	0.004878198	0-UNIMOD:731	2	595.3446375	595.345747	1	PXD000313_CombineSearchEngines_psm_threshold_generic_mappedGff_add_pos_container_add_totalnovelpep.mzid.gz	.	7
2	14992665	14992728	generic|C_TCONS_00078436_fr3_16250	1000	-	14992665	14992728	0	1	63	0	generic|C_TCONS_00078436_fr3	NQNLFAGFSPDLLSEALSVSK	unique	.	0	2.43E-05	0-UNIMOD:730,2-UNIMOD:7,21-UNIMOD:730	3	949.5274048	949.5180425	1	PXD001030_CombineSearchEngines_psm_threshold_generic_mappedGff_add_pos_container_add_totalnovelpep.mzid.gz	.	10
2	14992728	14992779	generic|D_SRR1618548:JUNC00054724_fr1_5465	1000	-	14992728	14992779	0	1	51	0	generic|D_SRR1618548:JUNC00054724_fr1	SSWQQQSYSYQTEQLSR	not-unique[unknown]	.	0	8.81E-06	0-UNIMOD:730	3	804.057373	804.0573948	1	PXD000313_CombineSearchEngines_psm_threshold_generic_mappedGff_add_pos_container_add_totalnovelpep.mzid.gz	.	392
2	14992779	14992806	generic|D_SRR1618548:JUNC00054724_fr1_4448	1000	-	14992779	14992806	0	1	27	0	generic|D_SRR1618548:JUNC00054724_fr1	EFFLAGKPR	not-unique[unknown]	.	0	0.001905081	0-UNIMOD:730,7-UNIMOD:730	3	558.3372192	558.3380051	1	PXD000313_CombineSearchEngines_psm_threshold_generic_mappedGff_add_pos_container_add_totalnovelpep.mzid.gz	.	144
2	15139577	15139619	generic|D_SRR3090735:JUNC00050355_fr2_127369	1000	-	15139577	15139619	0	1	42	0	generic|D_SRR3090735:JUNC00050355_fr2	SCLSELGELSASFK	not-unique[unknown]	.	0	9.88E-06	0-UNIMOD:730,2-UNIMOD:4,14-UNIMOD:730	3	712.7181396	712.7204028	1	PXD000313_CombineSearchEngines_psm_threshold_generic_mappedGff_add_pos_container_add_totalnovelpep.mzid.gz	.	22
2	16207273	16207297	generic|D_SRR3090737:JUNC00044892_fr1_23141	1000	+	16207273	16207297	0	1	24	0	generic|D_SRR3090737:JUNC00044892_fr1	WTLHLLNR	not-unique[unknown]	.	0	9.76E-05	.	3	351.538208	351.5381761	1	PXD002739_CombineSearchEngines_psm_threshold_generic_mappedGff_add_pos_container_add_totalnovelpep.mzid.gz	.	84
2	17908248	17908284	generic|C_TCONS_00069682_fr3_9437	1000	+	17908248	17908284	0	1	36	0	generic|C_TCONS_00069682_fr3	FSLVGVWHTNYK	not-unique[unknown]	.	0	2.59E-05	.	3	484.2554016	484.2541021	1	PXD002739_CombineSearchEngines_psm_threshold_generic_mappedGff_add_pos_container_add_totalnovelpep.mzid.gz	.	10
2	18236878	18236923	generic|C_TCONS_00069778_fr3_404513	1000	+	18236878	18236923	0	1	45	0	generic|C_TCONS_00069778_fr3	LPKPPATELLEQVLR	not-unique[unknown]	.	0	0.004849613	.	2	852.5140381	852.5063555	1	PXD000265_CombineSearchEngines_psm_threshold_generic_mappedGff_add_pos_container_add_totalnovelpep.mzid.gz	.	6
2	18237130	18237160	generic|C_TCONS_00069778_fr3_197997	1000	+	18237130	18237160	0	1	30	0	generic|C_TCONS_00069778_fr3	ADLLLAFGVR	not-unique[unknown]	.	0	0.00202404	0-UNIMOD:731	2	689.919831	689.921622	1	PXD000313_CombineSearchEngines_psm_threshold_generic_mappedGff_add_pos_container_add_totalnovelpep.mzid.gz	.	4
2	18316817	18316868	generic|D_SRR3090733:JUNC00048837_fr1_97685	1000	-	18316817	18316868	0	1	51	0	generic|D_SRR3090733:JUNC00048837_fr1	RVEAAEEAEKPSTTELR	not-unique[unknown]	.	0	1.74E-05	.	3	639.3300781	639.3288381	1	PXD003156_CombineSearchEngines_psm_threshold_generic_mappedGff_add_pos_container_add_totalnovelpep.mzid.gz	.	24
2	19358867	19358900	generic|D_SRR3090733:JUNC00049243_fr1_314415	1000	-	19358867	19358900	0	1	33	0	generic|D_SRR3090733:JUNC00049243_fr1	MGDLVHTLTNR	not-unique[unknown]	.	0	2.37E-05	0-UNIMOD:730	3	520.9525146	520.9538321	1	PXD000313_CombineSearchEngines_psm_threshold_generic_mappedGff_add_pos_container_add_totalnovelpep.mzid.gz	.	49
2	19363054	19363078	generic|D_SRR3090739:JUNC00051873_fr1_30594	1000	-	19363054	19363078	0	1	24	0	generic|D_SRR3090739:JUNC00051873_fr1	LNTYANFR	not-unique[unknown]	.	0	7.53E-04	0-UNIMOD:730,2-UNIMOD:7	2	652.348938	652.351025	1	PXD001030_CombineSearchEngines_psm_threshold_generic_mappedGff_add_pos_container_add_totalnovelpep.mzid.gz	.	12
2	19363909	19363957	generic|D_SRR3090736:JUNC00051151_fr2_20104	1000	-	19363909	19363957	0	1	48	0	generic|D_SRR3090736:JUNC00051151_fr2	METPSGLKDSLPAWLK	not-unique[unknown]	.	0	0.00180657	0-UNIMOD:730,8-UNIMOD:730,16-UNIMOD:730	4	672.1378784	672.140761	1	PXD001030_CombineSearchEngines_psm_threshold_generic_mappedGff_add_pos_container_add_totalnovelpep.mzid.gz	.	28
2	19364752	19364803	generic|D_SRR1618548:JUNC00056234_fr1_137447	1000	-	19364752	19364803	0	1	51	0	generic|D_SRR1618548:JUNC00056234_fr1	SAALVGDFNNWNPNADR	unique	.	0	5.39E-05	0-UNIMOD:730	3	722.3598022	722.3607541	1	PXD001030_CombineSearchEngines_psm_threshold_generic_mappedGff_add_pos_container_add_totalnovelpep.mzid.gz	.	8
2	19365162	19365207	generic|D_SRR3090734:JUNC00052603_fr1_29469	1000	-	19365162	19365207	0	1	45	0	generic|D_SRR3090734:JUNC00052603_fr1	SDLDQYEGGLETFSR	not-unique[unknown]	.	0	4.92E-05	.	2	858.8834229	858.889202	1	PXD000265_CombineSearchEngines_psm_threshold_generic_mappedGff_add_pos_container_add_totalnovelpep.mzid.gz	.	100
2	19365975	19366011	generic|D_SRR3090738:JUNC00053285_fr3_3594	1000	-	19365975	19366011	0	1	36	0	generic|D_SRR3090738:JUNC00053285_fr3	LFQMDSMLNGYK	not-unique[unknown]	.	0	4.01E-05	0-UNIMOD:730,9-UNIMOD:7,12-UNIMOD:730	3	686.0460815	686.0282885	1	PXD001030_CombineSearchEngines_psm_threshold_generic_mappedGff_add_pos_container_add_totalnovelpep.mzid.gz	.	160
2	19366041	19366077	generic|C_TCONS_00079406_fr2_216083	1000	-	19366041	19366077	0	1	36	0	generic|C_TCONS_00079406_fr2	VVEELAAEQKPR	not-unique[unknown]	.	0	1.95E-05	.	2	684.8803101	684.8777165	1	PXD000265_CombineSearchEngines_psm_threshold_generic_mappedGff_add_pos_container_add_totalnovelpep.mzid.gz	.	16
2	23242056	23242095	generic|C_TCONS_00071068_fr5_266963	1000	+	23242056	23242095	0	1	39	0	generic|C_TCONS_00071068_fr5	SSFFVPSADTYAR	unique	.	0	6.05E-05	0-UNIMOD:730	2	876.4453125	876.4489245	1	PXD000313_CombineSearchEngines_psm_threshold_generic_mappedGff_add_pos_container_add_totalnovelpep.mzid.gz	.	2
2	23244035	23244059	generic|C_TCONS_00071068_fr5_42771	1000	+	23244035	23244059	0	1	24	0	generic|C_TCONS_00071068_fr5	VNVEGLTR	unique	.	0	0.001140635	0-UNIMOD:730	2	596.3527222	596.353572	1	PXD000313_CombineSearchEngines_psm_threshold_generic_mappedGff_add_pos_container_add_totalnovelpep.mzid.gz	.	3
2	23244173	23244230	generic|C_TCONS_00071068_fr5_40387	1000	+	23244173	23244230	0	1	57	0	generic|C_TCONS_00071068_fr5	TFVLDFAADGLAAGVEGLR	unique	.	0	1.91E-04	.	2	962.0047607	961.5045415	1	PXD001058_CombineSearchEngines_psm_threshold_generic_mappedGff_add_pos_container_add_totalnovelpep.mzid.gz	.	5
2	23244296	23244335	generic|C_TCONS_00071068_fr5_211305	1000	+	23244296	23244335	0	1	39	0	generic|C_TCONS_00071068_fr5	LAASGLGLVLVGR	unique	.	0	2.19E-05	.	2	613.3846436	613.3849805	1	PXD000265_CombineSearchEngines_psm_threshold_generic_mappedGff_add_pos_container_add_totalnovelpep.mzid.gz	.	5
2	23750634	23750676	generic|D_SRR1944694:JUNC00039529_fr2_38209	1000	-	23750634	23750676	0	1	42	0	generic|D_SRR1944694:JUNC00039529_fr2	AECSVTSEWSPDGR	not-unique[unknown]	.	0	5.82E-06	0-UNIMOD:730,3-UNIMOD:4	2	942.9368286	942.9385995	1	PXD000313_CombineSearchEngines_psm_threshold_generic_mappedGff_add_pos_container_add_totalnovelpep.mzid.gz	.	63
2	23751552	23751597	generic|D_SRR3090733:JUNC00051241_fr2_140970	1000	-	23751552	23751597	0	1	45	0	generic|D_SRR3090733:JUNC00051241_fr2	GSTGLLVVAQADVDK	not-unique[unknown]	.	0	1.02E-05	0-UNIMOD:730,15-UNIMOD:730	3	694.4065552	694.4069248	1	PXD000313_CombineSearchEngines_psm_threshold_generic_mappedGff_add_pos_container_add_totalnovelpep.mzid.gz	.	8
2	23752574	23752631	generic|D_SRR3090736:JUNC00053182_fr2_9601	1000	-	23752574	23752631	0	1	57	0	generic|D_SRR3090736:JUNC00053182_fr2	NVTVWHVDTATALYQHYQK	not-unique[unknown]	.	0	7.59E-05	.	3	758.715332	758.7149105	1	PXD002740_CombineSearchEngines_psm_threshold_generic_mappedGff_add_pos_container_add_totalnovelpep.mzid.gz	.	30
2	23752742	23752790	generic|C_TCONS_00080448_fr3_24316	1000	-	23752742	23752790	0	1	48	0	generic|C_TCONS_00080448_fr3	LLATVASASATVYDCR	unique	.	0	4.58E-05	15-UNIMOD:4	2	849.4237061	849.4299835	1	PXD001058_CombineSearchEngines_psm_threshold_generic_mappedGff_add_pos_container_add_totalnovelpep.mzid.gz	.	3
2	23752790	23752832	generic|D_SRR3090733:JUNC00051244_fr3_88109	1000	-	23752790	23752832	0	1	42	0	generic|D_SRR3090733:JUNC00051244_fr3	TACSATYFSSDGSR	not-unique[unknown]	.	0	0.004984638	0-UNIMOD:731,3-UNIMOD:4	2	907.418317	907.4200385	1	PXD000313_CombineSearchEngines_psm_threshold_generic_mappedGff_add_pos_container_add_totalnovelpep.mzid.gz	.	16
2	24492520	24492559	generic|C_TCONS_00080665_fr2_5702	1000	-	24492520	24492559	0	1	39	0	generic|C_TCONS_00080665_fr2	FSASSLDNASGKK	unique	.	0	0.001830136	4-UNIMOD:21	2	696.3134155	696.3137635	1	PXD000923_CombineSearchEngines_psm_threshold_generic_mappedGff_add_pos_container_add_totalnovelpep.mzid.gz	.	2
2	24492523	24492559	generic|C_TCONS_00080665_fr2_39402	1000	-	24492523	24492559	0	1	36	0	generic|C_TCONS_00080665_fr2	FSASSLDNASGK	unique	.	0	1.90E-05	4-UNIMOD:21	2	632.2714233	632.266282	1	PXD000923_CombineSearchEngines_psm_threshold_generic_mappedGff_add_pos_container_add_totalnovelpep.mzid.gz	.	2
2	24492580	24492640	generic|C_TCONS_00080665_fr2_9284	1000	-	24492580	24492640	0	1	60	0	generic|C_TCONS_00080665_fr2	SYDQVDFGNSSEDGYALTPK	unique	.	0	2.49E-05	18-UNIMOD:21	2	1136.976685	1136.96772	1	PXD000923_CombineSearchEngines_psm_threshold_generic_mappedGff_add_pos_container_add_totalnovelpep.mzid.gz	.	6
2	24492661	24492697	generic|C_TCONS_00080665_fr2_17475	1000	-	24492661	24492697	0	1	36	0	generic|C_TCONS_00080665_fr2	LEVDLVNYLQSK	not-unique[unknown]	.	0	1.74E-04	0-UNIMOD:730,12-UNIMOD:730	3	677.0629272	677.0644955	1	PXD000313_CombineSearchEngines_psm_threshold_generic_mappedGff_add_pos_container_add_totalnovelpep.mzid.gz	.	2
2	24533624	24533663	generic|D_SRR3090733:JUNC00051624_fr3_150817	1000	-	24533624	24533663	0	1	39	0	generic|D_SRR3090733:JUNC00051624_fr3	VSVSDGTVTLVAK	not-unique[unknown]	.	0	1.64E-05	.	2	638.361145	638.361368	1	PXD000265_CombineSearchEngines_psm_threshold_generic_mappedGff_add_pos_container_add_totalnovelpep.mzid.gz	.	50
2	24537879	24537915	generic|D_SRR3090734:JUNC00055127_fr3_7038	1000	-	24537879	24537915	0	1	36	0	generic|D_SRR3090734:JUNC00055127_fr3	GEALENLTQSVK	not-unique[unknown]	.	0	2.75E-05	.	2	644.8431396	644.8407995	1	PXD000265_CombineSearchEngines_psm_threshold_generic_mappedGff_add_pos_container_add_totalnovelpep.mzid.gz	.	102
2	24538127	24538181	generic|D_SRR3090736:JUNC00053588_fr3_324819	1000	-	24538127	24538181	0	1	54	0	generic|D_SRR3090736:JUNC00053588_fr3	TLSEAPLEEVFTDSTYGK	not-unique[unknown]	.	0	5.06E-06	0-UNIMOD:730,18-UNIMOD:730	3	865.7911377	865.7931701	1	PXD000313_CombineSearchEngines_psm_threshold_generic_mappedGff_add_pos_container_add_totalnovelpep.mzid.gz	.	24
2	25156770	25156851	generic|C_TCONS_00085685_fr2_60106	1000	.	25156770	25156851	0	1	81	0	generic|C_TCONS_00085685_fr2	LMQCLYYNLLMNEVGMKSWEEYTEKDR	unique	.	0	0.008953667	2-UNIMOD:35,4-UNIMOD:4,17-UNIMOD:1,25-UNIMOD:1	5	709.5219727	709.5245989	1	PXD002291_CombineSearchEngines_psm_threshold_generic_mappedGff_add_pos_container_add_totalnovelpep.mzid.gz	.	2
2	25279173	25279215	generic|D_SRR3090735:JUNC00054440_fr2_99280	1000	-	25279173	25279215	0	1	42	0	generic|D_SRR3090735:JUNC00054440_fr2	AFVPAVLLGEAEPK	not-unique[unknown]	.	0	0.003402516	.	2	720.913208	720.9084855	1	PXD000265_CombineSearchEngines_psm_threshold_generic_mappedGff_add_pos_container_add_totalnovelpep.mzid.gz	.	60
2	25281900	25281939	generic|D_SRR3090737:JUNC00048161_fr1_22839	1000	-	25281900	25281939	0	1	39	0	generic|D_SRR3090737:JUNC00048161_fr1	FVSEAVSYLCEAK	not-unique[unknown]	.	0	0.001157996	10-UNIMOD:4	2	751.8605957	751.863413	1	PXD001058_CombineSearchEngines_psm_threshold_generic_mappedGff_add_pos_container_add_totalnovelpep.mzid.gz	.	22
2	25400042	25400084	generic|C_TCONS_00071577_fr3_299681	1000	+	25400042	25400084	0	1	42	0	generic|C_TCONS_00071577_fr3	NGGADDPDATSVER	unique	.	0	5.86E-05	1-UNIMOD:7	2	702.7944946	702.7973175	1	PXD000265_CombineSearchEngines_psm_threshold_generic_mappedGff_add_pos_container_add_totalnovelpep.mzid.gz	.	2
2	25516982	25517027	generic|C_TCONS_00080880_fr1_39595	1000	-	25516982	25517027	0	1	45	0	generic|C_TCONS_00080880_fr1	FPGLLELDLSQSPSR	not-unique[unknown]	.	0	2.73E-05	12-UNIMOD:21	2	869.925415	869.92421	1	PXD000923_CombineSearchEngines_psm_threshold_generic_mappedGff_add_pos_container_add_totalnovelpep.mzid.gz	.	4
2	26232934	26232985	generic|C_TCONS_00085764_fr2_4838	1000	.	26232934	26232985	0	1	51	0	generic|C_TCONS_00085764_fr2	GVEDEVEVYEPASPPER	unique	.	0	2.05E-04	13-UNIMOD:21	2	991.4328003	991.424964	1	PXD000923_CombineSearchEngines_psm_threshold_generic_mappedGff_add_pos_container_add_totalnovelpep.mzid.gz	.	3
2	26939133	26939160	generic|D_SRR2040568:JUNC00064985_fr1_163691	1000	+	26939133	26939160	0	1	27	0	generic|D_SRR2040568:JUNC00064985_fr1	FGLLLYSSR	not-unique[unknown]	.	0	1.23E-04	.	2	528.2973633	528.2978375	1	PXD000265_CombineSearchEngines_psm_threshold_generic_mappedGff_add_pos_container_add_totalnovelpep.mzid.gz	.	22
2	26941856	26941880	generic|D_SRR3090735:JUNC00055227_fr1_383131	1000	+	26941856	26941880	0	1	24	0	generic|D_SRR3090735:JUNC00055227_fr1	VGLLLYVR	not-unique[unknown]	.	0	1.25E-04	.	2	466.7987976	466.8000165	1	PXD000265_CombineSearchEngines_psm_threshold_generic_mappedGff_add_pos_container_add_totalnovelpep.mzid.gz	.	66
2	26945863	26945893	generic|D_SRR3090739:JUNC00055398_fr3_133979	1000	+	26945863	26945893	0	1	30	0	generic|D_SRR3090739:JUNC00055398_fr3	AFFANMPLSK	not-unique[unknown]	.	0	1.86E-04	.	2	563.2936401	563.2917025	1	PXD000265_CombineSearchEngines_psm_threshold_generic_mappedGff_add_pos_container_add_totalnovelpep.mzid.gz	.	38
2	26946235	26946262	generic|D_SRR1618548:JUNC00059893_fr3_234538	1000	+	26946235	26946262	0	1	27	0	generic|D_SRR1618548:JUNC00059893_fr3	GLQFLLGTK	not-unique[unknown]	.	0	5.16E-05	.	2	488.7942505	488.794936	1	PXD000265_CombineSearchEngines_psm_threshold_generic_mappedGff_add_pos_container_add_totalnovelpep.mzid.gz	.	42
2	26946364	26946394	generic|C_TCONS_00071924_fr1_80436	1000	+	26946364	26946394	0	1	30	0	generic|C_TCONS_00071924_fr1	SADLYELPSK	not-unique[unknown]	.	0	4.51E-05	.	2	561.7877197	561.7874995	1	PXD000265_CombineSearchEngines_psm_threshold_generic_mappedGff_add_pos_container_add_totalnovelpep.mzid.gz	.	18
2	26948779	26948803	generic|D_SRR3090738:JUNC00056882_fr2_27822	1000	+	26948779	26948803	0	1	24	0	generic|D_SRR3090738:JUNC00056882_fr2	LMLLSVLK	not-unique[unknown]	.	0	3.65E-05	.	2	458.7990112	458.798632	1	PXD002739_CombineSearchEngines_psm_threshold_generic_mappedGff_add_pos_container_add_totalnovelpep.mzid.gz	.	130
2	28770761	28770797	generic|C_TCONS_00072366_fr3_180115	1000	+	28770761	28770797	0	1	36	0	generic|C_TCONS_00072366_fr3	EGSAYENPQADR	not-unique[unknown]	.	0	1.08E-04	.	2	668.7961426	668.7918335	1	PXD000265_CombineSearchEngines_psm_threshold_generic_mappedGff_add_pos_container_add_totalnovelpep.mzid.gz	.	4
2	29383129	29383201	generic|D_SRR3090733:JUNC00053864_fr2_72053	1000	-	29383129	29383201	0	1	72	0	generic|D_SRR3090733:JUNC00053864_fr2	QTVEATADDTEGTSKAEEPATGSK	not-unique[unknown]	.	0	0.004305336	.	3	808.369751	808.3733898	1	PXD000265_CombineSearchEngines_psm_threshold_generic_mappedGff_add_pos_container_add_totalnovelpep.mzid.gz	.	70
2	29383156	29383201	generic|D_SRR3090734:JUNC00057472_fr3_37179	1000	-	29383156	29383201	0	1	45	0	generic|D_SRR3090734:JUNC00057472_fr3	QTVEATADDTEGTSK	not-unique[unknown]	.	0	2.90E-05	.	2	776.8522949	776.8522905	1	PXD000265_CombineSearchEngines_psm_threshold_generic_mappedGff_add_pos_container_add_totalnovelpep.mzid.gz	.	42
2	29383398	29383437	generic|D_SRR3090735:JUNC00056567_fr1_133670	1000	-	29383398	29383437	0	1	39	0	generic|D_SRR3090735:JUNC00056567_fr1	QTAAAVTQAPGEK	not-unique[unknown]	.	0	4.30E-04	.	2	636.3283691	636.333143	1	PXD000265_CombineSearchEngines_psm_threshold_generic_mappedGff_add_pos_container_add_totalnovelpep.mzid.gz	.	36
2	29383536	29383581	generic|C_TCONS_00081929_fr1_23435	1000	-	29383536	29383581	0	1	45	0	generic|C_TCONS_00081929_fr1	KDDGQGDSVTVGGTR	not-unique[unknown]	.	0	0.003267656	8-UNIMOD:21	2	786.3404541	786.3385	1	PXD000923_CombineSearchEngines_psm_threshold_generic_mappedGff_add_pos_container_add_totalnovelpep.mzid.gz	.	9
2	29384130	29384190	generic|C_TCONS_00081929_fr1_257376	1000	-	29384130	29384190	0	1	60	0	generic|C_TCONS_00081929_fr1	SPNPDTLAQETGALVNSGGR	not-unique[unknown]	.	0	3.58E-05	.	2	992.4841309	992.4901505	1	PXD000265_CombineSearchEngines_psm_threshold_generic_mappedGff_add_pos_container_add_totalnovelpep.mzid.gz	.	4
2	29384370	29384400	generic|C_TCONS_00081929_fr1_287253	1000	-	29384370	29384400	0	1	30	0	generic|C_TCONS_00081929_fr1	DLDSLNTLSK	not-unique[unknown]	.	0	1.48E-05	0-UNIMOD:730,10-UNIMOD:730	3	571.9984131	571.9996058	1	PXD000313_CombineSearchEngines_psm_threshold_generic_mappedGff_add_pos_container_add_totalnovelpep.mzid.gz	.	4
2	29384682	29384706	generic|C_TCONS_00081929_fr1_12491	1000	-	29384682	29384706	0	1	24	0	generic|C_TCONS_00081929_fr1	LENEELLK	not-unique[unknown]	.	0	0.003150248	0-UNIMOD:730,8-UNIMOD:730	3	532.652771	532.6536585	1	PXD000313_CombineSearchEngines_psm_threshold_generic_mappedGff_add_pos_container_add_totalnovelpep.mzid.gz	.	8
2	29384706	29384736	generic|C_TCONS_00081929_fr1_74605	1000	-	29384706	29384736	0	1	30	0	generic|C_TCONS_00081929_fr1	SLLDNLDHQR	not-unique[unknown]	.	0	4.94E-06	0-UNIMOD:730	3	505.6119995	505.6124628	1	PXD000313_CombineSearchEngines_psm_threshold_generic_mappedGff_add_pos_container_add_totalnovelpep.mzid.gz	.	6
2	29384937	29384976	generic|C_TCONS_00081929_fr1_248816	1000	-	29384937	29384976	0	1	39	0	generic|C_TCONS_00081929_fr1	SNSLSEETEDLRK	not-unique[unknown]	.	0	0.004683515	.	2	754.3695679	754.365366	1	PXD000265_CombineSearchEngines_psm_threshold_generic_mappedGff_add_pos_container_add_totalnovelpep.mzid.gz	.	6
2	29385054	29385081	generic|C_TCONS_00081929_fr1_392180	1000	-	29385054	29385081	0	1	27	0	generic|C_TCONS_00081929_fr1	LLQEQNNLK	not-unique[unknown]	.	0	5.03E-04	.	2	550.3093262	550.308938	1	PXD000265_CombineSearchEngines_psm_threshold_generic_mappedGff_add_pos_container_add_totalnovelpep.mzid.gz	.	4
2	29385276	29385303	generic|C_TCONS_00081929_fr1_123913	1000	-	29385276	29385303	0	1	27	0	generic|C_TCONS_00081929_fr1	KEQVLNESK	not-unique[unknown]	.	0	0.001874229	0-UNIMOD:731,1-UNIMOD:731,9-UNIMOD:731	3	663.0681763	663.0698658	1	PXD000313_CombineSearchEngines_psm_threshold_generic_mappedGff_add_pos_container_add_totalnovelpep.mzid.gz	.	4
2	29387073	29387115	generic|D_SRR3090738:JUNC00058204_fr1_94718	1000	-	29387073	29387115	0	1	42	0	generic|D_SRR3090738:JUNC00058204_fr1	EQAAHLNALSEYER	not-unique[unknown]	.	0	6.51E-06	0-UNIMOD:730	3	645.6663208	645.6672931	1	PXD000313_CombineSearchEngines_psm_threshold_generic_mappedGff_add_pos_container_add_totalnovelpep.mzid.gz	.	24
2	29387905	29387947	generic|D_SRR1618548:JUNC00061200_fr1_38993	1000	-	29387905	29387947	0	1	42	0	generic|D_SRR1618548:JUNC00061200_fr1	SGGGAPAASAPLGK	not-unique[unknown]	.	0	1.27E-04	.	2	570.8041992	570.8040205	1	PXD000265_CombineSearchEngines_psm_threshold_generic_mappedGff_add_pos_container_add_totalnovelpep.mzid.gz	.	18
2	29495341	29495380	generic|C_TCONS_00081961_fr2_79299	1000	-	29495341	29495380	0	1	39	0	generic|C_TCONS_00081961_fr2	ALALVVPSVVVLR	not-unique[unknown]	.	0	3.32E-04	.	2	668.4382935	668.4397555	1	PXD000265_CombineSearchEngines_psm_threshold_generic_mappedGff_add_pos_container_add_totalnovelpep.mzid.gz	.	64
2	30260039	30260060	generic|D_SRR3090734:JUNC00057995_fr5_17674	1000	-	30260039	30260060	0	1	21	0	generic|D_SRR3090734:JUNC00057995_fr5	ELLVALR	not-unique[unknown]	.	0	0.001669475	.	2	407.2623596	407.263271	1	PXD002291_CombineSearchEngines_psm_threshold_generic_mappedGff_add_pos_container_add_totalnovelpep.mzid.gz	.	18
2	30791264	30791288	generic|C_TCONS_00082330_fr4_20477	1000	-	30791264	30791288	0	1	24	0	generic|C_TCONS_00082330_fr4	LSLRMCLK	unique	.	0	0.0076702	6-UNIMOD:4	2	510.7889099	510.788273	1	PXD002291_CombineSearchEngines_psm_threshold_generic_mappedGff_add_pos_container_add_totalnovelpep.mzid.gz	.	3
2	30883520	30883559	generic|C_TCONS_00082355_fr2_9778	1000	-	30883520	30883559	0	1	39	0	generic|C_TCONS_00082355_fr2	SNSPEQLFLLEPR	not-unique[unknown]	.	0	1.68E-05	3-UNIMOD:21	2	805.3843384	805.3847205	1	PXD000923_CombineSearchEngines_psm_threshold_generic_mappedGff_add_pos_container_add_totalnovelpep.mzid.gz	.	12
2	31013764	31013797	generic|D_SRR1618548:JUNC00062244_fr3_815	1000	-	31013764	31013797	0	1	33	0	generic|D_SRR1618548:JUNC00062244_fr3	LAGCQSELDAR	not-unique[unknown]	.	0	0.003808902	4-UNIMOD:4	2	610.289978	610.29042	1	PXD001058_CombineSearchEngines_psm_threshold_generic_mappedGff_add_pos_container_add_totalnovelpep.mzid.gz	.	38
2	31013851	31013887	generic|D_SRR3090734:JUNC00058462_fr1_24135	1000	-	31013851	31013887	0	1	36	0	generic|D_SRR3090734:JUNC00058462_fr1	ATLRENSAELER	not-unique[unknown]	.	0	2.27E-04	.	2	694.8605347	694.8600545	1	PXD001058_CombineSearchEngines_psm_threshold_generic_mappedGff_add_pos_container_add_totalnovelpep.mzid.gz	.	36
2	31016334	31016355	generic|D_SRR3090737:JUNC00050892_fr1_205186	1000	-	31016334	31016355	0	1	21	0	generic|D_SRR3090737:JUNC00050892_fr1	EAQDLLR	not-unique[unknown]	.	0	7.89E-04	0-UNIMOD:730	2	574.8309937	574.8324725	1	PXD000313_CombineSearchEngines_psm_threshold_generic_mappedGff_add_pos_container_add_totalnovelpep.mzid.gz	.	30
2	31019738	31019777	generic|D_SRR2040568:JUNC00067531_fr3_50777	1000	-	31019738	31019777	0	1	39	0	generic|D_SRR2040568:JUNC00067531_fr3	ELSSLQQELLVLR	not-unique[unknown]	.	0	2.15E-05	0-UNIMOD:730	3	611.3646851	611.3646658	1	PXD001030_CombineSearchEngines_psm_threshold_generic_mappedGff_add_pos_container_add_totalnovelpep.mzid.gz	.	40
2	31020550	31020577	generic|D_SRR3090735:JUNC00057533_fr2_221505	1000	-	31020550	31020577	0	1	27	0	generic|D_SRR3090735:JUNC00057533_fr2	LETELASSK	not-unique[unknown]	.	0	5.75E-05	0-UNIMOD:730,9-UNIMOD:730	3	529.3116455	529.3134135	1	PXD000313_CombineSearchEngines_psm_threshold_generic_mappedGff_add_pos_container_add_totalnovelpep.mzid.gz	.	52
2	31024390	31024423	generic|D_SRR1618548:JUNC00062262_fr2_109771	1000	-	31024390	31024423	0	1	33	0	generic|D_SRR1618548:JUNC00062262_fr2	ALEEVHDLTTR	not-unique[unknown]	.	0	1.10E-05	0-UNIMOD:730	3	529.9592285	529.9596401	1	PXD000313_CombineSearchEngines_psm_threshold_generic_mappedGff_add_pos_container_add_totalnovelpep.mzid.gz	.	68
2	31027626	31027650	generic|D_SRR3090736:JUNC00056835_fr2_300016	1000	-	31027626	31027650	0	1	24	0	generic|D_SRR3090736:JUNC00056835_fr2	ECQDLQLR	not-unique[unknown]	.	0	0.0034538	0-UNIMOD:730,2-UNIMOD:4	2	683.3583984	683.358529	1	PXD000313_CombineSearchEngines_psm_threshold_generic_mappedGff_add_pos_container_add_totalnovelpep.mzid.gz	.	18
2	31100942	31100993	generic|C_TCONS_00082437_fr1_23193	1000	-	31100942	31100993	0	1	51	0	generic|C_TCONS_00082437_fr1	HEAPADADGSRPPSPPR	not-unique[unknown]	.	0	9.25E-04	10-UNIMOD:21	3	612.9384766	612.9390068	1	PXD000923_CombineSearchEngines_psm_threshold_generic_mappedGff_add_pos_container_add_totalnovelpep.mzid.gz	.	10
2	31100942	31100996	generic|C_TCONS_00082437_fr1_12085	1000	-	31100942	31100996	0	1	54	0	generic|C_TCONS_00082437_fr1	RHEAPADADGSRPPSPPR	not-unique[unknown]	.	0	1.10E-04	15-UNIMOD:21	4	498.9818115	498.981352	1	PXD000923_CombineSearchEngines_psm_threshold_generic_mappedGff_add_pos_container_add_totalnovelpep.mzid.gz	.	16
2	31505891	31505924	generic|D_SRR3090733:JUNC00055090_fr1_141764	1000	-	31505891	31505924	0	1	33	0	generic|D_SRR3090733:JUNC00055090_fr1	LYTPAAVDLFR	not-unique[unknown]	.	0	0.001827723	0-UNIMOD:731	2	785.4506651	785.4507395	1	PXD000313_CombineSearchEngines_psm_threshold_generic_mappedGff_add_pos_container_add_totalnovelpep.mzid.gz	.	20
2	32063036	32063066	generic|D_SRR3090733:JUNC00055332_fr2_187666	1000	+	32063036	32063066	0	1	30	0	generic|D_SRR3090733:JUNC00055332_fr2	VSEQSLDECK	not-unique[unknown]	.	0	3.65E-06	0-UNIMOD:730,9-UNIMOD:4,10-UNIMOD:730	3	601.6505127	601.6519891	1	PXD000313_CombineSearchEngines_psm_threshold_generic_mappedGff_add_pos_container_add_totalnovelpep.mzid.gz	.	45
2	32063141	32063162	generic|D_SRR3090733:JUNC00055334_fr1_4727	1000	+	32063141	32063162	0	1	21	0	generic|D_SRR3090733:JUNC00055334_fr1	VFGLVFR	not-unique[unknown]	.	0	3.51E-04	.	2	419.2531128	419.2527065	1	PXD002291_CombineSearchEngines_psm_threshold_generic_mappedGff_add_pos_container_add_totalnovelpep.mzid.gz	.	72
2	32063832	32063868	generic|D_SRR3090738:JUNC00059757_fr1_93478	1000	+	32063832	32063868	0	1	36	0	generic|D_SRR3090738:JUNC00059757_fr1	GVYSQPDNLMGR	not-unique[unknown]	.	0	1.48E-04	10-UNIMOD:35	2	676.8139038	676.8167975	1	PXD000265_CombineSearchEngines_psm_threshold_generic_mappedGff_add_pos_container_add_totalnovelpep.mzid.gz	.	55
2	32065765	32065789	generic|C_TCONS_00073275_fr2_181921	1000	+	32065765	32065789	0	1	24	0	generic|C_TCONS_00073275_fr2	EDLAELAR	not-unique[unknown]	.	0	2.18E-04	0-UNIMOD:730	2	610.8416138	610.843037	1	PXD000313_CombineSearchEngines_psm_threshold_generic_mappedGff_add_pos_container_add_totalnovelpep.mzid.gz	.	9
2	32394790	32394832	generic|D_SRR3090735:JUNC00058281_fr3_19613	1000	+	32394790	32394832	0	1	42	0	generic|D_SRR3090735:JUNC00058281_fr3	RPVTSQKLEAGEKK	not-unique[unknown]	.	0	3.61E-05	7-UNIMOD:1,13-UNIMOD:1	3	552.3085327	552.3089385	1	PXD002291_CombineSearchEngines_psm_threshold_generic_mappedGff_add_pos_container_add_totalnovelpep.mzid.gz	.	104
2	32733287	32733311	generic|D_SRR1618548:JUNC00063318_fr4_62759	1000	-	32733287	32733311	0	1	24	0	generic|D_SRR1618548:JUNC00063318_fr4	GFLVELLK	unique	.	0	4.40E-04	.	2	459.7872925	459.786579	1	PXD001058_CombineSearchEngines_psm_threshold_generic_mappedGff_add_pos_container_add_totalnovelpep.mzid.gz	.	2
2	33569649	33569709	generic|C_TCONS_00073715_fr3_35809	1000	+	33569649	33569709	0	1	60	0	generic|C_TCONS_00073715_fr3	VMSAASPASPTSPSTPAPAR	unique	.	0	3.71E-04	2-UNIMOD:35	2	949.9609375	949.9674655	1	PXD000265_CombineSearchEngines_psm_threshold_generic_mappedGff_add_pos_container_add_totalnovelpep.mzid.gz	.	10
2	33742055	33742085	generic|D_SRR2040569:JUNC00072438_fr2_34789	1000	-	33742055	33742085	0	1	30	0	generic|D_SRR2040569:JUNC00072438_fr2	APDSPNPMPR	unique	.	0	0.004368038	6-UNIMOD:7	2	541.7459106	541.750399	1	PXD000265_CombineSearchEngines_psm_threshold_generic_mappedGff_add_pos_container_add_totalnovelpep.mzid.gz	.	2
2	33781465	33781504	generic|D_SRR3090733:JUNC00056429_fr2_66442	1000	-	33781465	33781504	0	1	39	0	generic|D_SRR3090733:JUNC00056429_fr2	YANDLSSGVLFGK	not-unique[unknown]	.	0	2.69E-05	.	2	685.8549194	685.8511625	1	PXD000265_CombineSearchEngines_psm_threshold_generic_mappedGff_add_pos_container_add_totalnovelpep.mzid.gz	.	108
2	33781510	33781558	generic|D_SRR3090733:JUNC00056430_fr2_80897	1000	-	33781510	33781558	0	1	48	0	generic|D_SRR3090733:JUNC00056430_fr2	QVDLLGFGSGPEVDQK	not-unique[unknown]	.	0	2.31E-05	.	2	844.9269409	844.928135	1	PXD000265_CombineSearchEngines_psm_threshold_generic_mappedGff_add_pos_container_add_totalnovelpep.mzid.gz	.	24
2	33781810	33781843	generic|C_TCONS_00083124_fr1_181046	1000	-	33781810	33781843	0	1	33	0	generic|C_TCONS_00083124_fr1	GLGESVASVAK	not-unique[unknown]	.	0	0.004260278	.	2	509.2817383	509.282389	1	PXD000265_CombineSearchEngines_psm_threshold_generic_mappedGff_add_pos_container_add_totalnovelpep.mzid.gz	.	32
2	33781843	33781897	generic|C_TCONS_00083124_fr1_161029	1000	-	33781843	33781897	0	1	54	0	generic|C_TCONS_00083124_fr1	VGLLGLGQNAPSTTTACK	not-unique[unknown]	.	0	1.87E-05	17-UNIMOD:4	2	894.9689331	894.469645	1	PXD001058_CombineSearchEngines_psm_threshold_generic_mappedGff_add_pos_container_add_totalnovelpep.mzid.gz	.	4
2	33781897	33781921	generic|C_TCONS_00083124_fr1_34673	1000	-	33781897	33781921	0	1	24	0	generic|C_TCONS_00083124_fr1	LPGQGFKR	not-unique[unknown]	.	0	0.002397304	7-UNIMOD:1	2	472.769043	472.7692525	1	PXD002291_CombineSearchEngines_psm_threshold_generic_mappedGff_add_pos_container_add_totalnovelpep.mzid.gz	.	4
2	33781900	33781921	generic|C_TCONS_00083124_fr1_23895	1000	-	33781900	33781921	0	1	21	0	generic|C_TCONS_00083124_fr1	LPGQGFK	not-unique[unknown]	.	0	6.34E-04	0-UNIMOD:730,7-UNIMOD:730	3	452.2797546	452.2816085	1	PXD000313_CombineSearchEngines_psm_threshold_generic_mappedGff_add_pos_container_add_totalnovelpep.mzid.gz	.	10
2	33781945	33782008	generic|C_TCONS_00083124_fr1_182804	1000	-	33781945	33782008	0	1	63	0	generic|C_TCONS_00083124_fr1	LDGQLGGLLSEASAEEDFTGK	not-unique[unknown]	.	0	1.82E-05	.	2	1069.019043	1069.018406	1	PXD000265_CombineSearchEngines_psm_threshold_generic_mappedGff_add_pos_container_add_totalnovelpep.mzid.gz	.	6
2	33781945	33782011	generic|C_TCONS_00083124_fr1_239362	1000	-	33781945	33782011	0	1	66	0	generic|C_TCONS_00083124_fr1	KLDGQLGGLLSEASAEEDFTGK	not-unique[unknown]	.	0	4.52E-05	.	3	755.7119141	755.7130175	1	PXD000265_CombineSearchEngines_psm_threshold_generic_mappedGff_add_pos_container_add_totalnovelpep.mzid.gz	.	4
2	33782011	33782047	generic|C_TCONS_00083124_fr1_44260	1000	-	33782011	33782047	0	1	36	0	generic|C_TCONS_00083124_fr1	GSDSKFENAVLK	not-unique[unknown]	.	0	5.38E-05	.	2	647.8346558	647.8355165	1	PXD000265_CombineSearchEngines_psm_threshold_generic_mappedGff_add_pos_container_add_totalnovelpep.mzid.gz	.	16
2	33782047	33782092	generic|D_SRR1944690:JUNC00038077_fr1_342340	1000	-	33782047	33782092	0	1	45	0	generic|D_SRR1944690:JUNC00038077_fr1	GDLLALAVTENDLVK	not-unique[unknown]	.	0	1.76E-05	.	2	785.9421387	785.937971	1	PXD000265_CombineSearchEngines_psm_threshold_generic_mappedGff_add_pos_container_add_totalnovelpep.mzid.gz	.	135
2	33782092	33782116	generic|D_SRR1944690:JUNC00038077_fr1_25040	1000	-	33782092	33782116	0	1	24	0	generic|D_SRR1944690:JUNC00038077_fr1	DVEFSEWK	not-unique[unknown]	.	0	5.40E-04	.	2	520.2384033	520.2401895	1	PXD000265_CombineSearchEngines_psm_threshold_generic_mappedGff_add_pos_container_add_totalnovelpep.mzid.gz	.	63
2	33931972	33932005	generic|C_TCONS_00073821_fr1_88261	1000	+	33931972	33932005	0	1	33	0	generic|C_TCONS_00073821_fr1	QGLSAAEGQNR	unique	.	0	1.93E-05	.	2	565.7808228	565.7810765	1	PXD000265_CombineSearchEngines_psm_threshold_generic_mappedGff_add_pos_container_add_totalnovelpep.mzid.gz	.	2
2	35179824	35179854	generic|D_SRR3090738:JUNC00062311_fr5_149664	1000	-	35179824	35179854	0	1	30	0	generic|D_SRR3090738:JUNC00062311_fr5	SSTAPLQSLK	not-unique[unknown]	.	0	0.006001088	.	2	516.2952271	516.290214	1	PXD003156_CombineSearchEngines_psm_threshold_generic_mappedGff_add_pos_container_add_totalnovelpep.mzid.gz	.	18
2	35193249	35193285	generic|D_SRR3090733:JUNC00057724_fr5_5823	1000	-	35193249	35193285	0	1	36	0	generic|D_SRR3090733:JUNC00057724_fr5	TSRSVDVVLNDR	not-unique[unknown]	.	0	0.005128547	1-UNIMOD:21,4-UNIMOD:21	2	760.8630371	760.828928	1	PXD000923_CombineSearchEngines_psm_threshold_generic_mappedGff_add_pos_container_add_totalnovelpep.mzid.gz	.	8
2	35435170	35435233	generic|D_SRR1618548:JUNC00065703_fr4_54869	1000	-	35435170	35435233	0	1	63	0	generic|D_SRR1618548:JUNC00065703_fr4	SRMLSRTSSGNLESLSTGSGR	not-unique[unknown]	.	0	0.001810829	0-UNIMOD:1	3	742.3786621	742.3694785	1	PXD000265_CombineSearchEngines_psm_threshold_generic_mappedGff_add_pos_container_add_totalnovelpep.mzid.gz	.	16
2	35727897	35727963	generic|C_TCONS_00074468_fr3_39685	1000	+	35727897	35727963	0	1	66	0	generic|C_TCONS_00074468_fr3	SVSGPLSPLAPEVSLPNPTTGR	unique	.	0	0.006382152	7-UNIMOD:21	2	1128.55485	1128.567215	1	PXD000923_CombineSearchEngines_psm_threshold_generic_mappedGff_add_pos_container_add_totalnovelpep.mzid.gz	.	3
3	445202	445241	generic|C_TCONS_00086505_fr2_276201	1000	+	445202	445241	0	1	39	0	generic|C_TCONS_00086505_fr2	LEASLQDVSAQLR	unique	.	0	0.005459224	0-UNIMOD:731	2	867.4889293	867.4885855	1	PXD000313_CombineSearchEngines_psm_threshold_generic_mappedGff_add_pos_container_add_totalnovelpep.mzid.gz	.	2
3	573748	573787	generic|C_TCONS_00086560_fr3_310257	1000	+	573748	573787	0	1	39	0	generic|C_TCONS_00086560_fr3	TEMAAAEVEAGAK	unique	.	0	1.66E-05	3-UNIMOD:35	2	647.3023071	647.3031935	1	PXD000265_CombineSearchEngines_psm_threshold_generic_mappedGff_add_pos_container_add_totalnovelpep.mzid.gz	.	2
3	704598	704625	generic|D_SRR3090733:JUNC00059022_fr2_1466	1000	+	704598	704625	0	1	27	0	generic|D_SRR3090733:JUNC00059022_fr2	AVEYFELSR	not-unique[unknown]	.	0	0.004443814	0-UNIMOD:730	2	709.387146	709.3850645	1	PXD000313_CombineSearchEngines_psm_threshold_generic_mappedGff_add_pos_container_add_totalnovelpep.mzid.gz	.	54
3	705754	705778	generic|D_SRR1944695:JUNC00048919_fr1_30599	1000	+	705754	705778	0	1	24	0	generic|D_SRR1944695:JUNC00048919_fr1	LVLFLGNK	not-unique[unknown]	.	0	2.17E-05	.	2	452.2879028	452.286746	1	PXD002739_CombineSearchEngines_psm_threshold_generic_mappedGff_add_pos_container_add_totalnovelpep.mzid.gz	.	48
3	1049448	1049490	generic|D_SRR3090736:JUNC00061365_fr2_63190	1000	+	1049448	1049490	0	1	42	0	generic|D_SRR3090736:JUNC00061365_fr2	AADELQDEDPTVAR	not-unique[unknown]	.	0	1.83E-05	.	2	765.3567505	765.3575425	1	PXD000265_CombineSearchEngines_psm_threshold_generic_mappedGff_add_pos_container_add_totalnovelpep.mzid.gz	.	8
3	1053129	1053162	generic|D_SRR3090735:JUNC00062141_fr1_265731	1000	+	1053129	1053162	0	1	33	0	generic|D_SRR3090735:JUNC00062141_fr1	LPATFSVPDAR	not-unique[unknown]	.	0	1.23E-04	.	2	587.317749	587.3167635	1	PXD000265_CombineSearchEngines_psm_threshold_generic_mappedGff_add_pos_container_add_totalnovelpep.mzid.gz	.	32
3	1656667	1656697	generic|D_SRR1618548:JUNC00067692_fr3_131028	1000	-	1656667	1656697	0	1	30	0	generic|D_SRR1618548:JUNC00067692_fr3	LVDPLTVDLR	not-unique[unknown]	.	0	0.005007673	0-UNIMOD:731	2	722.9364678	722.937469	1	PXD000313_CombineSearchEngines_psm_threshold_generic_mappedGff_add_pos_container_add_totalnovelpep.mzid.gz	.	36
3	2397171	2397216	generic|D_SRR3090735:JUNC00063003_fr2_172842	1000	-	2397171	2397216	0	1	45	0	generic|D_SRR3090735:JUNC00063003_fr2	AGLTEELLQEQLEQR	not-unique[unknown]	.	0	1.68E-04	.	2	878.9628906	878.957424	1	PXD000265_CombineSearchEngines_psm_threshold_generic_mappedGff_add_pos_container_add_totalnovelpep.mzid.gz	.	90
3	2397671	2397710	generic|D_SRR3090739:JUNC00063195_fr2_0	1000	-	2397671	2397710	0	1	39	0	generic|D_SRR3090739:JUNC00063195_fr2	TTDVLDGFTDLLK	not-unique[unknown]	.	0	4.41E-04	.	2	719.3795776	719.3772155	1	PXD000265_CombineSearchEngines_psm_threshold_generic_mappedGff_add_pos_container_add_totalnovelpep.mzid.gz	.	77
3	2398589	2398619	generic|D_SRR3090736:JUNC00062239_fr2_22643	1000	-	2398589	2398619	0	1	30	0	generic|D_SRR3090736:JUNC00062239_fr2	KLDHNLAGSR	not-unique[unknown]	.	0	0.004400936	.	2	555.8029175	555.804354	1	PXD000265_CombineSearchEngines_psm_threshold_generic_mappedGff_add_pos_container_add_totalnovelpep.mzid.gz	.	42
3	2399148	2399190	generic|D_SRR3090739:JUNC00063200_fr1_94876	1000	-	2399148	2399190	0	1	42	0	generic|D_SRR3090739:JUNC00063200_fr1	ANEAGETVTSLSSR	not-unique[unknown]	.	0	1.71E-05	.	2	711.3468018	711.346977	1	PXD000265_CombineSearchEngines_psm_threshold_generic_mappedGff_add_pos_container_add_totalnovelpep.mzid.gz	.	10
3	2546083	2546125	generic|D_SRR1944697:JUNC00039884_fr1_34424	1000	-	2546083	2546125	0	1	42	0	generic|D_SRR1944697:JUNC00039884_fr1	LADAAQSGNVAALR	not-unique[unknown]	.	0	2.44E-05	.	2	678.864563	678.8651405	1	PXD000265_CombineSearchEngines_psm_threshold_generic_mappedGff_add_pos_container_add_totalnovelpep.mzid.gz	.	312
3	2929112	2929136	generic|D_SRR3090736:JUNC00062671_fr1_155539	1000	-	2929112	2929136	0	1	24	0	generic|D_SRR3090736:JUNC00062671_fr1	DVYEFFSR	not-unique[unknown]	.	0	9.61E-06	0-UNIMOD:730	2	683.8499756	683.8508575	1	PXD000313_CombineSearchEngines_psm_threshold_generic_mappedGff_add_pos_container_add_totalnovelpep.mzid.gz	.	38
3	2931357	2931405	generic|C_TCONS_00096786_fr1_67226	1000	-	2931357	2931405	0	1	48	0	generic|C_TCONS_00096786_fr1	TVEGSGAPSNGAAAPR	not-unique[unknown]	.	0	3.77E-05	9-UNIMOD:21	2	761.8295288	761.3383025	1	PXD000923_CombineSearchEngines_psm_threshold_generic_mappedGff_add_pos_container_add_totalnovelpep.mzid.gz	.	10
3	4408264	4408285	generic|D_SRR1618548:JUNC00069664_fr5_78638	1000	-	4408264	4408285	0	1	21	0	generic|D_SRR1618548:JUNC00069664_fr5	NSLAQAK	not-unique[unknown]	.	0	0.004224778	0-UNIMOD:730,1-UNIMOD:7,5-UNIMOD:7,7-UNIMOD:730	2	671.3933105	671.395329	1	PXD000313_CombineSearchEngines_psm_threshold_generic_mappedGff_add_pos_container_add_totalnovelpep.mzid.gz	.	6
3	4483325	4483370	generic|C_TCONS_00087831_fr3_239126	1000	+	4483325	4483370	0	1	45	0	generic|C_TCONS_00087831_fr3	VAALLADLAAASAAR	not-unique[unknown]	.	0	0.007008392	.	2	692.4035034	692.401359	1	PXD000265_CombineSearchEngines_psm_threshold_generic_mappedGff_add_pos_container_add_totalnovelpep.mzid.gz	.	6
3	4551007	4551037	generic|D_SRR3090733:JUNC00061592_fr3_11083	1000	+	4551007	4551037	0	1	30	0	generic|D_SRR3090733:JUNC00061592_fr3	LTPDLVDELR	not-unique[unknown]	.	0	6.04E-04	0-UNIMOD:730	2	737.9232178	737.9245585	1	PXD000313_CombineSearchEngines_psm_threshold_generic_mappedGff_add_pos_container_add_totalnovelpep.mzid.gz	.	14
3	5084540	5084582	generic|C_TCONS_00097403_fr2_12890	1000	-	5084540	5084582	0	1	42	0	generic|C_TCONS_00097403_fr2	SASAFSGQLAELER	not-unique[unknown]	.	0	2.24E-05	3-UNIMOD:21	2	773.3550415	773.350878	1	PXD000923_CombineSearchEngines_psm_threshold_generic_mappedGff_add_pos_container_add_totalnovelpep.mzid.gz	.	24
3	5300142	5300172	generic|D_SRR3090739:JUNC00065211_fr1_195452	1000	-	5300142	5300172	0	1	30	0	generic|D_SRR3090739:JUNC00065211_fr1	ELLTDEPFTR	not-unique[unknown]	.	0	1.38E-05	0-UNIMOD:730	2	762.9110107	762.914191	1	PXD000313_CombineSearchEngines_psm_threshold_generic_mappedGff_add_pos_container_add_totalnovelpep.mzid.gz	.	42
3	5770110	5770134	generic|D_SRR2040569:JUNC00079865_fr2_4465	1000	+	5770110	5770134	0	1	24	0	generic|D_SRR2040569:JUNC00079865_fr2	LGSFTLSR	not-unique[unknown]	.	0	0.00290457	3-UNIMOD:21	2	480.7272034	480.7311505	1	PXD000923_CombineSearchEngines_psm_threshold_generic_mappedGff_add_pos_container_add_totalnovelpep.mzid.gz	.	6
3	5775938	5775974	generic|C_TCONS_00097648_fr3_10662	1000	-	5775938	5775974	0	1	36	0	generic|C_TCONS_00097648_fr3	LDGKPAGNYLEK	not-unique[unknown]	.	0	9.33E-04	0-UNIMOD:730,4-UNIMOD:730,12-UNIMOD:730	3	739.765625	739.7717058	1	PXD000313_CombineSearchEngines_psm_threshold_generic_mappedGff_add_pos_container_add_totalnovelpep.mzid.gz	.	8
3	5775974	5776025	generic|C_TCONS_00097648_fr3_63490	1000	-	5775974	5776025	0	1	51	0	generic|C_TCONS_00097648_fr3	VAGAAAELLHAASQYGK	not-unique[unknown]	.	0	1.99E-05	13-UNIMOD:21	2	868.9255371	868.9219985	1	PXD000923_CombineSearchEngines_psm_threshold_generic_mappedGff_add_pos_container_add_totalnovelpep.mzid.gz	.	24
3	5776091	5776175	generic|C_TCONS_00097648_fr3_7839	1000	-	5776091	5776175	0	1	84	0	generic|C_TCONS_00097648_fr3	GRPPPQQHRPSSGGGGGGGSGDLASSAK	not-unique[unknown]	.	0	0.001255705	0-UNIMOD:1,12-UNIMOD:40	4	671.0555238	671.0598567	1	PXD000923_CombineSearchEngines_psm_threshold_generic_mappedGff_add_pos_container_add_totalnovelpep.mzid.gz	.	12
3	5784936	5784981	generic|C_TCONS_00097654_fr1_8130	1000	-	5784936	5784981	0	1	45	0	generic|C_TCONS_00097654_fr1	SSPELTDPSVEGYSR	not-unique[unknown]	.	0	2.24E-05	1-UNIMOD:21	2	852.3674316	852.361635	1	PXD000923_CombineSearchEngines_psm_threshold_generic_mappedGff_add_pos_container_add_totalnovelpep.mzid.gz	.	36
3	5784936	5784987	generic|C_TCONS_00097654_fr1_9071	1000	-	5784936	5784987	0	1	51	0	generic|C_TCONS_00097654_fr1	TRSSPELTDPSVEGYSR	not-unique[unknown]	.	0	0.001994489	1-UNIMOD:21	2	981.4328613	980.93603	1	PXD000923_CombineSearchEngines_psm_threshold_generic_mappedGff_add_pos_container_add_totalnovelpep.mzid.gz	.	8
3	6229845	6229908	generic|C_TCONS_00088354_fr1_29168	1000	+	6229845	6229908	0	1	63	0	generic|C_TCONS_00088354_fr1	ENLVALSDTEVPEQEAAAENK	unique	.	0	2.17E-05	7-UNIMOD:21	2	1169.025635	1169.028317	1	PXD000923_CombineSearchEngines_psm_threshold_generic_mappedGff_add_pos_container_add_totalnovelpep.mzid.gz	.	2
3	6522269	6522338	generic|C_TCONS_00097892_fr1_68431	1000	-	6522269	6522338	0	1	69	0	generic|C_TCONS_00097892_fr1	VVTTAGLLDDSPLSPSTPSPSPR	not-unique[unknown]	.	0	0.001381102	14-UNIMOD:21	2	1188.062744	1187.58052	1	PXD000923_CombineSearchEngines_psm_threshold_generic_mappedGff_add_pos_container_add_totalnovelpep.mzid.gz	.	4
3	6582355	6582388	generic|D_SRR1618548:JUNC00071199_fr1_125790	1000	+	6582355	6582388	0	1	33	0	generic|D_SRR1618548:JUNC00071199_fr1	LQQELEVLTQR	not-unique[unknown]	.	0	4.54E-06	0-UNIMOD:730	3	554.3223267	554.3226901	1	PXD000313_CombineSearchEngines_psm_threshold_generic_mappedGff_add_pos_container_add_totalnovelpep.mzid.gz	.	51
3	6873307	6873337	generic|D_SRR3090737:JUNC00058475_fr1_95962	1000	-	6873307	6873337	0	1	30	0	generic|D_SRR3090737:JUNC00058475_fr1	EKPSTPEEAR	not-unique[unknown]	.	0	0.001849228	.	2	572.2841187	572.28566	1	PXD000265_CombineSearchEngines_psm_threshold_generic_mappedGff_add_pos_container_add_totalnovelpep.mzid.gz	.	46
3	7574665	7574692	generic|D_SRR3090733:JUNC00063352_fr4_46050	1000	-	7574665	7574692	0	1	27	0	generic|D_SRR3090733:JUNC00063352_fr4	TVLVCLPSK	unique	.	0	0.006368137	5-UNIMOD:4	2	508.7901871	508.7940785	1	PXD002291_CombineSearchEngines_psm_threshold_generic_mappedGff_add_pos_container_add_totalnovelpep.mzid.gz	.	2
3	7756930	7756957	generic|D_SRR3090736:JUNC00065602_fr2_8259	1000	-	7756930	7756957	0	1	27	0	generic|D_SRR3090736:JUNC00065602_fr2	LKENPPSPR	not-unique[unknown]	.	0	0.002031046	7-UNIMOD:21	3	373.1846313	373.1849011	1	PXD000923_CombineSearchEngines_psm_threshold_generic_mappedGff_add_pos_container_add_totalnovelpep.mzid.gz	.	30
3	7756957	7756990	generic|C_TCONS_00098243_fr3_271130	1000	-	7756957	7756990	0	1	33	0	generic|C_TCONS_00098243_fr3	LAEGDLGSSSR	not-unique[unknown]	.	0	1.22E-04	.	2	546.2714233	546.2700095	1	PXD000265_CombineSearchEngines_psm_threshold_generic_mappedGff_add_pos_container_add_totalnovelpep.mzid.gz	.	10
3	7759248	7759287	generic|D_SRR3090736:JUNC00065607_fr1_17758	1000	-	7759248	7759287	0	1	39	0	generic|D_SRR3090736:JUNC00065607_fr1	LLGLDNLLNLVVR	not-unique[unknown]	.	0	2.17E-05	.	2	726.9562378	726.450851	1	PXD001058_CombineSearchEngines_psm_threshold_generic_mappedGff_add_pos_container_add_totalnovelpep.mzid.gz	.	16
3	7759428	7759452	generic|D_SRR3090735:JUNC00066452_fr1_400008	1000	-	7759428	7759452	0	1	24	0	generic|D_SRR3090735:JUNC00066452_fr1	MSPEDFLR	not-unique[unknown]	.	0	4.39E-04	0-UNIMOD:730	2	649.8372803	649.83944	1	PXD000313_CombineSearchEngines_psm_threshold_generic_mappedGff_add_pos_container_add_totalnovelpep.mzid.gz	.	22
3	8634158	8634185	generic|C_TCONS_00088974_fr1_10545	1000	+	8634158	8634185	0	1	27	0	generic|C_TCONS_00088974_fr1	VQSLSDLEK	not-unique[unknown]	.	0	2.02E-05	3-UNIMOD:21	2	549.7590332	549.757562	1	PXD000923_CombineSearchEngines_psm_threshold_generic_mappedGff_add_pos_container_add_totalnovelpep.mzid.gz	.	12
3	8634230	8634260	generic|C_TCONS_00088974_fr1_206086	1000	+	8634230	8634260	0	1	30	0	generic|C_TCONS_00088974_fr1	LQEYPFLFAR	not-unique[unknown]	.	0	0.001365896	.	2	642.3408813	642.342777	1	PXD000265_CombineSearchEngines_psm_threshold_generic_mappedGff_add_pos_container_add_totalnovelpep.mzid.gz	.	8
3	8634260	8634311	generic|C_TCONS_00088974_fr1_12886	1000	+	8634260	8634311	0	1	51	0	generic|C_TCONS_00088974_fr1	SGDLTVADVENLLNSYK	not-unique[unknown]	.	0	3.43E-05	.	2	919.96698	919.4625335	1	PXD001058_CombineSearchEngines_psm_threshold_generic_mappedGff_add_pos_container_add_totalnovelpep.mzid.gz	.	16
3	8634557	8634596	generic|C_TCONS_00088974_fr1_37328	1000	+	8634557	8634596	0	1	39	0	generic|C_TCONS_00088974_fr1	AQQDEASDQPEHA	not-unique[unknown]	.	0	2.21E-04	.	2	713.2959595	713.297485	1	PXD000265_CombineSearchEngines_psm_threshold_generic_mappedGff_add_pos_container_add_totalnovelpep.mzid.gz	.	16
3	8804794	8804824	generic|C_TCONS_00098527_fr3_242991	1000	-	8804794	8804824	0	1	30	0	generic|C_TCONS_00098527_fr3	AAPAVLTSVR	not-unique[unknown]	.	0	0.001032648	.	2	492.7927551	492.795467	1	PXD000265_CombineSearchEngines_psm_threshold_generic_mappedGff_add_pos_container_add_totalnovelpep.mzid.gz	.	6
3	8804872	8804905	generic|C_TCONS_00098527_fr3_33469	1000	-	8804872	8804905	0	1	33	0	generic|C_TCONS_00098527_fr3	KLEEAVNAAVR	not-unique[unknown]	.	0	9.17E-05	.	2	600.3439331	600.3407695	1	PXD000265_CombineSearchEngines_psm_threshold_generic_mappedGff_add_pos_container_add_totalnovelpep.mzid.gz	.	14
3	10213998	10214040	generic|C_TCONS_00089451_fr1_65451	1000	+	10213998	10214040	0	1	42	0	generic|C_TCONS_00089451_fr1	FFTFVGDLTQLQSK	not-unique[unknown]	.	0	7.78E-05	.	2	815.9320679	815.927407	1	PXD001058_CombineSearchEngines_psm_threshold_generic_mappedGff_add_pos_container_add_totalnovelpep.mzid.gz	.	6
3	10894535	10894562	generic|D_SRR1618548:JUNC00073810_fr1_328905	1000	-	10894535	10894562	0	1	27	0	generic|D_SRR1618548:JUNC00073810_fr1	ELGLETDDK	not-unique[unknown]	.	0	0.005778342	0-UNIMOD:730,9-UNIMOD:730	3	543.3026733	543.3048068	1	PXD000313_CombineSearchEngines_psm_threshold_generic_mappedGff_add_pos_container_add_totalnovelpep.mzid.gz	.	8
3	11075878	11075902	generic|D_SRR3090739:JUNC00068590_fr3_97440	1000	+	11075878	11075902	0	1	24	0	generic|D_SRR3090739:JUNC00068590_fr3	LLNLLFPR	not-unique[unknown]	.	0	0.003232589	.	2	493.3138123	493.313295	1	PXD000265_CombineSearchEngines_psm_threshold_generic_mappedGff_add_pos_container_add_totalnovelpep.mzid.gz	.	24
3	11076426	11076465	generic|D_SRR3090733:JUNC00065347_fr1_21847	1000	+	11076426	11076465	0	1	39	0	generic|D_SRR3090733:JUNC00065347_fr1	LLVPLLVLQNHNR	not-unique[unknown]	.	0	3.00E-05	.	3	510.3156738	510.3155871	1	PXD002740_CombineSearchEngines_psm_threshold_generic_mappedGff_add_pos_container_add_totalnovelpep.mzid.gz	.	38
3	11077559	11077625	generic|D_SRR3090733:JUNC00065348_fr3_44094	1000	+	11077559	11077625	0	1	66	0	generic|D_SRR3090733:JUNC00065348_fr3	MVHAGQEVLLLSGSHALHQHEK	not-unique[unknown]	.	0	6.90E-05	.	4	606.0670166	606.0668512	1	PXD002740_CombineSearchEngines_psm_threshold_generic_mappedGff_add_pos_container_add_totalnovelpep.mzid.gz	.	32
3	11588819	11588873	generic|C_TCONS_00089849_fr3_13514	1000	+	11588819	11588873	0	1	54	0	generic|C_TCONS_00089849_fr3	DNMASLMPPLTSSPPDVR	unique	.	0	0.009928992	11-UNIMOD:21	2	1004.958252	1004.449409	1	PXD000923_CombineSearchEngines_psm_threshold_generic_mappedGff_add_pos_container_add_totalnovelpep.mzid.gz	.	5
3	11625328	11625361	generic|D_SRR1944692:JUNC00026279_fr3_295229	1000	-	11625328	11625361	0	1	33	0	generic|D_SRR1944692:JUNC00026279_fr3	LDNLGNVLESR	not-unique[unknown]	.	0	1.96E-05	.	2	615.3278198	615.3278585	1	PXD000265_CombineSearchEngines_psm_threshold_generic_mappedGff_add_pos_container_add_totalnovelpep.mzid.gz	.	24
3	11996142	11996163	generic|D_SRR3090735:JUNC00068929_fr3_98450	1000	+	11996142	11996163	0	1	21	0	generic|D_SRR3090735:JUNC00068929_fr3	SLLFGQR	not-unique[unknown]	.	0	0.002612822	0-UNIMOD:730	2	562.8414307	562.8401005	1	PXD000313_CombineSearchEngines_psm_threshold_generic_mappedGff_add_pos_container_add_totalnovelpep.mzid.gz	.	18
3	11997379	11997472	generic|C_TCONS_00089961_fr1_66271	1000	+	11997379	11997472	0	1	93	0	generic|C_TCONS_00089961_fr1	LHNGHNDMDNLSEGGSMANDLNDAGELNNGR	not-unique[unknown]	.	0	9.91E-05	12-UNIMOD:21	4	841.1003418	841.0953035	1	PXD000923_CombineSearchEngines_psm_threshold_generic_mappedGff_add_pos_container_add_totalnovelpep.mzid.gz	.	8
3	11997481	11997535	generic|D_SRR3090736:JUNC00068045_fr2_11041	1000	+	11997481	11997535	0	1	54	0	generic|D_SRR3090736:JUNC00068045_fr2	SSFDGLHGSLNSSAVAQK	not-unique[unknown]	.	0	1.93E-05	1-UNIMOD:21	2	942.9251709	942.928012	1	PXD000923_CombineSearchEngines_psm_threshold_generic_mappedGff_add_pos_container_add_totalnovelpep.mzid.gz	.	16
3	12026857	12026935	generic|C_TCONS_00089969_fr5_21750	1000	+	12026857	12026935	0	1	78	0	generic|C_TCONS_00089969_fr5	SPSAADLLPADDLAAAAGPSAADAAR	not-unique[unknown]	.	0	2.53E-05	3-UNIMOD:21	3	815.7211304	815.7146315	1	PXD000923_CombineSearchEngines_psm_threshold_generic_mappedGff_add_pos_container_add_totalnovelpep.mzid.gz	.	24
3	12026857	12026941	generic|C_TCONS_00089969_fr5_47782	1000	+	12026857	12026941	0	1	84	0	generic|C_TCONS_00089969_fr5	YRSPSAADLLPADDLAAAAGPSAADAAR	not-unique[unknown]	.	0	2.22E-05	1-UNIMOD:21	3	922.1107178	922.1027751	1	PXD000923_CombineSearchEngines_psm_threshold_generic_mappedGff_add_pos_container_add_totalnovelpep.mzid.gz	.	8
3	12222855	12222876	generic|C_TCONS_00090014_fr1_134264	1000	+	12222855	12222876	0	1	21	0	generic|C_TCONS_00090014_fr1	WTAPYPK	unique	.	0	0.005715083	0-UNIMOD:730,7-UNIMOD:730	2	735.9295044	735.9318775	1	PXD001030_CombineSearchEngines_psm_threshold_generic_mappedGff_add_pos_container_add_totalnovelpep.mzid.gz	.	2
3	12222876	12222915	generic|C_TCONS_00090014_fr1_6163	1000	+	12222876	12222915	0	1	39	0	generic|C_TCONS_00090014_fr1	YEYGWWEPFLPPK	unique	.	0	9.37E-04	0-UNIMOD:730,3-UNIMOD:730,13-UNIMOD:730	4	657.1104736	656.86335	1	PXD001030_CombineSearchEngines_psm_threshold_generic_mappedGff_add_pos_container_add_totalnovelpep.mzid.gz	.	5
3	12448382	12448463	generic|C_TCONS_00099471_fr3_27972	1000	-	12448382	12448463	0	1	81	0	generic|C_TCONS_00099471_fr3	GPLMYYTTEPVMSGGQGGVGVGYSGAR	unique	.	0	4.14E-05	0-UNIMOD:730	4	749.6218872	749.6203292	1	PXD001030_CombineSearchEngines_psm_threshold_generic_mappedGff_add_pos_container_add_totalnovelpep.mzid.gz	.	9
3	12448700	12448736	generic|D_SRR1618548:JUNC00074713_fr1_292	1000	-	12448700	12448736	0	1	36	0	generic|D_SRR1618548:JUNC00074713_fr1	HPQSVLAGFDPK	not-unique[unknown]	.	0	5.03E-04	0-UNIMOD:730,12-UNIMOD:730	4	476.7746582	476.7767032	1	PXD000313_CombineSearchEngines_psm_threshold_generic_mappedGff_add_pos_container_add_totalnovelpep.mzid.gz	.	213
3	12448992	12449028	generic|C_TCONS_00099471_fr3_33259	1000	-	12448992	12449028	0	1	36	0	generic|C_TCONS_00099471_fr3	VGWMHKDELVEK	unique	.	0	3.43E-05	6-UNIMOD:1	2	756.8806152	756.879402	1	PXD002739_CombineSearchEngines_psm_threshold_generic_mappedGff_add_pos_container_add_totalnovelpep.mzid.gz	.	6
3	12449235	12449265	generic|C_TCONS_00099471_fr3_3912	1000	-	12449235	12449265	0	1	30	0	generic|C_TCONS_00099471_fr3	GWSAASGCCR	unique	.	0	0.003589577	0-UNIMOD:730,8-UNIMOD:4,9-UNIMOD:4	2	708.3234863	708.326706	1	PXD000313_CombineSearchEngines_psm_threshold_generic_mappedGff_add_pos_container_add_totalnovelpep.mzid.gz	.	20
3	12449265	12449310	generic|C_TCONS_00099471_fr3_2045	1000	-	12449265	12449310	0	1	45	0	generic|C_TCONS_00099471_fr3	GRPWPPAAVPDPWQR	unique	.	0	2.37E-05	0-UNIMOD:730	3	678.7026367	678.7040165	1	PXD000313_CombineSearchEngines_psm_threshold_generic_mappedGff_add_pos_container_add_totalnovelpep.mzid.gz	.	55
3	12449319	12449349	generic|C_TCONS_00099471_fr3_227690	1000	-	12449319	12449349	0	1	30	0	generic|C_TCONS_00099471_fr3	VVESEGGHVR	unique	.	0	4.18E-06	0-UNIMOD:730	3	458.2530212	458.2543871	1	PXD000313_CombineSearchEngines_psm_threshold_generic_mappedGff_add_pos_container_add_totalnovelpep.mzid.gz	.	10
3	12449358	12449379	generic|C_TCONS_00099471_fr3_1580	1000	-	12449358	12449379	0	1	21	0	generic|C_TCONS_00099471_fr3	GLFVLDR	unique	.	0	8.85E-04	0-UNIMOD:730	2	562.340271	562.342476	1	PXD000313_CombineSearchEngines_psm_threshold_generic_mappedGff_add_pos_container_add_totalnovelpep.mzid.gz	.	121
3	12449397	12449433	generic|C_TCONS_00099471_fr3_223311	1000	-	12449397	12449433	0	1	36	0	generic|C_TCONS_00099471_fr3	GGGGGGDHPGPK	unique	.	0	0.00168888	0-UNIMOD:730,12-UNIMOD:730	3	534.2918701	534.2932361	1	PXD000313_CombineSearchEngines_psm_threshold_generic_mappedGff_add_pos_container_add_totalnovelpep.mzid.gz	.	4
3	12449433	12449499	generic|C_TCONS_00099471_fr3_534	1000	-	12449433	12449499	0	1	66	0	generic|C_TCONS_00099471_fr3	GWDWEEEHEGEWRPEEEEEGGK	unique	.	0	9.14E-05	0-UNIMOD:730,22-UNIMOD:730	5	668.3115234	668.3084171	1	PXD001030_CombineSearchEngines_psm_threshold_generic_mappedGff_add_pos_container_add_totalnovelpep.mzid.gz	.	7
3	13114702	13114765	generic|C_TCONS_00099669_fr3_62483	1000	-	13114702	13114765	0	1	63	0	generic|C_TCONS_00099669_fr3	LADFGLASLFDPNKNQPMTSR	unique	.	0	7.40E-04	19-UNIMOD:21	2	1201.574097	1201.56415	1	PXD000923_CombineSearchEngines_psm_threshold_generic_mappedGff_add_pos_container_add_totalnovelpep.mzid.gz	.	2
3	13298664	13298694	generic|C_TCONS_00090336_fr3_417425	1000	+	13298664	13298694	0	1	30	0	generic|C_TCONS_00090336_fr3	LSGTLLQLSR	not-unique[unknown]	.	0	1.60E-05	.	2	544.3270264	544.327131	1	PXD000265_CombineSearchEngines_psm_threshold_generic_mappedGff_add_pos_container_add_totalnovelpep.mzid.gz	.	10
3	13300119	13300152	generic|C_TCONS_00090336_fr3_1104	1000	+	13300119	13300152	0	1	33	0	generic|C_TCONS_00090336_fr3	LDLLDELASVK	not-unique[unknown]	.	0	7.21E-04	.	2	608.3461304	608.345186	1	PXD000265_CombineSearchEngines_psm_threshold_generic_mappedGff_add_pos_container_add_totalnovelpep.mzid.gz	.	10
3	13300437	13300476	generic|C_TCONS_00090336_fr3_13701	1000	+	13300437	13300476	0	1	39	0	generic|C_TCONS_00090336_fr3	LDGGDEGMLGFLK	not-unique[unknown]	.	0	3.12E-05	8-UNIMOD:35	2	684.3287964	684.329211	1	PXD000265_CombineSearchEngines_psm_threshold_generic_mappedGff_add_pos_container_add_totalnovelpep.mzid.gz	.	10
3	13941702	13941738	generic|D_SRR3090734:JUNC00071174_fr1_80706	1000	-	13941702	13941738	0	1	36	0	generic|D_SRR3090734:JUNC00071174_fr1	VLTAGSGVTLPR	not-unique[unknown]	.	0	3.79E-05	.	2	585.8442383	585.8456885	1	PXD000265_CombineSearchEngines_psm_threshold_generic_mappedGff_add_pos_container_add_totalnovelpep.mzid.gz	.	24
3	13943982	13944030	generic|D_SRR3090735:JUNC00070039_fr1_62377	1000	-	13943982	13944030	0	1	48	0	generic|D_SRR3090735:JUNC00070039_fr1	LEGNLAQAEDALMLDK	not-unique[unknown]	.	0	1.66E-05	13-UNIMOD:35	2	873.9316406	873.93256	1	PXD000265_CombineSearchEngines_psm_threshold_generic_mappedGff_add_pos_container_add_totalnovelpep.mzid.gz	.	16
3	13945658	13945721	generic|D_SRR3090737:JUNC00062077_fr1_7506	1000	-	13945658	13945721	0	1	63	0	generic|D_SRR3090737:JUNC00062077_fr1	TLGSPQPTLPDPPLPVPENKK	not-unique[unknown]	.	0	3.69E-05	4-UNIMOD:21	3	769.3831787	769.0661655	1	PXD000923_CombineSearchEngines_psm_threshold_generic_mappedGff_add_pos_container_add_totalnovelpep.mzid.gz	.	16
3	13982275	13982311	generic|C_TCONS_00090453_fr6_49042	1000	+	13982275	13982311	0	1	36	0	generic|C_TCONS_00090453_fr6	RDEAAPPAPRQR	unique	.	0	0.007864642	0-UNIMOD:1	2	703.3754883	703.368382	1	PXD000265_CombineSearchEngines_psm_threshold_generic_mappedGff_add_pos_container_add_totalnovelpep.mzid.gz	.	3
3	14852989	14853016	generic|D_SRR3090734:JUNC00071494_fr3_142490	1000	-	14852989	14853016	0	1	27	0	generic|D_SRR3090734:JUNC00071494_fr3	LYMETELPK	not-unique[unknown]	.	0	0.002607246	.	2	562.2905273	562.2888215	1	PXD000265_CombineSearchEngines_psm_threshold_generic_mappedGff_add_pos_container_add_totalnovelpep.mzid.gz	.	60
3	14853289	14853322	generic|D_SRR2040570:JUNC00083290_fr1_120452	1000	-	14853289	14853322	0	1	33	0	generic|D_SRR2040570:JUNC00083290_fr1	YGNPTTEALEK	not-unique[unknown]	.	0	3.32E-04	.	2	611.7997437	611.801139	1	PXD000265_CombineSearchEngines_psm_threshold_generic_mappedGff_add_pos_container_add_totalnovelpep.mzid.gz	.	100
3	14853322	14853346	generic|D_SRR2040570:JUNC00083290_fr1_261915	1000	-	14853322	14853346	0	1	24	0	generic|D_SRR2040570:JUNC00083290_fr1	HASFEYGR	not-unique[unknown]	.	0	2.09E-04	.	2	483.7250671	483.725037	1	PXD000265_CombineSearchEngines_psm_threshold_generic_mappedGff_add_pos_container_add_totalnovelpep.mzid.gz	.	42
3	14915666	14915744	generic|C_TCONS_00090654_fr2_8083	1000	+	14915666	14915744	0	1	78	0	generic|C_TCONS_00090654_fr2	SPSSGDPAEAADLAASAAAALASPAR	not-unique[unknown]	.	0	2.68E-05	4-UNIMOD:21	3	802.3774414	802.3708645	1	PXD000923_CombineSearchEngines_psm_threshold_generic_mappedGff_add_pos_container_add_totalnovelpep.mzid.gz	.	8
3	15410539	15410590	generic|C_TCONS_00090786_fr2_311045	1000	+	15410539	15410590	0	1	51	0	generic|C_TCONS_00090786_fr2	ALPTAAASTLTLLDLQR	unique	.	0	0.0018889	.	2	878.0029297	878.0041775	1	PXD000265_CombineSearchEngines_psm_threshold_generic_mappedGff_add_pos_container_add_totalnovelpep.mzid.gz	.	5
3	15410668	15410692	generic|C_TCONS_00090786_fr2_167952	1000	+	15410668	15410692	0	1	24	0	generic|C_TCONS_00090786_fr2	ELYATELR	unique	.	0	0.001154188	0-UNIMOD:730	2	649.8634033	649.866508	1	PXD000313_CombineSearchEngines_psm_threshold_generic_mappedGff_add_pos_container_add_totalnovelpep.mzid.gz	.	2
3	15413932	15413962	generic|D_SRR3090739:JUNC00070698_fr3_350841	1000	+	15413932	15413962	0	1	30	0	generic|D_SRR3090739:JUNC00070698_fr3	FQAFQLLAFK	not-unique[unknown]	.	0	5.19E-05	.	2	606.8417969	606.8424175	1	PXD000265_CombineSearchEngines_psm_threshold_generic_mappedGff_add_pos_container_add_totalnovelpep.mzid.gz	.	24
3	15416953	15417001	generic|D_SRR3090735:JUNC00070571_fr3_79358	1000	+	15416953	15417001	0	1	48	0	generic|D_SRR3090735:JUNC00070571_fr3	LGQGEQELATDLDFSR	not-unique[unknown]	.	0	2.28E-05	.	2	889.9310913	889.931406	1	PXD001058_CombineSearchEngines_psm_threshold_generic_mappedGff_add_pos_container_add_totalnovelpep.mzid.gz	.	18
3	15957165	15957219	generic|C_TCONS_00090932_fr1_166366	1000	+	15957165	15957219	0	1	54	0	generic|C_TCONS_00090932_fr1	FDGAAAAAGGGAASAPVR	not-unique[unknown]	.	0	5.63E-06	0-UNIMOD:730	3	607.6558838	607.6567321	1	PXD000313_CombineSearchEngines_psm_threshold_generic_mappedGff_add_pos_container_add_totalnovelpep.mzid.gz	.	8
3	15959676	15959736	generic|C_TCONS_00090932_fr1_36256	1000	+	15959676	15959736	0	1	60	0	generic|C_TCONS_00090932_fr1	TVMSDLDHAASTLDAANTSR	not-unique[unknown]	.	0	2.97E-05	1-UNIMOD:21	2	1078.478638	1078.469916	1	PXD000923_CombineSearchEngines_psm_threshold_generic_mappedGff_add_pos_container_add_totalnovelpep.mzid.gz	.	8
3	16375769	16375847	generic|D_SRR2040569:JUNC00086668_fr2_60728	1000	-	16375769	16375847	0	1	78	0	generic|D_SRR2040569:JUNC00086668_fr2	EDLNYVNAHATSTQMGDLKEFEALNR	not-unique[unknown]	.	0	9.14E-05	19-UNIMOD:1	3	1003.475403	1003.473329	1	PXD002739_CombineSearchEngines_psm_threshold_generic_mappedGff_add_pos_container_add_totalnovelpep.mzid.gz	.	18
3	16377038	16377068	generic|D_SRR1944689:JUNC00035567_fr2_166255	1000	-	16377038	16377068	0	1	30	0	generic|D_SRR1944689:JUNC00035567_fr2	LFSDALEALR	not-unique[unknown]	.	0	0.004013061	0-UNIMOD:731	2	719.9128063	719.9139935	1	PXD000313_CombineSearchEngines_psm_threshold_generic_mappedGff_add_pos_container_add_totalnovelpep.mzid.gz	.	68
3	17551548	17551575	generic|D_SRR3090734:JUNC00072462_fr1_105140	1000	-	17551548	17551575	0	1	27	0	generic|D_SRR3090734:JUNC00072462_fr1	NYLDNGSTK	not-unique[unknown]	.	0	1.71E-04	0-UNIMOD:730,5-UNIMOD:7,9-UNIMOD:730	3	540.9594116	540.9611485	1	PXD000313_CombineSearchEngines_psm_threshold_generic_mappedGff_add_pos_container_add_totalnovelpep.mzid.gz	.	44
3	17551584	17551611	generic|D_SRR3090734:JUNC00072462_fr1_352238	1000	-	17551584	17551611	0	1	27	0	generic|D_SRR3090734:JUNC00072462_fr1	LPNMLMDQR	not-unique[unknown]	.	0	0.003609693	0-UNIMOD:730,6-UNIMOD:35	2	719.3762207	719.378407	1	PXD000313_CombineSearchEngines_psm_threshold_generic_mappedGff_add_pos_container_add_totalnovelpep.mzid.gz	.	22
3	17551742	17551769	generic|D_SRR3090734:JUNC00072462_fr1_29055	1000	-	17551742	17551769	0	1	27	0	generic|D_SRR3090734:JUNC00072462_fr1	LTPEYLELR	not-unique[unknown]	.	0	1.13E-04	0-UNIMOD:730	2	719.413269	719.416365	1	PXD001030_CombineSearchEngines_psm_threshold_generic_mappedGff_add_pos_container_add_totalnovelpep.mzid.gz	.	38
3	17551898	17551925	generic|D_SRR3090733:JUNC00068071_fr3_70385	1000	-	17551898	17551925	0	1	27	0	generic|D_SRR3090733:JUNC00068071_fr3	ALTDANYYR	not-unique[unknown]	.	0	1.34E-05	0-UNIMOD:730	2	695.8648071	695.867035	1	PXD000313_CombineSearchEngines_psm_threshold_generic_mappedGff_add_pos_container_add_totalnovelpep.mzid.gz	.	60
3	17551931	17551967	generic|D_SRR3090733:JUNC00068071_fr3_41398	1000	-	17551931	17551967	0	1	36	0	generic|D_SRR3090733:JUNC00068071_fr3	QQQLDNEMFLAR	not-unique[unknown]	.	0	2.60E-04	0-UNIMOD:730,8-UNIMOD:35	2	906.9632568	906.964421	1	PXD000313_CombineSearchEngines_psm_threshold_generic_mappedGff_add_pos_container_add_totalnovelpep.mzid.gz	.	40
3	17552716	17552743	generic|D_SRR3090734:JUNC00072465_fr1_102300	1000	-	17552716	17552743	0	1	27	0	generic|D_SRR3090734:JUNC00072465_fr1	NFELMEEER	not-unique[unknown]	.	0	2.75E-05	0-UNIMOD:730,5-UNIMOD:35	2	758.864563	758.866383	1	PXD000313_CombineSearchEngines_psm_threshold_generic_mappedGff_add_pos_container_add_totalnovelpep.mzid.gz	.	66
3	17552779	17552812	generic|D_SRR3090734:JUNC00072465_fr1_54345	1000	-	17552779	17552812	0	1	33	0	generic|D_SRR3090734:JUNC00072465_fr1	YAPGLELLSVR	not-unique[unknown]	.	0	5.87E-05	.	2	609.3469849	609.348059	1	PXD000265_CombineSearchEngines_psm_threshold_generic_mappedGff_add_pos_container_add_totalnovelpep.mzid.gz	.	144
3	18154172	18154196	generic|D_SRR1944691:JUNC00032964_fr2_175091	1000	-	18154172	18154196	0	1	24	0	generic|D_SRR1944691:JUNC00032964_fr2	FLPTYLSK	not-unique[unknown]	.	0	6.16E-04	0-UNIMOD:730,8-UNIMOD:730	3	526.3204956	526.3234701	1	PXD000313_CombineSearchEngines_psm_threshold_generic_mappedGff_add_pos_container_add_totalnovelpep.mzid.gz	.	10
3	18154429	18154465	generic|D_SRR2040568:JUNC00083797_fr1_6629	1000	-	18154429	18154465	0	1	36	0	generic|D_SRR2040568:JUNC00083797_fr1	VFANAETTLSYK	not-unique[unknown]	.	0	2.22E-05	.	2	672.3436279	672.3457135	1	PXD000265_CombineSearchEngines_psm_threshold_generic_mappedGff_add_pos_container_add_totalnovelpep.mzid.gz	.	91
3	18154805	18154850	generic|D_SRR3090738:JUNC00073583_fr1_110053	1000	-	18154805	18154850	0	1	45	0	generic|D_SRR3090738:JUNC00073583_fr1	ALFEAALSMTEQGVK	not-unique[unknown]	.	0	0.001640151	9-UNIMOD:35	2	805.9086914	805.908357	1	PXD000265_CombineSearchEngines_psm_threshold_generic_mappedGff_add_pos_container_add_totalnovelpep.mzid.gz	.	121
3	18155054	18155102	generic|D_SRR2040569:JUNC00087455_fr3_152257	1000	-	18155054	18155102	0	1	48	0	generic|D_SRR2040569:JUNC00087455_fr3	LLSSGNVYTQEELLTR	not-unique[unknown]	.	0	1.57E-05	.	2	911.9799194	911.980894	1	PXD000265_CombineSearchEngines_psm_threshold_generic_mappedGff_add_pos_container_add_totalnovelpep.mzid.gz	.	24
3	18155454	18155487	generic|D_SRR3090738:JUNC00073586_fr1_114409	1000	-	18155454	18155487	0	1	33	0	generic|D_SRR3090738:JUNC00073586_fr1	QMLMAETLEHR	not-unique[unknown]	.	0	5.35E-06	0-UNIMOD:730	3	554.9575806	554.9584775	1	PXD000313_CombineSearchEngines_psm_threshold_generic_mappedGff_add_pos_container_add_totalnovelpep.mzid.gz	.	12
3	18155618	18155651	generic|D_SRR3090738:JUNC00073586_fr1_17130	1000	-	18155618	18155651	0	1	33	0	generic|D_SRR3090738:JUNC00073586_fr1	NNGAEGLGLCR	not-unique[unknown]	.	0	0.001078372	0-UNIMOD:730,2-UNIMOD:7,10-UNIMOD:4	2	733.3685303	733.3721675	1	PXD000313_CombineSearchEngines_psm_threshold_generic_mappedGff_add_pos_container_add_totalnovelpep.mzid.gz	.	36
3	18155651	18155690	generic|D_SRR3090738:JUNC00073586_fr1_182478	1000	-	18155651	18155690	0	1	39	0	generic|D_SRR3090738:JUNC00073586_fr1	ANADTPADALTAR	not-unique[unknown]	.	0	1.88E-05	.	2	643.8188477	643.820399	1	PXD000265_CombineSearchEngines_psm_threshold_generic_mappedGff_add_pos_container_add_totalnovelpep.mzid.gz	.	108
3	18155918	18155981	generic|D_SRR2040569:JUNC00087459_fr2_396795	1000	-	18155918	18155981	0	1	63	0	generic|D_SRR2040569:JUNC00087459_fr2	VLCEGEWLSLNGSTGEVLLGK	not-unique[unknown]	.	0	8.82E-04	3-UNIMOD:4,11-UNIMOD:7	2	1131.587218	1131.569752	1	PXD003156_CombineSearchEngines_psm_threshold_generic_mappedGff_add_pos_container_add_totalnovelpep.mzid.gz	.	8
3	18158259	18158310	generic|D_SRR3090736:JUNC00070704_fr1_48423	1000	-	18158259	18158310	0	1	51	0	generic|D_SRR3090736:JUNC00070704_fr1	QLHLSVLAVFNSWDSAR	not-unique[unknown]	.	0	4.37E-05	.	3	648.3432007	648.3426415	1	PXD002739_CombineSearchEngines_psm_threshold_generic_mappedGff_add_pos_container_add_totalnovelpep.mzid.gz	.	16
3	21682042	21682081	generic|C_TCONS_00092044_fr1_249905	1000	+	21682042	21682081	0	1	39	0	generic|C_TCONS_00092044_fr1	LGVSAYGGGAVPR	unique	.	0	0.003066293	.	2	602.3291016	602.3276585	1	PXD003156_CombineSearchEngines_psm_threshold_generic_mappedGff_add_pos_container_add_totalnovelpep.mzid.gz	.	6
3	22417936	22417969	generic|D_SRR3090736:JUNC00071635_fr1_4454	1000	-	22417936	22417969	0	1	33	0	generic|D_SRR3090736:JUNC00071635_fr1	VLTVNYAFPER	not-unique[unknown]	.	0	6.11E-05	.	2	654.852417	654.850966	1	PXD000265_CombineSearchEngines_psm_threshold_generic_mappedGff_add_pos_container_add_totalnovelpep.mzid.gz	.	143
3	22417969	22418023	generic|D_SRR3090734:JUNC00073823_fr1_28130	1000	-	22417969	22418023	0	1	54	0	generic|D_SRR3090734:JUNC00073823_fr1	EDAAAAMDNMDGAELFGR	not-unique[unknown]	.	0	3.83E-05	0-UNIMOD:730	3	730.0020752	730.0032511	1	PXD001030_CombineSearchEngines_psm_threshold_generic_mappedGff_add_pos_container_add_totalnovelpep.mzid.gz	.	6
3	22418059	22418086	generic|D_SRR3090734:JUNC00073824_fr3_43654	1000	-	22418059	22418086	0	1	27	0	generic|D_SRR3090734:JUNC00073824_fr3	TPLDQATQK	not-unique[unknown]	.	0	3.16E-04	.	2	501.2636719	501.26674	1	PXD000265_CombineSearchEngines_psm_threshold_generic_mappedGff_add_pos_container_add_totalnovelpep.mzid.gz	.	8
3	22418095	22418134	generic|D_SRR3090734:JUNC00073824_fr3_16970	1000	-	22418095	22418134	0	1	39	0	generic|D_SRR3090734:JUNC00073824_fr3	LLHAAFVPFGELK	not-unique[unknown]	.	0	2.66E-04	0-UNIMOD:730,13-UNIMOD:730	4	513.3104248	513.3131872	1	PXD001030_CombineSearchEngines_psm_threshold_generic_mappedGff_add_pos_container_add_totalnovelpep.mzid.gz	.	24
3	23799801	23799831	generic|D_SRR3090737:JUNC00064617_fr2_18135	1000	-	23799801	23799831	0	1	30	0	generic|D_SRR3090737:JUNC00064617_fr2	MEQYLQGQSR	not-unique[unknown]	.	0	1.71E-04	1-UNIMOD:35	2	628.2905884	628.290416	1	PXD000265_CombineSearchEngines_psm_threshold_generic_mappedGff_add_pos_container_add_totalnovelpep.mzid.gz	.	48
3	24341778	24341808	generic|C_TCONS_00092581_fr1_92148	1000	+	24341778	24341808	0	1	30	0	generic|C_TCONS_00092581_fr1	LLGNLLSDPR	not-unique[unknown]	.	0	0.001421165	0-UNIMOD:730,4-UNIMOD:7	2	701.9120329	701.9139935	2	PXD000313_CombineSearchEngines_psm_threshold_generic_mappedGff_add_pos_container_add_totalnovelpep.mzid.gz	.	6
3	24618632	24618659	generic|C_TCONS_00107371_fr4_93123	1000	.	24618632	24618659	0	1	27	0	generic|C_TCONS_00107371_fr4	GMNSSKVMR	unique	.	0	0.001644111	2-UNIMOD:35,3-UNIMOD:7,8-UNIMOD:35	2	521.7341309	521.7364345	1	PXD000265_CombineSearchEngines_psm_threshold_generic_mappedGff_add_pos_container_add_totalnovelpep.mzid.gz	.	11
3	24908040	24908067	generic|C_TCONS_00092689_fr5_141503	1000	+	24908040	24908067	0	1	27	0	generic|C_TCONS_00092689_fr5	VLVSHALTK	unique	.	0	3.96E-05	0-UNIMOD:730,9-UNIMOD:730	3	526.0057373	526.0062555	1	PXD000313_CombineSearchEngines_psm_threshold_generic_mappedGff_add_pos_container_add_totalnovelpep.mzid.gz	.	2
3	25036098	25036122	generic|D_SRR3090737:JUNC00064974_fr3_228584	1000	+	25036098	25036122	0	1	24	0	generic|D_SRR3090737:JUNC00064974_fr3	YAYVAEVR	not-unique[unknown]	.	0	2.13E-05	0-UNIMOD:730	2	637.8551025	637.855939	1	PXD000313_CombineSearchEngines_psm_threshold_generic_mappedGff_add_pos_container_add_totalnovelpep.mzid.gz	.	21
3	25036448	25036478	generic|D_SRR3090737:JUNC00064974_fr3_205362	1000	+	25036448	25036478	0	1	30	0	generic|D_SRR3090737:JUNC00064974_fr3	ADLPLLLVFR	not-unique[unknown]	.	0	3.69E-05	.	2	578.8565063	578.858067	1	PXD000265_CombineSearchEngines_psm_threshold_generic_mappedGff_add_pos_container_add_totalnovelpep.mzid.gz	.	108
3	25040158	25040188	generic|C_TCONS_00092707_fr1_419909	1000	+	25040158	25040188	0	1	30	0	generic|C_TCONS_00092707_fr1	VSGEDVLLGK	not-unique[unknown]	.	0	0.005895538	.	2	508.7836304	508.7847645	1	PXD000265_CombineSearchEngines_psm_threshold_generic_mappedGff_add_pos_container_add_totalnovelpep.mzid.gz	.	6
3	25041038	25041062	generic|C_TCONS_00092707_fr1_184308	1000	+	25041038	25041062	0	1	24	0	generic|C_TCONS_00092707_fr1	GPVQLLTR	not-unique[unknown]	.	0	0.008224355	0-UNIMOD:731	2	594.3724055	594.374308	1	PXD000313_CombineSearchEngines_psm_threshold_generic_mappedGff_add_pos_container_add_totalnovelpep.mzid.gz	.	6
3	25041164	25041191	generic|C_TCONS_00092707_fr1_261385	1000	+	25041164	25041191	0	1	27	0	generic|C_TCONS_00092707_fr1	LFDQSDAYR	not-unique[unknown]	.	0	9.43E-04	0-UNIMOD:730	2	709.8637695	709.8644965	1	PXD000313_CombineSearchEngines_psm_threshold_generic_mappedGff_add_pos_container_add_totalnovelpep.mzid.gz	.	8
3	25282465	25282501	generic|D_SRR3090737:JUNC00065080_fr3_110426	1000	-	25282465	25282501	0	1	36	0	generic|D_SRR3090737:JUNC00065080_fr3	TLSSAGTEPTAR	not-unique[unknown]	.	0	9.39E-04	.	2	595.8034668	595.8042175	1	PXD000265_CombineSearchEngines_psm_threshold_generic_mappedGff_add_pos_container_add_totalnovelpep.mzid.gz	.	55
3	26071520	26071553	generic|D_SRR1618548:JUNC00079371_fr3_16972	1000	-	26071520	26071553	0	1	33	0	generic|D_SRR1618548:JUNC00079371_fr3	SFHDLAEHDLR	unique	.	0	1.28E-04	.	2	670.3222656	670.323108	1	PXD000265_CombineSearchEngines_psm_threshold_generic_mappedGff_add_pos_container_add_totalnovelpep.mzid.gz	.	92
3	26071553	26071574	generic|D_SRR1618548:JUNC00079371_fr3_6497	1000	-	26071553	26071574	0	1	21	0	generic|D_SRR1618548:JUNC00079371_fr3	LYEADAR	unique	.	0	5.79E-04	0-UNIMOD:730	2	571.309021	571.3113685	1	PXD000313_CombineSearchEngines_psm_threshold_generic_mappedGff_add_pos_container_add_totalnovelpep.mzid.gz	.	62
3	26071703	26071724	generic|D_SRR1618548:JUNC00079372_fr1_45542	1000	-	26071703	26071724	0	1	21	0	generic|D_SRR1618548:JUNC00079372_fr1	ASEEQVR	unique	.	0	5.41E-04	0-UNIMOD:730	2	561.8041992	561.8064545	1	PXD000313_CombineSearchEngines_psm_threshold_generic_mappedGff_add_pos_container_add_totalnovelpep.mzid.gz	.	4
3	26071724	26071748	generic|D_SRR1618548:JUNC00079372_fr1_20124	1000	-	26071724	26071748	0	1	24	0	generic|D_SRR1618548:JUNC00079372_fr1	QDKGVLLR	unique	.	0	0.009095606	0-UNIMOD:730,3-UNIMOD:730	3	512.991272	512.9942385	1	PXD000313_CombineSearchEngines_psm_threshold_generic_mappedGff_add_pos_container_add_totalnovelpep.mzid.gz	.	7
3	26071929	26071974	generic|D_SRR1618548:JUNC00079372_fr1_40538	1000	-	26071929	26071974	0	1	45	0	generic|D_SRR1618548:JUNC00079372_fr1	NPESFLSSFSKGVQR	not-unique[unknown]	.	0	3.55E-05	11-UNIMOD:1	3	575.6286011	575.6249258	1	PXD002739_CombineSearchEngines_psm_threshold_generic_mappedGff_add_pos_container_add_totalnovelpep.mzid.gz	.	4
3	26071941	26071974	generic|D_SRR1618548:JUNC00079372_fr1_24181	1000	-	26071941	26071974	0	1	33	0	generic|D_SRR1618548:JUNC00079372_fr1	NPESFLSSFSK	not-unique[unknown]	.	0	5.44E-05	.	2	621.8001709	621.8036845	1	PXD000265_CombineSearchEngines_psm_threshold_generic_mappedGff_add_pos_container_add_totalnovelpep.mzid.gz	.	198
3	26071974	26071998	generic|D_SRR1618548:JUNC00079372_fr1_3152	1000	-	26071974	26071998	0	1	24	0	generic|D_SRR1618548:JUNC00079372_fr1	FFFAPGGR	unique	.	0	0.003031865	.	2	449.7342529	449.7321385	1	PXD002739_CombineSearchEngines_psm_threshold_generic_mappedGff_add_pos_container_add_totalnovelpep.mzid.gz	.	7
3	26399618	26399642	generic|D_SRR3090733:JUNC00070388_fr6_66966	1000	-	26399618	26399642	0	1	24	0	generic|D_SRR3090733:JUNC00070388_fr6	VLEVSQLK	not-unique[unknown]	.	0	0.008767748	0-UNIMOD:730,6-UNIMOD:7,8-UNIMOD:730	2	762.9725952	762.976486	1	PXD000313_CombineSearchEngines_psm_threshold_generic_mappedGff_add_pos_container_add_totalnovelpep.mzid.gz	.	6
3	26406418	26406457	generic|C_TCONS_00102433_fr3_5296	1000	-	26406418	26406457	0	1	39	0	generic|C_TCONS_00102433_fr3	RGSLLLLLASSGK	not-unique[unknown]	.	0	0.009429406	10-UNIMOD:21	2	697.9172974	697.8919845	1	PXD000923_CombineSearchEngines_psm_threshold_generic_mappedGff_add_pos_container_add_totalnovelpep.mzid.gz	.	6
3	26962857	26962908	generic|C_TCONS_00093158_fr2_21407	1000	+	26962857	26962908	0	1	51	0	generic|C_TCONS_00093158_fr2	GQQAEAAAAALSGLATR	unique	.	0	0.001161605	.	2	793.4267578	793.4182695	1	PXD001058_CombineSearchEngines_psm_threshold_generic_mappedGff_add_pos_container_add_totalnovelpep.mzid.gz	.	3
3	26988697	26988733	generic|D_SRR1618548:JUNC00079657_fr1_16397	1000	+	26988697	26988733	0	1	36	0	generic|D_SRR1618548:JUNC00079657_fr1	RVLASSDCDTGR	not-unique[unknown]	.	0	9.52E-04	8-UNIMOD:4	2	668.8167114	668.817333	1	PXD001058_CombineSearchEngines_psm_threshold_generic_mappedGff_add_pos_container_add_totalnovelpep.mzid.gz	.	6
3	27240108	27240222	generic|C_TCONS_00093227_fr3_30437	1000	+	27240108	27240222	0	1	114	0	generic|C_TCONS_00093227_fr3	EPPPVPALAPSPVVLPAPLVDPPPVAVHSPVSTTNLSK	not-unique[unknown]	.	0	4.22E-04	29-UNIMOD:40	4	967.53054	967.523147	1	PXD000923_CombineSearchEngines_psm_threshold_generic_mappedGff_add_pos_container_add_totalnovelpep.mzid.gz	.	12
3	27240814	27240850	generic|C_TCONS_00093227_fr3_55769	1000	+	27240814	27240850	0	1	36	0	generic|C_TCONS_00093227_fr3	QPGLVGLLETMR	not-unique[unknown]	.	0	8.44E-05	0-UNIMOD:730	3	539.980896	539.9814995	1	PXD000313_CombineSearchEngines_psm_threshold_generic_mappedGff_add_pos_container_add_totalnovelpep.mzid.gz	.	12
3	27245796	27245826	generic|C_TCONS_00093227_fr3_106727	1000	+	27245796	27245826	0	1	30	0	generic|C_TCONS_00093227_fr3	HGASLVEVYR	not-unique[unknown]	.	0	4.65E-06	0-UNIMOD:730	3	478.9381714	478.9383961	1	PXD000313_CombineSearchEngines_psm_threshold_generic_mappedGff_add_pos_container_add_totalnovelpep.mzid.gz	.	6
3	27610526	27610550	generic|D_SRR1618548:JUNC00080118_fr6_57616	1000	-	27610526	27610550	0	1	24	0	generic|D_SRR1618548:JUNC00080118_fr6	GTLEQLEK	not-unique[unknown]	.	0	5.50E-05	.	2	459.2507019	459.250558	1	PXD000265_CombineSearchEngines_psm_threshold_generic_mappedGff_add_pos_container_add_totalnovelpep.mzid.gz	.	2
3	28093696	28093732	generic|D_SRR2040569:JUNC00090775_fr3_103869	1000	+	28093696	28093732	0	1	36	0	generic|D_SRR2040569:JUNC00090775_fr3	GVAVEDATSPYK	not-unique[unknown]	.	0	9.94E-05	.	2	618.8153687	618.808964	1	PXD000265_CombineSearchEngines_psm_threshold_generic_mappedGff_add_pos_container_add_totalnovelpep.mzid.gz	.	9
3	28333962	28333989	generic|C_TCONS_00093503_fr3_28106	1000	+	28333962	28333989	0	1	27	0	generic|C_TCONS_00093503_fr3	DFLSSSSFK	not-unique[unknown]	.	0	0.001003716	7-UNIMOD:21	2	549.232605	549.2311795	1	PXD000923_CombineSearchEngines_psm_threshold_generic_mappedGff_add_pos_container_add_totalnovelpep.mzid.gz	.	36
3	28703904	28703931	generic|C_TCONS_00093579_fr5_114172	1000	+	28703904	28703931	0	1	27	0	generic|C_TCONS_00093579_fr5	ALVDTFLMR	unique	.	0	3.26E-04	8-UNIMOD:35	2	541.2902832	541.2891605	1	PXD000265_CombineSearchEngines_psm_threshold_generic_mappedGff_add_pos_container_add_totalnovelpep.mzid.gz	.	3
3	28704662	28704719	generic|C_TCONS_00093579_fr5_183807	1000	+	28704662	28704719	0	1	57	0	generic|C_TCONS_00093579_fr5	LLVHVLGGEGGLESDNVAK	unique	.	0	5.12E-05	.	3	636.3452759	636.3459405	1	PXD000265_CombineSearchEngines_psm_threshold_generic_mappedGff_add_pos_container_add_totalnovelpep.mzid.gz	.	2
3	28704878	28704950	generic|C_TCONS_00093579_fr5_38087	1000	+	28704878	28704950	0	1	72	0	generic|C_TCONS_00093579_fr5	AFLSAAAASPPTLLPADAAPVASR	unique	.	0	1.71E-05	.	2	1133.109985	1133.115518	1	PXD000265_CombineSearchEngines_psm_threshold_generic_mappedGff_add_pos_container_add_totalnovelpep.mzid.gz	.	2
3	29249037	29249076	generic|D_SRR3090738:JUNC00077253_fr2_49641	1000	+	29249037	29249076	0	1	39	0	generic|D_SRR3090738:JUNC00077253_fr2	TAAAEVSTSSTTR	not-unique[unknown]	.	0	2.09E-05	.	2	641.3174438	641.317689	1	PXD000265_CombineSearchEngines_psm_threshold_generic_mappedGff_add_pos_container_add_totalnovelpep.mzid.gz	.	132
3	29250779	29250800	generic|D_SRR3090735:JUNC00075214_fr3_54137	1000	+	29250779	29250800	0	1	21	0	generic|D_SRR3090735:JUNC00075214_fr3	MYLDELR	not-unique[unknown]	.	0	0.002044628	0-UNIMOD:730,1-UNIMOD:35	2	630.3329468	630.3339865	1	PXD000313_CombineSearchEngines_psm_threshold_generic_mappedGff_add_pos_container_add_totalnovelpep.mzid.gz	.	75
3	29251190	29251241	generic|C_TCONS_00093717_fr3_113876	1000	+	29251190	29251241	0	1	51	0	generic|C_TCONS_00093717_fr3	NPELVLQSLGYLLNTVR	unique	.	0	7.51E-05	0-UNIMOD:730	3	745.4348755	745.1000978	1	PXD000313_CombineSearchEngines_psm_threshold_generic_mappedGff_add_pos_container_add_totalnovelpep.mzid.gz	.	2
3	29251316	29251358	generic|D_SRR3090739:JUNC00075301_fr2_233810	1000	+	29251316	29251358	0	1	42	0	generic|D_SRR3090739:JUNC00075301_fr2	RLLALSTVGTLSGK	not-unique[unknown]	.	0	5.58E-04	.	2	708.4378662	708.432659	1	PXD000265_CombineSearchEngines_psm_threshold_generic_mappedGff_add_pos_container_add_totalnovelpep.mzid.gz	.	12
3	29251319	29251358	generic|D_SRR3090739:JUNC00075301_fr2_247163	1000	+	29251319	29251358	0	1	39	0	generic|D_SRR3090739:JUNC00075301_fr2	LLALSTVGTLSGK	not-unique[unknown]	.	0	6.82E-05	.	2	630.3795776	630.3821035	1	PXD000265_CombineSearchEngines_psm_threshold_generic_mappedGff_add_pos_container_add_totalnovelpep.mzid.gz	.	24
3	29251358	29251403	generic|D_SRR3090739:JUNC00075301_fr2_25440	1000	+	29251358	29251403	0	1	45	0	generic|D_SRR3090739:JUNC00075301_fr2	SSDPDTLLSMFNALK	not-unique[unknown]	.	0	7.90E-04	.	2	819.8997803	819.905813	1	PXD000265_CombineSearchEngines_psm_threshold_generic_mappedGff_add_pos_container_add_totalnovelpep.mzid.gz	.	20
3	29251610	29251646	generic|D_SRR3090739:JUNC00075301_fr2_216402	1000	+	29251610	29251646	0	1	36	0	generic|D_SRR3090739:JUNC00075301_fr2	LGMLNALEQLSR	not-unique[unknown]	.	0	3.37E-05	.	2	672.8745117	672.868837	1	PXD000265_CombineSearchEngines_psm_threshold_generic_mappedGff_add_pos_container_add_totalnovelpep.mzid.gz	.	60
3	29252130	29252169	generic|D_SRR3090737:JUNC00066686_fr3_115486	1000	+	29252130	29252169	0	1	39	0	generic|D_SRR3090737:JUNC00066686_fr3	VTSLLDQLLQLSK	not-unique[unknown]	.	0	0.001632761	.	2	729.4367676	729.4323245	1	PXD000265_CombineSearchEngines_psm_threshold_generic_mappedGff_add_pos_container_add_totalnovelpep.mzid.gz	.	60
3	29252196	29252232	generic|D_SRR3090737:JUNC00066686_fr3_57623	1000	+	29252196	29252232	0	1	36	0	generic|D_SRR3090737:JUNC00066686_fr3	LDGLYALFSVSR	not-unique[unknown]	.	0	1.60E-04	.	2	670.8689575	670.864073	1	PXD000265_CombineSearchEngines_psm_threshold_generic_mappedGff_add_pos_container_add_totalnovelpep.mzid.gz	.	36
3	29256277	29256310	generic|D_SRR1944696:JUNC00060046_fr2_387390	1000	+	29256277	29256310	0	1	33	0	generic|D_SRR1944696:JUNC00060046_fr2	DLLLKEEASVR	not-unique[unknown]	.	0	8.92E-04	.	2	636.8650513	636.8615345	1	PXD000265_CombineSearchEngines_psm_threshold_generic_mappedGff_add_pos_container_add_totalnovelpep.mzid.gz	.	24
3	29257086	29257110	generic|C_TCONS_00093717_fr3_418755	1000	+	29257086	29257110	0	1	24	0	generic|C_TCONS_00093717_fr3	VLAVDDFK	unique	.	0	9.69E-04	.	2	453.7531738	453.7501935	1	PXD000265_CombineSearchEngines_psm_threshold_generic_mappedGff_add_pos_container_add_totalnovelpep.mzid.gz	.	2
3	29257161	29257215	generic|D_SRR3090738:JUNC00077277_fr2_28094	1000	+	29257161	29257215	0	1	54	0	generic|D_SRR3090738:JUNC00077277_fr2	SSPGLFEQLVTGLTVACK	not-unique[unknown]	.	0	6.38E-05	17-UNIMOD:4	2	954.0043945	954.0007775	1	PXD001058_CombineSearchEngines_psm_threshold_generic_mappedGff_add_pos_container_add_totalnovelpep.mzid.gz	.	21
3	29258421	29258469	generic|D_SRR1618548:JUNC00081106_fr2_10921	1000	+	29258421	29258469	0	1	48	0	generic|D_SRR1618548:JUNC00081106_fr2	DLGAGVEFGDLHWLGR	not-unique[unknown]	.	0	0.005142394	.	3	581.291708	581.2933998	1	PXD001058_CombineSearchEngines_psm_threshold_generic_mappedGff_add_pos_container_add_totalnovelpep.mzid.gz	.	36
3	29258469	29258520	generic|C_TCONS_00093718_fr3_17615	1000	+	29258469	29258520	0	1	51	0	generic|C_TCONS_00093718_fr3	QGVALALHSLADVLGSK	not-unique[unknown]	.	0	0.002134307	1-UNIMOD:28	2	831.47052	831.464687	1	PXD001058_CombineSearchEngines_psm_threshold_generic_mappedGff_add_pos_container_add_totalnovelpep.mzid.gz	.	44
3	29258520	29258556	generic|D_SRR3090733:JUNC00071822_fr3_17488	1000	+	29258520	29258556	0	1	36	0	generic|D_SRR3090733:JUNC00071822_fr3	DLPVVMTFLLSR	not-unique[unknown]	.	0	1.80E-05	0-UNIMOD:730	3	565.6643677	565.6653995	1	PXD000313_CombineSearchEngines_psm_threshold_generic_mappedGff_add_pos_container_add_totalnovelpep.mzid.gz	.	60
3	29260004	29260037	generic|D_SRR3090734:JUNC00076514_fr2_282154	1000	+	29260004	29260037	0	1	33	0	generic|D_SRR3090734:JUNC00076514_fr2	ASDEEKYDLVR	not-unique[unknown]	.	0	0.003581614	.	2	662.8258667	662.822602	1	PXD000265_CombineSearchEngines_psm_threshold_generic_mappedGff_add_pos_container_add_totalnovelpep.mzid.gz	.	22
3	29260037	29260073	generic|D_SRR3090734:JUNC00076514_fr2_278509	1000	+	29260037	29260073	0	1	36	0	generic|D_SRR3090734:JUNC00076514_fr2	EGVVLFTGALAK	not-unique[unknown]	.	0	2.57E-04	.	2	602.8526611	602.8504395	1	PXD000265_CombineSearchEngines_psm_threshold_generic_mappedGff_add_pos_container_add_totalnovelpep.mzid.gz	.	36
3	29260233	29260275	generic|D_SRR1618548:JUNC00081109_fr1_407686	1000	+	29260233	29260275	0	1	42	0	generic|D_SRR1618548:JUNC00081109_fr1	LLDVLNTPSEAVQR	not-unique[unknown]	.	0	5.64E-04	.	2	777.925293	777.9279375	1	PXD000265_CombineSearchEngines_psm_threshold_generic_mappedGff_add_pos_container_add_totalnovelpep.mzid.gz	.	190
3	29260503	29260536	generic|D_SRR3090737:JUNC00066708_fr3_1201	1000	+	29260503	29260536	0	1	33	0	generic|D_SRR3090737:JUNC00066708_fr3	GAAFGLAGVVK	not-unique[unknown]	.	0	6.12E-05	.	2	495.2930603	495.2925605	1	PXD000265_CombineSearchEngines_psm_threshold_generic_mappedGff_add_pos_container_add_totalnovelpep.mzid.gz	.	18
3	30571016	30571088	generic|C_TCONS_00103614_fr3_21246	1000	-	30571016	30571088	0	1	72	0	generic|C_TCONS_00103614_fr3	QLTASPSMSSTLSGLDLDSSPDLK	not-unique[unknown]	.	0	8.89E-04	9-UNIMOD:21	3	844.064209	844.0591868	1	PXD000923_CombineSearchEngines_psm_threshold_generic_mappedGff_add_pos_container_add_totalnovelpep.mzid.gz	.	9
3	30572921	30572984	generic|C_TCONS_00103614_fr3_29955	1000	-	30572921	30572984	0	1	63	0	generic|C_TCONS_00103614_fr3	TASYASGLSPESSLDDLTLPK	not-unique[unknown]	.	0	2.20E-04	9-UNIMOD:21	2	1116.534912	1116.519592	1	PXD000923_CombineSearchEngines_psm_threshold_generic_mappedGff_add_pos_container_add_totalnovelpep.mzid.gz	.	6
3	30614703	30614757	generic|C_TCONS_00103633_fr2_41260	1000	-	30614703	30614757	0	1	54	0	generic|C_TCONS_00103633_fr2	VAAAAADAAAGGGAAEER	not-unique[unknown]	.	0	3.42E-05	.	2	764.8696899	764.871152	1	PXD000265_CombineSearchEngines_psm_threshold_generic_mappedGff_add_pos_container_add_totalnovelpep.mzid.gz	.	20
3	30615957	30615996	generic|C_TCONS_00103634_fr3_51518	1000	-	30615957	30615996	0	1	39	0	generic|C_TCONS_00103634_fr3	STAASVTPVRPGK	unique	.	0	1.09E-04	.	2	635.8580933	635.859327	1	PXD000265_CombineSearchEngines_psm_threshold_generic_mappedGff_add_pos_container_add_totalnovelpep.mzid.gz	.	3
3	30902131	30902206	generic|D_SRR2040570:JUNC00090195_fr1_14476	1000	-	30902131	30902206	0	1	75	0	generic|D_SRR2040570:JUNC00090195_fr1	AFLGSVSDYLVHHACCPVLVVKPTK	unique	.	0	8.00E-05	15-UNIMOD:4,16-UNIMOD:4	4	700.1234131	700.1186532	1	PXD002739_CombineSearchEngines_psm_threshold_generic_mappedGff_add_pos_container_add_totalnovelpep.mzid.gz	.	25
3	30902323	30902383	generic|D_SRR2040570:JUNC00090195_fr1_15583	1000	-	30902323	30902383	0	1	60	0	generic|D_SRR2040570:JUNC00090195_fr1	EALCQAVEEMHADMLVLGSR	not-unique[unknown]	.	0	6.33E-06	0-UNIMOD:730,4-UNIMOD:4,10-UNIMOD:35	3	860.421936	860.4238218	1	PXD000313_CombineSearchEngines_psm_threshold_generic_mappedGff_add_pos_container_add_totalnovelpep.mzid.gz	.	81
3	30902561	30902591	generic|D_SRR1618548:JUNC00082284_fr2_42176	1000	-	30902561	30902591	0	1	30	0	generic|D_SRR1618548:JUNC00082284_fr2	APASALESMR	unique	.	0	2.57E-05	.	2	516.762146	516.7607665	1	PXD002739_CombineSearchEngines_psm_threshold_generic_mappedGff_add_pos_container_add_totalnovelpep.mzid.gz	.	2
3	31623226	31623265	generic|C_TCONS_00094415_fr3_398736	1000	+	31623226	31623265	0	1	39	0	generic|C_TCONS_00094415_fr3	EQVDLLLSEVAGK	unique	.	0	0.001076843	.	2	700.8849487	700.885207	1	PXD000265_CombineSearchEngines_psm_threshold_generic_mappedGff_add_pos_container_add_totalnovelpep.mzid.gz	.	5
3	32674665	32674689	generic|D_SRR1618548:JUNC00083404_fr2_214884	1000	+	32674665	32674689	0	1	24	0	generic|D_SRR1618548:JUNC00083404_fr2	TLLSHLLK	not-unique[unknown]	.	0	0.007208541	0-UNIMOD:731,8-UNIMOD:731	3	511.6689148	511.6709841	1	PXD000313_CombineSearchEngines_psm_threshold_generic_mappedGff_add_pos_container_add_totalnovelpep.mzid.gz	.	24
3	33275701	33275758	generic|C_TCONS_00094916_fr1_4574	1000	+	33275701	33275758	0	1	57	0	generic|C_TCONS_00094916_fr1	SVGGNPQVDLEELLAGVVR	unique	.	0	1.03E-04	.	2	976.5288086	976.5260045	1	PXD001058_CombineSearchEngines_psm_threshold_generic_mappedGff_add_pos_container_add_totalnovelpep.mzid.gz	.	2
3	33277127	33277172	generic|C_TCONS_00094916_fr1_138735	1000	+	33277127	33277172	0	1	45	0	generic|C_TCONS_00094916_fr1	KSQQMRGENLNPSAK	not-unique[unknown]	.	0	6.02E-04	9-UNIMOD:7	2	844.9302368	844.9228605	1	PXD001058_CombineSearchEngines_psm_threshold_generic_mappedGff_add_pos_container_add_totalnovelpep.mzid.gz	.	4
3	33368156	33368216	generic|D_SRR3090739:JUNC00077935_fr3_5631	1000	+	33368156	33368216	0	1	60	0	generic|D_SRR3090739:JUNC00077935_fr3	LEHPDSLEQDKESEDELDAK	not-unique[unknown]	.	0	2.49E-05	13-UNIMOD:21	3	803.0093384	803.0110015	1	PXD000923_CombineSearchEngines_psm_threshold_generic_mappedGff_add_pos_container_add_totalnovelpep.mzid.gz	.	27
3	33918720	33918747	generic|D_SRR3090733:JUNC00074753_fr1_157539	1000	-	33918720	33918747	0	1	27	0	generic|D_SRR3090733:JUNC00074753_fr1	EAVEEAGVR	not-unique[unknown]	.	0	3.68E-04	.	2	480.2419434	480.243264	1	PXD000265_CombineSearchEngines_psm_threshold_generic_mappedGff_add_pos_container_add_totalnovelpep.mzid.gz	.	44
3	34018904	34018943	generic|D_SRR3090736:JUNC00077305_fr2_292661	1000	-	34018904	34018943	0	1	39	0	generic|D_SRR3090736:JUNC00077305_fr2	GADPALVLNNLYR	not-unique[unknown]	.	0	3.24E-05	.	2	708.3907471	708.385704	1	PXD000265_CombineSearchEngines_psm_threshold_generic_mappedGff_add_pos_container_add_totalnovelpep.mzid.gz	.	84
3	34019128	34019170	generic|D_SRR1944690:JUNC00050879_fr1_123754	1000	-	34019128	34019170	0	1	42	0	generic|D_SRR1944690:JUNC00050879_fr1	VLEGLSDLRDESDR	not-unique[unknown]	.	0	3.03E-05	0-UNIMOD:730	3	636.6690063	636.6707058	1	PXD000313_CombineSearchEngines_psm_threshold_generic_mappedGff_add_pos_container_add_totalnovelpep.mzid.gz	.	55
3	34019422	34019446	generic|D_SRR1944693:JUNC00058371_fr1_302891	1000	-	34019422	34019446	0	1	24	0	generic|D_SRR1944693:JUNC00058371_fr1	LAELVEEK	not-unique[unknown]	.	0	2.95E-04	.	2	465.7606201	465.760758	1	PXD000265_CombineSearchEngines_psm_threshold_generic_mappedGff_add_pos_container_add_totalnovelpep.mzid.gz	.	54
3	34019617	34019650	generic|D_SRR3090739:JUNC00078470_fr3_17756	1000	-	34019617	34019650	0	1	33	0	generic|D_SRR3090739:JUNC00078470_fr3	GKTDLETLDVK	not-unique[unknown]	.	0	8.85E-04	0-UNIMOD:730,2-UNIMOD:730,11-UNIMOD:730	4	533.5731201	533.57388	1	PXD000313_CombineSearchEngines_psm_threshold_generic_mappedGff_add_pos_container_add_totalnovelpep.mzid.gz	.	34
3	34022851	34022896	generic|D_SRR3090733:JUNC00074849_fr1_295078	1000	-	34022851	34022896	0	1	45	0	generic|D_SRR3090733:JUNC00074849_fr1	FHPHGDSAVYETLVR	not-unique[unknown]	.	0	1.03E-04	.	3	576.6202393	576.6215135	1	PXD000265_CombineSearchEngines_psm_threshold_generic_mappedGff_add_pos_container_add_totalnovelpep.mzid.gz	.	21
3	35262113	35262170	generic|D_SRR2040569:JUNC00096441_fr3_125791	1000	-	35262113	35262170	0	1	57	0	generic|D_SRR2040569:JUNC00096441_fr3	YGLTLDWVTQGLVQGMWEK	not-unique[unknown]	.	0	0.007930597	.	2	1112.549561	1112.558987	1	PXD000265_CombineSearchEngines_psm_threshold_generic_mappedGff_add_pos_container_add_totalnovelpep.mzid.gz	.	8
3	36283233	36283272	generic|C_TCONS_00105481_fr3_157144	1000	-	36283233	36283272	0	1	39	0	generic|C_TCONS_00105481_fr3	ELLPLLEQTTQLR	not-unique[unknown]	.	0	1.72E-05	.	2	777.4520264	777.4485065	1	PXD000265_CombineSearchEngines_psm_threshold_generic_mappedGff_add_pos_container_add_totalnovelpep.mzid.gz	.	87
4	4407245	4407281	generic|D_SRR1618548:JUNC00086907_fr3_63261	1000	+	4407245	4407281	0	1	36	0	generic|D_SRR1618548:JUNC00086907_fr3	VPSSVDVASLVK	not-unique[unknown]	.	0	0.005036345	0-UNIMOD:731,12-UNIMOD:731	3	603.7003174	603.7029008	1	PXD000313_CombineSearchEngines_psm_threshold_generic_mappedGff_add_pos_container_add_totalnovelpep.mzid.gz	.	308
4	4407621	4407675	generic|D_SRR3090735:JUNC00080820_fr1_32784	1000	+	4407621	4407675	0	1	54	0	generic|D_SRR3090735:JUNC00080820_fr1	VCFYDGPAGPLLQTVQLK	not-unique[unknown]	.	0	4.36E-05	0-UNIMOD:730,2-UNIMOD:4,18-UNIMOD:730	4	654.3695679	654.3685262	1	PXD001030_CombineSearchEngines_psm_threshold_generic_mappedGff_add_pos_container_add_totalnovelpep.mzid.gz	.	84
4	4407675	4407711	generic|D_SRR3090735:JUNC00080820_fr1_352561	1000	+	4407675	4407711	0	1	36	0	generic|D_SRR3090735:JUNC00080820_fr1	ELNGVWSVTVPR	not-unique[unknown]	.	0	4.30E-05	.	2	678.8721313	678.8671515	1	PXD000265_CombineSearchEngines_psm_threshold_generic_mappedGff_add_pos_container_add_totalnovelpep.mzid.gz	.	414
4	4407711	4407747	generic|D_SRR3090736:JUNC00079674_fr1_428183	1000	+	4407711	4407747	0	1	36	0	generic|D_SRR3090736:JUNC00079674_fr1	YRENQYYLYEVK	not-unique[unknown]	.	0	8.39E-04	.	2	834.4101563	834.4068205	1	PXD000265_CombineSearchEngines_psm_threshold_generic_mappedGff_add_pos_container_add_totalnovelpep.mzid.gz	.	63
4	4407717	4407747	generic|D_SRR3090736:JUNC00079674_fr1_354925	1000	+	4407717	4407747	0	1	30	0	generic|D_SRR3090736:JUNC00079674_fr1	ENQYYLYEVK	not-unique[unknown]	.	0	0.001648418	.	2	674.8285522	674.824605	1	PXD000265_CombineSearchEngines_psm_threshold_generic_mappedGff_add_pos_container_add_totalnovelpep.mzid.gz	.	35
4	4407747	4407780	generic|D_SRR3090733:JUNC00077115_fr1_607301	1000	+	4407747	4407780	0	1	33	0	generic|D_SRR3090733:JUNC00077115_fr1	VYHPSTSQVEK	not-unique[unknown]	.	0	0.006398423	.	2	637.8222	637.8224055	1	PXD003156_CombineSearchEngines_psm_threshold_generic_mappedGff_add_pos_container_add_totalnovelpep.mzid.gz	.	21
4	4407780	4407807	generic|D_SRR3090736:JUNC00079674_fr1_362735	1000	+	4407780	4407807	0	1	27	0	generic|D_SRR3090736:JUNC00079674_fr1	CLADDPYAR	not-unique[unknown]	.	0	1.70E-05	1-UNIMOD:4	2	540.7445679	540.74257	1	PXD003156_CombineSearchEngines_psm_threshold_generic_mappedGff_add_pos_container_add_totalnovelpep.mzid.gz	.	14
4	4407915	4407951	generic|D_SRR3090736:JUNC00079674_fr1_41083	1000	+	4407915	4407951	0	1	36	0	generic|D_SRR3090736:JUNC00079674_fr1	TWLVDLNSETLK	not-unique[unknown]	.	0	0.008592322	.	2	709.8812256	709.8799245	1	PXD003156_CombineSearchEngines_psm_threshold_generic_mappedGff_add_pos_container_add_totalnovelpep.mzid.gz	.	182
4	4408324	4408396	generic|D_SRR3090734:JUNC00082109_fr2_51063	1000	+	4408324	4408396	0	1	72	0	generic|D_SRR3090734:JUNC00082109_fr2	LSAAGLTHVHLLPSFHFASVDDNK	not-unique[unknown]	.	0	0.002063643	.	5	516.07312	516.0709409	1	PXD003156_CombineSearchEngines_psm_threshold_generic_mappedGff_add_pos_container_add_totalnovelpep.mzid.gz	.	12
4	7510293	7510326	generic|C_TCONS_00109387_fr1_22673	1000	+	7510293	7510326	0	1	33	0	generic|C_TCONS_00109387_fr1	SNSKFPFFQGK	not-unique[unknown]	.	0	2.78E-04	3-UNIMOD:21	2	683.8166504	683.813203	1	PXD000923_CombineSearchEngines_psm_threshold_generic_mappedGff_add_pos_container_add_totalnovelpep.mzid.gz	.	4
4	9119294	9119318	generic|D_SRR1944694:JUNC00060243_fr4_55684	1000	+	9119294	9119318	0	1	24	0	generic|D_SRR1944694:JUNC00060243_fr4	LVNMVVNR	not-unique[unknown]	.	0	1.12E-04	4-UNIMOD:35	2	480.768158	480.7683945	1	PXD000265_CombineSearchEngines_psm_threshold_generic_mappedGff_add_pos_container_add_totalnovelpep.mzid.gz	.	3
4	9123175	9123199	generic|D_SRR1618548:JUNC00087989_fr6_57617	1000	-	9123175	9123199	0	1	24	0	generic|D_SRR1618548:JUNC00087989_fr6	GTLEQLEK	not-unique[unknown]	.	0	5.50E-05	.	2	459.2507019	459.250558	1	PXD000265_CombineSearchEngines_psm_threshold_generic_mappedGff_add_pos_container_add_totalnovelpep.mzid.gz	.	8
4	9167611	9167635	generic|D_SRR1944694:JUNC00060811_fr4_55685	1000	+	9167611	9167635	0	1	24	0	generic|D_SRR1944694:JUNC00060811_fr4	LVNMVVNR	not-unique[unknown]	.	0	1.12E-04	4-UNIMOD:35	2	480.768158	480.7683945	1	PXD000265_CombineSearchEngines_psm_threshold_generic_mappedGff_add_pos_container_add_totalnovelpep.mzid.gz	.	3
4	9199487	9199511	generic|D_SRR1944694:JUNC00060873_fr4_55686	1000	+	9199487	9199511	0	1	24	0	generic|D_SRR1944694:JUNC00060873_fr4	LVNMVVNR	not-unique[unknown]	.	0	1.12E-04	4-UNIMOD:35	2	480.768158	480.7683945	1	PXD000265_CombineSearchEngines_psm_threshold_generic_mappedGff_add_pos_container_add_totalnovelpep.mzid.gz	.	3
4	9901857	9901911	generic|C_TCONS_00117514_fr3_12436	1000	-	9901857	9901911	0	1	54	0	generic|C_TCONS_00117514_fr3	VPLSPQGSADHHNASDSR	not-unique[unknown]	.	0	1.83E-04	4-UNIMOD:21	2	977.932251	977.9237925	1	PXD000923_CombineSearchEngines_psm_threshold_generic_mappedGff_add_pos_container_add_totalnovelpep.mzid.gz	.	45
4	9901857	9901914	generic|C_TCONS_00117514_fr3_5757	1000	-	9901857	9901914	0	1	57	0	generic|C_TCONS_00117514_fr3	RVPLSPQGSADHHNASDSR	not-unique[unknown]	.	0	1.08E-04	5-UNIMOD:21	3	704.3195801	704.3186575	1	PXD000923_CombineSearchEngines_psm_threshold_generic_mappedGff_add_pos_container_add_totalnovelpep.mzid.gz	.	45
4	9908867	9908903	generic|D_SRR1618548:JUNC00088175_fr1_20572	1000	-	9908867	9908903	0	1	36	0	generic|D_SRR1618548:JUNC00088175_fr1	SADLEGDLPFSK	not-unique[unknown]	.	0	9.54E-04	0-UNIMOD:731,12-UNIMOD:731	3	629.6789062	629.6821655	1	PXD000313_CombineSearchEngines_psm_threshold_generic_mappedGff_add_pos_container_add_totalnovelpep.mzid.gz	.	26
4	11285885	11285927	generic|D_SRR1944689:JUNC00041934_fr1_29753	1000	+	11285885	11285927	0	1	42	0	generic|D_SRR1944689:JUNC00041934_fr1	VVALPPAGSPTFSA	not-unique[unknown]	.	0	3.80E-04	11-UNIMOD:21	2	697.3412476	697.341794	1	PXD000923_CombineSearchEngines_psm_threshold_generic_mappedGff_add_pos_container_add_totalnovelpep.mzid.gz	.	48
4	12330677	12330704	generic|C_TCONS_00124961_fr1_271380	1000	.	12330677	12330704	0	1	27	0	generic|C_TCONS_00124961_fr1	ANLVTFVYK	unique	.	0	0.004870896	0-UNIMOD:730,2-UNIMOD:7,9-UNIMOD:730	3	555.3329468	555.3341465	1	PXD000313_CombineSearchEngines_psm_threshold_generic_mappedGff_add_pos_container_add_totalnovelpep.mzid.gz	.	3
4	16080878	16080899	generic|D_SRR3090736:JUNC00081557_fr1_69207	1000	+	16080878	16080899	0	1	21	0	generic|D_SRR3090736:JUNC00081557_fr1	TLKLLLR	unique	.	0	0.001435103	3-UNIMOD:1	2	449.8077393	449.807846	1	PXD002291_CombineSearchEngines_psm_threshold_generic_mappedGff_add_pos_container_add_totalnovelpep.mzid.gz	.	6
4	17976915	17976939	generic|C_TCONS_00125497_fr2_9617	1000	.	17976915	17976939	0	1	24	0	generic|C_TCONS_00125497_fr2	LLLQSFSR	unique	.	0	0.009944037	.	2	482.2849121	482.2847345	1	PXD002291_CombineSearchEngines_psm_threshold_generic_mappedGff_add_pos_container_add_totalnovelpep.mzid.gz	.	2
4	18384501	18384555	generic|D_SRR1618548:JUNC00089506_fr2_164245	1000	-	18384501	18384555	0	1	54	0	generic|D_SRR1618548:JUNC00089506_fr2	QLEACGGQALTFGGDVSK	unique	.	0	1.23E-05	0-UNIMOD:730,1-UNIMOD:7,5-UNIMOD:4,18-UNIMOD:730	3	816.4274292	816.4280605	1	PXD000313_CombineSearchEngines_psm_threshold_generic_mappedGff_add_pos_container_add_totalnovelpep.mzid.gz	.	2
4	18385689	18385728	generic|D_SRR1944692:JUNC00032331_fr2_195462	1000	-	18385689	18385728	0	1	39	0	generic|D_SRR1944692:JUNC00032331_fr2	LEAPVVLVTGASR	not-unique[unknown]	.	0	4.42E-05	.	2	656.387207	656.3851775	1	PXD000265_CombineSearchEngines_psm_threshold_generic_mappedGff_add_pos_container_add_totalnovelpep.mzid.gz	.	525
4	18669544	18669592	generic|D_SRR3090739:JUNC00083242_fr4_18258	1000	-	18669544	18669592	0	1	48	0	generic|D_SRR3090739:JUNC00083242_fr4	AGAWRNSPHSSGAEWR	not-unique[unknown]	.	0	0.004003101	6-UNIMOD:7	2	885.4176025	885.408766	1	PXD000265_CombineSearchEngines_psm_threshold_generic_mappedGff_add_pos_container_add_totalnovelpep.mzid.gz	.	14
4	19677220	19677247	generic|C_TCONS_00111515_fr2_43396	1000	+	19677220	19677247	0	1	27	0	generic|C_TCONS_00111515_fr2	VAVTNTLER	not-unique[unknown]	.	0	4.46E-05	.	2	501.7822571	501.7825565	1	PXD000265_CombineSearchEngines_psm_threshold_generic_mappedGff_add_pos_container_add_totalnovelpep.mzid.gz	.	26
4	19679148	19679184	generic|D_SRR3090733:JUNC00079644_fr3_146904	1000	+	19679148	19679184	0	1	36	0	generic|D_SRR3090733:JUNC00079644_fr3	DVSDLEFFMFPR	not-unique[unknown]	.	0	4.42E-05	9-UNIMOD:35	2	759.8504028	759.85031	1	PXD000265_CombineSearchEngines_psm_threshold_generic_mappedGff_add_pos_container_add_totalnovelpep.mzid.gz	.	18
4	19679397	19679439	generic|D_SRR3090733:JUNC00079644_fr3_129342	1000	+	19679397	19679439	0	1	42	0	generic|D_SRR3090733:JUNC00079644_fr3	VYLFLTQLGLDKDR	not-unique[unknown]	.	0	1.94E-05	.	2	840.9728394	840.9696015	1	PXD001058_CombineSearchEngines_psm_threshold_generic_mappedGff_add_pos_container_add_totalnovelpep.mzid.gz	.	90
4	19854341	19854365	generic|D_SRR3090736:JUNC00082435_fr1_9985	1000	-	19854341	19854365	0	1	24	0	generic|D_SRR3090736:JUNC00082435_fr1	DVALALLR	not-unique[unknown]	.	0	2.15E-04	0-UNIMOD:730	2	587.8763428	587.876683	1	PXD000313_CombineSearchEngines_psm_threshold_generic_mappedGff_add_pos_container_add_totalnovelpep.mzid.gz	.	70
4	20653763	20653796	generic|C_TCONS_00111779_fr2_98617	1000	+	20653763	20653796	0	1	33	0	generic|C_TCONS_00111779_fr2	SLSPAMAAALR	not-unique[unknown]	.	0	0.005504778	.	2	544.2946777	544.300059	1	PXD000265_CombineSearchEngines_psm_threshold_generic_mappedGff_add_pos_container_add_totalnovelpep.mzid.gz	.	6
4	20858048	20858075	generic|D_SRR1618548:JUNC00090592_fr1_42198	1000	-	20858048	20858075	0	1	27	0	generic|D_SRR1618548:JUNC00090592_fr1	LWLMVFGNK	not-unique[unknown]	.	0	2.01E-05	.	2	554.3083496	554.304613	1	PXD002739_CombineSearchEngines_psm_threshold_generic_mappedGff_add_pos_container_add_totalnovelpep.mzid.gz	.	26
4	21370612	21370633	generic|D_SRR2040568:JUNC00098168_fr5_3886	1000	+	21370612	21370633	0	1	21	0	generic|D_SRR2040568:JUNC00098168_fr5	LLLYRCR	unique	.	0	0.00910789	6-UNIMOD:4	2	497.2906189	497.2867505	1	PXD002739_CombineSearchEngines_psm_threshold_generic_mappedGff_add_pos_container_add_totalnovelpep.mzid.gz	.	8
4	21374133	21374178	generic|C_TCONS_00119472_fr6_39697	1000	-	21374133	21374178	0	1	45	0	generic|C_TCONS_00119472_fr6	FDDAGSSMSGVAASK	not-unique[unknown]	.	0	2.40E-04	7-UNIMOD:21	2	755.303833	755.2999965	1	PXD000923_CombineSearchEngines_psm_threshold_generic_mappedGff_add_pos_container_add_totalnovelpep.mzid.gz	.	6
4	21596275	21596305	generic|C_TCONS_00111998_fr3_58886	1000	+	21596275	21596305	0	1	30	0	generic|C_TCONS_00111998_fr3	GAEEALSHAK	unique	.	0	0.0011765	.	2	506.7567749	506.7565385	1	PXD000265_CombineSearchEngines_psm_threshold_generic_mappedGff_add_pos_container_add_totalnovelpep.mzid.gz	.	7
4	21596305	21596344	generic|C_TCONS_00111998_fr3_52430	1000	+	21596305	21596344	0	1	39	0	generic|C_TCONS_00111998_fr3	ELAEDKVFDAASK	unique	.	0	4.15E-06	0-UNIMOD:730,6-UNIMOD:730,13-UNIMOD:730	4	584.5845947	584.5872527	1	PXD000313_CombineSearchEngines_psm_threshold_generic_mappedGff_add_pos_container_add_totalnovelpep.mzid.gz	.	6
4	21596530	21596551	generic|C_TCONS_00111998_fr3_368074	1000	+	21596530	21596551	0	1	21	0	generic|C_TCONS_00111998_fr3	VSDVAER	not-unique[unknown]	.	0	0.005870304	0-UNIMOD:730	2	540.302124	540.3035475	1	PXD000313_CombineSearchEngines_psm_threshold_generic_mappedGff_add_pos_container_add_totalnovelpep.mzid.gz	.	3
4	21596629	21596668	generic|C_TCONS_00111998_fr3_80338	1000	+	21596629	21596668	0	1	39	0	generic|C_TCONS_00111998_fr3	AGEAASNLSDLAR	unique	.	0	5.31E-06	0-UNIMOD:730	2	789.9207764	789.923078	1	PXD000313_CombineSearchEngines_psm_threshold_generic_mappedGff_add_pos_container_add_totalnovelpep.mzid.gz	.	3
4	21596677	21596725	generic|C_TCONS_00111998_fr3_15002	1000	+	21596677	21596725	0	1	48	0	generic|C_TCONS_00111998_fr3	DVASDAAAHLLGGGPR	unique	.	0	4.39E-06	0-UNIMOD:730	3	604.326416	604.3286151	1	PXD000313_CombineSearchEngines_psm_threshold_generic_mappedGff_add_pos_container_add_totalnovelpep.mzid.gz	.	12
4	21596890	21596941	generic|C_TCONS_00111998_fr3_28574	1000	+	21596890	21596941	0	1	51	0	generic|C_TCONS_00111998_fr3	AVAYGVGLALAAHLLGR	unique	.	0	6.73E-05	.	3	551.3286743	551.3262611	1	PXD002739_CombineSearchEngines_psm_threshold_generic_mappedGff_add_pos_container_add_totalnovelpep.mzid.gz	.	3
4	21597170	21597260	generic|C_TCONS_00111998_fr3_160923	1000	+	21597170	21597260	0	1	90	0	generic|C_TCONS_00111998_fr3	DMADLVDPPTVTVAAGNTATTTTVPTAAAR	unique	.	0	8.63E-06	0-UNIMOD:730,2-UNIMOD:35	3	1083.557983	1083.558909	1	PXD000313_CombineSearchEngines_psm_threshold_generic_mappedGff_add_pos_container_add_totalnovelpep.mzid.gz	.	7
4	21597293	21597335	generic|C_TCONS_00111998_fr3_172062	1000	+	21597293	21597335	0	1	42	0	generic|C_TCONS_00111998_fr3	SAAAAAPVDEQTSK	unique	.	0	4.61E-05	.	2	673.3295288	673.333339	1	PXD000265_CombineSearchEngines_psm_threshold_generic_mappedGff_add_pos_container_add_totalnovelpep.mzid.gz	.	8
4	23125475	23125499	generic|D_SRR1944692:JUNC00033220_fr6_179049	1000	-	23125475	23125499	0	1	24	0	generic|D_SRR1944692:JUNC00033220_fr6	VLLQQQWK	not-unique[unknown]	.	0	8.18E-04	4-UNIMOD:7,6-UNIMOD:7	2	522.7897339	522.789851	1	PXD000265_CombineSearchEngines_psm_threshold_generic_mappedGff_add_pos_container_add_totalnovelpep.mzid.gz	.	6
4	23833766	23833826	generic|D_SRR3090734:JUNC00086987_fr2_165346	1000	-	23833766	23833826	0	1	60	0	generic|D_SRR3090734:JUNC00086987_fr2	SHPLDPLSAAELAVALATVR	not-unique[unknown]	.	0	8.02E-04	.	3	677.7123413	677.7126235	1	PXD000265_CombineSearchEngines_psm_threshold_generic_mappedGff_add_pos_container_add_totalnovelpep.mzid.gz	.	104
4	24772942	24772978	generic|C_TCONS_00120549_fr3_16225	1000	-	24772942	24772978	0	1	36	0	generic|C_TCONS_00120549_fr3	DVAAMPDSPPRR	not-unique[unknown]	.	0	9.96E-04	8-UNIMOD:21	2	696.8082275	696.310502	1	PXD000923_CombineSearchEngines_psm_threshold_generic_mappedGff_add_pos_container_add_totalnovelpep.mzid.gz	.	6
4	24772945	24772978	generic|C_TCONS_00120549_fr3_40151	1000	-	24772945	24772978	0	1	33	0	generic|C_TCONS_00120549_fr3	DVAAMPDSPPR	not-unique[unknown]	.	0	3.69E-05	8-UNIMOD:21	2	618.2631836	618.2599465	1	PXD000923_CombineSearchEngines_psm_threshold_generic_mappedGff_add_pos_container_add_totalnovelpep.mzid.gz	.	4
4	24951942	24951996	generic|D_SRR2040568:JUNC00100664_fr3_37984	1000	-	24951942	24951996	0	1	54	0	generic|D_SRR2040568:JUNC00100664_fr3	LFSPAFAAAASGSGDLLR	not-unique[unknown]	.	0	2.08E-05	.	2	875.9639282	875.959769	1	PXD000265_CombineSearchEngines_psm_threshold_generic_mappedGff_add_pos_container_add_totalnovelpep.mzid.gz	.	49
4	25006480	25006522	generic|C_TCONS_00113004_fr2_25409	1000	+	25006480	25006522	0	1	42	0	generic|C_TCONS_00113004_fr2	DPPSTDNMSVLLVR	unique	.	0	1.87E-05	8-UNIMOD:35	2	780.3915405	780.3903305	1	PXD000265_CombineSearchEngines_psm_threshold_generic_mappedGff_add_pos_container_add_totalnovelpep.mzid.gz	.	2
4	25006522	25006546	generic|C_TCONS_00113004_fr2_50084	1000	+	25006522	25006546	0	1	24	0	generic|C_TCONS_00113004_fr2	FLHPEGNR	unique	.	0	0.005359925	.	2	485.2467041	485.2486835	1	PXD001058_CombineSearchEngines_psm_threshold_generic_mappedGff_add_pos_container_add_totalnovelpep.mzid.gz	.	2
4	25006555	25006597	generic|C_TCONS_00113004_fr2_11296	1000	+	25006555	25006597	0	1	42	0	generic|C_TCONS_00113004_fr2	AATSSTSTGTVPSR	unique	.	0	1.80E-05	.	2	661.8283081	661.8309635	1	PXD001058_CombineSearchEngines_psm_threshold_generic_mappedGff_add_pos_container_add_totalnovelpep.mzid.gz	.	5
4	25353352	25353397	generic|C_TCONS_00120749_fr3_5125	1000	-	25353352	25353397	0	1	45	0	generic|C_TCONS_00120749_fr3	TDAPLDDETALSTPR	not-unique[unknown]	.	0	2.07E-05	13-UNIMOD:21	2	841.3741455	841.3694655	1	PXD000923_CombineSearchEngines_psm_threshold_generic_mappedGff_add_pos_container_add_totalnovelpep.mzid.gz	.	24
4	25353655	25353715	generic|C_TCONS_00120749_fr3_17405	1000	-	25353655	25353715	0	1	60	0	generic|C_TCONS_00120749_fr3	SYDQADYGTSSEDGYALASK	not-unique[unknown]	.	0	0.001019848	9-UNIMOD:21	2	1104.428589	1104.436248	1	PXD000923_CombineSearchEngines_psm_threshold_generic_mappedGff_add_pos_container_add_totalnovelpep.mzid.gz	.	8
4	25353736	25353772	generic|C_TCONS_00120749_fr3_17476	1000	-	25353736	25353772	0	1	36	0	generic|C_TCONS_00120749_fr3	LEVDLVNYLQSK	not-unique[unknown]	.	0	1.74E-04	0-UNIMOD:730,12-UNIMOD:730	3	677.0629272	677.0644955	1	PXD000313_CombineSearchEngines_psm_threshold_generic_mappedGff_add_pos_container_add_totalnovelpep.mzid.gz	.	8
4	25532428	25532485	generic|C_TCONS_00113172_fr3_6494	1000	+	25532428	25532485	0	1	57	0	generic|C_TCONS_00113172_fr3	DLFAAPEKSPAEPNPVASK	not-unique[unknown]	.	0	0.005841321	9-UNIMOD:21,0-UNIMOD:1	2	1046.00214	1045.49573	1	PXD000923_CombineSearchEngines_psm_threshold_generic_mappedGff_add_pos_container_add_totalnovelpep.mzid.gz	.	55
4	25543457	25543484	generic|C_TCONS_00113180_fr1_45366	1000	+	25543457	25543484	0	1	27	0	generic|C_TCONS_00113180_fr1	ATNPSRLLR	unique	.	0	0.009092566	0-UNIMOD:730	2	666.3984375	666.40667	1	PXD000313_CombineSearchEngines_psm_threshold_generic_mappedGff_add_pos_container_add_totalnovelpep.mzid.gz	.	2
4	26292176	26292212	generic|C_TCONS_00121019_fr2_28388	1000	-	26292176	26292212	0	1	36	0	generic|C_TCONS_00121019_fr2	HYAGYVGVGNGK	not-unique[unknown]	.	0	0.001655317	10-UNIMOD:7	2	611.7956543	611.796187	1	PXD000265_CombineSearchEngines_psm_threshold_generic_mappedGff_add_pos_container_add_totalnovelpep.mzid.gz	.	4
4	26581866	26581917	generic|C_TCONS_00113456_fr2_83514	1000	+	26581866	26581917	0	1	51	0	generic|C_TCONS_00113456_fr2	LVTEALLPLLLLSSSGR	not-unique[unknown]	.	0	1.48E-04	0-UNIMOD:730	3	696.4315186	696.0978085	1	PXD000313_CombineSearchEngines_psm_threshold_generic_mappedGff_add_pos_container_add_totalnovelpep.mzid.gz	.	15
4	27343493	27343526	generic|D_SRR3090735:JUNC00087571_fr3_54288	1000	-	27343493	27343526	0	1	33	0	generic|D_SRR3090735:JUNC00087571_fr3	FGGAGFLELER	not-unique[unknown]	.	0	4.48E-05	.	2	598.3140869	598.3089385	1	PXD000265_CombineSearchEngines_psm_threshold_generic_mappedGff_add_pos_container_add_totalnovelpep.mzid.gz	.	24
4	27359951	27359987	generic|C_TCONS_00113646_fr3_182883	1000	+	27359951	27359987	0	1	36	0	generic|C_TCONS_00113646_fr3	ASFLEEDEEMEK	unique	.	0	6.12E-06	0-UNIMOD:730,10-UNIMOD:35,12-UNIMOD:730	3	694.3427734	694.3450018	1	PXD000313_CombineSearchEngines_psm_threshold_generic_mappedGff_add_pos_container_add_totalnovelpep.mzid.gz	.	4
4	27361003	27361054	generic|C_TCONS_00113646_fr3_24561	1000	+	27361003	27361054	0	1	51	0	generic|C_TCONS_00113646_fr3	LAQYPGSLNFNVMALSK	unique	.	0	2.19E-04	13-UNIMOD:35	2	934.9856567	934.9823825	1	PXD000265_CombineSearchEngines_psm_threshold_generic_mappedGff_add_pos_container_add_totalnovelpep.mzid.gz	.	4
4	27444569	27444593	generic|D_SRR2040570:JUNC00103260_fr3_237542	1000	+	27444569	27444593	0	1	24	0	generic|D_SRR2040570:JUNC00103260_fr3	EAADLDLR	not-unique[unknown]	.	0	0.003580726	0-UNIMOD:731	2	603.8333516	603.835212	1	PXD000313_CombineSearchEngines_psm_threshold_generic_mappedGff_add_pos_container_add_totalnovelpep.mzid.gz	.	18
4	27803219	27803246	generic|D_SRR1618548:JUNC00094633_fr3_241560	1000	-	27803219	27803246	0	1	27	0	generic|D_SRR1618548:JUNC00094633_fr3	LDFTESSSR	not-unique[unknown]	.	0	0.007127174	0-UNIMOD:731	2	673.3488706	673.348683	1	PXD000313_CombineSearchEngines_psm_threshold_generic_mappedGff_add_pos_container_add_totalnovelpep.mzid.gz	.	30
4	29819417	29819438	generic|C_TCONS_00121917_fr2_244210	1000	-	29819417	29819438	0	1	21	0	generic|C_TCONS_00121917_fr2	LAWNLAR	unique	.	0	0.004438288	0-UNIMOD:730,4-UNIMOD:7	2	574.8389893	574.8401005	1	PXD000313_CombineSearchEngines_psm_threshold_generic_mappedGff_add_pos_container_add_totalnovelpep.mzid.gz	.	2
4	30397028	30397058	generic|D_SRR3090735:JUNC00088897_fr3_45544	1000	-	30397028	30397058	0	1	30	0	generic|D_SRR3090735:JUNC00088897_fr3	KNFMFLLLNK	unique	.	0	0.00825462	4-UNIMOD:35,9-UNIMOD:7	2	642.8562012	642.854667	1	PXD003156_CombineSearchEngines_psm_threshold_generic_mappedGff_add_pos_container_add_totalnovelpep.mzid.gz	.	6
4	30630771	30630855	generic|C_TCONS_00122153_fr1_14272	1000	-	30630771	30630855	0	1	84	0	generic|C_TCONS_00122153_fr1	LDDVEPEESDHGETGLDDQLPDTDNLSK	not-unique[unknown]	.	0	0.006650468	9-UNIMOD:40	3	1055.10115	1055.108539	1	PXD000923_CombineSearchEngines_psm_threshold_generic_mappedGff_add_pos_container_add_totalnovelpep.mzid.gz	.	16
4	30800035	30800080	generic|C_TCONS_00122225_fr3_76422	1000	-	30800035	30800080	0	1	45	0	generic|C_TCONS_00122225_fr3	MGALLASGLLDAGGR	not-unique[unknown]	.	0	1.60E-05	.	2	701.3774414	701.3795695	1	PXD000265_CombineSearchEngines_psm_threshold_generic_mappedGff_add_pos_container_add_totalnovelpep.mzid.gz	.	42
4	30802792	30802828	generic|D_SRR3090734:JUNC00090697_fr3_97304	1000	-	30802792	30802828	0	1	36	0	generic|D_SRR3090734:JUNC00090697_fr3	YQQAMGMAVECR	not-unique[unknown]	.	0	3.86E-06	0-UNIMOD:730,11-UNIMOD:4	2	874.4141235	874.4151915	1	PXD000313_CombineSearchEngines_psm_threshold_generic_mappedGff_add_pos_container_add_totalnovelpep.mzid.gz	.	18
4	30843109	30843157	generic|C_TCONS_00114523_fr3_144619	1000	+	30843109	30843157	0	1	48	0	generic|C_TCONS_00114523_fr3	DALEEQGYTEGELEER	not-unique[unknown]	.	0	4.06E-06	0-UNIMOD:730	2	1086.515747	1086.515918	1	PXD000313_CombineSearchEngines_psm_threshold_generic_mappedGff_add_pos_container_add_totalnovelpep.mzid.gz	.	4
4	30843922	30843973	generic|C_TCONS_00114523_fr3_28247	1000	+	30843922	30843973	0	1	51	0	generic|C_TCONS_00114523_fr3	NADVESDVESGELVPGK	not-unique[unknown]	.	0	0.001042231	10-UNIMOD:21	2	912.8894653	912.898586	1	PXD000923_CombineSearchEngines_psm_threshold_generic_mappedGff_add_pos_container_add_totalnovelpep.mzid.gz	.	6
4	30919196	30919250	generic|C_TCONS_00122272_fr1_922	1000	-	30919196	30919250	0	1	54	0	generic|C_TCONS_00122272_fr1	AAASAAAEGGSPEPLEVR	unique	.	0	3.55E-05	11-UNIMOD:21	2	881.9089966	881.9040065	1	PXD000923_CombineSearchEngines_psm_threshold_generic_mappedGff_add_pos_container_add_totalnovelpep.mzid.gz	.	4
4	30961939	30961978	generic|C_TCONS_00114546_fr3_151320	1000	+	30961939	30961978	0	1	39	0	generic|C_TCONS_00114546_fr3	ETPESEPPPTFLR	unique	.	0	5.23E-06	0-UNIMOD:730	2	902.4733276	902.475144	1	PXD000313_CombineSearchEngines_psm_threshold_generic_mappedGff_add_pos_container_add_totalnovelpep.mzid.gz	.	6
4	31194264	31194297	generic|D_SRR1618548:JUNC00096590_fr1_447828	1000	+	31194264	31194297	0	1	33	0	generic|D_SRR1618548:JUNC00096590_fr1	DALEQQLLEVR	not-unique[unknown]	.	0	0.001872743	0-UNIMOD:731	2	809.4615477	809.459297	1	PXD000313_CombineSearchEngines_psm_threshold_generic_mappedGff_add_pos_container_add_totalnovelpep.mzid.gz	.	34
4	31509586	31509616	generic|D_SRR3090734:JUNC00091347_fr3_247718	1000	-	31509586	31509616	0	1	30	0	generic|D_SRR3090734:JUNC00091347_fr3	LEDLLLAEER	not-unique[unknown]	.	0	1.72E-04	.	2	600.826355	600.8271605	1	PXD000265_CombineSearchEngines_psm_threshold_generic_mappedGff_add_pos_container_add_totalnovelpep.mzid.gz	.	28
4	31903754	31903796	generic|C_TCONS_00122588_fr3_23150	1000	-	31903754	31903796	0	1	42	0	generic|C_TCONS_00122588_fr3	VQNQHERHENSQLR	unique	.	0	0.003468949	0-UNIMOD:730,3-UNIMOD:7,10-UNIMOD:7	3	694.3438721	694.3523708	1	PXD001030_CombineSearchEngines_psm_threshold_generic_mappedGff_add_pos_container_add_totalnovelpep.mzid.gz	.	6
4	32370887	32370935	generic|C_TCONS_00122739_fr2_126272	1000	-	32370887	32370935	0	1	48	0	generic|C_TCONS_00122739_fr2	GLQGSEAAELASEWVK	unique	.	0	4.11E-05	.	2	837.9194336	837.9203095	1	PXD000265_CombineSearchEngines_psm_threshold_generic_mappedGff_add_pos_container_add_totalnovelpep.mzid.gz	.	9
4	32373830	32373857	generic|D_SRR3090733:JUNC00086355_fr1_411002	1000	-	32373830	32373857	0	1	27	0	generic|D_SRR3090733:JUNC00086355_fr1	ELQENAEQK	not-unique[unknown]	.	0	0.001055462	.	2	544.7652588	544.7645605	1	PXD000265_CombineSearchEngines_psm_threshold_generic_mappedGff_add_pos_container_add_totalnovelpep.mzid.gz	.	21
4	32478858	32478885	generic|D_SRR3090733:JUNC00086425_fr2_11021	1000	+	32478858	32478885	0	1	27	0	generic|D_SRR3090733:JUNC00086425_fr2	DMFFGLVER	not-unique[unknown]	.	0	0.004119005	0-UNIMOD:730	2	709.3741455	709.37619	1	PXD000313_CombineSearchEngines_psm_threshold_generic_mappedGff_add_pos_container_add_totalnovelpep.mzid.gz	.	20
4	32789086	32789140	generic|D_SRR3090738:JUNC00093196_fr1_25259	1000	+	32789086	32789140	0	1	54	0	generic|D_SRR3090738:JUNC00093196_fr1	ALAAQAAAAAAEEEHNNR	not-unique[unknown]	.	0	5.52E-06	0-UNIMOD:730	3	704.6939087	704.6960261	1	PXD000313_CombineSearchEngines_psm_threshold_generic_mappedGff_add_pos_container_add_totalnovelpep.mzid.gz	.	33
4	32830375	32830405	generic|D_SRR3090733:JUNC00086620_fr1_9242	1000	+	32830375	32830405	0	1	30	0	generic|D_SRR3090733:JUNC00086620_fr1	QQFSMTSLER	not-unique[unknown]	.	0	2.98E-05	4-UNIMOD:21	2	653.78125	653.7785035	1	PXD000923_CombineSearchEngines_psm_threshold_generic_mappedGff_add_pos_container_add_totalnovelpep.mzid.gz	.	18
4	33171241	33171265	generic|D_SRR3090738:JUNC00093418_fr1_149475	1000	-	33171241	33171265	0	1	24	0	generic|D_SRR3090738:JUNC00093418_fr1	YDLVDLTR	not-unique[unknown]	.	0	2.05E-05	0-UNIMOD:730	2	649.8648682	649.866508	1	PXD000313_CombineSearchEngines_psm_threshold_generic_mappedGff_add_pos_container_add_totalnovelpep.mzid.gz	.	60
4	33174802	33174826	generic|D_SRR1618548:JUNC00098052_fr3_368502	1000	-	33174802	33174826	0	1	24	0	generic|D_SRR1618548:JUNC00098052_fr3	LFLEEQLR	not-unique[unknown]	.	0	4.64E-04	0-UNIMOD:730	2	676.3964844	676.3979795	1	PXD000313_CombineSearchEngines_psm_threshold_generic_mappedGff_add_pos_container_add_totalnovelpep.mzid.gz	.	30
4	33671221	33671260	generic|C_TCONS_00115418_fr3_92359	1000	+	33671221	33671260	0	1	39	0	generic|C_TCONS_00115418_fr3	EVLDSPSVMTLLK	not-unique[unknown]	.	0	1.93E-05	0-UNIMOD:730,13-UNIMOD:730	3	680.7303467	680.7338725	1	PXD000313_CombineSearchEngines_psm_threshold_generic_mappedGff_add_pos_container_add_totalnovelpep.mzid.gz	.	16
4	33761731	33761764	generic|D_SRR2040570:JUNC00107758_fr1_13402	1000	+	33761731	33761764	0	1	33	0	generic|D_SRR2040570:JUNC00107758_fr1	AMLLAAALQHK	not-unique[unknown]	.	0	2.98E-05	.	2	583.8407593	583.839352	1	PXD002739_CombineSearchEngines_psm_threshold_generic_mappedGff_add_pos_container_add_totalnovelpep.mzid.gz	.	135
4	34420270	34420291	generic|D_SRR2040569:JUNC00111669_fr3_8955	1000	-	34420270	34420291	0	1	21	0	generic|D_SRR2040569:JUNC00111669_fr3	PFLFLSR	unique	.	0	0.003016914	.	2	440.2585144	440.2579885	1	PXD002740_CombineSearchEngines_psm_threshold_generic_mappedGff_add_pos_container_add_totalnovelpep.mzid.gz	.	8
4	34731196	34731241	generic|C_TCONS_00115713_fr2_15837	1000	+	34731196	34731241	0	1	45	0	generic|C_TCONS_00115713_fr2	ATPRDPFVVATVTGR	unique	.	0	2.10E-04	.	2	793.9395142	793.936098	1	PXD001058_CombineSearchEngines_psm_threshold_generic_mappedGff_add_pos_container_add_totalnovelpep.mzid.gz	.	2
4	34731208	34731241	generic|C_TCONS_00115713_fr2_14291	1000	+	34731208	34731241	0	1	33	0	generic|C_TCONS_00115713_fr2	DPFVVATVTGR	unique	.	0	0.001129281	.	2	581.3175659	581.316764	1	PXD001058_CombineSearchEngines_psm_threshold_generic_mappedGff_add_pos_container_add_totalnovelpep.mzid.gz	.	3
4	34753341	34753362	generic|D_SRR1618548:JUNC00099183_fr2_6503	1000	+	34753341	34753362	0	1	21	0	generic|D_SRR1618548:JUNC00099183_fr2	LVQVVSK	not-unique[unknown]	.	0	0.006121082	.	2	386.7498701	386.7499965	1	PXD002291_CombineSearchEngines_psm_threshold_generic_mappedGff_add_pos_container_add_totalnovelpep.mzid.gz	.	27
4	34945786	34945831	generic|C_TCONS_00115773_fr2_10613	1000	+	34945786	34945831	0	1	45	0	generic|C_TCONS_00115773_fr2	SYSTNLAFTPPEYMR	not-unique[unknown]	.	0	2.19E-05	3-UNIMOD:21	2	928.8988037	928.8998695	1	PXD000923_CombineSearchEngines_psm_threshold_generic_mappedGff_add_pos_container_add_totalnovelpep.mzid.gz	.	12
4	35353404	35353479	generic|C_TCONS_00123742_fr2_17268	1000	-	35353404	35353479	0	1	75	0	generic|C_TCONS_00123742_fr2	ALDVNNSSPGLEPFNALSKEEYEDR	not-unique[unknown]	.	0	3.21E-05	8-UNIMOD:21	3	958.7736206	958.7658275	1	PXD000923_CombineSearchEngines_psm_threshold_generic_mappedGff_add_pos_container_add_totalnovelpep.mzid.gz	.	4
4	35353422	35353479	generic|C_TCONS_00123742_fr2_2961	1000	-	35353422	35353479	0	1	57	0	generic|C_TCONS_00123742_fr2	ALDVNNSSPGLEPFNALSK	not-unique[unknown]	.	0	1.94E-05	7-UNIMOD:21	2	1026.992676	1026.985526	1	PXD000923_CombineSearchEngines_psm_threshold_generic_mappedGff_add_pos_container_add_totalnovelpep.mzid.gz	.	4
4	35379948	35379984	generic|C_TCONS_00115876_fr2_9621	1000	+	35379948	35379984	0	1	36	0	generic|C_TCONS_00115876_fr2	SLLENSALTLGR	unique	.	0	4.71E-06	0-UNIMOD:730	2	789.4603882	789.461839	1	PXD000313_CombineSearchEngines_psm_threshold_generic_mappedGff_add_pos_container_add_totalnovelpep.mzid.gz	.	3
4	35457712	35457751	generic|C_TCONS_00115916_fr6_32423	1000	+	35457712	35457751	0	1	39	0	generic|C_TCONS_00115916_fr6	EGGLLLTTYDLVR	unique	.	0	3.02E-04	.	2	725.9022827	725.4010205	1	PXD001058_CombineSearchEngines_psm_threshold_generic_mappedGff_add_pos_container_add_totalnovelpep.mzid.gz	.	2
5	41483	41564	generic|C_TCONS_00133229_fr2_11992	1000	-	41483	41564	0	1	81	0	generic|C_TCONS_00133229_fr2	AESEGEAAENTEAQDADAGLSLPFSER	not-unique[unknown]	.	0	2.40E-05	11-UNIMOD:21	3	958.7373657	958.7364888	1	PXD000923_CombineSearchEngines_psm_threshold_generic_mappedGff_add_pos_container_add_totalnovelpep.mzid.gz	.	40
5	41810	41894	generic|C_TCONS_00133229_fr2_3945	1000	-	41810	41894	0	1	84	0	generic|C_TCONS_00133229_fr2	EEGELSPNGDVGENFGPFDGVSVDGVSK	not-unique[unknown]	.	0	2.14E-05	6-UNIMOD:21	3	973.4251709	973.0852291	1	PXD000923_CombineSearchEngines_psm_threshold_generic_mappedGff_add_pos_container_add_totalnovelpep.mzid.gz	.	20
5	861600	861639	generic|C_TCONS_00133448_fr3_33495	1000	-	861600	861639	0	1	39	0	generic|C_TCONS_00133448_fr3	VHALPLSPNSVLR	not-unique[unknown]	.	0	2.33E-04	7-UNIMOD:21	2	741.8997192	741.8950585	1	PXD000923_CombineSearchEngines_psm_threshold_generic_mappedGff_add_pos_container_add_totalnovelpep.mzid.gz	.	6
5	1442017	1442044	generic|C_TCONS_00133583_fr3_3778	1000	-	1442017	1442044	0	1	27	0	generic|C_TCONS_00133583_fr3	APSPEVVER	unique	.	0	3.65E-05	3-UNIMOD:21	2	532.2452393	532.244622	1	PXD000923_CombineSearchEngines_psm_threshold_generic_mappedGff_add_pos_container_add_totalnovelpep.mzid.gz	.	2
5	1442212	1442254	generic|C_TCONS_00133583_fr3_39494	1000	-	1442212	1442254	0	1	42	0	generic|C_TCONS_00133583_fr3	AAAAAADGEPSSPK	unique	.	0	0.002937269	12-UNIMOD:21,1-UNIMOD:37	2	683.29045	682.7901245	1	PXD000923_CombineSearchEngines_psm_threshold_generic_mappedGff_add_pos_container_add_totalnovelpep.mzid.gz	.	2
5	1503120	1503189	generic|C_TCONS_00133604_fr3_46771	1000	-	1503120	1503189	0	1	69	0	generic|C_TCONS_00133604_fr3	SGTDGACLAEMDSALCSAQSCPK	not-unique[unknown]	.	0	2.33E-05	7-UNIMOD:4,13-UNIMOD:21,16-UNIMOD:4,21-UNIMOD:4	3	832.659729	832.6564148	1	PXD000923_CombineSearchEngines_psm_threshold_generic_mappedGff_add_pos_container_add_totalnovelpep.mzid.gz	.	21
5	1553897	1553933	generic|D_SRR3090733:JUNC00089114_fr3_34292	1000	+	1553897	1553933	0	1	36	0	generic|D_SRR3090733:JUNC00089114_fr3	ALYDQFGEEGLK	not-unique[unknown]	.	0	0.007454337	.	2	685.3375854	685.335346	1	PXD000265_CombineSearchEngines_psm_threshold_generic_mappedGff_add_pos_container_add_totalnovelpep.mzid.gz	.	30
5	1706778	1706808	generic|C_TCONS_00127072_fr1_57789	1000	+	1706778	1706808	0	1	30	0	generic|C_TCONS_00127072_fr1	LVPPLLLSEK	not-unique[unknown]	.	0	0.005127576	10-UNIMOD:730,0-UNIMOD:730	3	573.68713	573.0409588	1	PXD001030_CombineSearchEngines_psm_threshold_generic_mappedGff_add_pos_container_add_totalnovelpep.mzid.gz	.	6
5	2127127	2127172	generic|D_SRR2040570:JUNC00110582_fr5_167791	1000	+	2127127	2127172	0	1	45	0	generic|D_SRR2040570:JUNC00110582_fr5	LSSNLTLTAMEVMLR	not-unique[unknown]	.	0	0.002329348	10-UNIMOD:35,13-UNIMOD:35	2	855.9473267	855.9418735	1	PXD003156_CombineSearchEngines_psm_threshold_generic_mappedGff_add_pos_container_add_totalnovelpep.mzid.gz	.	6
5	2837842	2837890	generic|D_SRR1618548:JUNC00101443_fr1_150383	1000	-	2837842	2837890	0	1	48	0	generic|D_SRR1618548:JUNC00101443_fr1	VQNELLAQYATPLLEK	not-unique[unknown]	.	0	0.006267363	0-UNIMOD:731,8-UNIMOD:7,16-UNIMOD:731	3	813.8087769	813.8033411	1	PXD000313_CombineSearchEngines_psm_threshold_generic_mappedGff_add_pos_container_add_totalnovelpep.mzid.gz	.	28
5	2838664	2838706	generic|D_SRR1944692:JUNC00036755_fr1_53480	1000	-	2838664	2838706	0	1	42	0	generic|D_SRR1944692:JUNC00036755_fr1	SLLPLEQVGLTCFR	not-unique[unknown]	.	0	5.78E-06	0-UNIMOD:730,12-UNIMOD:4	3	646.3654175	646.3659015	1	PXD000313_CombineSearchEngines_psm_threshold_generic_mappedGff_add_pos_container_add_totalnovelpep.mzid.gz	.	77
5	3204230	3204263	generic|D_SRR1944695:JUNC00075974_fr3_21218	1000	+	3204230	3204263	0	1	33	0	generic|D_SRR1944695:JUNC00075974_fr3	SLEGFYSPELR	not-unique[unknown]	.	0	4.01E-05	7-UNIMOD:21	2	689.3109131	689.307946	1	PXD000923_CombineSearchEngines_psm_threshold_generic_mappedGff_add_pos_container_add_totalnovelpep.mzid.gz	.	4
5	3465365	3465407	generic|C_TCONS_00127535_fr2_217481	1000	+	3465365	3465407	0	1	42	0	generic|C_TCONS_00127535_fr2	LSALPETLTASSPR	unique	.	0	4.65E-05	.	2	721.8953857	721.896106	1	PXD000265_CombineSearchEngines_psm_threshold_generic_mappedGff_add_pos_container_add_totalnovelpep.mzid.gz	.	2
5	3528781	3528826	generic|D_SRR3090738:JUNC00097102_fr1_43309	1000	+	3528781	3528826	0	1	45	0	generic|D_SRR3090738:JUNC00097102_fr1	FSNLELDLPAMMSQK	not-unique[unknown]	.	0	1.09E-04	11-UNIMOD:35,12-UNIMOD:35	2	878.416626	878.418231	1	PXD000265_CombineSearchEngines_psm_threshold_generic_mappedGff_add_pos_container_add_totalnovelpep.mzid.gz	.	116
5	3528910	3528970	generic|C_TCONS_00127552_fr3_532	1000	+	3528910	3528970	0	1	60	0	generic|C_TCONS_00127552_fr3	FVSPSEVSVDLLDGGSTTVK	unique	.	0	1.62E-05	.	2	1019.022949	1019.02296	1	PXD000265_CombineSearchEngines_psm_threshold_generic_mappedGff_add_pos_container_add_totalnovelpep.mzid.gz	.	10
5	3529384	3529438	generic|C_TCONS_00127552_fr3_93064	1000	+	3529384	3529438	0	1	54	0	generic|C_TCONS_00127552_fr3	VPYTSGLGLNALGVETDK	unique	.	0	2.57E-05	.	2	917.4822998	917.48327	1	PXD000265_CombineSearchEngines_psm_threshold_generic_mappedGff_add_pos_container_add_totalnovelpep.mzid.gz	.	7
5	3529384	3529447	generic|C_TCONS_00127552_fr3_200055	1000	+	3529384	3529447	0	1	63	0	generic|C_TCONS_00127552_fr3	VPYTSGLGLNALGVETDKGGR	unique	.	0	2.00E-05	.	3	702.0386353	702.0392851	1	PXD000265_CombineSearchEngines_psm_threshold_generic_mappedGff_add_pos_container_add_totalnovelpep.mzid.gz	.	3
5	3529669	3529699	generic|C_TCONS_00127552_fr3_317294	1000	+	3529669	3529699	0	1	30	0	generic|C_TCONS_00127552_fr3	ASGVAYQVGK	unique	.	0	2.15E-05	.	2	490.2659912	490.2639955	1	PXD000265_CombineSearchEngines_psm_threshold_generic_mappedGff_add_pos_container_add_totalnovelpep.mzid.gz	.	4
5	3529669	3529723	generic|C_TCONS_00127552_fr3_311071	1000	+	3529669	3529723	0	1	54	0	generic|C_TCONS_00127552_fr3	ASGVAYQVGKFPLLANSR	unique	.	0	6.33E-05	.	3	626.6798096	626.6792511	1	PXD000265_CombineSearchEngines_psm_threshold_generic_mappedGff_add_pos_container_add_totalnovelpep.mzid.gz	.	2
5	3708771	3708801	generic|C_TCONS_00134229_fr1_207531	1000	-	3708771	3708801	0	1	30	0	generic|C_TCONS_00134229_fr1	MTQEAFSNTK	not-unique[unknown]	.	0	0.007185919	.	2	578.7721558	578.768789	1	PXD000265_CombineSearchEngines_psm_threshold_generic_mappedGff_add_pos_container_add_totalnovelpep.mzid.gz	.	2
5	3709869	3709893	generic|C_TCONS_00134229_fr1_11013	1000	-	3709869	3709893	0	1	24	0	generic|C_TCONS_00134229_fr1	LLLLALER	not-unique[unknown]	.	0	0.004186294	.	2	470.8151855	470.813128	1	PXD000265_CombineSearchEngines_psm_threshold_generic_mappedGff_add_pos_container_add_totalnovelpep.mzid.gz	.	11
5	3710346	3710376	generic|C_TCONS_00134229_fr1_419998	1000	-	3710346	3710376	0	1	30	0	generic|C_TCONS_00134229_fr1	VESHFDLELR	not-unique[unknown]	.	0	1.03E-05	0-UNIMOD:730	3	516.9482422	516.9489635	1	PXD000313_CombineSearchEngines_psm_threshold_generic_mappedGff_add_pos_container_add_totalnovelpep.mzid.gz	.	2
5	4250604	4250640	generic|D_SRR3090737:JUNC00084264_fr3_67269	1000	+	4250604	4250640	0	1	36	0	generic|D_SRR3090737:JUNC00084264_fr3	ANGGAVAGGLSR	not-unique[unknown]	.	0	0.008886881	.	2	515.2749023	515.27543	1	PXD000265_CombineSearchEngines_psm_threshold_generic_mappedGff_add_pos_container_add_totalnovelpep.mzid.gz	.	14
5	5337494	5337560	generic|C_TCONS_00134594_fr3_360417	1000	-	5337494	5337560	0	1	66	0	generic|C_TCONS_00134594_fr3	LANDGSGLGAALLAAAHSQYLN	unique	.	0	2.46E-05	.	2	1064.043945	1064.045088	1	PXD000265_CombineSearchEngines_psm_threshold_generic_mappedGff_add_pos_container_add_totalnovelpep.mzid.gz	.	2
5	5337713	5337746	generic|D_SRR3090734:JUNC00096723_fr2_8578	1000	-	5337713	5337746	0	1	33	0	generic|D_SRR3090734:JUNC00096723_fr2	LAAAGLVGLLR	not-unique[unknown]	.	0	1.57E-05	.	2	527.3417969	527.3425845	1	PXD000265_CombineSearchEngines_psm_threshold_generic_mappedGff_add_pos_container_add_totalnovelpep.mzid.gz	.	22
5	5337794	5337821	generic|D_SRR3090734:JUNC00096723_fr2_256615	1000	-	5337794	5337821	0	1	27	0	generic|D_SRR3090734:JUNC00096723_fr2	LTDTSLETR	not-unique[unknown]	.	0	2.82E-05	.	2	518.2698975	518.269479	1	PXD000265_CombineSearchEngines_psm_threshold_generic_mappedGff_add_pos_container_add_totalnovelpep.mzid.gz	.	12
5	5437888	5437909	generic|D_SRR1944691:JUNC00044893_fr6_24422	1000	+	5437888	5437909	0	1	21	0	generic|D_SRR1944691:JUNC00044893_fr6	VTVKQPK	unique	.	0	0.001524041	4-UNIMOD:1	2	421.260498	421.260729	1	PXD002291_CombineSearchEngines_psm_threshold_generic_mappedGff_add_pos_container_add_totalnovelpep.mzid.gz	.	2
5	5814197	5814221	generic|C_TCONS_00128031_fr2_180238	1000	+	5814197	5814221	0	1	24	0	generic|C_TCONS_00128031_fr2	LVDSLQDR	not-unique[unknown]	.	0	4.74E-05	.	2	473.2533264	473.2536315	1	PXD000265_CombineSearchEngines_psm_threshold_generic_mappedGff_add_pos_container_add_totalnovelpep.mzid.gz	.	3
5	9184768	9184804	generic|C_TCONS_00135313_fr1_68954	1000	-	9184768	9184804	0	1	36	0	generic|C_TCONS_00135313_fr1	FVCNPVTGQLFR	unique	.	0	0.00127614	3-UNIMOD:4	2	719.3693237	719.369005	1	PXD001058_CombineSearchEngines_psm_threshold_generic_mappedGff_add_pos_container_add_totalnovelpep.mzid.gz	.	2
5	9473802	9473847	generic|C_TCONS_00128703_fr2_26741	1000	+	9473802	9473847	0	1	45	0	generic|C_TCONS_00128703_fr2	QNELEPLQQSPPLLK	not-unique[unknown]	.	0	3.12E-05	10-UNIMOD:21	2	907.4643555	907.4584175	1	PXD000923_CombineSearchEngines_psm_threshold_generic_mappedGff_add_pos_container_add_totalnovelpep.mzid.gz	.	4
5	12245229	12245250	generic|C_TCONS_00141084_fr2_107650	1000	.	12245229	12245250	0	1	21	0	generic|C_TCONS_00141084_fr2	VLLLGLK	unique	.	0	4.42E-04	0-UNIMOD:730,7-UNIMOD:730	3	455.3196716	455.3214038	1	PXD001030_CombineSearchEngines_psm_threshold_generic_mappedGff_add_pos_container_add_totalnovelpep.mzid.gz	.	2
5	13065321	13065348	generic|C_TCONS_00135888_fr1_6356	1000	-	13065321	13065348	0	1	27	0	generic|C_TCONS_00135888_fr1	LDPTLLDLK	not-unique[unknown]	.	0	2.27E-05	0-UNIMOD:730,9-UNIMOD:730	3	546.008667	546.0095541	1	PXD000313_CombineSearchEngines_psm_threshold_generic_mappedGff_add_pos_container_add_totalnovelpep.mzid.gz	.	24
5	13065384	13065423	generic|C_TCONS_00135888_fr1_81127	1000	-	13065384	13065423	0	1	39	0	generic|C_TCONS_00135888_fr1	GNVLEPQGLLELK	not-unique[unknown]	.	0	2.71E-05	.	2	705.4020386	705.403567	1	PXD000265_CombineSearchEngines_psm_threshold_generic_mappedGff_add_pos_container_add_totalnovelpep.mzid.gz	.	48
5	13065468	13065498	generic|C_TCONS_00135888_fr1_386200	1000	-	13065468	13065498	0	1	30	0	generic|C_TCONS_00135888_fr1	GGAWVVVDSK	not-unique[unknown]	.	0	1.09E-04	.	2	509.2746277	509.2718245	1	PXD000265_CombineSearchEngines_psm_threshold_generic_mappedGff_add_pos_container_add_totalnovelpep.mzid.gz	.	16
5	13065549	13065603	generic|C_TCONS_00135888_fr1_39687	1000	-	13065549	13065603	0	1	54	0	generic|C_TCONS_00135888_fr1	DLFEGLLQAGSTLVENLR	not-unique[unknown]	.	0	1.95E-05	8-UNIMOD:7	2	989.0231323	988.520388	1	PXD001058_CombineSearchEngines_psm_threshold_generic_mappedGff_add_pos_container_add_totalnovelpep.mzid.gz	.	16
5	13065624	13065660	generic|C_TCONS_00135888_fr1_17657	1000	-	13065624	13065660	0	1	36	0	generic|C_TCONS_00135888_fr1	EGLPLFLLANWR	not-unique[unknown]	.	0	1.47E-05	0-UNIMOD:730	3	578.3398438	578.3399035	1	PXD000313_CombineSearchEngines_psm_threshold_generic_mappedGff_add_pos_container_add_totalnovelpep.mzid.gz	.	16
5	13065660	13065690	generic|C_TCONS_00135888_fr1_123960	1000	-	13065660	13065690	0	1	30	0	generic|C_TCONS_00135888_fr1	TAQALLDFNR	not-unique[unknown]	.	0	5.78E-05	.	2	574.8092041	574.806563	1	PXD000265_CombineSearchEngines_psm_threshold_generic_mappedGff_add_pos_container_add_totalnovelpep.mzid.gz	.	56
5	13066188	13066233	generic|C_TCONS_00135888_fr1_421589	1000	-	13066188	13066233	0	1	45	0	generic|C_TCONS_00135888_fr1	LDQPLLLTGYSALNK	not-unique[unknown]	.	0	4.93E-05	.	2	823.4675903	823.461609	1	PXD000265_CombineSearchEngines_psm_threshold_generic_mappedGff_add_pos_container_add_totalnovelpep.mzid.gz	.	56
5	13066257	13066287	generic|C_TCONS_00135888_fr1_220421	1000	-	13066257	13066287	0	1	30	0	generic|C_TCONS_00135888_fr1	TVGLGAYLAR	not-unique[unknown]	.	0	0.001187605	.	2	510.7953796	510.795463	1	PXD000265_CombineSearchEngines_psm_threshold_generic_mappedGff_add_pos_container_add_totalnovelpep.mzid.gz	.	48
5	13066287	13066320	generic|C_TCONS_00135888_fr1_47325	1000	-	13066287	13066320	0	1	33	0	generic|C_TCONS_00135888_fr1	ETFTLTFVTGR	not-unique[unknown]	.	0	4.94E-06	0-UNIMOD:730	2	788.4362793	788.437834	1	PXD000313_CombineSearchEngines_psm_threshold_generic_mappedGff_add_pos_container_add_totalnovelpep.mzid.gz	.	24
5	13066287	13066329	generic|C_TCONS_00135888_fr1_107765	1000	-	13066287	13066329	0	1	42	0	generic|C_TCONS_00135888_fr1	AYKETFTLTFVTGR	not-unique[unknown]	.	0	0.002503962	.	3	545.2937012	545.2909938	1	PXD000265_CombineSearchEngines_psm_threshold_generic_mappedGff_add_pos_container_add_totalnovelpep.mzid.gz	.	16
5	13066446	13066473	generic|C_TCONS_00135888_fr1_4544	1000	-	13066446	13066473	0	1	27	0	generic|C_TCONS_00135888_fr1	LGTSVLAHK	not-unique[unknown]	.	0	1.86E-05	0-UNIMOD:730,9-UNIMOD:730	3	511.9898987	511.9906055	1	PXD000313_CombineSearchEngines_psm_threshold_generic_mappedGff_add_pos_container_add_totalnovelpep.mzid.gz	.	16
5	13066515	13066548	generic|C_TCONS_00135888_fr1_358015	1000	-	13066515	13066548	0	1	33	0	generic|C_TCONS_00135888_fr1	VGWSDDGSPER	not-unique[unknown]	.	0	8.94E-04	.	2	602.7694092	602.7650915	1	PXD000265_CombineSearchEngines_psm_threshold_generic_mappedGff_add_pos_container_add_totalnovelpep.mzid.gz	.	32
5	13066584	13066626	generic|C_TCONS_00135888_fr1_22985	1000	-	13066584	13066626	0	1	42	0	generic|C_TCONS_00135888_fr1	KLPLLYLAANSGAR	not-unique[unknown]	.	0	3.46E-04	0-UNIMOD:730,1-UNIMOD:730,10-UNIMOD:7	3	699.4257813	699.4277685	1	PXD000313_CombineSearchEngines_psm_threshold_generic_mappedGff_add_pos_container_add_totalnovelpep.mzid.gz	.	40
5	13066626	13066671	generic|C_TCONS_00135888_fr1_168829	1000	-	13066626	13066671	0	1	45	0	generic|C_TCONS_00135888_fr1	EDAFFEAVTNLACEK	not-unique[unknown]	.	0	1.53E-04	0-UNIMOD:730,13-UNIMOD:4,15-UNIMOD:730	3	784.7346191	784.7382341	1	PXD000313_CombineSearchEngines_psm_threshold_generic_mappedGff_add_pos_container_add_totalnovelpep.mzid.gz	.	16
5	13066692	13066728	generic|C_TCONS_00135888_fr1_29443	1000	-	13066692	13066728	0	1	36	0	generic|C_TCONS_00135888_fr1	ELLVVANDLTFR	not-unique[unknown]	.	0	1.64E-05	.	2	695.3898315	695.3904595	1	PXD000265_CombineSearchEngines_psm_threshold_generic_mappedGff_add_pos_container_add_totalnovelpep.mzid.gz	.	88
5	13066842	13066869	generic|D_SRR3090733:JUNC00092183_fr2_15719	1000	-	13066842	13066869	0	1	27	0	generic|D_SRR3090733:JUNC00092183_fr2	ATELVFADK	not-unique[unknown]	.	0	1.87E-04	0-UNIMOD:730,9-UNIMOD:730	3	534.6509399	534.6501375	1	PXD000313_CombineSearchEngines_psm_threshold_generic_mappedGff_add_pos_container_add_totalnovelpep.mzid.gz	.	96
5	13067959	13067992	generic|D_SRR3090737:JUNC00085809_fr1_13491	1000	-	13067959	13067992	0	1	33	0	generic|D_SRR3090737:JUNC00085809_fr1	GYNEMKYTPSR	not-unique[unknown]	.	0	2.84E-05	6-UNIMOD:1	2	694.3203735	694.3191685	1	PXD002739_CombineSearchEngines_psm_threshold_generic_mappedGff_add_pos_container_add_totalnovelpep.mzid.gz	.	126
5	13068136	13068166	generic|D_SRR3090737:JUNC00085809_fr1_318090	1000	-	13068136	13068166	0	1	30	0	generic|D_SRR3090737:JUNC00085809_fr1	LSYEEEPLLR	not-unique[unknown]	.	0	8.40E-06	.	2	624.8289185	624.827156	1	PXD003156_CombineSearchEngines_psm_threshold_generic_mappedGff_add_pos_container_add_totalnovelpep.mzid.gz	.	133
5	13068217	13068241	generic|D_SRR3090733:JUNC00092187_fr3_267717	1000	-	13068217	13068241	0	1	24	0	generic|D_SRR3090733:JUNC00092187_fr3	TLSFLVQR	not-unique[unknown]	.	0	8.67E-05	.	2	482.2866516	482.284735	1	PXD000265_CombineSearchEngines_psm_threshold_generic_mappedGff_add_pos_container_add_totalnovelpep.mzid.gz	.	60
5	13068241	13068277	generic|D_SRR3090733:JUNC00092187_fr3_73183	1000	-	13068241	13068277	0	1	36	0	generic|D_SRR3090733:JUNC00092187_fr3	DNVTDLHASGVK	not-unique[unknown]	.	0	1.64E-05	.	2	628.3157959	628.3174915	1	PXD000265_CombineSearchEngines_psm_threshold_generic_mappedGff_add_pos_container_add_totalnovelpep.mzid.gz	.	60
5	13068512	13068542	generic|C_TCONS_00135888_fr1_162548	1000	-	13068512	13068542	0	1	30	0	generic|C_TCONS_00135888_fr1	SLESLSMALR	not-unique[unknown]	.	0	4.70E-05	.	2	553.7995605	553.7973485	1	PXD000265_CombineSearchEngines_psm_threshold_generic_mappedGff_add_pos_container_add_totalnovelpep.mzid.gz	.	48
5	13068923	13068947	generic|D_SRR3090734:JUNC00098181_fr3_73666	1000	-	13068923	13068947	0	1	24	0	generic|D_SRR3090734:JUNC00098181_fr3	VLETYLAR	not-unique[unknown]	.	0	2.28E-04	.	2	482.7789612	482.7767385	1	PXD000265_CombineSearchEngines_psm_threshold_generic_mappedGff_add_pos_container_add_totalnovelpep.mzid.gz	.	216
5	13069076	13069115	generic|D_SRR3090739:JUNC00096663_fr3_15350	1000	-	13069076	13069115	0	1	39	0	generic|D_SRR3090739:JUNC00096663_fr3	SLSELEMFTEESK	not-unique[unknown]	.	0	5.40E-06	0-UNIMOD:730,7-UNIMOD:35,13-UNIMOD:730	3	718.7067261	718.7080515	1	PXD000313_CombineSearchEngines_psm_threshold_generic_mappedGff_add_pos_container_add_totalnovelpep.mzid.gz	.	78
5	13069145	13069172	generic|D_SRR3090739:JUNC00096663_fr3_140054	1000	-	13069145	13069172	0	1	27	0	generic|D_SRR3090739:JUNC00096663_fr3	ASELLEQTK	not-unique[unknown]	.	0	0.004599696	.	2	509.7755127	509.774397	1	PXD000265_CombineSearchEngines_psm_threshold_generic_mappedGff_add_pos_container_add_totalnovelpep.mzid.gz	.	114
5	13069908	13069938	generic|D_SRR2040570:JUNC00114118_fr1_72324	1000	-	13069908	13069938	0	1	30	0	generic|D_SRR2040570:JUNC00114118_fr1	LVEPLMSLLK	not-unique[unknown]	.	0	0.002494559	0-UNIMOD:731,10-UNIMOD:731	3	584.3690186	584.3702058	1	PXD000313_CombineSearchEngines_psm_threshold_generic_mappedGff_add_pos_container_add_totalnovelpep.mzid.gz	.	36
5	13070993	13071023	generic|D_SRR1618548:JUNC00104056_fr1_39419	1000	-	13070993	13071023	0	1	30	0	generic|D_SRR1618548:JUNC00104056_fr1	LDLDDPSAVK	not-unique[unknown]	.	0	0.001768671	0-UNIMOD:731,10-UNIMOD:731	2	840.9831276	840.985039	1	PXD000313_CombineSearchEngines_psm_threshold_generic_mappedGff_add_pos_container_add_totalnovelpep.mzid.gz	.	72
5	13071947	13072001	generic|D_SRR1618548:JUNC00104060_fr1_94082	1000	-	13071947	13072001	0	1	54	0	generic|D_SRR1618548:JUNC00104060_fr1	TVTANTATVSDYVGYLTK	not-unique[unknown]	.	0	1.76E-05	.	2	952.486084	952.486006	1	PXD000265_CombineSearchEngines_psm_threshold_generic_mappedGff_add_pos_container_add_totalnovelpep.mzid.gz	.	22
5	13072394	13072430	generic|D_SRR3090733:JUNC00092202_fr2_417134	1000	-	13072394	13072430	0	1	36	0	generic|D_SRR3090733:JUNC00092202_fr2	SAALTTMALALK	not-unique[unknown]	.	0	3.16E-05	.	2	595.8494873	595.8443	1	PXD000265_CombineSearchEngines_psm_threshold_generic_mappedGff_add_pos_container_add_totalnovelpep.mzid.gz	.	54
5	13072846	13072894	generic|D_SRR3090734:JUNC00098197_fr3_3608	1000	-	13072846	13072894	0	1	48	0	generic|D_SRR3090734:JUNC00098197_fr3	LTSEDPDDGFKPTGGK	not-unique[unknown]	.	0	5.46E-06	0-UNIMOD:730,11-UNIMOD:730,16-UNIMOD:730	4	645.1036377	644.8547207	1	PXD000313_CombineSearchEngines_psm_threshold_generic_mappedGff_add_pos_container_add_totalnovelpep.mzid.gz	.	78
5	13072924	13072972	generic|D_SRR3090734:JUNC00098198_fr1_41552	1000	-	13072924	13072972	0	1	48	0	generic|D_SRR3090734:JUNC00098198_fr1	TAALATPFNFDEVDSK	not-unique[unknown]	.	0	4.63E-06	0-UNIMOD:730,16-UNIMOD:730	3	778.7492065	778.7527605	1	PXD000313_CombineSearchEngines_psm_threshold_generic_mappedGff_add_pos_container_add_totalnovelpep.mzid.gz	.	49
5	13073572	13073608	generic|D_SRR3090735:JUNC00096660_fr1_37726	1000	-	13073572	13073608	0	1	36	0	generic|D_SRR3090735:JUNC00096660_fr1	LLEEGPVTVAPR	not-unique[unknown]	.	0	4.83E-05	.	2	640.8627319	640.864078	1	PXD000265_CombineSearchEngines_psm_threshold_generic_mappedGff_add_pos_container_add_totalnovelpep.mzid.gz	.	270
5	13074067	13074112	generic|D_SRR3090733:JUNC00092209_fr1_104591	1000	-	13074067	13074112	0	1	45	0	generic|D_SRR3090733:JUNC00092209_fr1	QVQGEVPGSPLFLMR	not-unique[unknown]	.	0	3.64E-05	14-UNIMOD:35	2	837.4376831	837.437616	1	PXD000265_CombineSearchEngines_psm_threshold_generic_mappedGff_add_pos_container_add_totalnovelpep.mzid.gz	.	54
5	13074910	13074952	generic|C_TCONS_00135894_fr1_431575	1000	-	13074910	13074952	0	1	42	0	generic|C_TCONS_00135894_fr1	ALQLLAMATPEDLR	not-unique[unknown]	.	0	0.001423765	.	2	771.4281006	771.4214345	1	PXD000265_CombineSearchEngines_psm_threshold_generic_mappedGff_add_pos_container_add_totalnovelpep.mzid.gz	.	100
5	13622051	13622144	generic|C_TCONS_00129260_fr1_21152	1000	+	13622051	13622144	0	1	93	0	generic|C_TCONS_00129260_fr1	VVGLDLGTTNSAVAAMEGGKPTLVTNAEGAR	unique	.	0	4.43E-05	0-UNIMOD:730,10-UNIMOD:7,20-UNIMOD:730	5	722.5962524	722.5940943	1	PXD001030_CombineSearchEngines_psm_threshold_generic_mappedGff_add_pos_container_add_totalnovelpep.mzid.gz	.	9
5	13622144	13622186	generic|C_TCONS_00129260_fr1_30208	1000	+	13622144	13622186	0	1	42	0	generic|C_TCONS_00129260_fr1	TTPSVVAYTKSGDR	unique	.	0	4.15E-05	10-UNIMOD:1	2	762.3891602	762.3886415	1	PXD002291_CombineSearchEngines_psm_threshold_generic_mappedGff_add_pos_container_add_totalnovelpep.mzid.gz	.	5
5	13622267	13622297	generic|C_TCONS_00129260_fr1_215889	1000	+	13622267	13622297	0	1	30	0	generic|C_TCONS_00129260_fr1	KMNEVDEESK	unique	.	0	8.79E-06	0-UNIMOD:730,1-UNIMOD:730,10-UNIMOD:730	3	707.7225342	707.7256588	1	PXD000313_CombineSearchEngines_psm_threshold_generic_mappedGff_add_pos_container_add_totalnovelpep.mzid.gz	.	2
5	13623198	13623222	generic|D_SRR3090733:JUNC00092361_fr3_97408	1000	+	13623198	13623222	0	1	24	0	generic|D_SRR3090733:JUNC00092361_fr3	FLNDKVTK	not-unique[unknown]	.	0	4.43E-04	.	2	482.7799377	482.7767425	1	PXD000265_CombineSearchEngines_psm_threshold_generic_mappedGff_add_pos_container_add_totalnovelpep.mzid.gz	.	36
5	14164175	14164199	generic|D_SRR3090734:JUNC00098548_fr1_262852	1000	+	14164175	14164199	0	1	24	0	generic|D_SRR3090734:JUNC00098548_fr1	HFSVNAYR	not-unique[unknown]	.	0	5.40E-05	.	2	497.2476501	497.248679	1	PXD000265_CombineSearchEngines_psm_threshold_generic_mappedGff_add_pos_container_add_totalnovelpep.mzid.gz	.	4
5	14165108	14165165	generic|C_TCONS_00129352_fr1_181535	1000	+	14165108	14165165	0	1	57	0	generic|C_TCONS_00129352_fr1	GTNECGLEEDVVAGMPSTK	unique	.	0	7.74E-06	0-UNIMOD:730,5-UNIMOD:4,15-UNIMOD:35,19-UNIMOD:730	3	873.7661743	873.4347745	1	PXD000313_CombineSearchEngines_psm_threshold_generic_mappedGff_add_pos_container_add_totalnovelpep.mzid.gz	.	2
5	14897677	14897704	generic|D_SRR1618548:JUNC00104596_fr2_54819	1000	+	14897677	14897704	0	1	27	0	generic|D_SRR1618548:JUNC00104596_fr2	QTWPELLGK	not-unique[unknown]	.	0	8.31E-05	0-UNIMOD:730,9-UNIMOD:730	3	560.6685791	560.6695321	1	PXD001030_CombineSearchEngines_psm_threshold_generic_mappedGff_add_pos_container_add_totalnovelpep.mzid.gz	.	8
5	16485411	16485480	generic|D_SRR1944693:JUNC00073217_fr3_12233	1000	-	16485411	16485480	0	1	69	0	generic|D_SRR1944693:JUNC00073217_fr3	EVLNDPCTPKPDPNPFTYVPEPK	not-unique[unknown]	.	0	5.95E-05	0-UNIMOD:1,7-UNIMOD:4,8-UNIMOD:21	3	926.0961914	926.0907078	1	PXD000923_CombineSearchEngines_psm_threshold_generic_mappedGff_add_pos_container_add_totalnovelpep.mzid.gz	.	78
5	16486066	16486132	generic|D_SRR3090734:JUNC00099123_fr3_7640	1000	-	16486066	16486132	0	1	66	0	generic|D_SRR3090734:JUNC00099123_fr3	SHSLSNDLHGVQPDPVAADLLR	not-unique[unknown]	.	0	4.49E-05	3-UNIMOD:21	3	807.7297363	807.7234608	1	PXD000923_CombineSearchEngines_psm_threshold_generic_mappedGff_add_pos_container_add_totalnovelpep.mzid.gz	.	28
5	16486132	16486183	generic|D_SRR3090739:JUNC00097550_fr3_232788	1000	-	16486132	16486183	0	1	51	0	generic|D_SRR3090739:JUNC00097550_fr3	VLENGAAAPLAAASLLR	not-unique[unknown]	.	0	0.002169107	0-UNIMOD:730,4-UNIMOD:7	3	648.3809814	648.0473371	1	PXD000313_CombineSearchEngines_psm_threshold_generic_mappedGff_add_pos_container_add_totalnovelpep.mzid.gz	.	54
5	16488444	16488480	generic|C_TCONS_00136620_fr1_4935	1000	-	16488444	16488480	0	1	36	0	generic|C_TCONS_00136620_fr1	SVAAQLGDGLSR	not-unique[unknown]	.	0	8.05E-05	0-UNIMOD:730	2	739.4143066	739.417432	1	PXD000313_CombineSearchEngines_psm_threshold_generic_mappedGff_add_pos_container_add_totalnovelpep.mzid.gz	.	6
5	17008974	17008998	generic|D_SRR2040570:JUNC00115374_fr2_72612	1000	-	17008974	17008998	0	1	24	0	generic|D_SRR2040570:JUNC00115374_fr2	AALADYFR	not-unique[unknown]	.	0	0.001324063	.	2	463.7405396	463.740156	1	PXD000265_CombineSearchEngines_psm_threshold_generic_mappedGff_add_pos_container_add_totalnovelpep.mzid.gz	.	24
5	19062628	19062682	generic|D_SRR3090737:JUNC00087355_fr3_320312	1000	-	19062628	19062682	0	1	54	0	generic|D_SRR3090737:JUNC00087355_fr3	VLLSAGADPTAQDDPHCR	not-unique[unknown]	.	0	7.29E-06	0-UNIMOD:730,17-UNIMOD:4	3	743.0390015	743.0408055	1	PXD000313_CombineSearchEngines_psm_threshold_generic_mappedGff_add_pos_container_add_totalnovelpep.mzid.gz	.	42
5	19063985	19064024	generic|D_SRR1618548:JUNC00105922_fr3_65356	1000	-	19063985	19064024	0	1	39	0	generic|D_SRR1618548:JUNC00105922_fr3	NLLAEAASDGNGR	not-unique[unknown]	.	0	7.13E-05	0-UNIMOD:731,11-UNIMOD:7	2	796.9115787	796.9127105	1	PXD000313_CombineSearchEngines_psm_threshold_generic_mappedGff_add_pos_container_add_totalnovelpep.mzid.gz	.	95
5	19620428	19620452	generic|D_SRR3090738:JUNC00101275_fr1_101984	1000	-	19620428	19620452	0	1	24	0	generic|D_SRR3090738:JUNC00101275_fr1	TLLFSTER	not-unique[unknown]	.	0	6.11E-04	.	2	483.7661133	483.766375	1	PXD000265_CombineSearchEngines_psm_threshold_generic_mappedGff_add_pos_container_add_totalnovelpep.mzid.gz	.	24
5	19620936	19620960	generic|D_SRR3090737:JUNC00087618_fr1_18804	1000	-	19620936	19620960	0	1	24	0	generic|D_SRR3090737:JUNC00087618_fr1	LLQHTPDK	not-unique[unknown]	.	0	1.59E-04	.	2	476.2650757	476.2665425	1	PXD000265_CombineSearchEngines_psm_threshold_generic_mappedGff_add_pos_container_add_totalnovelpep.mzid.gz	.	39
5	19620993	19621023	generic|D_SRR3090737:JUNC00087618_fr1_153472	1000	-	19620993	19621023	0	1	30	0	generic|D_SRR3090737:JUNC00087618_fr1	GPEETLSVKR	not-unique[unknown]	.	0	5.57E-04	.	2	558.3062134	558.3063955	1	PXD000265_CombineSearchEngines_psm_threshold_generic_mappedGff_add_pos_container_add_totalnovelpep.mzid.gz	.	20
5	19621865	19621913	generic|D_SRR3090737:JUNC00087620_fr2_72439	1000	-	19621865	19621913	0	1	48	0	generic|D_SRR3090737:JUNC00087620_fr2	LPGTELLPGDLVSLGR	not-unique[unknown]	.	0	1.20E-04	.	2	818.9684448	818.967063	1	PXD000265_CombineSearchEngines_psm_threshold_generic_mappedGff_add_pos_container_add_totalnovelpep.mzid.gz	.	66
5	19622021	19622051	generic|D_SRR3090737:JUNC00087620_fr2_28913	1000	-	19622021	19622051	0	1	30	0	generic|D_SRR3090737:JUNC00087620_fr2	VDNQLVATYR	not-unique[unknown]	.	0	3.91E-06	0-UNIMOD:730	2	741.913208	741.914521	1	PXD000313_CombineSearchEngines_psm_threshold_generic_mappedGff_add_pos_container_add_totalnovelpep.mzid.gz	.	22
5	20972845	20972881	generic|C_TCONS_00141829_fr4_51286	1000	.	20972845	20972881	0	1	36	0	generic|C_TCONS_00141829_fr4	AVAMSATDGLMR	unique	.	0	6.03E-05	4-UNIMOD:35,11-UNIMOD:35	2	627.7919312	627.7944815	1	PXD000265_CombineSearchEngines_psm_threshold_generic_mappedGff_add_pos_container_add_totalnovelpep.mzid.gz	.	10
5	20972956	20972989	generic|C_TCONS_00141829_fr4_10535	1000	.	20972956	20972989	0	1	33	0	generic|C_TCONS_00141829_fr4	LPYLYNALVVK	unique	.	0	3.61E-05	.	2	646.8852539	646.884273	1	PXD002291_CombineSearchEngines_psm_threshold_generic_mappedGff_add_pos_container_add_totalnovelpep.mzid.gz	.	23
5	21062426	21062447	generic|C_TCONS_00141833_fr3_25414	1000	.	21062426	21062447	0	1	21	0	generic|C_TCONS_00141833_fr3	AFQLNFR	unique	.	0	0.001813741	0-UNIMOD:730,5-UNIMOD:7	2	600.8265381	600.837558	1	PXD001030_CombineSearchEngines_psm_threshold_generic_mappedGff_add_pos_container_add_totalnovelpep.mzid.gz	.	10
5	21494683	21494728	generic|D_SRR2040570:JUNC00117303_fr3_122957	1000	-	21494683	21494728	0	1	45	0	generic|D_SRR2040570:JUNC00117303_fr3	TLLYGGLFLYPADQK	not-unique[unknown]	.	0	3.08E-05	.	2	849.9604492	849.9586985	1	PXD000265_CombineSearchEngines_psm_threshold_generic_mappedGff_add_pos_container_add_totalnovelpep.mzid.gz	.	84
5	21496552	21496576	generic|C_TCONS_00137807_fr1_3089	1000	-	21496552	21496576	0	1	24	0	generic|C_TCONS_00137807_fr1	HVLNEQGR	not-unique[unknown]	.	0	3.27E-04	.	2	476.750946	476.7515905	1	PXD000265_CombineSearchEngines_psm_threshold_generic_mappedGff_add_pos_container_add_totalnovelpep.mzid.gz	.	6
5	21948509	21948587	generic|D_SRR3090735:JUNC00099585_fr2_3264	1000	-	21948509	21948587	0	1	78	0	generic|D_SRR3090735:JUNC00099585_fr2	ESSSSLSLGGDSMSPPQSSHVLSNDR	not-unique[unknown]	.	0	0.00183983	12-UNIMOD:21	3	914.397583	914.3955198	1	PXD000923_CombineSearchEngines_psm_threshold_generic_mappedGff_add_pos_container_add_totalnovelpep.mzid.gz	.	80
5	21949113	21949182	generic|C_TCONS_00137917_fr1_7059	1000	-	21949113	21949182	0	1	69	0	generic|C_TCONS_00137917_fr1	GPTHLESFSAKTYTGTSQGLPVK	not-unique[unknown]	.	0	4.37E-05	11-UNIMOD:1	3	816.75177	816.7516928	1	PXD002291_CombineSearchEngines_psm_threshold_generic_mappedGff_add_pos_container_add_totalnovelpep.mzid.gz	.	48
5	22764510	22764564	generic|C_TCONS_00131182_fr2_92594	1000	+	22764510	22764564	0	1	54	0	generic|C_TCONS_00131182_fr2	LVDADAAAAPAAGDAEGR	not-unique[unknown]	.	0	1.59E-05	.	2	820.8945923	820.8973665	1	PXD000265_CombineSearchEngines_psm_threshold_generic_mappedGff_add_pos_container_add_totalnovelpep.mzid.gz	.	12
5	22766090	22766123	generic|C_TCONS_00131182_fr2_170230	1000	+	22766090	22766123	0	1	33	0	generic|C_TCONS_00131182_fr2	SLDSFEDPETK	not-unique[unknown]	.	0	1.20E-05	0-UNIMOD:730,11-UNIMOD:730	3	625.993103	625.9980421	1	PXD000313_CombineSearchEngines_psm_threshold_generic_mappedGff_add_pos_container_add_totalnovelpep.mzid.gz	.	16
5	22766177	22766216	generic|C_TCONS_00131182_fr2_434525	1000	+	22766177	22766216	0	1	39	0	generic|C_TCONS_00131182_fr2	AASQLTGSSSLVK	not-unique[unknown]	.	0	1.30E-04	.	2	624.8426514	624.843342	1	PXD000265_CombineSearchEngines_psm_threshold_generic_mappedGff_add_pos_container_add_totalnovelpep.mzid.gz	.	6
5	22766243	22766318	generic|C_TCONS_00131182_fr2_15	1000	+	22766243	22766318	0	1	75	0	generic|C_TCONS_00131182_fr2	NLAETENGDFDVSSDDALNELSVEK	not-unique[unknown]	.	0	0.00297154	14-UNIMOD:21	3	931.73535	931.0658338	1	PXD000923_CombineSearchEngines_psm_threshold_generic_mappedGff_add_pos_container_add_totalnovelpep.mzid.gz	.	10
5	22766828	22766864	generic|C_TCONS_00131182_fr2_191839	1000	+	22766828	22766864	0	1	36	0	generic|C_TCONS_00131182_fr2	SSALPSETDLVK	not-unique[unknown]	.	0	0.006407738	.	2	623.8297119	623.8299	1	PXD000265_CombineSearchEngines_psm_threshold_generic_mappedGff_add_pos_container_add_totalnovelpep.mzid.gz	.	10
5	24303626	24303665	generic|D_SRR1944693:JUNC00075554_fr2_363593	1000	+	24303626	24303665	0	1	39	0	generic|D_SRR1944693:JUNC00075554_fr2	FNNEHVNKDLDQK	unique	.	0	0.003579632	.	2	800.8942871	800.889343	1	PXD000265_CombineSearchEngines_psm_threshold_generic_mappedGff_add_pos_container_add_totalnovelpep.mzid.gz	.	2
5	24304182	24304215	generic|C_TCONS_00131543_fr1_320726	1000	+	24304182	24304215	0	1	33	0	generic|C_TCONS_00131543_fr1	SEKEVEDVDAK	not-unique[unknown]	.	0	3.63E-04	.	2	624.7988281	624.8013395	1	PXD000265_CombineSearchEngines_psm_threshold_generic_mappedGff_add_pos_container_add_totalnovelpep.mzid.gz	.	4
5	24305128	24305155	generic|C_TCONS_00131543_fr1_243958	1000	+	24305128	24305155	0	1	27	0	generic|C_TCONS_00131543_fr1	SAQLWDEQR	not-unique[unknown]	.	0	9.58E-06	0-UNIMOD:730	2	718.8740845	718.8754	1	PXD000313_CombineSearchEngines_psm_threshold_generic_mappedGff_add_pos_container_add_totalnovelpep.mzid.gz	.	6
5	24306926	24306980	generic|C_TCONS_00131543_fr1_47770	1000	+	24306926	24306980	0	1	54	0	generic|C_TCONS_00131543_fr1	SGGAAASAQLLDLLEDTR	not-unique[unknown]	.	0	0.001060148	.	2	894.4698486	894.4603305	1	PXD001058_CombineSearchEngines_psm_threshold_generic_mappedGff_add_pos_container_add_totalnovelpep.mzid.gz	.	6
5	24419118	24419151	generic|D_SRR1618548:JUNC00108453_fr1_10761	1000	+	24419118	24419151	0	1	33	0	generic|D_SRR1618548:JUNC00108453_fr1	AVEGSDFLLTR	not-unique[unknown]	.	0	0.00282184	.	2	604.3252563	604.319503	1	PXD000265_CombineSearchEngines_psm_threshold_generic_mappedGff_add_pos_container_add_totalnovelpep.mzid.gz	.	10
5	24544078	24544138	generic|C_TCONS_00138658_fr1_4423	1000	-	24544078	24544138	0	1	60	0	generic|C_TCONS_00138658_fr1	AAAAAAPLPVAPPPDTPPLR	unique	.	0	1.89E-05	16-UNIMOD:21	2	987.0216675	987.016435	1	PXD000923_CombineSearchEngines_psm_threshold_generic_mappedGff_add_pos_container_add_totalnovelpep.mzid.gz	.	4
5	25004489	25004531	generic|C_TCONS_00131731_fr1_11056	1000	+	25004489	25004531	0	1	42	0	generic|C_TCONS_00131731_fr1	EEELSGDELEEFLK	unique	.	0	1.69E-05	5-UNIMOD:21	2	873.8778687	873.8715055	1	PXD000923_CombineSearchEngines_psm_threshold_generic_mappedGff_add_pos_container_add_totalnovelpep.mzid.gz	.	3
5	25004489	25004537	generic|C_TCONS_00131731_fr1_15905	1000	+	25004489	25004537	0	1	48	0	generic|C_TCONS_00131731_fr1	EEELSGDELEEFLKDR	unique	.	0	2.97E-05	5-UNIMOD:21	2	1009.443237	1009.435532	1	PXD000923_CombineSearchEngines_psm_threshold_generic_mappedGff_add_pos_container_add_totalnovelpep.mzid.gz	.	3
5	25005309	25005357	generic|D_SRR3090736:JUNC00099411_fr3_7854	1000	+	25005309	25005357	0	1	48	0	generic|D_SRR3090736:JUNC00099411_fr3	LNSVPVAEVPSLLSSR	not-unique[unknown]	.	0	8.21E-06	0-UNIMOD:730	3	658.0505981	658.0508578	1	PXD000313_CombineSearchEngines_psm_threshold_generic_mappedGff_add_pos_container_add_totalnovelpep.mzid.gz	.	18
5	25483582	25483606	generic|D_SRR3090733:JUNC00096564_fr1_57476	1000	-	25483582	25483606	0	1	24	0	generic|D_SRR3090733:JUNC00096564_fr1	FFDPEFFR	not-unique[unknown]	.	0	0.005566192	.	2	552.763855	552.7610925	1	PXD000265_CombineSearchEngines_psm_threshold_generic_mappedGff_add_pos_container_add_totalnovelpep.mzid.gz	.	90
5	25483944	25483989	generic|D_SRR3090735:JUNC00101191_fr3_138409	1000	-	25483944	25483989	0	1	45	0	generic|D_SRR3090735:JUNC00101191_fr3	DLYPQTEPYDFGFLK	not-unique[unknown]	.	0	2.22E-04	.	2	916.9387207	916.9407025	1	PXD000265_CombineSearchEngines_psm_threshold_generic_mappedGff_add_pos_container_add_totalnovelpep.mzid.gz	.	35
5	26421046	26421091	generic|D_SRR3090735:JUNC00101625_fr3_131324	1000	-	26421046	26421091	0	1	45	0	generic|D_SRR3090735:JUNC00101625_fr3	FVASEGEDFHLAEGR	not-unique[unknown]	.	0	6.39E-06	0-UNIMOD:730	3	656.6615601	656.6636631	1	PXD000313_CombineSearchEngines_psm_threshold_generic_mappedGff_add_pos_container_add_totalnovelpep.mzid.gz	.	28
5	26464480	26464519	generic|D_SRR3090737:JUNC00090223_fr2_25997	1000	+	26464480	26464519	0	1	39	0	generic|D_SRR3090737:JUNC00090223_fr2	KAAAAAAAPAAGK	not-unique[unknown]	.	0	1.80E-05	.	2	534.8092651	534.811649	1	PXD000265_CombineSearchEngines_psm_threshold_generic_mappedGff_add_pos_container_add_totalnovelpep.mzid.gz	.	24
5	26464950	26465013	generic|C_TCONS_00132134_fr2_72445	1000	+	26464950	26465013	0	1	63	0	generic|C_TCONS_00132134_fr2	DFGGEEMNGFQGGYGGGGGSR	not-unique[unknown]	.	0	5.14E-06	0-UNIMOD:730,7-UNIMOD:35	3	786.3360596	786.0115718	1	PXD000313_CombineSearchEngines_psm_threshold_generic_mappedGff_add_pos_container_add_totalnovelpep.mzid.gz	.	30
5	26499376	26499403	generic|C_TCONS_00132155_fr3_6561	1000	+	26499376	26499403	0	1	27	0	generic|C_TCONS_00132155_fr3	GFTFTGYHV	not-unique[unknown]	.	0	5.38E-05	.	2	514.7455444	514.745439	1	PXD000265_CombineSearchEngines_psm_threshold_generic_mappedGff_add_pos_container_add_totalnovelpep.mzid.gz	.	16
5	27625990	27626035	generic|D_SRR3090738:JUNC00105161_fr2_300341	1000	+	27625990	27626035	0	1	45	0	generic|D_SRR3090738:JUNC00105161_fr2	LQLTDLLESVNEAER	not-unique[unknown]	.	0	4.59E-05	.	2	865.4638672	865.4519735	1	PXD000265_CombineSearchEngines_psm_threshold_generic_mappedGff_add_pos_container_add_totalnovelpep.mzid.gz	.	10
5	27626440	27626485	generic|C_TCONS_00132543_fr3_237449	1000	+	27626440	27626485	0	1	45	0	generic|C_TCONS_00132543_fr3	QMFAQVTNPPLDPLR	not-unique[unknown]	.	0	2.62E-05	2-UNIMOD:35	2	871.9498901	871.948348	1	PXD000265_CombineSearchEngines_psm_threshold_generic_mappedGff_add_pos_container_add_totalnovelpep.mzid.gz	.	6
5	27626647	27626671	generic|C_TCONS_00132543_fr3_88627	1000	+	27626647	27626671	0	1	24	0	generic|C_TCONS_00132543_fr3	VLDLTYPK	not-unique[unknown]	.	0	6.23E-05	.	2	474.7765808	474.7736645	1	PXD000265_CombineSearchEngines_psm_threshold_generic_mappedGff_add_pos_container_add_totalnovelpep.mzid.gz	.	6
5	27627567	27627597	generic|C_TCONS_00132543_fr3_87558	1000	+	27627567	27627597	0	1	30	0	generic|C_TCONS_00132543_fr3	MGLSTLASYK	not-unique[unknown]	.	0	3.48E-04	1-UNIMOD:35	2	543.7770386	543.778621	1	PXD000265_CombineSearchEngines_psm_threshold_generic_mappedGff_add_pos_container_add_totalnovelpep.mzid.gz	.	16
5	27627672	27627717	generic|C_TCONS_00132543_fr3_62987	1000	+	27627672	27627717	0	1	45	0	generic|C_TCONS_00132543_fr3	VEGATFEMLAQDALR	not-unique[unknown]	.	0	1.51E-05	.	2	825.9187622	825.911431	1	PXD000265_CombineSearchEngines_psm_threshold_generic_mappedGff_add_pos_container_add_totalnovelpep.mzid.gz	.	8
5	27629660	27629687	generic|D_SRR3090738:JUNC00105165_fr3_155914	1000	+	27629660	27629687	0	1	27	0	generic|D_SRR3090738:JUNC00105165_fr3	VLGDLAVTR	not-unique[unknown]	.	0	2.61E-05	.	2	472.2846985	472.2821925	1	PXD000265_CombineSearchEngines_psm_threshold_generic_mappedGff_add_pos_container_add_totalnovelpep.mzid.gz	.	80
5	27630759	27630795	generic|C_TCONS_00132543_fr3_45858	1000	+	27630759	27630795	0	1	36	0	generic|C_TCONS_00132543_fr3	AVGTMLSHEVTK	not-unique[unknown]	.	0	5.61E-04	5-UNIMOD:35	2	644.831604	644.831921	1	PXD000265_CombineSearchEngines_psm_threshold_generic_mappedGff_add_pos_container_add_totalnovelpep.mzid.gz	.	15
5	27676520	27676607	generic|C_TCONS_00132574_fr2_56467	1000	+	27676520	27676607	0	1	87	0	generic|C_TCONS_00132574_fr2	APPPPPPAPAPAPPSSSSAAAAPGRSPAR	not-unique[unknown]	.	0	1.41E-04	26-UNIMOD:21	4	677.5892944	677.5892555	1	PXD000923_CombineSearchEngines_psm_threshold_generic_mappedGff_add_pos_container_add_totalnovelpep.mzid.gz	.	4
5	28007240	28007267	generic|D_SRR3090736:JUNC00101261_fr1_102867	1000	-	28007240	28007267	0	1	27	0	generic|D_SRR3090736:JUNC00101261_fr1	QLEHLDAER	not-unique[unknown]	.	0	2.92E-04	0-UNIMOD:730	3	472.2562866	472.2579088	1	PXD000313_CombineSearchEngines_psm_threshold_generic_mappedGff_add_pos_container_add_totalnovelpep.mzid.gz	.	12
5	28007502	28007538	generic|D_SRR3090736:JUNC00101261_fr1_442908	1000	-	28007502	28007538	0	1	36	0	generic|D_SRR3090736:JUNC00101261_fr1	LLDGLLTEYESK	not-unique[unknown]	.	0	5.38E-05	.	2	690.8617554	690.8664785	1	PXD000265_CombineSearchEngines_psm_threshold_generic_mappedGff_add_pos_container_add_totalnovelpep.mzid.gz	.	32
5	28007712	28007751	generic|D_SRR3090733:JUNC00098098_fr2_237434	1000	-	28007712	28007751	0	1	39	0	generic|D_SRR3090733:JUNC00098098_fr2	NTFLEADLQCSNR	not-unique[unknown]	.	0	9.85E-06	0-UNIMOD:730,10-UNIMOD:4	2	936.4632568	936.4647845	1	PXD000313_CombineSearchEngines_psm_threshold_generic_mappedGff_add_pos_container_add_totalnovelpep.mzid.gz	.	52
5	28007972	28008020	generic|D_SRR1618548:JUNC00110701_fr3_266393	1000	-	28007972	28008020	0	1	48	0	generic|D_SRR1618548:JUNC00110701_fr3	AVSVFNASAVGAGLAR	not-unique[unknown]	.	0	3.50E-04	0-UNIMOD:731	2	897.5105362	897.512395	1	PXD000313_CombineSearchEngines_psm_threshold_generic_mappedGff_add_pos_container_add_totalnovelpep.mzid.gz	.	30
5	28012172	28012217	generic|C_TCONS_00139541_fr2_138490	1000	-	28012172	28012217	0	1	45	0	generic|C_TCONS_00139541_fr2	GSPSAGDAGGDAPVR	unique	.	0	4.89E-05	.	2	657.3075562	657.3076555	1	PXD000265_CombineSearchEngines_psm_threshold_generic_mappedGff_add_pos_container_add_totalnovelpep.mzid.gz	.	4
5	28347444	28347465	generic|D_SRR1618548:JUNC00110958_fr2_135500	1000	+	28347444	28347465	0	1	21	0	generic|D_SRR1618548:JUNC00110958_fr2	FSVSFDK	unique	.	0	0.005993402	0-UNIMOD:730,7-UNIMOD:730	2	719.4089966	719.413521	1	PXD000313_CombineSearchEngines_psm_threshold_generic_mappedGff_add_pos_container_add_totalnovelpep.mzid.gz	.	5
5	28347444	28347471	generic|D_SRR1618548:JUNC00110958_fr2_14738	1000	+	28347444	28347471	0	1	27	0	generic|D_SRR1618548:JUNC00110958_fr2	FSVSFDKER	unique	.	0	1.37E-04	0-UNIMOD:730,7-UNIMOD:730	3	574.9890137	574.9926741	1	PXD000313_CombineSearchEngines_psm_threshold_generic_mappedGff_add_pos_container_add_totalnovelpep.mzid.gz	.	8
5	29633034	29633067	generic|D_SRR2040569:JUNC00126423_fr2_150953	1000	+	29633034	29633067	0	1	33	0	generic|D_SRR2040569:JUNC00126423_fr2	QALDQLFSSQR	not-unique[unknown]	.	0	0.004808753	.	2	646.8347778	646.833309	1	PXD000265_CombineSearchEngines_psm_threshold_generic_mappedGff_add_pos_container_add_totalnovelpep.mzid.gz	.	9
5	29633620	29633653	generic|D_SRR2040570:JUNC00122719_fr3_263585	1000	+	29633620	29633653	0	1	33	0	generic|D_SRR2040570:JUNC00122719_fr3	FEAVLHFAGLK	not-unique[unknown]	.	0	6.27E-05	.	2	616.3450317	616.345324	1	PXD000265_CombineSearchEngines_psm_threshold_generic_mappedGff_add_pos_container_add_totalnovelpep.mzid.gz	.	52
5	29634477	29634501	generic|D_SRR3090739:JUNC00103913_fr3_340053	1000	+	29634477	29634501	0	1	24	0	generic|D_SRR3090739:JUNC00103913_fr3	LVLEDMCR	not-unique[unknown]	.	0	9.14E-05	0-UNIMOD:730,7-UNIMOD:4	2	670.3536377	670.3544005	1	PXD000313_CombineSearchEngines_psm_threshold_generic_mappedGff_add_pos_container_add_totalnovelpep.mzid.gz	.	28
5	29635004	29635043	generic|D_SRR3090737:JUNC00092252_fr3_125645	1000	+	29635004	29635043	0	1	39	0	generic|D_SRR3090737:JUNC00092252_fr3	GTSVLEMVAAFEK	not-unique[unknown]	.	0	7.04E-04	7-UNIMOD:35	2	699.3537598	699.352686	1	PXD000265_CombineSearchEngines_psm_threshold_generic_mappedGff_add_pos_container_add_totalnovelpep.mzid.gz	.	121
5	29635205	29635247	generic|D_SRR3090733:JUNC00099198_fr1_173958	1000	+	29635205	29635247	0	1	42	0	generic|D_SRR3090733:JUNC00099198_fr1	RPGDAELVYAQTAK	not-unique[unknown]	.	0	4.52E-05	.	2	759.8984375	759.8991765	1	PXD000265_CombineSearchEngines_psm_threshold_generic_mappedGff_add_pos_container_add_totalnovelpep.mzid.gz	.	55
6	208134	208179	generic|C_TCONS_00142459_fr1_8940	1000	+	208134	208179	0	1	45	0	generic|C_TCONS_00142459_fr1	TVDVVCLSDDEPEEH	unique	.	0	2.44E-05	6-UNIMOD:4,8-UNIMOD:21	2	912.3626709	912.3556975	1	PXD000923_CombineSearchEngines_psm_threshold_generic_mappedGff_add_pos_container_add_totalnovelpep.mzid.gz	.	3
6	393610	393667	generic|C_TCONS_00149432_fr1_23583	1000	-	393610	393667	0	1	57	0	generic|C_TCONS_00149432_fr1	APAATLPPNPEAASPGSAK	not-unique[unknown]	.	0	2.09E-05	17-UNIMOD:21	2	913.9363403	913.9378495	1	PXD000923_CombineSearchEngines_psm_threshold_generic_mappedGff_add_pos_container_add_totalnovelpep.mzid.gz	.	18
6	735983	736019	generic|D_SRR3090738:JUNC00107278_fr3_237781	1000	-	735983	736019	0	1	36	0	generic|D_SRR3090738:JUNC00107278_fr3	LVQWPLFLLTSK	not-unique[unknown]	.	0	0.001030917	.	2	722.9354248	722.9317635	1	PXD000265_CombineSearchEngines_psm_threshold_generic_mappedGff_add_pos_container_add_totalnovelpep.mzid.gz	.	90
6	736139	736172	generic|D_SRR3090734:JUNC00106187_fr3_178849	1000	-	736139	736172	0	1	33	0	generic|D_SRR3090734:JUNC00106187_fr3	SLREEDYLSNR	not-unique[unknown]	.	0	2.27E-05	0-UNIMOD:730	3	562.6305542	562.6301788	1	PXD000313_CombineSearchEngines_psm_threshold_generic_mappedGff_add_pos_container_add_totalnovelpep.mzid.gz	.	9
6	1448551	1448590	generic|D_SRR2040568:JUNC00122278_fr5_126226	1000	-	1448551	1448590	0	1	39	0	generic|D_SRR2040568:JUNC00122278_fr5	RPSGVAGGEVSLR	not-unique[unknown]	.	0	0.008533186	.	3	428.9063721	428.9054758	1	PXD003156_CombineSearchEngines_psm_threshold_generic_mappedGff_add_pos_container_add_totalnovelpep.mzid.gz	.	36
6	1734744	1734777	generic|C_TCONS_00149832_fr3_31851	1000	-	1734744	1734777	0	1	33	0	generic|C_TCONS_00149832_fr3	LYGSATDGVNR	unique	.	0	3.31E-05	.	2	576.7852173	576.785823	1	PXD000265_CombineSearchEngines_psm_threshold_generic_mappedGff_add_pos_container_add_totalnovelpep.mzid.gz	.	2
6	1734816	1734861	generic|C_TCONS_00149832_fr3_94020	1000	-	1734816	1734861	0	1	45	0	generic|C_TCONS_00149832_fr3	AQAEAAGGGDKEAVR	unique	.	0	2.48E-05	.	2	715.3533325	715.3551375	1	PXD000265_CombineSearchEngines_psm_threshold_generic_mappedGff_add_pos_container_add_totalnovelpep.mzid.gz	.	3
6	1734816	1734864	generic|C_TCONS_00149832_fr3_39578	1000	-	1734816	1734864	0	1	48	0	generic|C_TCONS_00149832_fr3	RAQAEAAGGGDKEAVR	unique	.	0	7.07E-04	.	3	529.2719727	529.2728875	1	PXD000265_CombineSearchEngines_psm_threshold_generic_mappedGff_add_pos_container_add_totalnovelpep.mzid.gz	.	2
6	1816481	1816511	generic|D_SRR3090733:JUNC00100386_fr3_229693	1000	+	1816481	1816511	0	1	30	0	generic|D_SRR3090733:JUNC00100386_fr3	AEELVLQPLR	not-unique[unknown]	.	0	4.90E-05	.	2	584.3418579	584.3402385	1	PXD000265_CombineSearchEngines_psm_threshold_generic_mappedGff_add_pos_container_add_totalnovelpep.mzid.gz	.	48
6	1817359	1817389	generic|D_SRR3090733:JUNC00100386_fr3_1850	1000	+	1817359	1817389	0	1	30	0	generic|D_SRR3090733:JUNC00100386_fr3	ALGLSVEADK	not-unique[unknown]	.	0	0.003571948	5-UNIMOD:21	2	541.7578735	541.760105	1	PXD000923_CombineSearchEngines_psm_threshold_generic_mappedGff_add_pos_container_add_totalnovelpep.mzid.gz	.	24
6	1817359	1817398	generic|D_SRR3090733:JUNC00100386_fr3_52592	1000	+	1817359	1817398	0	1	39	0	generic|D_SRR3090733:JUNC00100386_fr3	ALGLSVEADKVAK	not-unique[unknown]	.	0	1.84E-05	5-UNIMOD:21	2	690.8627319	690.8603505	1	PXD000923_CombineSearchEngines_psm_threshold_generic_mappedGff_add_pos_container_add_totalnovelpep.mzid.gz	.	15
6	1901915	1901948	generic|D_SRR1944695:JUNC00084564_fr3_78930	1000	-	1901915	1901948	0	1	33	0	generic|D_SRR1944695:JUNC00084564_fr3	LFVFMLGGATR	not-unique[unknown]	.	0	0.005056252	5-UNIMOD:35	2	614.3308105	614.33136	1	PXD000265_CombineSearchEngines_psm_threshold_generic_mappedGff_add_pos_container_add_totalnovelpep.mzid.gz	.	72
6	1976536	1976575	generic|D_SRR3090738:JUNC00108065_fr2_9342	1000	-	1976536	1976575	0	1	39	0	generic|D_SRR3090738:JUNC00108065_fr2	LFPGFDSLMSHSR	not-unique[unknown]	.	0	1.38E-04	7-UNIMOD:21	2	787.345459	787.347084	1	PXD000923_CombineSearchEngines_psm_threshold_generic_mappedGff_add_pos_container_add_totalnovelpep.mzid.gz	.	44
6	2550125	2550170	generic|D_SRR3090736:JUNC00104154_fr6_74858	1000	-	2550125	2550170	0	1	45	0	generic|D_SRR3090736:JUNC00104154_fr6	LQNGQALNLDLDLPK	unique	.	0	5.75E-04	0-UNIMOD:730,2-UNIMOD:7,15-UNIMOD:730	3	754.4342651	754.4368838	1	PXD001030_CombineSearchEngines_psm_threshold_generic_mappedGff_add_pos_container_add_totalnovelpep.mzid.gz	.	2
6	2681820	2681844	generic|D_SRR3090738:JUNC00108589_fr2_180226	1000	-	2681820	2681844	0	1	24	0	generic|D_SRR3090738:JUNC00108589_fr2	LVDSLQDR	not-unique[unknown]	.	0	4.74E-05	.	2	473.2533264	473.2536315	1	PXD000265_CombineSearchEngines_psm_threshold_generic_mappedGff_add_pos_container_add_totalnovelpep.mzid.gz	.	42
6	2683550	2683604	generic|C_TCONS_00150146_fr3_48309	1000	-	2683550	2683604	0	1	54	0	generic|C_TCONS_00150146_fr3	GEAAGDAGAAAAAKPEVK	unique	.	0	1.75E-05	.	2	792.4099121	792.4048275	1	PXD000265_CombineSearchEngines_psm_threshold_generic_mappedGff_add_pos_container_add_totalnovelpep.mzid.gz	.	5
6	2683550	2683610	generic|C_TCONS_00150146_fr3_265602	1000	-	2683550	2683610	0	1	60	0	generic|C_TCONS_00150146_fr3	QRGEAAGDAGAAAAAKPEVK	unique	.	0	4.58E-05	.	3	623.3239746	623.3255401	1	PXD000265_CombineSearchEngines_psm_threshold_generic_mappedGff_add_pos_container_add_totalnovelpep.mzid.gz	.	3
6	3205848	3205875	generic|D_SRR3090734:JUNC00107851_fr2_175202	1000	+	3205848	3205875	0	1	27	0	generic|D_SRR3090734:JUNC00107851_fr2	VTSLFGAER	not-unique[unknown]	.	0	2.55E-04	.	2	490.2682495	490.2639995	1	PXD003156_CombineSearchEngines_psm_threshold_generic_mappedGff_add_pos_container_add_totalnovelpep.mzid.gz	.	8
6	3220297	3220336	generic|D_SRR3090738:JUNC00108951_fr1_10141	1000	-	3220297	3220336	0	1	39	0	generic|D_SRR3090738:JUNC00108951_fr1	LGSECESLFDPLK	not-unique[unknown]	.	0	3.81E-06	0-UNIMOD:730,5-UNIMOD:4,13-UNIMOD:730	3	701.7119751	701.7132485	1	PXD000313_CombineSearchEngines_psm_threshold_generic_mappedGff_add_pos_container_add_totalnovelpep.mzid.gz	.	45
6	3221029	3221068	generic|D_SRR3090734:JUNC00107867_fr1_198072	1000	-	3221029	3221068	0	1	39	0	generic|D_SRR3090734:JUNC00107867_fr1	YPQDLQVLHELVR	not-unique[unknown]	.	0	2.21E-05	.	3	537.2946777	537.2947378	1	PXD000265_CombineSearchEngines_psm_threshold_generic_mappedGff_add_pos_container_add_totalnovelpep.mzid.gz	.	42
6	3368245	3368275	generic|C_TCONS_00150358_fr1_207532	1000	-	3368245	3368275	0	1	30	0	generic|C_TCONS_00150358_fr1	MTQEAFSNTK	not-unique[unknown]	.	0	0.007185919	.	2	578.7721558	578.768789	1	PXD000265_CombineSearchEngines_psm_threshold_generic_mappedGff_add_pos_container_add_totalnovelpep.mzid.gz	.	2
6	3369343	3369367	generic|C_TCONS_00150358_fr1_11014	1000	-	3369343	3369367	0	1	24	0	generic|C_TCONS_00150358_fr1	LLLLALER	not-unique[unknown]	.	0	0.004186294	.	2	470.8151855	470.813128	1	PXD000265_CombineSearchEngines_psm_threshold_generic_mappedGff_add_pos_container_add_totalnovelpep.mzid.gz	.	11
6	3369820	3369850	generic|C_TCONS_00150358_fr1_419999	1000	-	3369820	3369850	0	1	30	0	generic|C_TCONS_00150358_fr1	VESHFDLELR	not-unique[unknown]	.	0	1.03E-05	0-UNIMOD:730	3	516.9482422	516.9489635	1	PXD000313_CombineSearchEngines_psm_threshold_generic_mappedGff_add_pos_container_add_totalnovelpep.mzid.gz	.	2
6	3678505	3678538	generic|C_TCONS_00150416_fr2_10957	1000	-	3678505	3678538	0	1	33	0	generic|C_TCONS_00150416_fr2	TVLSGVPEAVR	not-unique[unknown]	.	0	3.12E-05	.	2	564.3250732	564.3245885	1	PXD000265_CombineSearchEngines_psm_threshold_generic_mappedGff_add_pos_container_add_totalnovelpep.mzid.gz	.	12
6	3678538	3678571	generic|C_TCONS_00150416_fr2_32575	1000	-	3678538	3678571	0	1	33	0	generic|C_TCONS_00150416_fr2	VAGGELSVHGR	not-unique[unknown]	.	0	0.002372083	.	2	541.7946777	541.29108	1	PXD000265_CombineSearchEngines_psm_threshold_generic_mappedGff_add_pos_container_add_totalnovelpep.mzid.gz	.	6
6	4010178	4010211	generic|C_TCONS_00143599_fr1_17839	1000	+	4010178	4010211	0	1	33	0	generic|C_TCONS_00143599_fr1	LAFAGNPPQPR	not-unique[unknown]	.	0	1.95E-05	0-UNIMOD:730	3	491.2815247	491.2822775	1	PXD001030_CombineSearchEngines_psm_threshold_generic_mappedGff_add_pos_container_add_totalnovelpep.mzid.gz	.	8
6	4183472	4183520	generic|D_SRR3090734:JUNC00108397_fr2_4524	1000	-	4183472	4183520	0	1	48	0	generic|D_SRR3090734:JUNC00108397_fr2	RPLYTLDESDDDLPPR	not-unique[unknown]	.	0	1.96E-04	9-UNIMOD:21	2	991.4557495	991.4487735	1	PXD000923_CombineSearchEngines_psm_threshold_generic_mappedGff_add_pos_container_add_totalnovelpep.mzid.gz	.	24
6	4315059	4315107	generic|D_SRR1944694:JUNC00079475_fr5_30441	1000	+	4315059	4315107	0	1	48	0	generic|D_SRR1944694:JUNC00079475_fr5	DPQTLLPALLGLFCMN	unique	.	0	0.0022335	14-UNIMOD:4	2	901.9706421	901.9626095	1	PXD000265_CombineSearchEngines_psm_threshold_generic_mappedGff_add_pos_container_add_totalnovelpep.mzid.gz	.	4
6	4374297	4374330	generic|D_SRR3090733:JUNC00102030_fr3_5859	1000	-	4374297	4374330	0	1	33	0	generic|D_SRR3090733:JUNC00102030_fr3	SPSLLDLLQMR	not-unique[unknown]	.	0	2.08E-05	3-UNIMOD:21	2	676.8394775	676.835821	1	PXD000923_CombineSearchEngines_psm_threshold_generic_mappedGff_add_pos_container_add_totalnovelpep.mzid.gz	.	25
6	4374297	4374333	generic|D_SRR3090733:JUNC00102030_fr3_24298	1000	-	4374297	4374333	0	1	36	0	generic|D_SRR3090733:JUNC00102030_fr3	KSPSLLDLLQMR	not-unique[unknown]	.	0	2.26E-05	4-UNIMOD:21	2	740.8864746	740.8833025	1	PXD000923_CombineSearchEngines_psm_threshold_generic_mappedGff_add_pos_container_add_totalnovelpep.mzid.gz	.	10
6	4873174	4873204	generic|C_TCONS_00150741_fr1_191545	1000	-	4873174	4873204	0	1	30	0	generic|C_TCONS_00150741_fr1	LSTVLDDFPR	not-unique[unknown]	.	0	0.006723623	0-UNIMOD:731	2	733.9094115	733.911451	1	PXD000313_CombineSearchEngines_psm_threshold_generic_mappedGff_add_pos_container_add_totalnovelpep.mzid.gz	.	6
6	5006160	5006211	generic|D_SRR1618548:JUNC00115168_fr2_278082	1000	-	5006160	5006211	0	1	51	0	generic|D_SRR1618548:JUNC00115168_fr2	AVSNALYFLLPAGELVK	not-unique[unknown]	.	0	1.28E-04	0-UNIMOD:731,17-UNIMOD:731	3	805.1449185	805.1486711	1	PXD000313_CombineSearchEngines_psm_threshold_generic_mappedGff_add_pos_container_add_totalnovelpep.mzid.gz	.	48
6	5527194	5527248	generic|D_SRR3090736:JUNC00105741_fr1_247328	1000	-	5527194	5527248	0	1	54	0	generic|D_SRR3090736:JUNC00105741_fr1	VFADHVVESSELTTGLTR	not-unique[unknown]	.	0	6.01E-06	0-UNIMOD:730	3	755.7365723	755.7391205	1	PXD000313_CombineSearchEngines_psm_threshold_generic_mappedGff_add_pos_container_add_totalnovelpep.mzid.gz	.	36
6	5529074	5529122	generic|D_SRR3090735:JUNC00107336_fr3_102607	1000	-	5529074	5529122	0	1	48	0	generic|D_SRR3090735:JUNC00107336_fr3	SLPMRDEEEDLDELER	not-unique[unknown]	.	0	9.29E-04	0-UNIMOD:730,4-UNIMOD:35	3	766.0330811	766.0353848	1	PXD000313_CombineSearchEngines_psm_threshold_generic_mappedGff_add_pos_container_add_totalnovelpep.mzid.gz	.	12
6	5530269	5530356	generic|C_TCONS_00150916_fr3_9549	1000	-	5530269	5530356	0	1	87	0	generic|C_TCONS_00150916_fr3	SREDNFLDDSALEDDEEDDDDDDGGGRPK	not-unique[unknown]	.	0	2.03E-05	.	3	1081.097412	1081.09804	1	PXD000923_CombineSearchEngines_psm_threshold_generic_mappedGff_add_pos_container_add_totalnovelpep.mzid.gz	.	8
6	5560201	5560255	generic|C_TCONS_00143989_fr2_214648	1000	+	5560201	5560255	0	1	54	0	generic|C_TCONS_00143989_fr2	AVLAANALDFASPGAANR	unique	.	0	1.39E-05	.	2	864.9545898	864.955018	1	PXD000265_CombineSearchEngines_psm_threshold_generic_mappedGff_add_pos_container_add_totalnovelpep.mzid.gz	.	15
6	5588450	5588510	generic|C_TCONS_00143994_fr2_38084	1000	+	5588450	5588510	0	1	60	0	generic|C_TCONS_00143994_fr2	AAATEAAADAALPLHPSSPR	not-unique[unknown]	.	0	2.94E-05	18-UNIMOD:21	3	666.3197021	666.3211171	1	PXD000923_CombineSearchEngines_psm_threshold_generic_mappedGff_add_pos_container_add_totalnovelpep.mzid.gz	.	8
6	5989191	5989236	generic|D_SRR3090734:JUNC00109287_fr3_98867	1000	-	5989191	5989236	0	1	45	0	generic|D_SRR3090734:JUNC00109287_fr3	STLGSESASVLSTPK	not-unique[unknown]	.	0	0.004808098	.	2	732.3872681	732.383028	1	PXD000265_CombineSearchEngines_psm_threshold_generic_mappedGff_add_pos_container_add_totalnovelpep.mzid.gz	.	25
6	5994194	5994230	generic|D_SRR3090733:JUNC00102736_fr3_6715	1000	-	5994194	5994230	0	1	36	0	generic|D_SRR3090733:JUNC00102736_fr3	DLLSDSLSPVPK	not-unique[unknown]	.	0	2.92E-05	8-UNIMOD:21	2	675.8294067	675.831258	1	PXD000923_CombineSearchEngines_psm_threshold_generic_mappedGff_add_pos_container_add_totalnovelpep.mzid.gz	.	28
6	6032496	6032613	generic|C_TCONS_00144112_fr2_13123	1000	+	6032496	6032613	0	1	117	0	generic|C_TCONS_00144112_fr2	SDDPPAASDPSSPPPPPPPVAVAAATADPPPPAQPQGQK	unique	.	0	4.01E-04	12-UNIMOD:21	4	950.7025146	950.7017315	1	PXD000923_CombineSearchEngines_psm_threshold_generic_mappedGff_add_pos_container_add_totalnovelpep.mzid.gz	.	10
6	6034045	6034081	generic|D_SRR3090738:JUNC00110397_fr1_33132	1000	+	6034045	6034081	0	1	36	0	generic|D_SRR3090738:JUNC00110397_fr1	TGPSFTEAAMGR	not-unique[unknown]	.	0	4.62E-05	10-UNIMOD:35	2	620.7838745	620.784971	1	PXD000265_CombineSearchEngines_psm_threshold_generic_mappedGff_add_pos_container_add_totalnovelpep.mzid.gz	.	52
6	6152942	6153014	generic|D_SRR3090738:JUNC00110486_fr1_4790	1000	-	6152942	6153014	0	1	72	0	generic|D_SRR3090738:JUNC00110486_fr1	RYDVVDESGTDSGDEYDATDDGRR	not-unique[unknown]	.	0	0.004763862	12-UNIMOD:21	3	925.0327759	925.0334111	1	PXD000923_CombineSearchEngines_psm_threshold_generic_mappedGff_add_pos_container_add_totalnovelpep.mzid.gz	.	6
6	6152945	6153011	generic|D_SRR2040570:JUNC00127013_fr1_7952	1000	-	6152945	6153011	0	1	66	0	generic|D_SRR2040570:JUNC00127013_fr1	YDVVDESGTDSGDEYDATDDGR	not-unique[unknown]	.	0	2.83E-05	11-UNIMOD:21	2	1230.941162	1230.945367	1	PXD000923_CombineSearchEngines_psm_threshold_generic_mappedGff_add_pos_container_add_totalnovelpep.mzid.gz	.	16
6	6244156	6244213	generic|D_SRR2040569:JUNC00130908_fr6_147453	1000	-	6244156	6244213	0	1	57	0	generic|D_SRR2040569:JUNC00130908_fr6	DKHGLLNVSEVELEPFRLQ	not-unique[unknown]	.	0	0.003168216	7-UNIMOD:7,19-UNIMOD:7	2	1113.06897	1113.076058	1	PXD000265_CombineSearchEngines_psm_threshold_generic_mappedGff_add_pos_container_add_totalnovelpep.mzid.gz	.	4
6	6408708	6408744	generic|C_TCONS_00151167_fr1_168710	1000	-	6408708	6408744	0	1	36	0	generic|C_TCONS_00151167_fr1	LLNSPKEETQAK	not-unique[unknown]	.	0	2.18E-04	.	2	679.3681641	679.369724	1	PXD000265_CombineSearchEngines_psm_threshold_generic_mappedGff_add_pos_container_add_totalnovelpep.mzid.gz	.	6
6	6409446	6409470	generic|C_TCONS_00151167_fr1_205094	1000	-	6409446	6409470	0	1	24	0	generic|C_TCONS_00151167_fr1	APFLVQER	not-unique[unknown]	.	0	1.31E-04	.	2	480.2697449	480.269085	1	PXD000265_CombineSearchEngines_psm_threshold_generic_mappedGff_add_pos_container_add_totalnovelpep.mzid.gz	.	4
6	6737204	6737234	generic|C_TCONS_00144259_fr5_32226	1000	+	6737204	6737234	0	1	30	0	generic|C_TCONS_00144259_fr5	AEGVEQPQLR	unique	.	0	3.38E-04	8-UNIMOD:7	2	564.2911987	564.2882035	1	PXD000265_CombineSearchEngines_psm_threshold_generic_mappedGff_add_pos_container_add_totalnovelpep.mzid.gz	.	10
6	8055228	8055252	generic|D_SRR3090735:JUNC00108332_fr1_105843	1000	+	8055228	8055252	0	1	24	0	generic|D_SRR3090735:JUNC00108332_fr1	EYLESLLR	not-unique[unknown]	.	0	0.002172667	0-UNIMOD:730	2	663.8804321	663.8821575	1	PXD000313_CombineSearchEngines_psm_threshold_generic_mappedGff_add_pos_container_add_totalnovelpep.mzid.gz	.	32
6	8056688	8056739	generic|D_SRR2040568:JUNC00126263_fr3_43724	1000	+	8056688	8056739	0	1	51	0	generic|D_SRR2040568:JUNC00126263_fr3	LCQVDSPDSPQPGGLSR	not-unique[unknown]	.	0	0.001286272	2-UNIMOD:4,6-UNIMOD:40	2	946.91233	946.9140485	1	PXD000923_CombineSearchEngines_psm_threshold_generic_mappedGff_add_pos_container_add_totalnovelpep.mzid.gz	.	39
6	8057936	8057972	generic|C_TCONS_00144573_fr1_9276	1000	+	8057936	8057972	0	1	36	0	generic|C_TCONS_00144573_fr1	GLPNLLSPSYEK	not-unique[unknown]	.	0	9.96E-04	0-UNIMOD:1,9-UNIMOD:40	2	720.33842	720.3445285	1	PXD000923_CombineSearchEngines_psm_threshold_generic_mappedGff_add_pos_container_add_totalnovelpep.mzid.gz	.	24
6	8059444	8059501	generic|C_TCONS_00144573_fr1_10452	1000	+	8059444	8059501	0	1	57	0	generic|C_TCONS_00144573_fr1	SGGDNLPTLEKNDDSPLER	not-unique[unknown]	.	0	1.74E-05	15-UNIMOD:21	3	712.9887085	712.9863505	1	PXD000923_CombineSearchEngines_psm_threshold_generic_mappedGff_add_pos_container_add_totalnovelpep.mzid.gz	.	40
6	8060485	8060527	generic|C_TCONS_00144573_fr1_255952	1000	+	8060485	8060527	0	1	42	0	generic|C_TCONS_00144573_fr1	LAEEGESAELTGSK	not-unique[unknown]	.	0	4.45E-06	0-UNIMOD:730,14-UNIMOD:730	3	677.0333252	677.0351561	1	PXD000313_CombineSearchEngines_psm_threshold_generic_mappedGff_add_pos_container_add_totalnovelpep.mzid.gz	.	24
6	8061514	8061559	generic|D_SRR3090733:JUNC00103530_fr1_7128	1000	+	8061514	8061559	0	1	45	0	generic|D_SRR3090733:JUNC00103530_fr1	LDCTLFSPLGDQDTR	not-unique[unknown]	.	0	2.71E-05	3-UNIMOD:4,7-UNIMOD:21	2	909.3980713	909.392418	1	PXD000923_CombineSearchEngines_psm_threshold_generic_mappedGff_add_pos_container_add_totalnovelpep.mzid.gz	.	240
6	8061982	8062069	generic|C_TCONS_00144573_fr1_409	1000	+	8061982	8062069	0	1	87	0	generic|C_TCONS_00144573_fr1	NLVGCSPSEDLNEDNSAQLADGDDLVGSK	not-unique[unknown]	.	0	4.46E-05	5-UNIMOD:4,8-UNIMOD:21	3	1033.775024	1033.774726	1	PXD000923_CombineSearchEngines_psm_threshold_generic_mappedGff_add_pos_container_add_totalnovelpep.mzid.gz	.	64
6	8063334	8063394	generic|D_SRR3090737:JUNC00096268_fr3_13913	1000	+	8063334	8063394	0	1	60	0	generic|D_SRR3090737:JUNC00096268_fr3	EGTTVDVTGSKEDDMEAEEK	not-unique[unknown]	.	0	2.67E-05	3-UNIMOD:21	3	750.9771118	750.6382885	1	PXD000923_CombineSearchEngines_psm_threshold_generic_mappedGff_add_pos_container_add_totalnovelpep.mzid.gz	.	18
6	9275758	9275815	generic|D_SRR1618548:JUNC00116905_fr2_20196	1000	-	9275758	9275815	0	1	57	0	generic|D_SRR1618548:JUNC00116905_fr2	LQASEDVDSVGYDSDGSER	unique	.	0	6.14E-05	12-UNIMOD:21	2	1054.918091	1054.918231	1	PXD000923_CombineSearchEngines_psm_threshold_generic_mappedGff_add_pos_container_add_totalnovelpep.mzid.gz	.	3
6	11275601	11275631	generic|D_SRR3090734:JUNC00110859_fr1_24783	1000	+	11275601	11275631	0	1	30	0	generic|D_SRR3090734:JUNC00110859_fr1	VLLLLLLASR	not-unique[unknown]	.	0	0.001149661	.	2	555.8859253	555.8840845	1	PXD001058_CombineSearchEngines_psm_threshold_generic_mappedGff_add_pos_container_add_totalnovelpep.mzid.gz	.	76
6	11275865	11275916	generic|D_SRR3090739:JUNC00109114_fr1_105912	1000	+	11275865	11275916	0	1	51	0	generic|D_SRR3090739:JUNC00109114_fr1	MLALSALNTLLQGSPDK	not-unique[unknown]	.	0	2.70E-05	1-UNIMOD:35	2	894.4833374	894.48222	1	PXD000265_CombineSearchEngines_psm_threshold_generic_mappedGff_add_pos_container_add_totalnovelpep.mzid.gz	.	24
6	13017123	13017156	generic|D_SRR1944694:JUNC00081414_fr5_102732	1000	-	13017123	13017156	0	1	33	0	generic|D_SRR1944694:JUNC00081414_fr5	SKLDLNENMLK	unique	.	0	0.001766263	6-UNIMOD:7	2	653.3388062	653.3395775	1	PXD000265_CombineSearchEngines_psm_threshold_generic_mappedGff_add_pos_container_add_totalnovelpep.mzid.gz	.	3
6	13114177	13114231	generic|C_TCONS_00152546_fr3_5033	1000	-	13114177	13114231	0	1	54	0	generic|C_TCONS_00152546_fr3	AQVVPVAEGAAVEGDSPR	not-unique[unknown]	.	0	3.27E-05	16-UNIMOD:21	2	916.4387817	916.4329315	1	PXD000923_CombineSearchEngines_psm_threshold_generic_mappedGff_add_pos_container_add_totalnovelpep.mzid.gz	.	25
6	13205301	13205331	generic|D_SRR3090736:JUNC00107991_fr3_6668	1000	-	13205301	13205331	0	1	30	0	generic|D_SRR3090736:JUNC00107991_fr3	RLTPPDFQPR	not-unique[unknown]	.	0	7.39E-05	3-UNIMOD:21	2	653.8215942	653.8188205	1	PXD000923_CombineSearchEngines_psm_threshold_generic_mappedGff_add_pos_container_add_totalnovelpep.mzid.gz	.	8
6	13331633	13331657	generic|D_SRR1944693:JUNC00082192_fr5_17925	1000	+	13331633	13331657	0	1	24	0	generic|D_SRR1944693:JUNC00082192_fr5	GPFVVNLK	not-unique[unknown]	.	0	1.43E-04	6-UNIMOD:7	2	437.7575073	437.755279	1	PXD003156_CombineSearchEngines_psm_threshold_generic_mappedGff_add_pos_container_add_totalnovelpep.mzid.gz	.	16
6	17623487	17623508	generic|C_TCONS_00158008_fr5_29091	1000	.	17623487	17623508	0	1	21	0	generic|C_TCONS_00158008_fr5	LWPPPGR	unique	.	0	0.003764721	0-UNIMOD:730	2	563.8320313	563.837361	1	PXD000313_CombineSearchEngines_psm_threshold_generic_mappedGff_add_pos_container_add_totalnovelpep.mzid.gz	.	4
6	18120713	18120794	generic|C_TCONS_00153511_fr1_29288	1000	-	18120713	18120794	0	1	81	0	generic|C_TCONS_00153511_fr1	LEASPPRPEEPVADSSAAAAAAGAMGR	not-unique[unknown]	.	0	3.23E-05	4-UNIMOD:21	3	887.0759888	887.0775755	1	PXD000923_CombineSearchEngines_psm_threshold_generic_mappedGff_add_pos_container_add_totalnovelpep.mzid.gz	.	4
6	18146563	18146593	generic|D_SRR3090733:JUNC00105708_fr2_187715	1000	-	18146563	18146593	0	1	30	0	generic|D_SRR3090733:JUNC00105708_fr2	NAEVDVTVAK	not-unique[unknown]	.	0	2.01E-05	.	2	523.2807007	523.2798465	1	PXD003156_CombineSearchEngines_psm_threshold_generic_mappedGff_add_pos_container_add_totalnovelpep.mzid.gz	.	56
6	18146563	18146599	generic|D_SRR3090733:JUNC00105708_fr2_10836	1000	-	18146563	18146599	0	1	36	0	generic|D_SRR3090733:JUNC00105708_fr2	SKNAEVDVTVAK	not-unique[unknown]	.	0	0.004594735	.	2	630.8435669	630.843342	1	PXD000265_CombineSearchEngines_psm_threshold_generic_mappedGff_add_pos_container_add_totalnovelpep.mzid.gz	.	28
6	18149917	18149959	generic|D_SRR3090734:JUNC00112492_fr3_400959	1000	-	18149917	18149959	0	1	42	0	generic|D_SRR3090734:JUNC00112492_fr3	LYKEDPAACAVVMK	not-unique[unknown]	.	0	6.29E-05	0-UNIMOD:730,3-UNIMOD:730,9-UNIMOD:4,13-UNIMOD:35,14-UNIMOD:730	4	631.6056519	631.607395	1	PXD000313_CombineSearchEngines_psm_threshold_generic_mappedGff_add_pos_container_add_totalnovelpep.mzid.gz	.	22
6	18150608	18150653	generic|D_SRR3090734:JUNC00112496_fr1_14222	1000	-	18150608	18150653	0	1	45	0	generic|D_SRR3090734:JUNC00112496_fr1	LNSELLNNLGNFLNR	not-unique[unknown]	.	0	9.11E-05	.	2	865.9713135	865.9628415	1	PXD000265_CombineSearchEngines_psm_threshold_generic_mappedGff_add_pos_container_add_totalnovelpep.mzid.gz	.	80
6	18150826	18150862	generic|D_SRR3090733:JUNC00105714_fr1_10445	1000	-	18150826	18150862	0	1	36	0	generic|D_SRR3090733:JUNC00105714_fr1	SHGLGVFGNDAK	not-unique[unknown]	.	0	1.99E-05	.	2	601.3018799	601.3016445	1	PXD000265_CombineSearchEngines_psm_threshold_generic_mappedGff_add_pos_container_add_totalnovelpep.mzid.gz	.	105
6	18153242	18153275	generic|D_SRR3090734:JUNC00112501_fr3_319678	1000	-	18153242	18153275	0	1	33	0	generic|D_SRR3090734:JUNC00112501_fr3	LLNPTELLDPK	not-unique[unknown]	.	0	2.25E-04	0-UNIMOD:730,11-UNIMOD:730	3	621.0442505	621.0466678	1	PXD000313_CombineSearchEngines_psm_threshold_generic_mappedGff_add_pos_container_add_totalnovelpep.mzid.gz	.	75
6	18153515	18153563	generic|D_SRR3090738:JUNC00113674_fr2_131642	1000	-	18153515	18153563	0	1	48	0	generic|D_SRR3090738:JUNC00113674_fr2	TSSPQQTEVCQALFQK	not-unique[unknown]	.	0	9.86E-06	0-UNIMOD:730,10-UNIMOD:4,16-UNIMOD:730	3	820.770813	820.7719385	1	PXD000313_CombineSearchEngines_psm_threshold_generic_mappedGff_add_pos_container_add_totalnovelpep.mzid.gz	.	160
6	18524971	18524998	generic|D_SRR2040568:JUNC00128867_fr3_41448	1000	-	18524971	18524998	0	1	27	0	generic|D_SRR2040568:JUNC00128867_fr3	EAETVTVVS	not-unique[unknown]	.	0	0.004004809	0-UNIMOD:731	2	619.8406826	619.842703	1	PXD000313_CombineSearchEngines_psm_threshold_generic_mappedGff_add_pos_container_add_totalnovelpep.mzid.gz	.	3
6	18558249	18558276	generic|D_SRR2040568:JUNC00128870_fr3_41449	1000	-	18558249	18558276	0	1	27	0	generic|D_SRR2040568:JUNC00128870_fr3	EAETVTVVS	not-unique[unknown]	.	0	0.004004809	0-UNIMOD:731	2	619.8406826	619.842703	1	PXD000313_CombineSearchEngines_psm_threshold_generic_mappedGff_add_pos_container_add_totalnovelpep.mzid.gz	.	3
6	18578712	18578739	generic|D_SRR2040568:JUNC00128875_fr3_41450	1000	-	18578712	18578739	0	1	27	0	generic|D_SRR2040568:JUNC00128875_fr3	EAETVTVVS	not-unique[unknown]	.	0	0.004004809	0-UNIMOD:731	2	619.8406826	619.842703	1	PXD000313_CombineSearchEngines_psm_threshold_generic_mappedGff_add_pos_container_add_totalnovelpep.mzid.gz	.	3
6	18616007	18616034	generic|D_SRR2040568:JUNC00128880_fr3_41451	1000	-	18616007	18616034	0	1	27	0	generic|D_SRR2040568:JUNC00128880_fr3	EAETVTVVS	not-unique[unknown]	.	0	0.004004809	0-UNIMOD:731	2	619.8406826	619.842703	1	PXD000313_CombineSearchEngines_psm_threshold_generic_mappedGff_add_pos_container_add_totalnovelpep.mzid.gz	.	3
6	18773612	18773639	generic|D_SRR2040568:JUNC00128901_fr3_41452	1000	-	18773612	18773639	0	1	27	0	generic|D_SRR2040568:JUNC00128901_fr3	EAETVTVVS	not-unique[unknown]	.	0	0.004004809	0-UNIMOD:731	2	619.8406826	619.842703	1	PXD000313_CombineSearchEngines_psm_threshold_generic_mappedGff_add_pos_container_add_totalnovelpep.mzid.gz	.	3
6	19523817	19523859	generic|C_TCONS_00153708_fr1_44931	1000	-	19523817	19523859	0	1	42	0	generic|C_TCONS_00153708_fr1	GSDLDDSEDDEYSR	not-unique[unknown]	.	0	0.009569853	7-UNIMOD:21	2	841.7880859	841.7886965	1	PXD000923_CombineSearchEngines_psm_threshold_generic_mappedGff_add_pos_container_add_totalnovelpep.mzid.gz	.	4
6	20136258	20136285	generic|C_TCONS_00158220_fr2_53540	1000	.	20136258	20136285	0	1	27	0	generic|C_TCONS_00158220_fr2	LLLYNMLSR	unique	.	0	0.008358959	.	2	561.8184204	561.8206225	1	PXD002291_CombineSearchEngines_psm_threshold_generic_mappedGff_add_pos_container_add_totalnovelpep.mzid.gz	.	2
6	20670463	20670505	generic|C_TCONS_00146754_fr2_21527	1000	+	20670463	20670505	0	1	42	0	generic|C_TCONS_00146754_fr2	VAVFAEGPAADEAR	not-unique[unknown]	.	0	4.63E-05	.	2	701.8552856	701.851699	1	PXD000265_CombineSearchEngines_psm_threshold_generic_mappedGff_add_pos_container_add_totalnovelpep.mzid.gz	.	12
6	20670505	20670556	generic|C_TCONS_00146754_fr2_402634	1000	+	20670505	20670556	0	1	51	0	generic|C_TCONS_00146754_fr2	AAGADVVGGDELLEELR	not-unique[unknown]	.	0	1.64E-05	.	2	857.4429321	857.436324	1	PXD000265_CombineSearchEngines_psm_threshold_generic_mappedGff_add_pos_container_add_totalnovelpep.mzid.gz	.	4
6	20671261	20671300	generic|C_TCONS_00146754_fr2_414114	1000	+	20671261	20671300	0	1	39	0	generic|C_TCONS_00146754_fr2	LGSVTNDVSGAVK	not-unique[unknown]	.	0	2.17E-05	.	2	623.8342285	623.835517	1	PXD000265_CombineSearchEngines_psm_threshold_generic_mappedGff_add_pos_container_add_totalnovelpep.mzid.gz	.	4
6	21607243	21607285	generic|D_SRR3090734:JUNC00113049_fr1_21857	1000	-	21607243	21607285	0	1	42	0	generic|D_SRR3090734:JUNC00113049_fr1	DLVQLALVESNSAR	not-unique[unknown]	.	0	5.89E-06	0-UNIMOD:730	3	607.0118408	607.0124035	1	PXD000313_CombineSearchEngines_psm_threshold_generic_mappedGff_add_pos_container_add_totalnovelpep.mzid.gz	.	48
6	21608131	21608170	generic|C_TCONS_00154106_fr2_167292	1000	-	21608131	21608170	0	1	39	0	generic|C_TCONS_00154106_fr2	AASGEDKQSVVEK	not-unique[unknown]	.	0	3.32E-04	.	2	674.3405151	674.3411635	1	PXD000265_CombineSearchEngines_psm_threshold_generic_mappedGff_add_pos_container_add_totalnovelpep.mzid.gz	.	18
6	21609239	21609305	generic|C_TCONS_00154106_fr2_15384	1000	-	21609239	21609305	0	1	66	0	generic|C_TCONS_00154106_fr2	TNDETLSESGPSNQGESVEMLK	not-unique[unknown]	.	0	0.00409453	7-UNIMOD:21	2	1216.494873	1216.512174	1	PXD000923_CombineSearchEngines_psm_threshold_generic_mappedGff_add_pos_container_add_totalnovelpep.mzid.gz	.	27
6	21611642	21611663	generic|D_SRR3090733:JUNC00106229_fr2_39191	1000	-	21611642	21611663	0	1	21	0	generic|D_SRR3090733:JUNC00106229_fr2	DGLFSHK	not-unique[unknown]	.	0	0.001725862	0-UNIMOD:730,7-UNIMOD:730	3	471.2725525	471.2766341	1	PXD000313_CombineSearchEngines_psm_threshold_generic_mappedGff_add_pos_container_add_totalnovelpep.mzid.gz	.	26
6	21764945	21765002	generic|C_TCONS_00154160_fr3_68634	1000	-	21764945	21765002	0	1	57	0	generic|C_TCONS_00154160_fr3	STAPPVSLSGDSPEAVLGR	unique	.	0	2.20E-05	12-UNIMOD:21	2	960.4678345	960.4591455	1	PXD000923_CombineSearchEngines_psm_threshold_generic_mappedGff_add_pos_container_add_totalnovelpep.mzid.gz	.	2
6	21818683	21818737	generic|D_SRR3090734:JUNC00113174_fr1_281698	1000	+	21818683	21818737	0	1	54	0	generic|D_SRR3090734:JUNC00113174_fr1	RGGGGEVEGVGNGEEAGR	not-unique[unknown]	.	0	0.001852018	.	2	843.892395	843.8931465	1	PXD000265_CombineSearchEngines_psm_threshold_generic_mappedGff_add_pos_container_add_totalnovelpep.mzid.gz	.	8
6	21957259	21957298	generic|D_SRR3090734:JUNC00113206_fr3_38422	1000	-	21957259	21957298	0	1	39	0	generic|D_SRR3090734:JUNC00113206_fr3	VLYHEDPNSPDAR	not-unique[unknown]	.	0	4.44E-04	.	3	504.9078674	504.9074305	1	PXD000265_CombineSearchEngines_psm_threshold_generic_mappedGff_add_pos_container_add_totalnovelpep.mzid.gz	.	323
6	23805682	23805745	generic|C_TCONS_00147416_fr3_37915	1000	+	23805682	23805745	0	1	63	0	generic|C_TCONS_00147416_fr3	SVEAGGEPGGGGGGAWSTVSR	unique	.	0	2.85E-05	.	2	937.9402466	937.9350115	1	PXD000265_CombineSearchEngines_psm_threshold_generic_mappedGff_add_pos_container_add_totalnovelpep.mzid.gz	.	6
6	23805793	23805844	generic|C_TCONS_00147416_fr3_3396	1000	+	23805793	23805844	0	1	51	0	generic|C_TCONS_00147416_fr3	VGELAEGLAGVELGGER	unique	.	0	2.63E-05	.	2	828.4324341	828.4335845	1	PXD001058_CombineSearchEngines_psm_threshold_generic_mappedGff_add_pos_container_add_totalnovelpep.mzid.gz	.	7
6	23805958	23805991	generic|C_TCONS_00147416_fr3_13652	1000	+	23805958	23805991	0	1	33	0	generic|C_TCONS_00147416_fr3	CGYESPTPVQR	unique	.	0	2.19E-05	1-UNIMOD:4	2	647.2988281	647.298241	1	PXD001058_CombineSearchEngines_psm_threshold_generic_mappedGff_add_pos_container_add_totalnovelpep.mzid.gz	.	4
6	23805991	23806021	generic|C_TCONS_00147416_fr3_184395	1000	+	23805991	23806021	0	1	30	0	generic|C_TCONS_00147416_fr3	YSMPLALAGR	unique	.	0	2.84E-05	.	2	539.7919922	539.789323	1	PXD000265_CombineSearchEngines_psm_threshold_generic_mappedGff_add_pos_container_add_totalnovelpep.mzid.gz	.	3
6	24057485	24057539	generic|C_TCONS_00158561_fr6_2536	1000	.	24057485	24057539	0	1	54	0	generic|C_TCONS_00158561_fr6	TTMLETFTLPAGTENLMK	unique	.	0	0.006011655	0-UNIMOD:1,3-UNIMOD:35,15-UNIMOD:7	2	1029.497437	1028.994501	1	PXD000265_CombineSearchEngines_psm_threshold_generic_mappedGff_add_pos_container_add_totalnovelpep.mzid.gz	.	2
6	24142891	24142942	generic|C_TCONS_00154609_fr2_11708	1000	-	24142891	24142942	0	1	51	0	generic|C_TCONS_00154609_fr2	QGSLHVNLPDQDPEDAK	not-unique[unknown]	.	0	3.45E-04	3-UNIMOD:21	2	971.9250488	971.9307525	1	PXD000923_CombineSearchEngines_psm_threshold_generic_mappedGff_add_pos_container_add_totalnovelpep.mzid.gz	.	4
6	24404439	24404487	generic|C_TCONS_00154681_fr3_73770	1000	-	24404439	24404487	0	1	48	0	generic|C_TCONS_00154681_fr3	LGTVTVQELPFFDTVK	not-unique[unknown]	.	0	1.98E-05	.	2	897.4847412	897.487829	1	PXD000265_CombineSearchEngines_psm_threshold_generic_mappedGff_add_pos_container_add_totalnovelpep.mzid.gz	.	4
6	24405428	24405482	generic|C_TCONS_00154681_fr3_26501	1000	-	24405428	24405482	0	1	54	0	generic|C_TCONS_00154681_fr3	SFLGMGYYNTHVPAVLLR	not-unique[unknown]	.	0	8.35E-05	.	3	680.0245361	680.0241388	1	PXD002291_CombineSearchEngines_psm_threshold_generic_mappedGff_add_pos_container_add_totalnovelpep.mzid.gz	.	9
6	24425514	24425613	generic|C_TCONS_00147596_fr1_6138	1000	+	24425514	24425613	0	1	99	0	generic|C_TCONS_00147596_fr1	SDGVEESENGPTDEDNGVSDGENEDDLGADAEK	not-unique[unknown]	.	0	2.04E-05	19-UNIMOD:21	3	1159.10498	1159.102729	1	PXD000923_CombineSearchEngines_psm_threshold_generic_mappedGff_add_pos_container_add_totalnovelpep.mzid.gz	.	12
6	26341995	26342022	generic|C_TCONS_00148001_fr1_4261	1000	+	26341995	26342022	0	1	27	0	generic|C_TCONS_00148001_fr1	MMTLLDLAR	unique	.	0	0.004192435	1-UNIMOD:35,2-UNIMOD:35	2	548.2797241	548.2804785	1	PXD001058_CombineSearchEngines_psm_threshold_generic_mappedGff_add_pos_container_add_totalnovelpep.mzid.gz	.	4
6	26342907	26342952	generic|C_TCONS_00148001_fr1_263934	1000	+	26342907	26342952	0	1	45	0	generic|C_TCONS_00148001_fr1	TVTPCNDPMLYASLR	unique	.	0	0.002479108	0-UNIMOD:731,5-UNIMOD:4	2	1021.521398	1021.521241	1	PXD000313_CombineSearchEngines_psm_threshold_generic_mappedGff_add_pos_container_add_totalnovelpep.mzid.gz	.	8
6	27730078	27730105	generic|D_SRR3090734:JUNC00115212_fr3_3204	1000	-	27730078	27730105	0	1	27	0	generic|D_SRR3090734:JUNC00115212_fr3	AALDLAALR	not-unique[unknown]	.	0	3.88E-05	0-UNIMOD:730	2	609.3781738	609.37959	1	PXD000313_CombineSearchEngines_psm_threshold_generic_mappedGff_add_pos_container_add_totalnovelpep.mzid.gz	.	48
6	27730579	27730621	generic|D_SRR3090739:JUNC00113397_fr2_409294	1000	-	27730579	27730621	0	1	42	0	generic|D_SRR3090739:JUNC00113397_fr2	GVGAQGLELSETVR	not-unique[unknown]	.	0	0.005018199	.	2	708.3786621	708.378081	1	PXD000265_CombineSearchEngines_psm_threshold_generic_mappedGff_add_pos_container_add_totalnovelpep.mzid.gz	.	12
6	27730636	27730675	generic|D_SRR3090739:JUNC00113397_fr2_62705	1000	-	27730636	27730675	0	1	39	0	generic|D_SRR3090739:JUNC00113397_fr2	ALLSAEMAGLDLR	not-unique[unknown]	.	0	3.64E-04	0-UNIMOD:730	3	555.3148193	555.3166588	1	PXD000313_CombineSearchEngines_psm_threshold_generic_mappedGff_add_pos_container_add_totalnovelpep.mzid.gz	.	30
6	27731187	27731226	generic|D_SRR1618548:JUNC00121841_fr1_410170	1000	-	27731187	27731226	0	1	39	0	generic|D_SRR1618548:JUNC00121841_fr1	VNLATGDAVPETR	not-unique[unknown]	.	0	2.20E-04	0-UNIMOD:731	2	823.9555589	823.954379	1	PXD000313_CombineSearchEngines_psm_threshold_generic_mappedGff_add_pos_container_add_totalnovelpep.mzid.gz	.	24
6	28685144	28685180	generic|D_SRR3090734:JUNC00115773_fr2_187269	1000	-	28685144	28685180	0	1	36	0	generic|D_SRR3090734:JUNC00115773_fr2	TFSYAGFEQQPK	not-unique[unknown]	.	0	1.68E-05	.	2	701.8397827	701.8355135	1	PXD000265_CombineSearchEngines_psm_threshold_generic_mappedGff_add_pos_container_add_totalnovelpep.mzid.gz	.	144
6	28685144	28685183	generic|D_SRR3090734:JUNC00115773_fr2_332477	1000	-	28685144	28685183	0	1	39	0	generic|D_SRR3090734:JUNC00115773_fr2	KTFSYAGFEQQPK	not-unique[unknown]	.	0	0.004714782	.	3	510.9241333	510.9244221	1	PXD000265_CombineSearchEngines_psm_threshold_generic_mappedGff_add_pos_container_add_totalnovelpep.mzid.gz	.	32
6	28685183	28685216	generic|D_SRR3090736:JUNC00112249_fr3_327404	1000	-	28685183	28685216	0	1	33	0	generic|D_SRR3090736:JUNC00112249_fr3	DSFLVNGVAFK	not-unique[unknown]	.	0	2.36E-04	.	2	598.8218994	598.8191385	1	PXD000265_CombineSearchEngines_psm_threshold_generic_mappedGff_add_pos_container_add_totalnovelpep.mzid.gz	.	168
6	28685420	28685477	generic|D_SRR3090736:JUNC00112249_fr3_16597	1000	-	28685420	28685477	0	1	57	0	generic|D_SRR3090736:JUNC00112249_fr3	EFFASMVVDAVLALSNDDR	not-unique[unknown]	.	0	7.96E-05	.	2	1050.009033	1050.009329	1	PXD002739_CombineSearchEngines_psm_threshold_generic_mappedGff_add_pos_container_add_totalnovelpep.mzid.gz	.	33
6	28685522	28685555	generic|D_SRR3090733:JUNC00108742_fr1_11738	1000	-	28685522	28685555	0	1	33	0	generic|D_SRR3090733:JUNC00108742_fr1	SLEEKKELLAK	not-unique[unknown]	.	0	2.11E-04	.	2	644.380249	644.37956	1	PXD001058_CombineSearchEngines_psm_threshold_generic_mappedGff_add_pos_container_add_totalnovelpep.mzid.gz	.	30
6	28685555	28685582	generic|D_SRR3090733:JUNC00108742_fr1_18271	1000	-	28685555	28685582	0	1	27	0	generic|D_SRR3090733:JUNC00108742_fr1	DLATSLEGK	not-unique[unknown]	.	0	1.27E-04	0-UNIMOD:730,9-UNIMOD:730	3	514.6360474	514.6380088	1	PXD000313_CombineSearchEngines_psm_threshold_generic_mappedGff_add_pos_container_add_totalnovelpep.mzid.gz	.	64
6	28685555	28685588	generic|D_SRR3090733:JUNC00108742_fr1_62236	1000	-	28685555	28685588	0	1	33	0	generic|D_SRR3090733:JUNC00108742_fr1	VKDLATSLEGK	not-unique[unknown]	.	0	5.86E-05	.	2	580.8336182	580.8297035	1	PXD000265_CombineSearchEngines_psm_threshold_generic_mappedGff_add_pos_container_add_totalnovelpep.mzid.gz	.	192
6	28685708	28685750	generic|D_SRR3090733:JUNC00108742_fr1_370902	1000	-	28685708	28685750	0	1	42	0	generic|D_SRR3090733:JUNC00108742_fr1	PYLEDGVHPHSLLR	not-unique[unknown]	.	0	0.002985112	.	4	408.9700012	408.967772	1	PXD003156_CombineSearchEngines_psm_threshold_generic_mappedGff_add_pos_container_add_totalnovelpep.mzid.gz	.	32
6	28685708	28685759	generic|D_SRR3090733:JUNC00108742_fr1_35790	1000	-	28685708	28685759	0	1	51	0	generic|D_SRR3090733:JUNC00108742_fr1	EAKPYLEDGVHPHSLLR	not-unique[unknown]	.	0	0.001227843	0-UNIMOD:730,3-UNIMOD:730	5	514.6921387	514.6927509	1	PXD000313_CombineSearchEngines_psm_threshold_generic_mappedGff_add_pos_container_add_totalnovelpep.mzid.gz	.	45
6	28686508	28686529	generic|D_SRR3090734:JUNC00115776_fr3_52698	1000	-	28686508	28686529	0	1	21	0	generic|D_SRR3090734:JUNC00115776_fr3	LLVDLAK	not-unique[unknown]	.	0	0.002000942	0-UNIMOD:730,7-UNIMOD:730	3	460.6390991	460.6409135	1	PXD000313_CombineSearchEngines_psm_threshold_generic_mappedGff_add_pos_container_add_totalnovelpep.mzid.gz	.	30
6	28686529	28686559	generic|D_SRR3090734:JUNC00115776_fr3_93678	1000	-	28686529	28686559	0	1	30	0	generic|D_SRR3090734:JUNC00115776_fr3	LLDLLHPAAK	not-unique[unknown]	.	0	3.13E-05	.	2	545.8374634	545.834592	1	PXD000265_CombineSearchEngines_psm_threshold_generic_mappedGff_add_pos_container_add_totalnovelpep.mzid.gz	.	126
6	28686559	28686619	generic|C_TCONS_00155780_fr3_50198	1000	-	28686559	28686619	0	1	60	0	generic|C_TCONS_00155780_fr3	LLHDDKGGTTLSNDGATLMR	unique	.	0	4.95E-06	0-UNIMOD:730,6-UNIMOD:730	4	681.6184692	681.6206112	1	PXD000313_CombineSearchEngines_psm_threshold_generic_mappedGff_add_pos_container_add_totalnovelpep.mzid.gz	.	4
6	28686649	28686703	generic|D_SRR3090736:JUNC00112252_fr1_18580	1000	-	28686649	28686703	0	1	54	0	generic|D_SRR3090736:JUNC00112252_fr1	AQVVSNLNACTVVADTVR	not-unique[unknown]	.	0	3.99E-05	10-UNIMOD:4	2	958.9954224	958.9965575	1	PXD001058_CombineSearchEngines_psm_threshold_generic_mappedGff_add_pos_container_add_totalnovelpep.mzid.gz	.	18
6	29943007	29943031	generic|C_TCONS_00156139_fr1_28597	1000	-	29943007	29943031	0	1	24	0	generic|C_TCONS_00156139_fr1	LLLHWSTK	not-unique[unknown]	.	0	0.007583074	.	2	499.2937927	499.2951025	1	PXD002291_CombineSearchEngines_psm_threshold_generic_mappedGff_add_pos_container_add_totalnovelpep.mzid.gz	.	8
6	30346085	30346115	generic|D_SRR3090734:JUNC00116664_fr2_402366	1000	-	30346085	30346115	0	1	30	0	generic|D_SRR3090734:JUNC00116664_fr2	ELGGLLEDLR	not-unique[unknown]	.	0	1.70E-04	.	2	557.8050537	557.808771	1	PXD000265_CombineSearchEngines_psm_threshold_generic_mappedGff_add_pos_container_add_totalnovelpep.mzid.gz	.	12
6	31020650	31020692	generic|C_TCONS_00149266_fr1_3744	1000	+	31020650	31020692	0	1	42	0	generic|C_TCONS_00149266_fr1	SVFDYSVPSTPLQK	unique	.	0	0.005477323	.	2	784.4063721	784.4037595	1	PXD001058_CombineSearchEngines_psm_threshold_generic_mappedGff_add_pos_container_add_totalnovelpep.mzid.gz	.	3
6	31020809	31020836	generic|C_TCONS_00149266_fr1_28057	1000	+	31020809	31020836	0	1	27	0	generic|C_TCONS_00149266_fr1	SLFDSGPSR	unique	.	0	0.002474119	0-UNIMOD:730	2	635.335022	635.340661	1	PXD001030_CombineSearchEngines_psm_threshold_generic_mappedGff_add_pos_container_add_totalnovelpep.mzid.gz	.	2
6	31020836	31020872	generic|C_TCONS_00149266_fr1_18306	1000	+	31020836	31020872	0	1	36	0	generic|C_TCONS_00149266_fr1	AESPTASSLYGK	unique	.	0	1.65E-05	3-UNIMOD:21	2	645.7856445	645.784304	1	PXD000923_CombineSearchEngines_psm_threshold_generic_mappedGff_add_pos_container_add_totalnovelpep.mzid.gz	.	2
6	31020881	31020941	generic|C_TCONS_00149266_fr1_10167	1000	+	31020881	31020941	0	1	60	0	generic|C_TCONS_00149266_fr1	GFFDSSVPSTPMYNSSFSPR	unique	.	0	3.03E-04	15-UNIMOD:21	2	1145.985352	1145.479747	1	PXD000923_CombineSearchEngines_psm_threshold_generic_mappedGff_add_pos_container_add_totalnovelpep.mzid.gz	.	2
6	31120730	31120751	generic|D_SRR2040570:JUNC00136674_fr1_302491	1000	+	31120730	31120751	0	1	21	0	generic|D_SRR2040570:JUNC00136674_fr1	SSEQVQR	not-unique[unknown]	.	0	0.007249392	0-UNIMOD:730,4-UNIMOD:7	2	569.8016357	569.803912	1	PXD000313_CombineSearchEngines_psm_threshold_generic_mappedGff_add_pos_container_add_totalnovelpep.mzid.gz	.	8
7	561646	561676	generic|C_TCONS_00159179_fr4_191547	1000	+	561646	561676	0	1	30	0	generic|C_TCONS_00159179_fr4	LSTVLDDFPR	not-unique[unknown]	.	0	0.006723623	0-UNIMOD:731	2	733.9094115	733.911451	1	PXD000313_CombineSearchEngines_psm_threshold_generic_mappedGff_add_pos_container_add_totalnovelpep.mzid.gz	.	9
7	2531732	2531762	generic|C_TCONS_00166341_fr5_8332	1000	-	2531732	2531762	0	1	30	0	generic|C_TCONS_00166341_fr5	FALGTASSLK	not-unique[unknown]	.	0	2.05E-05	8-UNIMOD:21	2	537.7651367	537.7651905	1	PXD000923_CombineSearchEngines_psm_threshold_generic_mappedGff_add_pos_container_add_totalnovelpep.mzid.gz	.	4
7	2532089	2532143	generic|C_TCONS_00166341_fr5_5966	1000	-	2532089	2532143	0	1	54	0	generic|C_TCONS_00166341_fr5	KVPSLTENSSSSASSSFR	not-unique[unknown]	.	0	3.34E-05	4-UNIMOD:21	2	975.9420776	975.943858	1	PXD000923_CombineSearchEngines_psm_threshold_generic_mappedGff_add_pos_container_add_totalnovelpep.mzid.gz	.	8
7	3388476	3388503	generic|D_SRR3090738:JUNC00120240_fr2_61519	1000	+	3388476	3388503	0	1	27	0	generic|D_SRR3090738:JUNC00120240_fr2	SFDFTNEER	not-unique[unknown]	.	0	0.005174503	0-UNIMOD:730	2	724.8499756	724.85159	1	PXD000313_CombineSearchEngines_psm_threshold_generic_mappedGff_add_pos_container_add_totalnovelpep.mzid.gz	.	20
7	3393036	3393066	generic|D_SRR3090739:JUNC00117190_fr3_34263	1000	+	3393036	3393066	0	1	30	0	generic|D_SRR3090739:JUNC00117190_fr3	LALVPLTFGR	not-unique[unknown]	.	0	0.008981541	.	2	543.8364258	543.837135	1	PXD000265_CombineSearchEngines_psm_threshold_generic_mappedGff_add_pos_container_add_totalnovelpep.mzid.gz	.	80
7	3413896	3413926	generic|D_SRR2040568:JUNC00136725_fr1_140542	1000	+	3413896	3413926	0	1	30	0	generic|D_SRR2040568:JUNC00136725_fr1	FTWTLENLSR	not-unique[unknown]	.	0	4.73E-05	.	2	633.8274536	633.827495	1	PXD000265_CombineSearchEngines_psm_threshold_generic_mappedGff_add_pos_container_add_totalnovelpep.mzid.gz	.	64
7	3417683	3417713	generic|D_SRR3090736:JUNC00115422_fr2_58931	1000	+	3417683	3417713	0	1	30	0	generic|D_SRR3090736:JUNC00115422_fr2	AEAHLYTLLK	not-unique[unknown]	.	0	5.11E-05	.	2	579.8269043	579.8295025	1	PXD000265_CombineSearchEngines_psm_threshold_generic_mappedGff_add_pos_container_add_totalnovelpep.mzid.gz	.	90
7	3417831	3417861	generic|D_SRR1944697:JUNC00075443_fr1_335938	1000	+	3417831	3417861	0	1	30	0	generic|D_SRR1944697:JUNC00075443_fr1	DDDLTTQLGK	not-unique[unknown]	.	0	1.23E-05	0-UNIMOD:730,10-UNIMOD:730	3	571.9850464	571.9874781	1	PXD000313_CombineSearchEngines_psm_threshold_generic_mappedGff_add_pos_container_add_totalnovelpep.mzid.gz	.	80
7	3420030	3420066	generic|D_SRR3090735:JUNC00117174_fr3_40573	1000	+	3420030	3420066	0	1	36	0	generic|D_SRR3090735:JUNC00117174_fr3	YPDVPSFLVYLR	not-unique[unknown]	.	0	4.24E-05	.	2	734.897522	734.895369	1	PXD002739_CombineSearchEngines_psm_threshold_generic_mappedGff_add_pos_container_add_totalnovelpep.mzid.gz	.	18
7	3799529	3799550	generic|D_SRR2040568:JUNC00137052_fr3_302495	1000	+	3799529	3799550	0	1	21	0	generic|D_SRR2040568:JUNC00137052_fr3	SSEQVQR	not-unique[unknown]	.	0	0.007249392	0-UNIMOD:730,4-UNIMOD:7	2	569.8016357	569.803912	1	PXD000313_CombineSearchEngines_psm_threshold_generic_mappedGff_add_pos_container_add_totalnovelpep.mzid.gz	.	2
7	4179258	4179309	generic|D_SRR3090739:JUNC00117763_fr3_18698	1000	+	4179258	4179309	0	1	51	0	generic|D_SRR3090739:JUNC00117763_fr3	TLSLEKDSTLEDADKGK	not-unique[unknown]	.	0	0.001314569	3-UNIMOD:21	3	643.9718628	643.9732711	1	PXD000923_CombineSearchEngines_psm_threshold_generic_mappedGff_add_pos_container_add_totalnovelpep.mzid.gz	.	26
7	4386716	4386773	generic|C_TCONS_00160148_fr3_133596	1000	+	4386716	4386773	0	1	57	0	generic|C_TCONS_00160148_fr3	SVGGNPNLGLEELLASVVR	not-unique[unknown]	.	0	0.001072669	.	2	962.5320435	962.5285465	1	PXD001058_CombineSearchEngines_psm_threshold_generic_mappedGff_add_pos_container_add_totalnovelpep.mzid.gz	.	4
7	4657860	4657887	generic|D_SRR3090733:JUNC00112472_fr2_269315	1000	+	4657860	4657887	0	1	27	0	generic|D_SRR3090733:JUNC00112472_fr2	YDLSLPVEK	not-unique[unknown]	.	0	3.77E-05	0-UNIMOD:730,9-UNIMOD:730	3	557.9952393	557.9974225	1	PXD000313_CombineSearchEngines_psm_threshold_generic_mappedGff_add_pos_container_add_totalnovelpep.mzid.gz	.	84
7	4657887	4657914	generic|D_SRR3090733:JUNC00112472_fr2_24622	1000	+	4657887	4657914	0	1	27	0	generic|D_SRR3090733:JUNC00112472_fr2	LYDLVEEMR	not-unique[unknown]	.	0	1.74E-05	.	2	584.2905273	584.2893525	1	PXD003156_CombineSearchEngines_psm_threshold_generic_mappedGff_add_pos_container_add_totalnovelpep.mzid.gz	.	34
7	4660288	4660315	generic|C_TCONS_00160232_fr6_33791	1000	+	4660288	4660315	0	1	27	0	generic|C_TCONS_00160232_fr6	TGRYSPPSR	not-unique[unknown]	.	0	0.004762432	4-UNIMOD:21	3	367.5016174	367.5009981	1	PXD000923_CombineSearchEngines_psm_threshold_generic_mappedGff_add_pos_container_add_totalnovelpep.mzid.gz	.	4
7	4660378	4660423	generic|C_TCONS_00160232_fr6_441427	1000	+	4660378	4660423	0	1	45	0	generic|C_TCONS_00160232_fr6	GGGDAVPSANDDCFK	not-unique[unknown]	.	0	4.99E-06	0-UNIMOD:730,13-UNIMOD:4,15-UNIMOD:730	3	706.6815796	706.6842408	1	PXD000313_CombineSearchEngines_psm_threshold_generic_mappedGff_add_pos_container_add_totalnovelpep.mzid.gz	.	4
7	4660435	4660507	generic|C_TCONS_00160232_fr6_221496	1000	+	4660435	4660507	0	1	72	0	generic|C_TCONS_00160232_fr6	MNTDDGYGYGGGGGGGGTYSSGAR	not-unique[unknown]	.	0	6.09E-06	0-UNIMOD:730,1-UNIMOD:35	3	845.3650513	845.3645568	1	PXD000313_CombineSearchEngines_psm_threshold_generic_mappedGff_add_pos_container_add_totalnovelpep.mzid.gz	.	8
7	4660588	4660621	generic|D_SRR1944695:JUNC00094373_fr1_112640	1000	-	4660588	4660621	0	1	33	0	generic|D_SRR1944695:JUNC00094373_fr1	GFGFVTFSEPR	not-unique[unknown]	.	0	1.71E-05	.	2	622.309021	622.3089385	1	PXD000265_CombineSearchEngines_psm_threshold_generic_mappedGff_add_pos_container_add_totalnovelpep.mzid.gz	.	28
7	4662422	4662461	generic|D_SRR1944695:JUNC00094373_fr1_173593	1000	-	4662422	4662461	0	1	39	0	generic|D_SRR1944695:JUNC00094373_fr1	LFVGGLSWDTTER	not-unique[unknown]	.	0	1.39E-05	0-UNIMOD:730	3	595.9875488	595.6543281	1	PXD000313_CombineSearchEngines_psm_threshold_generic_mappedGff_add_pos_container_add_totalnovelpep.mzid.gz	.	130
7	5541433	5541469	generic|D_SRR3090736:JUNC00116504_fr1_374455	1000	+	5541433	5541469	0	1	36	0	generic|D_SRR3090736:JUNC00116504_fr1	LESGQLLQCVVK	not-unique[unknown]	.	0	9.02E-06	0-UNIMOD:730,9-UNIMOD:4,12-UNIMOD:730	3	661.3876953	661.3903291	1	PXD000313_CombineSearchEngines_psm_threshold_generic_mappedGff_add_pos_container_add_totalnovelpep.mzid.gz	.	28
7	5543199	5543226	generic|D_SRR2040568:JUNC00137948_fr1_46382	1000	+	5543199	5543226	0	1	27	0	generic|D_SRR2040568:JUNC00137948_fr1	LLFVDPSTR	not-unique[unknown]	.	0	0.002038972	0-UNIMOD:730	2	676.3996582	676.3979795	1	PXD000313_CombineSearchEngines_psm_threshold_generic_mappedGff_add_pos_container_add_totalnovelpep.mzid.gz	.	39
7	5551577	5551625	generic|D_SRR3090734:JUNC00120181_fr2_16720	1000	+	5551577	5551625	0	1	48	0	generic|D_SRR3090734:JUNC00120181_fr2	LTVVVGSMPSSGPTGR	not-unique[unknown]	.	0	3.25E-05	.	2	772.9088745	772.908691	1	PXD002740_CombineSearchEngines_psm_threshold_generic_mappedGff_add_pos_container_add_totalnovelpep.mzid.gz	.	24
7	8337506	8337569	generic|D_SRR3090739:JUNC00119141_fr2_237345	1000	-	8337506	8337569	0	1	63	0	generic|D_SRR3090739:JUNC00119141_fr2	TGVVATLAGGGGGDGPVVALR	not-unique[unknown]	.	0	2.05E-05	.	2	912.4993286	912.502334	1	PXD000265_CombineSearchEngines_psm_threshold_generic_mappedGff_add_pos_container_add_totalnovelpep.mzid.gz	.	12
7	10059137	10059182	generic|C_TCONS_00167860_fr3_162661	1000	-	10059137	10059182	0	1	45	0	generic|C_TCONS_00167860_fr3	STYGDLKPGSLLPYK	unique	.	0	0.00108038	.	3	546.9620972	546.9627621	1	PXD000265_CombineSearchEngines_psm_threshold_generic_mappedGff_add_pos_container_add_totalnovelpep.mzid.gz	.	2
7	10059452	10059479	generic|C_TCONS_00167860_fr3_161252	1000	-	10059452	10059479	0	1	27	0	generic|C_TCONS_00167860_fr3	DFLQDLGEK	unique	.	0	2.58E-04	.	2	532.7669678	532.766572	1	PXD000265_CombineSearchEngines_psm_threshold_generic_mappedGff_add_pos_container_add_totalnovelpep.mzid.gz	.	2
7	13599829	13599856	generic|D_SRR3090733:JUNC00114538_fr3_303351	1000	+	13599829	13599856	0	1	27	0	generic|D_SRR3090733:JUNC00114538_fr3	VLEQQEAAR	not-unique[unknown]	.	0	9.76E-05	.	2	522.2752075	522.2776385	1	PXD000265_CombineSearchEngines_psm_threshold_generic_mappedGff_add_pos_container_add_totalnovelpep.mzid.gz	.	24
7	14533602	14533641	generic|D_SRR1618548:JUNC00128837_fr2_243156	1000	+	14533602	14533641	0	1	39	0	generic|D_SRR1618548:JUNC00128837_fr2	EPAAAKPPPLGPK	not-unique[unknown]	.	0	4.44E-04	.	2	636.867981	636.8691635	1	PXD000265_CombineSearchEngines_psm_threshold_generic_mappedGff_add_pos_container_add_totalnovelpep.mzid.gz	.	1540
7	14727401	14727434	generic|D_SRR3090733:JUNC00114686_fr3_6946	1000	+	14727401	14727434	0	1	33	0	generic|D_SRR3090733:JUNC00114686_fr3	AVGPVMDASFK	not-unique[unknown]	.	0	1.88E-05	9-UNIMOD:21	2	601.2695313	601.269783	1	PXD000923_CombineSearchEngines_psm_threshold_generic_mappedGff_add_pos_container_add_totalnovelpep.mzid.gz	.	34
7	14779421	14779463	generic|C_TCONS_00168749_fr1_22213	1000	-	14779421	14779463	0	1	42	0	generic|C_TCONS_00168749_fr1	LLCPVTLAGGLLGK	unique	.	0	2.10E-05	3-UNIMOD:4	2	706.4209595	706.4207065	1	PXD001058_CombineSearchEngines_psm_threshold_generic_mappedGff_add_pos_container_add_totalnovelpep.mzid.gz	.	5
7	14781106	14781142	generic|C_TCONS_00168749_fr1_83441	1000	-	14781106	14781142	0	1	36	0	generic|C_TCONS_00168749_fr1	VAVVLGPASPAR	unique	.	0	6.84E-05	.	2	568.8432007	568.8429485	1	PXD001058_CombineSearchEngines_psm_threshold_generic_mappedGff_add_pos_container_add_totalnovelpep.mzid.gz	.	2
7	18255994	18256045	generic|D_SRR2040570:JUNC00143147_fr3_330363	1000	-	18255994	18256045	0	1	51	0	generic|D_SRR2040570:JUNC00143147_fr3	VLPYDQLMQELDVSNVR	not-unique[unknown]	.	0	4.00E-04	8-UNIMOD:35	2	1018.012634	1018.011868	1	PXD000265_CombineSearchEngines_psm_threshold_generic_mappedGff_add_pos_container_add_totalnovelpep.mzid.gz	.	30
7	18256778	18256814	generic|D_SRR3090733:JUNC00115705_fr3_185819	1000	-	18256778	18256814	0	1	36	0	generic|D_SRR3090733:JUNC00115705_fr3	QLSVLTLAESTK	not-unique[unknown]	.	0	8.85E-05	.	2	645.3665161	645.369193	1	PXD000265_CombineSearchEngines_psm_threshold_generic_mappedGff_add_pos_container_add_totalnovelpep.mzid.gz	.	105
7	18257498	18257540	generic|D_SRR1618548:JUNC00130022_fr1_255531	1000	-	18257498	18257540	0	1	42	0	generic|D_SRR1618548:JUNC00130022_fr1	LTGTQYASSLDVLR	not-unique[unknown]	.	0	1.50E-05	.	2	762.4108276	762.406834	1	PXD000265_CombineSearchEngines_psm_threshold_generic_mappedGff_add_pos_container_add_totalnovelpep.mzid.gz	.	84
7	18555374	18555419	generic|C_TCONS_00162804_fr1_382902	1000	+	18555374	18555419	0	1	45	0	generic|C_TCONS_00162804_fr1	EATTPPASSSSPSPR	not-unique[unknown]	.	0	6.28E-05	.	2	736.359375	736.354802	1	PXD000265_CombineSearchEngines_psm_threshold_generic_mappedGff_add_pos_container_add_totalnovelpep.mzid.gz	.	12
7	18717510	18717531	generic|C_TCONS_00169501_fr1_346933	1000	-	18717510	18717531	0	1	21	0	generic|C_TCONS_00169501_fr1	LLLQQVR	not-unique[unknown]	.	0	0.002421986	0-UNIMOD:730	2	587.383728	587.3846755	1	PXD000313_CombineSearchEngines_psm_threshold_generic_mappedGff_add_pos_container_add_totalnovelpep.mzid.gz	.	8
7	18719144	18719183	generic|D_SRR3090737:JUNC00107869_fr2_50023	1000	-	18719144	18719183	0	1	39	0	generic|D_SRR3090737:JUNC00107869_fr2	SEPVGLGGGLQPK	not-unique[unknown]	.	0	1.86E-04	.	2	619.8441162	619.840603	1	PXD001058_CombineSearchEngines_psm_threshold_generic_mappedGff_add_pos_container_add_totalnovelpep.mzid.gz	.	24
7	18719183	18719240	generic|D_SRR3090737:JUNC00107869_fr2_50116	1000	-	18719183	18719240	0	1	57	0	generic|D_SRR3090737:JUNC00107869_fr2	NLPLDGVSAQSLKPSASSR	not-unique[unknown]	.	0	1.57E-04	11-UNIMOD:21	2	1003.996155	1003.998968	1	PXD000923_CombineSearchEngines_psm_threshold_generic_mappedGff_add_pos_container_add_totalnovelpep.mzid.gz	.	70
7	19592234	19592264	generic|D_SRR3090734:JUNC00123764_fr3_17864	1000	+	19592234	19592264	0	1	30	0	generic|D_SRR3090734:JUNC00123764_fr3	DLSSPLDELR	not-unique[unknown]	.	0	2.63E-05	4-UNIMOD:21	2	612.7789917	612.7790255	1	PXD000923_CombineSearchEngines_psm_threshold_generic_mappedGff_add_pos_container_add_totalnovelpep.mzid.gz	.	98
7	21319687	21319717	generic|C_TCONS_00170013_fr1_74602	1000	-	21319687	21319717	0	1	30	0	generic|C_TCONS_00170013_fr1	GALLANYYQR	unique	.	0	2.56E-04	.	2	584.8104858	584.809097	1	PXD001058_CombineSearchEngines_psm_threshold_generic_mappedGff_add_pos_container_add_totalnovelpep.mzid.gz	.	3
7	21783641	21783683	generic|C_TCONS_00163541_fr1_12532	1000	+	21783641	21783683	0	1	42	0	generic|C_TCONS_00163541_fr1	YDDGDLAFFDTVVR	unique	.	0	7.63E-05	.	2	817.3773804	816.880649	1	PXD000923_CombineSearchEngines_psm_threshold_generic_mappedGff_add_pos_container_add_totalnovelpep.mzid.gz	.	6
7	21819538	21819583	generic|C_TCONS_00163546_fr2_49676	1000	+	21819538	21819583	0	1	45	0	generic|C_TCONS_00163546_fr2	MQNGLVPNGEASNSK	unique	.	0	0.002906684	1-UNIMOD:35,3-UNIMOD:7	2	781.8554688	781.8593945	1	PXD000265_CombineSearchEngines_psm_threshold_generic_mappedGff_add_pos_container_add_totalnovelpep.mzid.gz	.	3
7	21819583	21819616	generic|C_TCONS_00163546_fr2_89288	1000	+	21819583	21819616	0	1	33	0	generic|C_TCONS_00163546_fr2	SKLTSTQDVLR	unique	.	0	1.89E-05	.	2	624.3491821	624.3513345	1	PXD000265_CombineSearchEngines_psm_threshold_generic_mappedGff_add_pos_container_add_totalnovelpep.mzid.gz	.	5
[truncated: 442 more rows]
