# Supplementary material for: Improvements to the Rice Genome Annotation Through Large-Scale Analysis of RNA-Seq and Proteomics Data Sets
Source: Mol Cell Proteomics. 2018 Oct 5;18(1):86–98. doi: 10.1074/mcp.RA118.000832 (PMC6317475; doi:10.1074/mcp.RA118.000832)
Supplement: supplementary File S1 [file 137847_1_supp_195237_pcbtfl.xlsx]

## Sheet: Explanation of tabs and columns
Column name	Explaination	Sheet name		Sheet details	Description
Seq	Sequence of FNP	Final Novel Peptides (FNP)		Final Novel peptides (FNP)	Summary data about the Final Novel peptides
Acc	Corresponding Novel Events Accessions of FNP	Final Novel Peptides (FNP)		FNP Detail	PSM details for all spectra supporting FNPs
Spectrum numbers	The count of spectra supporting each FNP in 9 datasets respectively	Final Novel Peptides (FNP)		FNP Mapping MSU	Mappings from FNPs to MSU genome annotation
Total spectrum number	The total count of spectra supporting each FNP in 9 datasets	Final Novel Peptides (FNP)		Novel Clusters IRGSP-1.0.30	Details about novel clusters supported by novel peptides, within genome annotation version 1.0.30
Cluster ID	Corresponding Novel Events cluster IDs of FNP	Final Novel Peptides (FNP)		Novel Clusters IRGSP-1.0.38	Details about novel clusters supported by novel peptides, within genome annotation version 1.0.38
Start	Start position of FNP on the chromosome	Final Novel Peptides (FNP)		Candidate novel genes	Details about loci supported by novel peptides not close to annotated genes, and thus potential new genes
End	End position of FNP on the chromosome	Final Novel Peptides (FNP)		InterProScan summary	Summary results from InterProScan for candidate novel gene (protein) sequences
LINK_TO_FIGURE	Link to figure of Novel Events clusters on our website	Final Novel Peptides (FNP)		PNPs pass BLASTp & PEAKS filter	Putative novel peptides that passes the BLASTp and PEAKS filters
LINK_TO_ENSEMBL	Link to Novel Events clusters from Ensembl (must pre-load tracks first)	Final Novel Peptides (FNP)		BLASTp final novel peptides	Hits with BLAST for FNPs to other plant proteomes from Ensembl genomes, allowing one gap or mismatch
Chromosome	Chromosome of FNP	Final Novel Peptides (FNP)		Peaks Identification	Results from PEAKS-PTM search with spectra from PNPs
Spectra_title	Spectra title of identified spectra	FNP Detail		Search Parameters	The exact search parameters for 9 data sets
Calculated_mass	Theoretical mass of FNP	FNP Detail		MSMS Data Collection	Detailed information about the MS/MS data sets
Observed_mz	Observed m/z from spectrum	FNP Detail		RNA Data Collection	Detailed information about the RNA Seq data sets
Charge	Charge state of spectrum	FNP Detail
MS_delta_da	Mass difference in Da	FNP Detail
MS_delta_ppm	Mass difference in ppm	FNP Detail
Peptide_sequence	Sequence of FNP	FNP Detail
Novel_Events_Acc	Corresponding Novel Events Accessions of FNP	FNP Detail
Modification	Modification of peptide	FNP Detail
PSM FDRScore	FDRScore of the PSM	FNP Detail
Seq	Sequence of FNP	FNP mapping MSU
Acc	Corresponding Novel Events Accessions of FNPs	FNP mapping MSU
Spectrum numbers	The spectra numbers of FNPs in 9 datasets respectively	FNP mapping MSU
Total spectrum number	The total spectra number of FNPs in 9 datasets	FNP mapping MSU
Cluster ID	Corresponding Novel Events cluster IDs of FNPs	FNP mapping MSU
Start	Start position of FNP on the chromosome	FNP mapping MSU
End	End position of FNP on the chromosome	FNP mapping MSU
LINK_TO_FIGURE	Link to figure of Novel Events clusters on our website	FNP mapping MSU
LINK_TO_ENSEMBL	Link to Novel Events clusters from Ensembl (must pre-load tracks first)	FNP mapping MSU
Chromosome	Corresponding Chromosome of FNP	FNP mapping MSU
Mapping to MSU	Corresponding MSU RGAP (7.0) coding gene Accession	FNP mapping MSU
Chromosome	Corresponding Chromosome of Novel Events cluster	Novel Clusters IRGSP-1.0.30
cluster ID	Novel Events cluster name	Novel Clusters IRGSP-1.0.30
Annotation	Annotation version	Novel Clusters IRGSP-1.0.30
clusteer_associate_genes	The associate gene of cluster	Novel Clusters IRGSP-1.0.30
downstream gene	The downstream gene of cluster	Novel Clusters IRGSP-1.0.30
downstream gene distance	The distance between downstream gene and the cluster	Novel Clusters IRGSP-1.0.30
Peptide	Sequence of FNP	Novel Clusters IRGSP-1.0.30
peptide_associate_genes	The associate genes of FNP	Novel Clusters IRGSP-1.0.30
upstream gene	The upstream genes of cluster	Novel Clusters IRGSP-1.0.30
upstream gene distance	The distance between upstream genes and the cluster	Novel Clusters IRGSP-1.0.30
end	End position of cluster on the chromosome	Novel Clusters IRGSP-1.0.30
start	Start position of cluster on the chromosome	Novel Clusters IRGSP-1.0.30
Peptide num	Count of FNPs within the cluster	Novel Clusters IRGSP-1.0.30
Novel event ids	Corresponding Novel Events Accessions in the cluster	Novel Clusters IRGSP-1.0.30
Novel event number	Count of Corresponding Novel Events Accessions in the cluster	Novel Clusters IRGSP-1.0.30
Novel junction number	Count of Corresponding Novel junctions in the cluster	Novel Clusters IRGSP-1.0.30
Novel transcript number	Count of Corresponding Novel transcripts in the cluster	Novel Clusters IRGSP-1.0.30
Chromosome	Corresponding Chromosome of Novel Events cluster	Novel Clusters IRGSP-1.0.38
cluster ID	Novel Events cluster name	Novel Clusters IRGSP-1.0.38
Annotation	Annotation version	Novel Clusters IRGSP-1.0.38
clusteer_associate_genes	The associate gene of cluster	Novel Clusters IRGSP-1.0.38
downstream gene	The downstream gene of cluster	Novel Clusters IRGSP-1.0.38
downstream gene distance	The distance between downstream gene and the cluster	Novel Clusters IRGSP-1.0.38
Peptide	Sequence of FNP	Novel Clusters IRGSP-1.0.38
peptide_associate_genes	The associate genes of FNP	Novel Clusters IRGSP-1.0.38
upstream gene	The upstream genes of cluster	Novel Clusters IRGSP-1.0.38
upstream gene distance	The distance between upstream genes and the cluster	Novel Clusters IRGSP-1.0.38
end	End position of cluster on the chromosome	Novel Clusters IRGSP-1.0.38
start	Start position of cluster on the chromosome	Novel Clusters IRGSP-1.0.38
Peptide num	Count of FNPs within the cluster	Novel Clusters IRGSP-1.0.38
Novel event ids	Corresponding Novel Events Accessions in the cluster	Novel Clusters IRGSP-1.0.38
Novel event number	Count of Corresponding Novel Events Accessions in the cluster	Novel Clusters IRGSP-1.0.38
Novel junction number	Count of Corresponding Novel junctions in the cluster	Novel Clusters IRGSP-1.0.38
Novel transcript number	Count of Corresponding Novel transcripts in the cluster	Novel Clusters IRGSP-1.0.38
Chromosome	Corresponding Chromosome of Novel Events cluster	Candidate novel genes
cluster ID	Novel Events cluster name	Candidate novel genes
Annotation	Annotation version	Candidate novel genes
clusteer_associate_genes	The associate gene of cluster	Candidate novel genes
downstream gene	The downstream genes of cluster	Candidate novel genes
downstream gene distance	The distance between downstream genes and the cluster	Candidate novel genes
Peptide	Sequence of FNP	Candidate novel genes
peptide_associate_genes	The associate gene of FNP	Candidate novel genes
upstream gene	The upstream gene of cluster	Candidate novel genes
upstream gene distance	The distance between upstream genes and the cluster	Candidate novel genes
end	End position of cluster on the chromosome	Candidate novel genes
start	Start position of cluster on the chromosome	Candidate novel genes
Peptide num	Count of FNPs within the cluster	Candidate novel genes
Novel event ids	Corresponding Novel Events Accessions in the cluster	Candidate novel genes
Novel event number	Count of Corresponding Novel Events Accessions in the cluster	Candidate novel genes
Novel junction number	Count of Corresponding Novel junctions in the cluster	Candidate novel genes
Novel transcript number	Count of Corresponding Novel transcripts in the cluster	Candidate novel genes
InterproScan ID Full	Corresponding Interproscan ids of Novel Events cluster	Candidate novel genes
Protein_Accession	Novel Events Accessions	InterProScan summary
Analysis	Program/Database used	InterProScan summary
Evalue	Evalue of current match	InterProScan summary
InterPro_annotations_accession	InterPro annotation accession	InterProScan summary
InterPro_annotations_description	InterPro annotation description	InterProScan summary

## Sheet: Final Novel Peptides (FNP)
Seq	Acc	Spectrum number									Total	Cluster ID	Start	End	LINK_TO_FIGURE	LINK_TO_ENSEMBL	Chromosome		http://rice-proteogenomics.org/riceData/chromosomalCluVis/new/	http://plants.ensembl.org/Oryza_sativa/Location/View?reattach=user;r=
AAAAAADGEPSSPK	TCONS_00133583_fr3	0	0	2	0	0	0	0	0	0	2	chr_5_470	1441274	1442515	LINK_TO_FIGURE	LINK_TO_ENSEMBL	5
AAAAAAPLPVAPPPDTPPLR	TCONS_00138658_fr1	0	0	4	0	0	0	0	0	0	4	chr_5_488	24541185	24544156	LINK_TO_FIGURE	LINK_TO_ENSEMBL	5
AAAATADTGGPTLFDK	SRR1618548:JUNC00121793_fr1;SRR1944689:JUNC00057927_fr2;SRR1944690:JUNC00074025_fr1;SRR1944696:JUNC00091191_fr2;SRR2040569:JUNC00137825_fr3;SRR3090736:JUNC00111649_fr3;SRR3090737:JUNC00100612_fr2;TCONS_00148335_fr2;TCONS_00148336_fr2	2	0	0	2	0	0	0	0	1	5	chr_6_515	27656815	27658641	LINK_TO_FIGURE	LINK_TO_ENSEMBL	6
AAAATADTGGPTLFDKLLAK	SRR1618548:JUNC00121793_fr1;SRR1944689:JUNC00057927_fr2;SRR1944690:JUNC00074025_fr1;SRR1944696:JUNC00091191_fr2;SRR2040569:JUNC00137825_fr3;SRR3090736:JUNC00111649_fr3;SRR3090737:JUNC00100612_fr2;TCONS_00148335_fr2;TCONS_00148336_fr2	2	0	0	0	0	0	0	0	0	2	chr_6_515	27656815	27658641	LINK_TO_FIGURE	LINK_TO_ENSEMBL	6
AAASAAAEGGSPEPLEVR	TCONS_00122272_fr1	0	0	4	0	0	0	0	0	0	4	chr_4_437	30914720	30919385	LINK_TO_FIGURE	LINK_TO_ENSEMBL	4
AAATEAAADAALPLHPSSPR	TCONS_00143994_fr2;TCONS_00143995_fr2	0	0	4	0	0	0	0	0	0	4	chr_6_500	5588034	5589308	LINK_TO_FIGURE	LINK_TO_ENSEMBL	6
AAAVTTRWNSR	TCONS_00023601_fr2	0	2	0	0	0	0	0	0	0	2	chr_1_15	17834391	17834942	LINK_TO_FIGURE	LINK_TO_ENSEMBL	1
AACLHPLCVSPGSSLER	TCONS_00188316_fr5	0	0	0	0	4	0	0	0	0	4	chr_8_638	15630122	15631141	LINK_TO_FIGURE	LINK_TO_ENSEMBL	8
AADELQDEDPTVAR	SRR2040570:JUNC00073485_fr3;SRR3090736:JUNC00061365_fr2;TCONS_00086744_fr3;TCONS_00086745_fr3	1	0	0	0	1	0	0	0	0	2	chr_3_297	1049242	1059479	LINK_TO_FIGURE	LINK_TO_ENSEMBL	3
AADVADYAVGVLR	SRR1618548:JUNC00139773_fr3;SRR1944694:JUNC00096692_fr2;SRR1944697:JUNC00083865_fr1;SRR2040568:JUNC00152173_fr1;SRR2040569:JUNC00159012_fr2;SRR2040569:JUNC00159013_fr1;SRR2040570:JUNC00154094_fr1;SRR3090733:JUNC00124320_fr1;SRR3090734:JUNC00132433_fr1;SRR3090735:JUNC00130152_fr2;SRR3090736:JUNC00128287_fr1;SRR3090736:JUNC00128288_fr1;SRR3090738:JUNC00133953_fr2;SRR3090739:JUNC00130330_fr1;TCONS_0…	0	2	0	0	0	0	0	0	0	2	chr_8_618	10257623	10267975	LINK_TO_FIGURE	LINK_TO_ENSEMBL	8
AAEDAFLDLAR	TCONS_00005868_fr3;TCONS_00005869_fr3	0	2	0	0	0	0	0	0	0	2	chr_1_20	24428169	24435680	LINK_TO_FIGURE	LINK_TO_ENSEMBL	1
AAEETWGANR	SRR1288365:JUNC00006394_fr1;SRR1618548:JUNC00018741_fr1;SRR1944694:JUNC00012798_fr2;SRR1944695:JUNC00013987_fr1;SRR2040568:JUNC00020278_fr3;TCONS_00020848_fr3;TCONS_00020849_fr2;TCONS_00020850_fr2	0	2	0	0	0	0	0	0	0	2	chr_1_82	38930834	38934851	LINK_TO_FIGURE	LINK_TO_ENSEMBL	1
AAELTTLLESR	TCONS_00194946_fr4	39	12	0	8	5	0	0	0	69	133	chr_9_652	4728370	4729899	LINK_TO_FIGURE	LINK_TO_ENSEMBL	9
AAELVHVACR	SRR2040570:JUNC00128682_fr2;SRR3090734:JUNC00110849_fr1;SRR3090736:JUNC00107518_fr1;SRR3090738:JUNC00111964_fr1;TCONS_00145180_fr3;TCONS_00145181_fr3;TCONS_00145182_fr3	0	0	0	0	3	0	0	0	0	3	chr_6_504	11264268	11281448	LINK_TO_FIGURE	LINK_TO_ENSEMBL	6
AAENVYLK	SRR1944694:JUNC00108336_fr2;SRR1944696:JUNC00116241_fr1;SRR3090738:JUNC00148144_fr3	5	4	0	1	0	0	0	0	0	10	chr_9_667	22703461	22704919	LINK_TO_FIGURE	LINK_TO_ENSEMBL	9
AAFGPGR	TCONS_00023811_fr4	0	2	0	0	0	0	0	0	0	2	chr_1_63	20453930	20454298	LINK_TO_FIGURE	LINK_TO_ENSEMBL	1
AAFKLSEEK	SRR1618548:JUNC00079372_fr1	0	0	0	0	0	0	3	0	0	3	chr_3_370	26071308	26072170	LINK_TO_FIGURE	LINK_TO_ENSEMBL	3
AAGADVVGGDELLEELR	TCONS_00146754_fr2;TCONS_00146755_fr2	1	1	0	0	0	0	0	0	0	2	chr_6_508	20666359	20673326	LINK_TO_FIGURE	LINK_TO_ENSEMBL	6
AAGFDLNVLVADAK	TCONS_00007163_fr3;TCONS_00007164_fr3;TCONS_00007165_fr3;TCONS_00007166_fr3	2	1	0	0	0	0	0	0	0	3	chr_1_29	29559810	29566365	LINK_TO_FIGURE	LINK_TO_ENSEMBL	1
AALADYFR	SRR1618548:JUNC00105206_fr3;SRR1618548:JUNC00105207_fr3;SRR2040568:JUNC00114040_fr2;SRR2040568:JUNC00114041_fr3;SRR2040569:JUNC00118876_fr1;SRR2040569:JUNC00118877_fr2;SRR2040570:JUNC00115374_fr2;SRR2040570:JUNC00115375_fr3;TCONS_00136743_fr2;TCONS_00136744_fr3;TCONS_00136745_fr2;TCONS_00136746_fr1	2	0	0	0	0	0	0	0	0	2	chr_5_481	17007027	17010559	LINK_TO_FIGURE	LINK_TO_ENSEMBL	5
AALDLAALR	SRR1618548:JUNC00121839_fr3;SRR1944690:JUNC00074050_fr1;SRR1944694:JUNC00084244_fr1;SRR1944695:JUNC00090955_fr1;SRR1948083:JUNC00067740_fr3;SRR2040568:JUNC00132163_fr1;SRR2040570:JUNC00133765_fr3;SRR3090733:JUNC00108231_fr2;SRR3090734:JUNC00115212_fr3;SRR3090735:JUNC00113326_fr3;SRR3090737:JUNC00100658_fr1;SRR3090738:JUNC00116353_fr1;SRR3090739:JUNC00113396_fr3;TCONS_00155533_fr1;TCONS_00155534_f…	0	2	0	0	1	0	0	0	0	3	chr_6_557	27728863	27733712	LINK_TO_FIGURE	LINK_TO_ENSEMBL	6
AALELGYSFASGDSR	SRR1618548:JUNC00010706_fr1;SRR1944689:JUNC00004995_fr3;SRR1944691:JUNC00004592_fr3;SRR1944694:JUNC00007212_fr2;SRR1944694:JUNC00007213_fr3;SRR1944695:JUNC00007784_fr3;SRR1944695:JUNC00007785_fr3;SRR1944696:JUNC00007911_fr3;SRR1948083:JUNC00005769_fr3;SRR2040568:JUNC00011491_fr1;SRR2040570:JUNC00011664_fr3;SRR3090733:JUNC00009651_fr2;SRR3090735:JUNC00010078_fr3;TCONS_00005998_fr2	1	5	0	4	8	0	0	0	0	18	chr_1_22	24937617	24942572	LINK_TO_FIGURE	LINK_TO_ENSEMBL	1
AALPYNEETFDR	TCONS_00001049_fr1;TCONS_00001050_fr1;TCONS_00001052_fr2;TCONS_00001053_fr3	1	1	0	0	0	0	0	0	0	2	chr_1_4	3336207	3342883	LINK_TO_FIGURE	LINK_TO_ENSEMBL	1
AALQDLLFDAETK	SRR1944690:JUNC00084817_fr2;SRR1944691:JUNC00060847_fr3;SRR2040569:JUNC00158756_fr2;SRR2040570:JUNC00153847_fr2;SRR3090734:JUNC00132254_fr1;SRR3090737:JUNC00115542_fr3;SRR3090738:JUNC00133767_fr3	5	0	0	0	0	0	0	0	0	5	chr_8_617	9123797	9124112	LINK_TO_FIGURE	LINK_TO_ENSEMBL	8
AANLKPDPDLDVYMK	SRR1618548:JUNC00141561_fr3;SRR1618548:JUNC00141562_fr2;SRR1944690:JUNC00086143_fr2;SRR1944694:JUNC00098051_fr1;SRR1944695:JUNC00105638_fr3;SRR1944695:JUNC00105639_fr3;SRR2040569:JUNC00161041_fr3;SRR2040570:JUNC00156091_fr3;SRR2040570:JUNC00156092_fr1;SRR3090733:JUNC00125956_fr1;SRR3090734:JUNC00134180_fr3;SRR3090735:JUNC00131958_fr1;SRR3090736:JUNC00130005_fr3;SRR3090738:JUNC00135707_fr2;SRR3090…	0	0	0	2	0	0	0	0	0	2	chr_8_639	18128805	18137146	LINK_TO_FIGURE	LINK_TO_ENSEMBL	8
AAPALAKPTTPR	TCONS_00000428_fr1	0	0	2	0	0	0	0	0	0	2	chr_1_2	1249997	1251234	LINK_TO_FIGURE	LINK_TO_ENSEMBL	1
AAPAVLTSVR	TCONS_00098527_fr3;TCONS_00098528_fr3	2	0	0	1	0	0	0	0	0	3	chr_3_352	8800800	8805082	LINK_TO_FIGURE	LINK_TO_ENSEMBL	3
AAPLSLPR	TCONS_00192412_fr6	0	0	0	0	21	0	0	0	0	21	chr_9_675	17058459	17059328	LINK_TO_FIGURE	LINK_TO_ENSEMBL	9
AAQQSALAEAR	SRR1618548:JUNC00014741_fr3;SRR1944693:JUNC00010169_fr3;SRR2040568:JUNC00015888_fr2;SRR2040569:JUNC00016738_fr1;SRR2040570:JUNC00016195_fr2;SRR3090735:JUNC00013878_fr3;SRR3090737:JUNC00012454_fr1;SRR3090738:JUNC00014254_fr3;TCONS_00018900_fr1;TCONS_00018901_fr2	2	0	0	0	1	0	0	0	0	3	chr_1_73	32328176	32332787	LINK_TO_FIGURE	LINK_TO_ENSEMBL	1
AASGEDKQSVVEK	TCONS_00154106_fr2;TCONS_00154107_fr3;TCONS_00154108_fr3;TCONS_00154109_fr2;TCONS_00154110_fr2;TCONS_00154111_fr2;TCONS_00154112_fr1;TCONS_00154113_fr3;TCONS_00154114_fr1	1	0	0	0	1	0	0	0	0	2	chr_6_550	21607199	21616747	LINK_TO_FIGURE	LINK_TO_ENSEMBL	6
AASPSSGAGAGAGAGSDPTPR	TCONS_00068782_fr3	1	0	4	0	0	0	0	0	0	5	chr_2_227	13144940	13149564	LINK_TO_FIGURE	LINK_TO_ENSEMBL	2
AASQLTGSSSLVK	TCONS_00131182_fr2;TCONS_00131183_fr1	1	0	2	0	0	0	0	0	0	3	chr_5_458	22763919	22768860	LINK_TO_FIGURE	LINK_TO_ENSEMBL	5
AATSSTSTGTVPSR	TCONS_00113004_fr2	0	0	0	0	5	0	0	0	0	5	chr_4_397	25002748	25006618	LINK_TO_FIGURE	LINK_TO_ENSEMBL	4
AAVEEQHLR	TCONS_00042865_fr4	0	5	0	0	0	0	0	0	0	5	chr_11_164	27406953	27407753	LINK_TO_FIGURE	LINK_TO_ENSEMBL	11
ACLPPTTSPPR	TCONS_00019372_fr1	0	0	5	0	0	0	0	0	0	5	chr_1_75	33890339	33891727	LINK_TO_FIGURE	LINK_TO_ENSEMBL	1
ACQLEDGDLVCFQK	SRR1618548:JUNC00125661_fr2;SRR1944691:JUNC00054852_fr3;SRR1944693:JUNC00087632_fr1;SRR1944695:JUNC00093805_fr3;SRR1944696:JUNC00094029_fr1;SRR1948083:JUNC00069846_fr3;SRR2040568:JUNC00136746_fr3;SRR2040569:JUNC00142789_fr3;SRR2040570:JUNC00138402_fr3;SRR3090734:JUNC00119082_fr3;SRR3090735:JUNC00117174_fr3;SRR3090736:JUNC00115431_fr3;TCONS_00159863_fr1;TCONS_00159864_fr2;TCONS_00159866_fr3	0	3	0	0	0	0	0	0	0	3	chr_7_565	3412801	3424024	LINK_TO_FIGURE	LINK_TO_ENSEMBL	7
ADENPSVEKPNGLSEEVVCSK	TCONS_00198017_fr3	0	0	0	2	0	0	0	0	0	2	chr_9_680	19425284	19427528	LINK_TO_FIGURE	LINK_TO_ENSEMBL	9
ADLLLAFGVR	TCONS_00069778_fr3;TCONS_00069779_fr1	0	2	0	0	0	0	0	0	0	2	chr_2_231	18236024	18238051	LINK_TO_FIGURE	LINK_TO_ENSEMBL	2
ADLPLLLVFR	SRR1618548:JUNC00078990_fr3;SRR1944696:JUNC00058392_fr3;SRR2040568:JUNC00085728_fr2;SRR2040569:JUNC00089434_fr2;SRR2040570:JUNC00086682_fr2;SRR3090733:JUNC00069976_fr3;SRR3090734:JUNC00074565_fr3;SRR3090737:JUNC00064974_fr3;TCONS_00092707_fr1	1	6	0	0	2	0	2	1	0	12	chr_3_323	25033513	25041514	LINK_TO_FIGURE	LINK_TO_ENSEMBL	3
ADLVHSAANLLDR	SRR1618548:JUNC00047633_fr1;SRR1944691:JUNC00020000_fr2;SRR1944694:JUNC00032156_fr1;SRR2040568:JUNC00051878_fr2;SRR2040569:JUNC00054104_fr3;SRR2040570:JUNC00052175_fr3;SRR3090734:JUNC00044458_fr3;SRR3090735:JUNC00043767_fr2;SRR3090736:JUNC00043222_fr2;SRR3090738:JUNC00044988_fr2;TCONS_00065358_fr1;TCONS_00065359_fr1;TCONS_00065360_fr1	0	2	0	0	0	0	0	0	0	2	chr_2_207	410412	418150	LINK_TO_FIGURE	LINK_TO_ENSEMBL	2
ADNADGVPEVNVVALSR	TCONS_00193458_fr1	0	0	3	0	0	0	0	0	0	3	chr_9_661	20778421	20786524	LINK_TO_FIGURE	LINK_TO_ENSEMBL	9
ADPFVVLYLK	SRR1944690:JUNC00085203_fr2;SRR1944692:JUNC00051104_fr2;SRR1944696:JUNC00104730_fr1;SRR1944697:JUNC00084118_fr3;SRR1948083:JUNC00077975_fr1;SRR2040568:JUNC00152672_fr2;SRR3090733:JUNC00124744_fr3;TCONS_00183583_fr3	0	0	0	0	0	0	1	1	0	2	chr_8_634	12331909	12335361	LINK_TO_FIGURE	LINK_TO_ENSEMBL	8
ADSSVPQQSRPQEPSTSTPSVR	TCONS_00191780_fr2;TCONS_00191781_fr3;TCONS_00191782_fr1;TCONS_00191783_fr3;TCONS_00191784_fr3	0	0	3	0	0	0	0	0	0	3	chr_9_658	14531163	14547557	LINK_TO_FIGURE	LINK_TO_ENSEMBL	9
ADVFADLGSPVSPLR	TCONS_00016833_fr4;TCONS_00016834_fr4	0	0	3	0	0	0	0	0	0	3	chr_1_21	24460998	24462763	LINK_TO_FIGURE	LINK_TO_ENSEMBL	1
AEAAPASPTASVPGR	SRR1618548:JUNC00037666_fr2;SRR1944692:JUNC00013495_fr1;SRR1944695:JUNC00027789_fr1;SRR1948083:JUNC00020634_fr2;SRR2040569:JUNC00042953_fr1;SRR2040570:JUNC00041381_fr2;SRR3090733:JUNC00033302_fr2;SRR3090737:JUNC00030961_fr2;SRR3090738:JUNC00035936_fr1;TCONS_00048711_fr1;TCONS_00048712_fr1;TCONS_00048713_fr1;TCONS_00048714_fr1	0	0	4	1	0	0	0	0	0	5	chr_11_163	26553436	26563364	LINK_TO_FIGURE	LINK_TO_ENSEMBL	11
AEAHLYTLLK	SRR1618548:JUNC00036263_fr2;SRR1618548:JUNC00036264_fr2;SRR1618548:JUNC00043454_fr3;SRR1618548:JUNC00125651_fr1;SRR1618548:JUNC00125653_fr1;SRR1944689:JUNC00017091_fr2;SRR1944689:JUNC00020147_fr1;SRR1944690:JUNC00021789_fr1;SRR1944690:JUNC00076357_fr1;SRR1944691:JUNC00015586_fr1;SRR1944691:JUNC00054846_fr3;SRR1944693:JUNC00024965_fr2;SRR1944693:JUNC00029699_fr1;SRR1944694:JUNC00024851_fr1;SRR1944…	2	0	0	0	0	0	0	3	0	5	chr_12_178	18334633	18348718	LINK_TO_FIGURE	LINK_TO_ENSEMBL	7
AEAMAFR	SRR1944689:JUNC00008553_fr1;SRR1944690:JUNC00010831_fr1;SRR1944693:JUNC00012433_fr1;SRR1944697:JUNC00010761_fr1;SRR3090733:JUNC00016414_fr2;SRR3090734:JUNC00017483_fr2;SRR3090736:JUNC00016796_fr2;SRR3090737:JUNC00015307_fr1;SRR3090738:JUNC00017551_fr1;SRR3090739:JUNC00017076_fr3;TCONS_00020545_fr1	0	2	0	0	0	0	0	0	0	2	chr_1_78	38055909	38057936	LINK_TO_FIGURE	LINK_TO_ENSEMBL	1
AECSVTSEWSPDGR	SRR1618548:JUNC00058366_fr3;SRR1944689:JUNC00026910_fr1;SRR1944694:JUNC00039529_fr2;SRR1944695:JUNC00042498_fr3;SRR1944696:JUNC00042834_fr1;SRR1944696:JUNC00042835_fr2;SRR1948083:JUNC00031634_fr2;SRR2040568:JUNC00063443_fr3;SRR2040568:JUNC00063445_fr2;SRR2040569:JUNC00066142_fr3;SRR2040570:JUNC00063853_fr3;SRR3090733:JUNC00051238_fr3;SRR3090734:JUNC00054708_fr2;SRR3090735:JUNC00053794_fr3;SRR3090…	0	3	0	0	0	0	0	0	0	3	chr_2_279	23749418	23753207	LINK_TO_FIGURE	LINK_TO_ENSEMBL	2
AEDAVAAEGEADGK	SRR1618548:JUNC00135756_fr3;SRR1944690:JUNC00082507_fr1;SRR2040568:JUNC00147698_fr2;SRR2040570:JUNC00149553_fr2;SRR3090734:JUNC00128503_fr2;SRR3090735:JUNC00126257_fr2;SRR3090737:JUNC00112216_fr3;SRR3090738:JUNC00129877_fr3;SRR3090739:JUNC00126409_fr3;TCONS_00172082_fr1	5	0	0	0	1	0	0	0	0	6	chr_7_611	29292718	29302740	LINK_TO_FIGURE	LINK_TO_ENSEMBL	7
AEDEAAYESVGDR	TCONS_00171631_fr1;TCONS_00171632_fr2;TCONS_00171633_fr3	0	0	2	0	0	0	0	0	0	2	chr_7_608	27826397	27839127	LINK_TO_FIGURE	LINK_TO_ENSEMBL	7
AEDGAAAPSVASFVEEK	SRR1944692:JUNC00003946_fr3;SRR1944694:JUNC00007213_fr3;SRR1944695:JUNC00007785_fr3;SRR1944696:JUNC00007911_fr3;SRR2040568:JUNC00011491_fr1;SRR2040569:JUNC00012069_fr1;SRR3090733:JUNC00009651_fr2;SRR3090733:JUNC00009653_fr1;SRR3090735:JUNC00010080_fr1;SRR3090738:JUNC00010388_fr1;TCONS_00005998_fr2	1	0	1	0	1	0	0	0	1	4	chr_1_22	24937617	24942572	LINK_TO_FIGURE	LINK_TO_ENSEMBL	1
AEDRPDGESSTASSTDMDLDSSAK	TCONS_00054497_fr3	1	0	2	0	0	0	0	0	0	3	chr_12_177	13687144	13702026	LINK_TO_FIGURE	LINK_TO_ENSEMBL	12
AEELVLQPLR	SRR3090733:JUNC00100386_fr3;SRR3090734:JUNC00106789_fr1;SRR3090735:JUNC00105128_fr1;SRR3090738:JUNC00107877_fr1;TCONS_00142898_fr1;TCONS_00142899_fr1	1	5	0	0	0	0	0	0	2	8	chr_6_495	1815942	1819529	LINK_TO_FIGURE	LINK_TO_ENSEMBL	6
AEGVEQPQLR	TCONS_00144259_fr5	10	0	0	0	0	0	0	0	0	10	chr_6_536	6736007	6737669	LINK_TO_FIGURE	LINK_TO_ENSEMBL	6
AEKKEYDESDLAYLQK	SRR1944697:JUNC00073502_fr2;SRR3090738:JUNC00116887_fr1	0	0	0	0	2	0	0	0	0	2	chr_6_558	28639834	28641377	LINK_TO_FIGURE	LINK_TO_ENSEMBL	6
AEPLDDSEEAK	TCONS_00061363_fr1;TCONS_00061364_fr1	0	5	0	0	0	0	0	0	0	5	chr_12_197	21324959	21327652	LINK_TO_FIGURE	LINK_TO_ENSEMBL	12
AEQLTWTSLDYDK	SRR3090733:JUNC00009657_fr2;SRR3090739:JUNC00010073_fr2;TCONS_00005998_fr2	0	3	0	0	0	0	0	0	0	3	chr_1_22	24937617	24942572	LINK_TO_FIGURE	LINK_TO_ENSEMBL	1
AESEGEAAENTEAQDADAGLSLPFSER	TCONS_00133229_fr2;TCONS_00133230_fr2;TCONS_00133231_fr2;TCONS_00133232_fr1;TCONS_00133234_fr1	0	0	8	0	0	0	0	0	0	8	chr_5_468	39445	47162	LINK_TO_FIGURE	LINK_TO_ENSEMBL	5
AESPTASSLYGK	TCONS_00149266_fr1	0	0	1	1	0	0	0	0	0	2	chr_6_516	31013587	31021346	LINK_TO_FIGURE	LINK_TO_ENSEMBL	6
AFFANMPLSK	SRR1618548:JUNC00059891_fr2;SRR1944689:JUNC00027659_fr3;SRR1944690:JUNC00035550_fr1;SRR1944693:JUNC00040915_fr1;SRR1944694:JUNC00040572_fr1;SRR1944697:JUNC00034935_fr1;SRR2040569:JUNC00067819_fr1;SRR3090733:JUNC00052630_fr1;SRR3090734:JUNC00056148_fr1;SRR3090738:JUNC00056876_fr1;SRR3090739:JUNC00055398_fr3;TCONS_00071924_fr1;TCONS_00071928_fr3;TCONS_00071929_fr1;TCONS_00071930_fr1;TCONS_00071932_…	1	0	0	1	0	0	0	0	0	2	chr_2_236	26933428	26950921	LINK_TO_FIGURE	LINK_TO_ENSEMBL	2
AFLGSVSDYLVHHACCPVLVVKPTK	SRR2040570:JUNC00090195_fr1	0	0	0	0	0	0	9	7	9	25	chr_3_375	30902126	30902819	LINK_TO_FIGURE	LINK_TO_ENSEMBL	3
AFLSAAAASPPTLLPADAAPVASR	TCONS_00093579_fr5	1	1	0	0	0	0	0	0	0	2	chr_3_372	28699866	28705397	LINK_TO_FIGURE	LINK_TO_ENSEMBL	3
AFMTADLPHELLELLEK	TCONS_00037120_fr2	0	0	0	3	0	0	0	0	0	3	chr_11_135	234253	243999	LINK_TO_FIGURE	LINK_TO_ENSEMBL	11
AFQLNFR	TCONS_00141833_fr3	0	0	0	10	0	0	0	0	0	10	chr_5_457	21062109	21062474	LINK_TO_FIGURE	LINK_TO_ENSEMBL	5
AFTFQDSAGLR	SRR1618548:JUNC00086912_fr1;SRR3090733:JUNC00077117_fr2;SRR3090734:JUNC00082109_fr2;SRR3090739:JUNC00080836_fr2;TCONS_00108840_fr1;TCONS_00108841_fr2;TCONS_00108842_fr1	4	0	0	3	0	0	0	0	124	131	chr_4_381	4405660	4418567	LINK_TO_FIGURE	LINK_TO_ENSEMBL	4
AFVPAVLLGEAEPK	SRR1618548:JUNC00059082_fr3;SRR1944696:JUNC00043369_fr3;SRR1944696:JUNC00043370_fr3;SRR2040568:JUNC00064160_fr2;SRR2040569:JUNC00066947_fr2;SRR2040569:JUNC00066948_fr3;SRR2040570:JUNC00064659_fr2;SRR3090733:JUNC00051859_fr2;SRR3090734:JUNC00055348_fr3;SRR3090735:JUNC00054440_fr2;SRR3090736:JUNC00053805_fr1;SRR3090737:JUNC00048156_fr2;SRR3090738:JUNC00056080_fr1;SRR3090739:JUNC00054629_fr3;TCONS_0…	2	0	0	0	2	0	0	0	0	4	chr_2_282	25273660	25283257	LINK_TO_FIGURE	LINK_TO_ENSEMBL	2
AGAVSVVVVHAQHGPDHFVYPVAAHAALAYAPASALESMR	SRR1618548:JUNC00082288_fr1	0	0	0	0	0	0	0	4	0	4	chr_3_375	30902126	30902819	LINK_TO_FIGURE	LINK_TO_ENSEMBL	3
AGAVSVVVVHAQHGPDHFVYPVAAHALAYAPASALESMR	SRR1618548:JUNC00082286_fr2	0	0	0	0	0	0	3	8	0	11	chr_3_375	30902126	30902819	LINK_TO_FIGURE	LINK_TO_ENSEMBL	3
AGAWRNSPHSSGAEWR	SRR2040568:JUNC00096963_fr6;SRR3090733:JUNC00079352_fr5;SRR3090734:JUNC00084640_fr5;SRR3090736:JUNC00082046_fr5;SRR3090737:JUNC00073754_fr5;SRR3090738:JUNC00085495_fr4;SRR3090739:JUNC00083242_fr4	2	0	0	0	0	0	0	0	0	2	chr_4_389	18668711	18669625	LINK_TO_FIGURE	LINK_TO_ENSEMBL	4
AGEAASNLSDLAR	TCONS_00111998_fr3	0	3	0	0	0	0	0	0	0	3	chr_4_393	21595427	21597470	LINK_TO_FIGURE	LINK_TO_ENSEMBL	4
AGKLNMSLQRTLVLDSLR	SRR1944690:JUNC00055284_fr6;SRR1944691:JUNC00039908_fr5;SRR1944694:JUNC00063114_fr6;SRR1944697:JUNC00054630_fr4;SRR2040568:JUNC00098594_fr6;SRR2040569:JUNC00102883_fr4;SRR3090733:JUNC00080706_fr5;SRR3090734:JUNC00086053_fr5;SRR3090735:JUNC00084635_fr5;SRR3090737:JUNC00075026_fr5	3	0	0	0	0	0	0	0	0	3	chr_4_394	21993451	21993767	LINK_TO_FIGURE	LINK_TO_ENSEMBL	4
AGLAASHTQQVLVEK	TCONS_00005253_fr1;TCONS_00005254_fr1	0	0	0	0	2	0	0	0	1	3	chr_1_16	21892671	21897592	LINK_TO_FIGURE	LINK_TO_ENSEMBL	1
AGLTEELLQEQLEQR	SRR1618548:JUNC00068058_fr1;SRR1944689:JUNC00031459_fr3;SRR1944690:JUNC00040482_fr1;SRR1944692:JUNC00024014_fr2;SRR1944693:JUNC00046474_fr3;SRR1948083:JUNC00036972_fr3;SRR2040568:JUNC00073763_fr2;SRR3090733:JUNC00060102_fr3;SRR3090735:JUNC00063003_fr2	1	4	0	2	3	0	0	0	0	10	chr_3_341	2397130	2397764	LINK_TO_FIGURE	LINK_TO_ENSEMBL	3
AGRPGGDAHASESGTGR	SRR3090734:JUNC00020288_fr1;SRR3090737:JUNC00017793_fr1;TCONS_00021896_fr1;TCONS_00021898_fr1	1	0	0	0	1	0	0	0	0	2	chr_1_89	42303783	42311180	LINK_TO_FIGURE	LINK_TO_ENSEMBL	1
AGVAANVPVVGLTTR	TCONS_00029986_fr2;TCONS_00029987_fr2;TCONS_00029989_fr1;TCONS_00029990_fr1;TCONS_00029991_fr1;TCONS_00029993_fr1;TCONS_00029994_fr3	7	2	0	0	0	0	0	0	0	9	chr_10_109	22555812	22557590	LINK_TO_FIGURE	LINK_TO_ENSEMBL	10
AHSVAVSAGDTEAK	TCONS_00113646_fr3	2	0	0	0	0	0	0	0	0	2	chr_4_401	27358148	27361057	LINK_TO_FIGURE	LINK_TO_ENSEMBL	4
ALAAQAAAAAAEEEHNNR	SRR1618548:JUNC00097808_fr3;SRR1944696:JUNC00073184_fr2;SRR1948083:JUNC00054255_fr2;SRR2040568:JUNC00105809_fr1;SRR2040569:JUNC00110387_fr3;SRR2040570:JUNC00107045_fr2;SRR3090733:JUNC00086565_fr3;SRR3090736:JUNC00089469_fr1;SRR3090738:JUNC00093196_fr1;SRR3090739:JUNC00090767_fr1;TCONS_00115191_fr3	0	3	0	0	0	0	0	0	0	3	chr_4_408	32788545	32792599	LINK_TO_FIGURE	LINK_TO_ENSEMBL	4
ALADPNVDVR	SRR1944692:JUNC00028957_fr1;SRR1944694:JUNC00055360_fr2;SRR2040568:JUNC00087927_fr1;SRR2040570:JUNC00088914_fr2;SRR3090733:JUNC00071822_fr3;SRR3090734:JUNC00076513_fr3;SRR3090735:JUNC00075238_fr3;SRR3090736:JUNC00074223_fr3;SRR3090737:JUNC00066705_fr2;SRR3090738:JUNC00077283_fr2;TCONS_00093717_fr3	2	2	0	0	0	0	0	0	0	4	chr_3_332	29248936	29271980	LINK_TO_FIGURE	LINK_TO_ENSEMBL	3
ALAHFHFR	SRR1618548:JUNC00034661_fr1;SRR2040568:JUNC00037739_fr2;SRR2040570:JUNC00038132_fr1;SRR3090733:JUNC00030861_fr2;SRR3090735:JUNC00032309_fr2;SRR3090736:JUNC00031854_fr2;TCONS_00040566_fr1;TCONS_00040567_fr2	0	3	0	0	0	0	0	0	0	3	chr_11_143	16766384	16771956	LINK_TO_FIGURE	LINK_TO_ENSEMBL	11
ALALVVPSVVVLR	TCONS_00081961_fr2;TCONS_00081963_fr1;TCONS_00081965_fr3;TCONS_00081966_fr3	2	10	0	0	4	0	0	0	0	16	chr_2_287	29483745	29495476	LINK_TO_FIGURE	LINK_TO_ENSEMBL	2
ALAMMPGVYR	SRR3090733:JUNC00017778_fr3;SRR3090737:JUNC00016602_fr2;SRR3090738:JUNC00018997_fr1;TCONS_00021247_fr3;TCONS_00021248_fr3;TCONS_00021249_fr3;TCONS_00021250_fr3	5	0	0	0	0	0	0	0	0	5	chr_1_85	40101747	40107150	LINK_TO_FIGURE	LINK_TO_ENSEMBL	1
ALAVDEFAGLAR	SRR1944690:JUNC00012687_fr1;SRR1944691:JUNC00009192_fr3;SRR1944694:JUNC00014454_fr3;SRR3090734:JUNC00020288_fr1;SRR3090737:JUNC00017793_fr1;TCONS_00021896_fr1;TCONS_00021898_fr1	2	0	0	0	0	0	0	0	0	2	chr_1_89	42303783	42311180	LINK_TO_FIGURE	LINK_TO_ENSEMBL	1
ALCLAALEK	TCONS_00065855_fr3	0	0	0	0	2	0	0	0	0	2	chr_2_212	1978364	1982502	LINK_TO_FIGURE	LINK_TO_ENSEMBL	2
ALDVNNSSPGLEPFNALSK	TCONS_00123742_fr2;TCONS_00123743_fr3	0	0	2	0	0	0	0	0	0	2	chr_4_443	35347466	35355894	LINK_TO_FIGURE	LINK_TO_ENSEMBL	4
ALDVNNSSPGLEPFNALSKEEYEDR	TCONS_00123742_fr2;TCONS_00123743_fr3	0	0	2	0	0	0	0	0	0	2	chr_4_443	35347466	35355894	LINK_TO_FIGURE	LINK_TO_ENSEMBL	4
ALEEVHDLTTR	SRR1618548:JUNC00062262_fr2;SRR1618548:JUNC00062263_fr1;SRR1944690:JUNC00037026_fr3;SRR1944695:JUNC00045534_fr1;SRR1944696:JUNC00045831_fr2;SRR2040568:JUNC00067543_fr3;SRR2040569:JUNC00070464_fr3;SRR2040570:JUNC00068152_fr3;SRR2040570:JUNC00068153_fr2;SRR3090733:JUNC00054817_fr2;SRR3090735:JUNC00057547_fr1;SRR3090736:JUNC00056827_fr3;SRR3090737:JUNC00050908_fr3;SRR3090739:JUNC00057669_fr1;TCONS_0…	0	4	0	0	0	0	0	0	0	4	chr_2_289	31009418	31033489	LINK_TO_FIGURE	LINK_TO_ENSEMBL	2
ALELDPSMHK	SRR1618548:JUNC00010706_fr1;SRR1944689:JUNC00004995_fr3;SRR1944691:JUNC00004592_fr3;SRR1944694:JUNC00007212_fr2;SRR1944695:JUNC00007784_fr3;SRR1948083:JUNC00005769_fr3;SRR2040569:JUNC00012068_fr1;SRR2040570:JUNC00011664_fr3;SRR3090733:JUNC00009649_fr1;SRR3090734:JUNC00010320_fr2;SRR3090735:JUNC00010076_fr2;SRR3090735:JUNC00010078_fr3;SRR3090736:JUNC00009906_fr1;SRR3090737:JUNC00009008_fr2;SRR3090…	2	0	0	1	4	0	0	0	0	7	chr_1_22	24937617	24942572	LINK_TO_FIGURE	LINK_TO_ENSEMBL	1
ALFEAALSMTEQGVK	SRR1618548:JUNC00077216_fr3;SRR2040568:JUNC00083798_fr2;SRR2040568:JUNC00083799_fr2;SRR2040569:JUNC00087454_fr1;SRR2040569:JUNC00087455_fr3;SRR2040570:JUNC00084714_fr1;SRR3090736:JUNC00070698_fr1;SRR3090738:JUNC00073583_fr1;TCONS_00100746_fr1;TCONS_00100747_fr1;TCONS_00100748_fr2	2	5	0	0	0	0	0	4	0	11	chr_3_363	18153473	18160108	LINK_TO_FIGURE	LINK_TO_ENSEMBL	3
ALFVQADGVK	TCONS_00163546_fr2;TCONS_00163549_fr3	3	0	0	0	0	0	0	0	0	3	chr_7_577	21818774	21822028	LINK_TO_FIGURE	LINK_TO_ENSEMBL	7
ALGEQVSNGK	TCONS_00021247_fr3;TCONS_00021248_fr3;TCONS_00021249_fr3;TCONS_00021250_fr3	8	0	0	0	0	0	0	0	0	8	chr_1_85	40101747	40107150	LINK_TO_FIGURE	LINK_TO_ENSEMBL	1
ALGLSVEADK	SRR1944693:JUNC00078868_fr3;SRR1944695:JUNC00084515_fr1;SRR2040569:JUNC00127789_fr2;SRR3090733:JUNC00100386_fr3;SRR3090734:JUNC00106789_fr1;SRR3090735:JUNC00105128_fr1;SRR3090738:JUNC00107877_fr1;TCONS_00142899_fr1	0	0	3	0	0	0	0	0	0	3	chr_6_495	1815942	1819529	LINK_TO_FIGURE	LINK_TO_ENSEMBL	6
ALGLSVEADKVAK	SRR3090733:JUNC00100386_fr3;SRR3090734:JUNC00106789_fr1;SRR3090735:JUNC00105128_fr1;SRR3090738:JUNC00107877_fr1;TCONS_00142899_fr1	0	0	1	0	2	0	0	0	0	3	chr_6_495	1815942	1819529	LINK_TO_FIGURE	LINK_TO_ENSEMBL	6
ALGVDLLSGFGALVGK	SRR1618548:JUNC00101768_fr3;SRR1944690:JUNC00061775_fr2;SRR1944691:JUNC00044481_fr1;SRR1944693:JUNC00070854_fr1;SRR2040568:JUNC00110202_fr2;SRR2040569:JUNC00114959_fr3;SRR2040570:JUNC00111514_fr1;SRR3090734:JUNC00095974_fr3;SRR3090735:JUNC00094386_fr1;SRR3090738:JUNC00096934_fr2;TCONS_00134131_fr2;TCONS_00134132_fr2	1	3	0	0	3	0	0	0	0	7	chr_5_474	3313744	3319873	LINK_TO_FIGURE	LINK_TO_ENSEMBL	5
ALGVELNKQVGNR	SRR1618548:JUNC00068015_fr1;SRR1944689:JUNC00012776_fr1;SRR1944689:JUNC00031441_fr1;SRR1944690:JUNC00016041_fr1;SRR1944690:JUNC00040460_fr1;SRR1944695:JUNC00019832_fr3;SRR1944697:JUNC00039781_fr1;SRR1948083:JUNC00014762_fr2;SRR2040568:JUNC00028436_fr2;SRR2040568:JUNC00073719_fr2;SRR2040569:JUNC00029813_fr1;SRR2040570:JUNC00028857_fr3;SRR3090733:JUNC00023334_fr3;SRR3090733:JUNC00060063_fr3;SRR3090…	1	0	0	0	2	0	2	0	0	5	chr_10_119	17184665	17185645	LINK_TO_FIGURE	LINK_TO_ENSEMBL	3
ALLQTDGQLK	TCONS_00006777_fr4;TCONS_00017708_fr3;TCONS_00017709_fr2;TCONS_00017710_fr2;TCONS_00017711_fr2;TCONS_00017713_fr3;TCONS_00017714_fr1	2	0	0	0	0	0	0	0	0	2	chr_1_68	28091491	28102058	LINK_TO_FIGURE	LINK_TO_ENSEMBL	1
ALLSAEMAGLDLR	SRR1944690:JUNC00074051_fr3;SRR1944691:JUNC00053206_fr3;SRR1944692:JUNC00044347_fr2;SRR1944694:JUNC00084245_fr3;SRR1944696:JUNC00091227_fr2;SRR1948083:JUNC00067741_fr3;SRR2040568:JUNC00132164_fr3;SRR2040569:JUNC00137880_fr3;SRR2040570:JUNC00133766_fr2;SRR3090735:JUNC00113327_fr1;SRR3090738:JUNC00116354_fr1;SRR3090739:JUNC00113397_fr2;TCONS_00155533_fr1;TCONS_00155534_fr2;TCONS_00155535_fr1	0	2	0	0	0	0	0	0	0	2	chr_6_557	27728863	27733712	LINK_TO_FIGURE	LINK_TO_ENSEMBL	6
ALLSTLNPELLK	TCONS_00194946_fr4	38	12	2	3	5	0	0	0	5	65	chr_9_652	4728370	4729899	LINK_TO_FIGURE	LINK_TO_ENSEMBL	9
ALMSLLR	SRR1944690:JUNC00032072_fr3;SRR1944690:JUNC00032073_fr1;SRR1944693:JUNC00036870_fr3;SRR1948083:JUNC00029342_fr3;SRR2040568:JUNC00058851_fr3;SRR2040570:JUNC00059185_fr1;SRR3090735:JUNC00049637_fr3;SRR3090736:JUNC00049126_fr3;SRR3090738:JUNC00051137_fr1;SRR3090738:JUNC00051138_fr2;TCONS_00068585_fr2;TCONS_00068586_fr1	0	4	0	0	0	0	0	0	0	4	chr_2_226	12365598	12374781	LINK_TO_FIGURE	LINK_TO_ENSEMBL	2
ALNLQLASLVCSGLQPLHNLTVLR	TCONS_00079865_fr1;TCONS_00079866_fr2;TCONS_00079868_fr3;TCONS_00079870_fr2	0	0	0	0	0	0	2	0	0	2	chr_2_276	21410979	21413714	LINK_TO_FIGURE	LINK_TO_ENSEMBL	2
ALPTAAASTLTLLDLQR	TCONS_00090786_fr2	1	4	0	0	0	0	0	0	0	5	chr_3_319	15410405	15419017	LINK_TO_FIGURE	LINK_TO_ENSEMBL	3
ALQHYTELPDLK	SRR1618548:JUNC00029859_fr1;SRR1618548:JUNC00038551_fr1;SRR1944691:JUNC00013364_fr1;SRR1944691:JUNC00016357_fr1;SRR1944692:JUNC00011130_fr3;SRR1944692:JUNC00013707_fr3;SRR2040569:JUNC00034036_fr2;SRR2040569:JUNC00044099_fr2;SRR3090733:JUNC00026795_fr3;SRR3090733:JUNC00033927_fr3;TCONS_00037120_fr2	2	0	0	0	0	0	0	0	1	3	chr_12_167	254635	256475	LINK_TO_FIGURE	LINK_TO_ENSEMBL	11
ALQHYTELPDLKR	SRR1618548:JUNC00029859_fr1;SRR1618548:JUNC00038551_fr1;SRR1944691:JUNC00013364_fr1;SRR1944691:JUNC00016357_fr1;SRR1944692:JUNC00011130_fr3;SRR1944692:JUNC00013707_fr3;SRR2040569:JUNC00034036_fr2;SRR2040569:JUNC00044099_fr2;SRR3090733:JUNC00026795_fr3;SRR3090733:JUNC00033927_fr3;TCONS_00037120_fr2	2	0	0	0	3	0	0	0	0	5	chr_12_167	254635	256475	LINK_TO_FIGURE	LINK_TO_ENSEMBL	11
ALQLLAMATPEDLR	TCONS_00129158_fr4;TCONS_00135894_fr1;TCONS_00135895_fr1;TCONS_00135897_fr1	1	23	0	1	0	0	0	0	0	25	chr_5_479	13064616	13076578	LINK_TO_FIGURE	LINK_TO_ENSEMBL	5
ALSAPLDTPPR	SRR3090733:JUNC00038838_fr3;SRR3090734:JUNC00041540_fr2;TCONS_00061363_fr1;TCONS_00061364_fr1	0	2	2	0	0	0	0	0	0	4	chr_12_197	21324959	21327652	LINK_TO_FIGURE	LINK_TO_ENSEMBL	12
ALSEGGFDK	SRR1618548:JUNC00043274_fr3;SRR2040568:JUNC00047370_fr1;SRR3090733:JUNC00038136_fr1;SRR3090736:JUNC00039683_fr1;SRR3090737:JUNC00035471_fr2;SRR3090739:JUNC00040224_fr3	0	2	0	0	0	0	0	0	0	2	chr_12_195	17464010	17464995	LINK_TO_FIGURE	LINK_TO_ENSEMBL	12
ALTDANYYR	SRR1288365:JUNC00025159_fr2;SRR1944691:JUNC00032800_fr2;SRR1944692:JUNC00027362_fr2;SRR1944694:JUNC00052310_fr3;SRR1944695:JUNC00056555_fr2;SRR1944696:JUNC00056741_fr3;SRR1948083:JUNC00041947_fr1;SRR2040568:JUNC00083442_fr2;SRR2040570:JUNC00084377_fr1;SRR3090733:JUNC00068071_fr3;TCONS_00100614_fr1;TCONS_00100616_fr3	0	5	0	0	0	0	0	0	0	5	chr_3_362	17551534	17556429	LINK_TO_FIGURE	LINK_TO_ENSEMBL	3
ALTDSLVR	SRR3090734:JUNC00145603_fr3;TCONS_00193931_fr2;TCONS_00193932_fr3;TCONS_00193933_fr2	0	3	0	0	0	0	0	0	0	3	chr_9_666	22521666	22535111	LINK_TO_FIGURE	LINK_TO_ENSEMBL	9
ALVDTFLMR	TCONS_00093579_fr5	3	0	0	0	0	0	0	0	0	3	chr_3_372	28699866	28705397	LINK_TO_FIGURE	LINK_TO_ENSEMBL	3
ALVLSDWSR	SRR1618548:JUNC00137212_fr2;SRR1944693:JUNC00095790_fr3;SRR1944694:JUNC00094954_fr3;SRR1948083:JUNC00076353_fr1;SRR2040568:JUNC00149282_fr1;SRR2040569:JUNC00155918_fr2;SRR3090734:JUNC00129919_fr3;SRR3090736:JUNC00125853_fr2;SRR3090739:JUNC00127801_fr1;TCONS_00181535_fr1	2	0	0	0	0	0	0	0	0	2	chr_8_627	2310371	2315159	LINK_TO_FIGURE	LINK_TO_ENSEMBL	8
ALWDEEMDNSR	TCONS_00193929_fr3;TCONS_00193931_fr2;TCONS_00193932_fr3;TCONS_00193933_fr2	0	6	0	0	0	0	0	0	0	6	chr_9_666	22521666	22535111	LINK_TO_FIGURE	LINK_TO_ENSEMBL	9
ALYDQFGEEGLK	SRR1944693:JUNC00070103_fr2;SRR1944695:JUNC00075263_fr1;SRR2040568:JUNC00109038_fr2;SRR2040569:JUNC00113721_fr3;SRR2040570:JUNC00110283_fr3;SRR3090733:JUNC00089114_fr3;SRR3090735:JUNC00093363_fr3;SRR3090736:JUNC00092103_fr3;SRR3090739:JUNC00093422_fr1;TCONS_00127030_fr2	2	1	0	0	0	0	0	0	0	3	chr_5_445	1553502	1557050	LINK_TO_FIGURE	LINK_TO_ENSEMBL	5
AMELVYNDEK	TCONS_00005253_fr1	1	4	0	0	0	0	0	0	0	5	chr_1_16	21892671	21897592	LINK_TO_FIGURE	LINK_TO_ENSEMBL	1
AMLLAAALQHK	SRR1618548:JUNC00098419_fr1;SRR1944690:JUNC00059600_fr1;SRR1944696:JUNC00073667_fr1;SRR1944697:JUNC00058972_fr1;SRR1948083:JUNC00054619_fr1;SRR2040568:JUNC00106456_fr1;SRR2040569:JUNC00111106_fr1;SRR2040570:JUNC00107758_fr1;SRR3090733:JUNC00087123_fr1;SRR3090735:JUNC00091287_fr1;SRR3090737:JUNC00081028_fr1;SRR3090739:JUNC00091340_fr1;TCONS_00115442_fr1;TCONS_00115443_fr1;TCONS_00115447_fr3	0	0	0	0	0	0	3	6	0	9	chr_4_411	33758358	33764268	LINK_TO_FIGURE	LINK_TO_ENSEMBL	4
AMLTQMLSLVFR	SRR1618548:JUNC00131797_fr2;SRR1618548:JUNC00131798_fr1;SRR1944694:JUNC00091159_fr3;SRR1944695:JUNC00098281_fr3;SRR1948083:JUNC00073274_fr1;SRR2040568:JUNC00143482_fr3;SRR3090736:JUNC00120879_fr1;SRR3090736:JUNC00120881_fr2;SRR3090738:JUNC00126188_fr1;SRR3090739:JUNC00122780_fr1;TCONS_00170386_fr1;TCONS_00170390_fr3;TCONS_00170391_fr3;TCONS_00170392_fr3	0	0	0	0	0	1	1	0	0	2	chr_7_598	22635207	22645819	LINK_TO_FIGURE	LINK_TO_ENSEMBL	7
AMSSEQLAELAALDPK	SRR1618548:JUNC00135356_fr3;SRR2040568:JUNC00147253_fr1;SRR2040569:JUNC00153748_fr3;SRR2040570:JUNC00149100_fr2;TCONS_00171912_fr2	0	0	0	2	0	0	0	0	0	2	chr_7_609	28780146	28783811	LINK_TO_FIGURE	LINK_TO_ENSEMBL	7
ANADTPADALTAR	SRR1944693:JUNC00052958_fr1;SRR2040568:JUNC00083802_fr2;SRR2040569:JUNC00087458_fr1;SRR2040570:JUNC00084718_fr3;SRR3090738:JUNC00073586_fr1;SRR3090739:JUNC00071751_fr1;TCONS_00100746_fr1;TCONS_00100747_fr1;TCONS_00100748_fr2	1	6	0	4	0	0	0	0	1	12	chr_3_363	18153473	18160108	LINK_TO_FIGURE	LINK_TO_ENSEMBL	3
ANEAGETVTSLSSR	SRR1944692:JUNC00024020_fr2;SRR1944694:JUNC00046112_fr3;SRR3090734:JUNC00064066_fr2;SRR3090735:JUNC00063009_fr2;SRR3090739:JUNC00063200_fr1	1	0	0	0	1	0	0	0	0	2	chr_3_342	2398336	2399776	LINK_TO_FIGURE	LINK_TO_ENSEMBL	3
ANGGAVAGGLSR	SRR3090733:JUNC00090524_fr3;SRR3090734:JUNC00096404_fr3;SRR3090735:JUNC00094826_fr3;SRR3090737:JUNC00084264_fr3;TCONS_00127700_fr2;TCONS_00127701_fr3;TCONS_00127702_fr3	2	0	0	0	0	0	0	0	0	2	chr_5_450	4250233	4254697	LINK_TO_FIGURE	LINK_TO_ENSEMBL	5
ANKMFVDYNEPQTER	SRR3090737:JUNC00114539_fr1;TCONS_00182281_fr2;TCONS_00182282_fr3;TCONS_00182285_fr1	0	0	0	0	0	4	2	1	0	7	chr_8_629	5327815	5334976	LINK_TO_FIGURE	LINK_TO_ENSEMBL	8
ANLVTFVYK	TCONS_00124961_fr1	0	3	0	0	0	0	0	0	0	3	chr_4_386	12330639	12330749	LINK_TO_FIGURE	LINK_TO_ENSEMBL	4
ANPDNNSVLGFK	TCONS_00020738_fr1;TCONS_00020739_fr2	2	0	0	0	0	0	0	0	0	2	chr_1_80	38619498	38623839	LINK_TO_FIGURE	LINK_TO_ENSEMBL	1
ANQFLVASSLR	TCONS_00054497_fr3	3	3	0	0	0	0	0	1	0	7	chr_12_177	13687144	13702026	LINK_TO_FIGURE	LINK_TO_ENSEMBL	12
ANSDSNLPCHLTPCN	TCONS_00065242_fr2	0	0	0	0	2	0	0	0	0	2	chr_2_206	110727	112210	LINK_TO_FIGURE	LINK_TO_ENSEMBL	2
ANSLQELDDMLAMK	SRR1944697:JUNC00086541_fr3;SRR2040568:JUNC00157010_fr2;SRR2040570:JUNC00158980_fr2;SRR3090733:JUNC00128181_fr1;SRR3090734:JUNC00136574_fr3;SRR3090736:JUNC00132385_fr1;SRR3090737:JUNC00119263_fr1;SRR3090738:JUNC00138129_fr3;SRR3090739:JUNC00134421_fr3;TCONS_00180089_fr3;TCONS_00180090_fr3;TCONS_00180091_fr3	0	0	2	0	0	0	0	0	0	2	chr_8_624	25461489	25467830	LINK_TO_FIGURE	LINK_TO_ENSEMBL	8
ANSQNFPLLNLLQMSATR	SRR1618548:JUNC00054721_fr2;SRR1944689:JUNC00025288_fr3;SRR1944690:JUNC00032467_fr3;SRR1944692:JUNC00019271_fr2;SRR1944693:JUNC00037339_fr2;SRR1944695:JUNC00039794_fr1;SRR1944696:JUNC00040128_fr1;TCONS_00078436_fr3	0	11	0	3	0	0	0	0	1	15	chr_2_271	14991800	14993667	LINK_TO_FIGURE	LINK_TO_ENSEMBL	2
ANVDALNNFTR	SRR1618548:JUNC00048728_fr2;SRR1944689:JUNC00022537_fr3;SRR1944690:JUNC00028826_fr2;SRR1944692:JUNC00017209_fr1;SRR1944694:JUNC00032950_fr1;SRR1944695:JUNC00035320_fr3;SRR1944697:JUNC00028384_fr1;SRR2040568:JUNC00053093_fr2;SRR2040569:JUNC00055365_fr1;SRR3090733:JUNC00042507_fr1;TCONS_00075103_fr2;TCONS_00075104_fr1;TCONS_00075106_fr3;TCONS_00075107_fr2;TCONS_00075110_fr2;TCONS_00075111_fr2;TCONS…	1	2	0	0	0	0	0	0	0	3	chr_2_255	1754864	1781910	LINK_TO_FIGURE	LINK_TO_ENSEMBL	2
APAATLPPNPEAASPGSAK	TCONS_00149432_fr1;TCONS_00149433_fr1;TCONS_00149434_fr3	0	0	6	0	0	0	0	0	0	6	chr_6_518	387579	393979	LINK_TO_FIGURE	LINK_TO_ENSEMBL	6
APASALESMR	SRR1618548:JUNC00082284_fr2	0	0	0	0	0	0	2	0	0	2	chr_3_375	30902126	30902819	LINK_TO_FIGURE	LINK_TO_ENSEMBL	3
APDSPNPMPR	SRR2040569:JUNC00072438_fr2	2	0	0	0	0	0	0	0	0	2	chr_2_292	33740534	33742085	LINK_TO_FIGURE	LINK_TO_ENSEMBL	2
APFLVQER	TCONS_00144187_fr6;TCONS_00151167_fr1	1	1	0	0	0	0	0	0	0	2	chr_6_535	6401741	6411992	LINK_TO_FIGURE	LINK_TO_ENSEMBL	6
APPPPPPAPAPAPPSSSSAAAAPGRSPAR	TCONS_00132574_fr2;TCONS_00132578_fr3	0	0	2	0	0	0	0	0	0	2	chr_5_465	27676311	27677216	LINK_TO_FIGURE	LINK_TO_ENSEMBL	5
APSPEVVER	TCONS_00133583_fr3	0	0	2	0	0	0	0	0	0	2	chr_5_470	1441274	1442515	LINK_TO_FIGURE	LINK_TO_ENSEMBL	5
AQAEAAGGGDKEAVR	TCONS_00149832_fr3	3	0	0	0	0	0	0	0	0	3	chr_6_520	1734130	1735209	LINK_TO_FIGURE	LINK_TO_ENSEMBL	6
AQASSSYTSSSLLR	TCONS_00027160_fr1;TCONS_00027161_fr2;TCONS_00027162_fr3;TCONS_00027163_fr3;TCONS_00027164_fr1;TCONS_00027165_fr3	1	0	0	0	2	0	0	0	0	3	chr_10_95	11273881	11284496	LINK_TO_FIGURE	LINK_TO_ENSEMBL	10
AQLGAVAPAVER	SRR1944690:JUNC00084172_fr1;SRR1944691:JUNC00060424_fr2;SRR1944694:JUNC00095802_fr3;SRR1944695:JUNC00103207_fr2;SRR2040568:JUNC00150584_fr1;SRR2040569:JUNC00157311_fr3;SRR3090733:JUNC00123089_fr1;SRR3090737:JUNC00114547_fr2;TCONS_00182282_fr3;TCONS_00182285_fr1	0	0	0	3	0	0	0	0	0	3	chr_8_629	5327815	5334976	LINK_TO_FIGURE	LINK_TO_ENSEMBL	8
AQQDEASDQPEHA	TCONS_00088974_fr1;TCONS_00088975_fr2;TCONS_00088976_fr3;TCONS_00088977_fr3	4	0	0	0	0	0	0	0	0	4	chr_3_308	8629928	8634596	LINK_TO_FIGURE	LINK_TO_ENSEMBL	3
AQQVSGVEAAAGTPAAR	TCONS_00198064_fr1;TCONS_00198065_fr1;TCONS_00198066_fr1;TCONS_00198067_fr1	0	6	0	0	0	0	0	0	1	7	chr_9_682	19542049	19545414	LINK_TO_FIGURE	LINK_TO_ENSEMBL	9
AQTVAQYQLDLLR	SRR1618548:JUNC00143182_fr2;SRR3090734:JUNC00135668_fr2;SRR3090735:JUNC00133445_fr3;SRR3090737:JUNC00118484_fr2;SRR3090738:JUNC00137228_fr3;SRR3090739:JUNC00133536_fr2;TCONS_00185637_fr2	0	0	0	8	0	0	0	0	0	8	chr_8_641	23147353	23151470	LINK_TO_FIGURE	LINK_TO_ENSEMBL	8
AQVQLPLEVVNLR	SRR1944691:JUNC00028263_fr3;SRR1944692:JUNC00023531_fr3;SRR1948083:JUNC00036271_fr3;SRR3090734:JUNC00062956_fr3;SRR3090736:JUNC00061125_fr2;SRR3090738:JUNC00063755_fr2;TCONS_00086610_fr1;TCONS_00086611_fr1;TCONS_00086613_fr1	0	6	0	0	1	0	0	0	0	7	chr_3_296	697818	708175	LINK_TO_FIGURE	LINK_TO_ENSEMBL	3
AQVVPVAEGAAVEGDSPR	TCONS_00152546_fr3;TCONS_00152547_fr2;TCONS_00152548_fr2;TCONS_00152549_fr3;TCONS_00152552_fr2	0	0	5	0	0	0	0	0	0	5	chr_6_538	13103345	13114969	LINK_TO_FIGURE	LINK_TO_ENSEMBL	6
AQVVSNLNACTVVADTVR	SRR3090735:JUNC00113865_fr1;SRR3090736:JUNC00112252_fr1;TCONS_00155780_fr3	0	0	0	0	5	0	0	1	0	6	chr_6_559	28682312	28687092	LINK_TO_FIGURE	LINK_TO_ENSEMBL	6
ASDEEKYDLVR	SRR1944690:JUNC00048596_fr2;SRR1944697:JUNC00047813_fr3;SRR1948083:JUNC00044424_fr2;SRR2040568:JUNC00087929_fr3;SRR3090734:JUNC00076514_fr2;SRR3090735:JUNC00075239_fr2;SRR3090735:JUNC00075240_fr2;SRR3090736:JUNC00074225_fr1;SRR3090738:JUNC00077284_fr1;SRR3090739:JUNC00075324_fr1;TCONS_00093717_fr3	1	0	0	0	1	0	0	0	0	2	chr_3_332	29248936	29271980	LINK_TO_FIGURE	LINK_TO_ENSEMBL	3
ASDPLLEDGR	TCONS_00015254_fr1;TCONS_00015255_fr2;TCONS_00015256_fr3;TCONS_00015257_fr2	0	2	0	0	0	0	0	0	0	2	chr_1_61	17067271	17070817	LINK_TO_FIGURE	LINK_TO_ENSEMBL	1
ASEEQVR	SRR1618548:JUNC00079372_fr1	0	4	0	0	0	0	0	0	0	4	chr_3_370	26071308	26072170	LINK_TO_FIGURE	LINK_TO_ENSEMBL	3
ASELLEQTK	SRR1618548:JUNC00104050_fr1;SRR1944694:JUNC00071987_fr2;SRR1944696:JUNC00078038_fr1;SRR1944697:JUNC00062513_fr1;SRR2040568:JUNC00112790_fr1;SRR2040569:JUNC00117595_fr2;SRR3090733:JUNC00092189_fr3;SRR3090734:JUNC00098182_fr3;SRR3090735:JUNC00096642_fr1;SRR3090737:JUNC00085812_fr2;SRR3090739:JUNC00096663_fr3;TCONS_00135888_fr1;TCONS_00135889_fr1;TCONS_00135890_fr1;TCONS_00135891_fr2;TCONS_00135892_…	1	5	0	0	0	0	0	0	0	6	chr_5_479	13064616	13076578	LINK_TO_FIGURE	LINK_TO_ENSEMBL	5
ASFLEEDEEMEK	TCONS_00113646_fr3	0	3	1	0	0	0	0	0	0	4	chr_4_401	27358148	27361057	LINK_TO_FIGURE	LINK_TO_ENSEMBL	4
ASGVAYQVGK	TCONS_00127552_fr3	3	0	0	0	0	0	0	0	1	4	chr_5_449	3526768	3529963	LINK_TO_FIGURE	LINK_TO_ENSEMBL	5
ASGVAYQVGKFPLLANSR	TCONS_00127552_fr3	2	0	0	0	0	0	0	0	0	2	chr_5_449	3526768	3529963	LINK_TO_FIGURE	LINK_TO_ENSEMBL	5
ASHPNYELETR	SRR1618548:JUNC00006084_fr3;SRR1618548:JUNC00006085_fr3;SRR1944694:JUNC00004142_fr1;SRR1944695:JUNC00004507_fr3;SRR1944695:JUNC00004508_fr1;SRR1944696:JUNC00004493_fr2;SRR1944696:JUNC00004494_fr2;SRR1948083:JUNC00003299_fr1;SRR2040568:JUNC00006430_fr3;SRR2040568:JUNC00006431_fr1;SRR3090733:JUNC00005572_fr2;SRR3090734:JUNC00006000_fr1;SRR3090737:JUNC00005221_fr1;SRR3090739:JUNC00005765_fr2;TCONS_0…	0	3	0	0	0	0	0	0	0	3	chr_1_56	11025839	11038841	LINK_TO_FIGURE	LINK_TO_ENSEMBL	1
ASLDASDAGFSSGR	TCONS_00042444_fr3;TCONS_00042446_fr1;TCONS_00042447_fr1	0	3	0	0	0	0	0	0	0	3	chr_11_146	25528317	25536584	LINK_TO_FIGURE	LINK_TO_ENSEMBL	11
ASLSEGGNLNYQDTQTTR	SRR1618548:JUNC00094095_fr3;SRR1944694:JUNC00065101_fr2;SRR1944695:JUNC00070207_fr3;SRR1944696:JUNC00070484_fr3;SRR2040568:JUNC00101755_fr1;SRR3090733:JUNC00083266_fr2;SRR3090734:JUNC00088804_fr1;SRR3090736:JUNC00086093_fr2;SRR3090738:JUNC00089658_fr1;SRR3090739:JUNC00087363_fr3;TCONS_00121111_fr1	0	0	4	0	0	0	0	0	0	4	chr_4_428	26712980	26715839	LINK_TO_FIGURE	LINK_TO_ENSEMBL	4
ASPPPPSTAGSAPK	SRR1618548:JUNC00005233_fr3;SRR1944692:JUNC00001886_fr2;SRR1948083:JUNC00002771_fr1;SRR2040569:JUNC00005798_fr1;SRR2040570:JUNC00005639_fr1;SRR3090733:JUNC00004799_fr1;SRR3090734:JUNC00005194_fr1;SRR3090735:JUNC00005013_fr1;SRR3090736:JUNC00004869_fr1;SRR3090737:JUNC00004516_fr2;SRR3090739:JUNC00004963_fr3;TCONS_00013673_fr3	0	0	5	0	0	0	0	0	0	5	chr_1_53	9067835	9071357	LINK_TO_FIGURE	LINK_TO_ENSEMBL	1
ASQLEDGDLLCFQK	SRR3090736:JUNC00033308_fr3;TCONS_00047741_fr2;TCONS_00047742_fr1;TCONS_00047743_fr3;TCONS_00047744_fr3;TCONS_00047745_fr1;TCONS_00047746_fr2	0	3	0	0	1	0	0	0	0	4	chr_11_160	21501179	21516492	LINK_TO_FIGURE	LINK_TO_ENSEMBL	11
ASQPTDTTTSPLAGR	SRR1944690:JUNC00026169_fr2;SRR1944692:JUNC00015570_fr3;SRR1944694:JUNC00029978_fr3;SRR1948083:JUNC00023876_fr1;SRR2040568:JUNC00048263_fr1;SRR2040569:JUNC00050385_fr2;SRR3090733:JUNC00038804_fr3;SRR3090734:JUNC00041499_fr3;SRR3090737:JUNC00036074_fr2;TCONS_00061334_fr1;TCONS_00061335_fr2;TCONS_00061337_fr2;TCONS_00061338_fr1;TCONS_00061341_fr2;TCONS_00061342_fr2;TCONS_00061344_fr2;TCONS_00061347…	3	1	0	0	0	0	0	0	0	4	chr_12_196	21230453	21235121	LINK_TO_FIGURE	LINK_TO_ENSEMBL	12
ASTVEQLR	SRR1618548:JUNC00041764_fr3	5	1	0	0	0	0	0	0	0	6	chr_12_193	8540496	8540831	LINK_TO_FIGURE	LINK_TO_ENSEMBL	12
ATEASPASVEELQSLAGGADLK	SRR1618548:JUNC00131796_fr1;SRR1944691:JUNC00057485_fr2;SRR1944695:JUNC00098279_fr1;SRR2040568:JUNC00143480_fr2;SRR2040570:JUNC00145214_fr2;SRR3090734:JUNC00124815_fr3;TCONS_00170385_fr3;TCONS_00170386_fr1;TCONS_00170390_fr3;TCONS_00170391_fr3;TCONS_00170392_fr3	1	0	1	0	0	0	0	0	0	2	chr_7_598	22635207	22645819	LINK_TO_FIGURE	LINK_TO_ENSEMBL	7
ATELVFADK	SRR3090733:JUNC00092183_fr2;SRR3090734:JUNC00098176_fr3;SRR3090735:JUNC00096636_fr1;SRR3090737:JUNC00085805_fr3;TCONS_00129153_fr6;TCONS_00135888_fr1;TCONS_00135889_fr1;TCONS_00135890_fr1;TCONS_00135891_fr2;TCONS_00135892_fr1;TCONS_00135893_fr2;TCONS_00135894_fr1	0	8	0	0	0	0	0	0	0	8	chr_5_479	13064616	13076578	LINK_TO_FIGURE	LINK_TO_ENSEMBL	5
ATGAVCAVLGSFSGR	TCONS_00065855_fr3	0	5	0	0	2	0	0	0	0	7	chr_2_212	1978364	1982502	LINK_TO_FIGURE	LINK_TO_ENSEMBL	2
ATHAELVAALER	TCONS_00034662_fr1;TCONS_00034663_fr1;TCONS_00034664_fr1;TCONS_00034665_fr2;TCONS_00034666_fr2;TCONS_00034667_fr1;TCONS_00034668_fr1;TCONS_00034670_fr1	0	3	0	0	0	0	0	0	0	3	chr_10_126	21884809	21903793	LINK_TO_FIGURE	LINK_TO_ENSEMBL	10
ATKVMFER	TCONS_00111998_fr3	0	0	0	0	0	0	3	0	0	3	chr_4_393	21595427	21597470	LINK_TO_FIGURE	LINK_TO_ENSEMBL	4
ATLELGLAHR	SRR1618548:JUNC00022990_fr1;SRR1944690:JUNC00013833_fr1;SRR1944690:JUNC00013834_fr2;SRR1944691:JUNC00010000_fr2;SRR1944691:JUNC00010001_fr1;SRR1944693:JUNC00015794_fr2;SRR1944694:JUNC00015786_fr1;SRR1944696:JUNC00017222_fr1;SRR1944696:JUNC00017223_fr2;SRR1944697:JUNC00013734_fr2;SRR1948083:JUNC00012620_fr1;SRR2040568:JUNC00025031_fr3;SRR2040568:JUNC00025032_fr2;SRR2040569:JUNC00026308_fr2;SRR2040…	5	0	0	0	0	0	0	0	0	5	chr_10_91	5780907	5788967	LINK_TO_FIGURE	LINK_TO_ENSEMBL	10
ATLLSAAAR	SRR1618548:JUNC00152060_fr4	0	2	0	0	0	0	0	0	0	2	chr_9_659	17392210	17392483	LINK_TO_FIGURE	LINK_TO_ENSEMBL	9
ATLRENSAELER	SRR1944692:JUNC00021901_fr1;SRR1948083:JUNC00033851_fr1;SRR2040569:JUNC00070447_fr3;SRR3090734:JUNC00058462_fr1;SRR3090737:JUNC00050888_fr3;SRR3090739:JUNC00057650_fr2;TCONS_00082407_fr1;TCONS_00082408_fr1;TCONS_00082409_fr2;TCONS_00082410_fr2;TCONS_00082411_fr1;TCONS_00082412_fr1	0	0	0	0	3	0	0	0	0	3	chr_2_289	31009418	31033489	LINK_TO_FIGURE	LINK_TO_ENSEMBL	2
ATNPSRLLR	TCONS_00113180_fr1	0	2	0	0	0	0	0	0	0	2	chr_4_399	25543329	25548488	LINK_TO_FIGURE	LINK_TO_ENSEMBL	4
ATPRDPFVVATVTGR	TCONS_00115713_fr2	0	0	0	0	2	0	0	0	0	2	chr_4_412	34730945	34731442	LINK_TO_FIGURE	LINK_TO_ENSEMBL	4
ATSDSQVLTTLTTEDLGVSGLK	SRR2040568:JUNC00014243_fr3;SRR2040569:JUNC00015008_fr2;SRR2040570:JUNC00014490_fr3;TCONS_00018182_fr3	3	0	0	0	0	0	0	0	0	3	chr_1_71	29770484	29773362	LINK_TO_FIGURE	LINK_TO_ENSEMBL	1
ATSFEVLSTLR	SRR1618548:JUNC00135751_fr1;SRR1944689:JUNC00064545_fr2;SRR2040568:JUNC00147692_fr2;SRR3090733:JUNC00120605_fr3;SRR3090733:JUNC00120606_fr1;SRR3090734:JUNC00128497_fr2;SRR3090736:JUNC00124449_fr2;SRR3090736:JUNC00124450_fr2;SRR3090737:JUNC00112210_fr2;SRR3090739:JUNC00126402_fr2;TCONS_00172082_fr1	1	2	0	0	0	0	0	0	0	3	chr_7_611	29292718	29302740	LINK_TO_FIGURE	LINK_TO_ENSEMBL	7
ATVLGFSSR	SRR1618548:JUNC00155273_fr3;SRR1944693:JUNC00109392_fr1;SRR1944696:JUNC00116109_fr3;SRR2040568:JUNC00168986_fr3;SRR2040569:JUNC00176101_fr1;SRR2040570:JUNC00171162_fr2;SRR3090733:JUNC00136709_fr2;SRR3090734:JUNC00145600_fr2;SRR3090734:JUNC00145601_fr3;SRR3090735:JUNC00143148_fr1;SRR3090737:JUNC00127559_fr3;SRR3090738:JUNC00147990_fr3;SRR3090738:JUNC00147991_fr1;SRR3090739:JUNC00143166_fr2;TCONS_0…	2	0	0	0	0	0	0	0	0	2	chr_9_666	22521666	22535111	LINK_TO_FIGURE	LINK_TO_ENSEMBL	9
AVAALSAGNDDFVGTMLAEALDK	SRR1618548:JUNC00086083_fr1;SRR1944689:JUNC00040508_fr1;SRR1944690:JUNC00052010_fr2;SRR1944693:JUNC00059651_fr1;SRR1944696:JUNC00064085_fr3;SRR2040568:JUNC00093247_fr1;SRR3090733:JUNC00076455_fr2;SRR3090737:JUNC00071030_fr1;TCONS_00105481_fr3;TCONS_00105482_fr3;TCONS_00105483_fr3	1	0	0	1	0	0	0	0	2	4	chr_3_380	36281081	36284814	LINK_TO_FIGURE	LINK_TO_ENSEMBL	3
AVAMSATDGLMR	TCONS_00141829_fr4	6	1	0	0	0	0	0	0	3	10	chr_5_485	20972801	20973037	LINK_TO_FIGURE	LINK_TO_ENSEMBL	5
AVANLLR	TCONS_00009672_fr5	0	2	0	0	0	0	0	0	0	2	chr_1_79	38286493	38287287	LINK_TO_FIGURE	LINK_TO_ENSEMBL	1
AVAVTPEESK	TCONS_00054497_fr3	2	0	0	0	0	0	0	0	0	2	chr_12_177	13687144	13702026	LINK_TO_FIGURE	LINK_TO_ENSEMBL	12
AVAYGVGLALAAHLLGR	TCONS_00111998_fr3	0	0	0	0	0	0	2	1	0	3	chr_4_393	21595427	21597470	LINK_TO_FIGURE	LINK_TO_ENSEMBL	4
AVDVVQAQDLEQR	TCONS_00192797_fr6	0	3	0	0	0	0	0	0	0	3	chr_9_677	18611527	18612369	LINK_TO_FIGURE	LINK_TO_ENSEMBL	9
AVEGSDFLLTR	SRR1618548:JUNC00108453_fr1;SRR2040568:JUNC00117558_fr2;SRR2040569:JUNC00122618_fr2;SRR2040570:JUNC00118988_fr2;TCONS_00131580_fr1	1	1	0	0	0	0	0	0	0	2	chr_5_460	24416539	24426189	LINK_TO_FIGURE	LINK_TO_ENSEMBL	5
AVEYFELSR	SRR1618548:JUNC00066876_fr1;SRR1944690:JUNC00039707_fr2;SRR1944693:JUNC00045600_fr2;SRR1944694:JUNC00045252_fr2;SRR1944694:JUNC00045253_fr3;SRR1944696:JUNC00049206_fr2;SRR1944696:JUNC00049207_fr1;SRR2040568:JUNC00072512_fr3;SRR2040568:JUNC00072513_fr2;SRR2040570:JUNC00073176_fr3;SRR3090733:JUNC00059022_fr2;SRR3090733:JUNC00059023_fr2;SRR3090736:JUNC00061120_fr2;SRR3090737:JUNC00054788_fr2;SRR3090…	0	3	0	0	0	0	0	0	0	3	chr_3_296	697818	708175	LINK_TO_FIGURE	LINK_TO_ENSEMBL	3
AVFLSLR	TCONS_00049634_fr5	0	0	0	0	0	0	0	0	3	3	chr_11_152	6806336	6806875	LINK_TO_FIGURE	LINK_TO_ENSEMBL	11
AVGLGAYLAR	TCONS_00027160_fr1;TCONS_00027161_fr2;TCONS_00027162_fr3;TCONS_00027163_fr3;TCONS_00027164_fr1;TCONS_00027165_fr3;TCONS_00032085_fr6	0	0	0	0	2	0	0	0	0	2	chr_10_95	11273881	11284496	LINK_TO_FIGURE	LINK_TO_ENSEMBL	10
AVGPVMDASFK	SRR1944689:JUNC00061258_fr1;SRR1944690:JUNC00078327_fr1;SRR1944693:JUNC00089845_fr3;SRR1944695:JUNC00096132_fr1;SRR1944697:JUNC00077317_fr1;SRR1948083:JUNC00071647_fr1;SRR2040570:JUNC00141965_fr3;SRR3090733:JUNC00114686_fr3;SRR3090733:JUNC00114687_fr1;SRR3090734:JUNC00122175_fr2;SRR3090735:JUNC00120108_fr1;SRR3090736:JUNC00118325_fr3;SRR3090738:JUNC00123485_fr3;SRR3090739:JUNC00120191_fr3;TCONS_0…	0	0	2	0	0	0	0	0	0	2	chr_7_573	14724546	14731250	LINK_TO_FIGURE	LINK_TO_ENSEMBL	7
AVGTMLSHEVTK	TCONS_00006777_fr4;TCONS_00017708_fr3;TCONS_00017709_fr2;TCONS_00017710_fr2;TCONS_00017711_fr2;TCONS_00017713_fr3;TCONS_00017714_fr1;TCONS_00132543_fr3;TCONS_00132544_fr2;TCONS_00132545_fr2;TCONS_00132546_fr2;TCONS_00132548_fr1	2	0	0	0	0	0	0	0	1	3	chr_5_464	27622638	27636124	LINK_TO_FIGURE	LINK_TO_ENSEMBL	5
AVLAANALDFASPGAANR	TCONS_00143989_fr2	1	0	0	3	6	0	0	0	5	15	chr_6_499	5559983	5562827	LINK_TO_FIGURE	LINK_TO_ENSEMBL	6
AVLDASQSNNTSWER	SRR1618548:JUNC00049541_fr3;SRR1944693:JUNC00033764_fr3;SRR1944696:JUNC00036321_fr2;SRR2040568:JUNC00053972_fr1;SRR2040569:JUNC00056317_fr2;SRR2040570:JUNC00054313_fr1;SRR3090733:JUNC00043314_fr3;SRR3090734:JUNC00046298_fr3;SRR3090735:JUNC00045547_fr3;SRR3090736:JUNC00045045_fr2;SRR3090737:JUNC00040248_fr1;SRR3090738:JUNC00046852_fr2;SRR3090739:JUNC00045638_fr1;TCONS_00075432_fr1	0	5	0	0	1	0	0	0	0	6	chr_2_258	2905031	2912761	LINK_TO_FIGURE	LINK_TO_ENSEMBL	2
AVLQQDLATFK	SRR1618548:JUNC00144269_fr1;SRR1944693:JUNC00100720_fr2;SRR1944694:JUNC00099826_fr2;SRR1944696:JUNC00107749_fr3;SRR2040569:JUNC00164007_fr2;SRR2040570:JUNC00159047_fr3;SRR3090733:JUNC00128218_fr3;SRR3090734:JUNC00136610_fr2;SRR3090735:JUNC00134404_fr1;SRR3090739:JUNC00134463_fr1;TCONS_00186239_fr1;TCONS_00186242_fr2	0	0	0	2	0	0	0	0	0	2	chr_8_644	25593687	25596516	LINK_TO_FIGURE	LINK_TO_ENSEMBL	8
AVSNALYFLLPAGELVK	SRR1618548:JUNC00115168_fr2;SRR1944690:JUNC00070030_fr3;SRR1944692:JUNC00041950_fr2;SRR1944694:JUNC00079662_fr2;SRR1944694:JUNC00079663_fr3;SRR1944695:JUNC00086027_fr1;SRR1944696:JUNC00086305_fr1;SRR2040568:JUNC00124810_fr1;SRR2040569:JUNC00130162_fr3;SRR2040570:JUNC00126313_fr2;SRR2040570:JUNC00126316_fr3;SRR3090733:JUNC00102301_fr1;SRR3090733:JUNC00102302_fr3;SRR3090734:JUNC00108812_fr3;SRR3090…	0	1	0	0	1	0	0	0	0	2	chr_6_531	5002959	5008060	LINK_TO_FIGURE	LINK_TO_ENSEMBL	6
AVSVFNASAVGAGLAR	SRR1618548:JUNC00110701_fr3;SRR1618548:JUNC00110702_fr3;SRR2040568:JUNC00120002_fr2;SRR2040568:JUNC00120003_fr1;SRR3090733:JUNC00098100_fr1;SRR3090734:JUNC00104437_fr3;SRR3090736:JUNC00101264_fr2;SRR3090737:JUNC00091257_fr1;TCONS_00139540_fr1;TCONS_00139541_fr2	0	3	0	0	0	0	0	0	0	3	chr_5_492	28005411	28012430	LINK_TO_FIGURE	LINK_TO_ENSEMBL	5
AVTDNLGYYR	SRR1618548:JUNC00006080_fr2;SRR1944693:JUNC00004198_fr3;SRR1944695:JUNC00004503_fr3;SRR2040568:JUNC00006424_fr2;SRR2040570:JUNC00006568_fr1;SRR3090733:JUNC00005567_fr3;SRR3090733:JUNC00005568_fr3;SRR3090736:JUNC00005656_fr2;SRR3090737:JUNC00005217_fr2;SRR3090739:JUNC00005761_fr1;TCONS_00002968_fr4;TCONS_00014116_fr3;TCONS_00014118_fr2	3	3	0	0	0	0	0	0	0	6	chr_1_56	11025839	11038841	LINK_TO_FIGURE	LINK_TO_ENSEMBL	1
AVTSYLSSSPSTPESPVR	TCONS_00194770_fr3;TCONS_00194771_fr2	0	1	2	0	0	0	0	0	0	3	chr_9_670	3586854	3608103	LINK_TO_FIGURE	LINK_TO_ENSEMBL	9
AWQLLDKLPGR	SRR1618548:JUNC00133242_fr1;SRR2040568:JUNC00145041_fr2;SRR2040568:JUNC00145042_fr1;SRR2040569:JUNC00151428_fr1;SRR2040570:JUNC00146817_fr2;SRR3090734:JUNC00126165_fr3	1	1	0	0	3	0	0	0	0	5	chr_7_601	25495638	25496147	LINK_TO_FIGURE	LINK_TO_ENSEMBL	7
AYDDQDTDSAQSGAPTK	SRR2040569:JUNC00091675_fr3;TCONS_00093717_fr3	2	0	0	0	1	0	0	0	0	3	chr_3_332	29248936	29271980	LINK_TO_FIGURE	LINK_TO_ENSEMBL	3
AYKETFTLTFVTGR	TCONS_00027160_fr1;TCONS_00027161_fr2;TCONS_00027162_fr3;TCONS_00027163_fr3;TCONS_00027164_fr1;TCONS_00027165_fr3;TCONS_00032085_fr6;TCONS_00129153_fr6;TCONS_00135888_fr1;TCONS_00135889_fr1;TCONS_00135890_fr1;TCONS_00135891_fr2;TCONS_00135892_fr1;TCONS_00135893_fr2;TCONS_00135894_fr1	2	0	0	0	0	0	0	0	0	2	chr_10_95	11273881	11284496	LINK_TO_FIGURE	LINK_TO_ENSEMBL	10
AYYFGYLLHR	SRR1618548:JUNC00078994_fr3;SRR1944690:JUNC00047197_fr3;SRR1944691:JUNC00033762_fr2;SRR1944693:JUNC00054249_fr2;SRR1944694:JUNC00053853_fr2;SRR1944696:JUNC00058395_fr1;SRR1944697:JUNC00046456_fr1;SRR2040568:JUNC00085731_fr2;SRR2040569:JUNC00089437_fr2;SRR2040570:JUNC00086685_fr2;SRR3090733:JUNC00069979_fr2;SRR3090734:JUNC00074568_fr2;TCONS_00092707_fr1	0	0	0	0	0	1	4	8	0	13	chr_3_323	25033513	25041514	LINK_TO_FIGURE	LINK_TO_ENSEMBL	3
CCDEVDPLAK	SRR1618548:JUNC00044443_fr3;SRR1618548:JUNC00044444_fr2;SRR1944689:JUNC00020434_fr1;SRR1944691:JUNC00018606_fr1;SRR1944693:JUNC00030130_fr1;SRR1944694:JUNC00029980_fr2;SRR1948083:JUNC00023878_fr2;SRR2040568:JUNC00048265_fr3;SRR2040570:JUNC00048600_fr1;SRR3090733:JUNC00038806_fr1;SRR3090734:JUNC00041500_fr1;SRR3090735:JUNC00040888_fr2;SRR3090737:JUNC00036076_fr1;SRR3090738:JUNC00042027_fr2;TCONS_0…	0	2	0	0	0	0	0	0	0	2	chr_12_196	21230453	21235121	LINK_TO_FIGURE	LINK_TO_ENSEMBL	12
CGNNAPALK	SRR3090733:JUNC00017431_fr3	0	0	0	0	0	0	0	0	2	2	chr_1_45	39639691	39639941	LINK_TO_FIGURE	LINK_TO_ENSEMBL	1
CGYESPTPVQR	TCONS_00147416_fr3	0	0	0	0	4	0	0	0	0	4	chr_6_511	23805422	23810665	LINK_TO_FIGURE	LINK_TO_ENSEMBL	6
CLADDPYAR	SRR3090733:JUNC00077115_fr1;SRR3090735:JUNC00080821_fr3;SRR3090736:JUNC00079674_fr1;SRR3090739:JUNC00080834_fr1;TCONS_00108839_fr1;TCONS_00108840_fr1;TCONS_00108842_fr1	0	0	0	0	0	0	0	0	2	2	chr_4_381	4405660	4418567	LINK_TO_FIGURE	LINK_TO_ENSEMBL	4
CQLAVASYDAHGR	SRR1618548:JUNC00086908_fr1;SRR2040568:JUNC00094196_fr2;SRR3090733:JUNC00077113_fr2;SRR3090734:JUNC00082105_fr1;SRR3090735:JUNC00080819_fr1;SRR3090739:JUNC00080832_fr1;TCONS_00108839_fr1;TCONS_00108840_fr1;TCONS_00108842_fr1	0	0	0	3	0	0	0	0	28	31	chr_4_381	4405660	4418567	LINK_TO_FIGURE	LINK_TO_ENSEMBL	4
CVVPLAAALSPVR	TCONS_00040071_fr1	0	0	0	0	0	0	0	0	3	3	chr_11_142	14014748	14022165	LINK_TO_FIGURE	LINK_TO_ENSEMBL	11
DAGEDAQEQMSSGGENEK	TCONS_00067804_fr5;TCONS_00067805_fr5	0	0	4	0	0	0	0	0	0	4	chr_2_265	8808952	8812491	LINK_TO_FIGURE	LINK_TO_ENSEMBL	2
DALEEQGYTEGELEER	TCONS_00114523_fr3;TCONS_00114524_fr3	0	2	0	0	0	0	0	0	0	2	chr_4_404	30842711	30845773	LINK_TO_FIGURE	LINK_TO_ENSEMBL	4
DALEQQLLEVR	SRR1618548:JUNC00096590_fr1;SRR1944690:JUNC00058506_fr1;SRR1944691:JUNC00042178_fr1;SRR1944694:JUNC00066768_fr2;SRR1944695:JUNC00072071_fr2;SRR2040568:JUNC00104411_fr2;SRR3090733:JUNC00085412_fr2;SRR3090734:JUNC00091041_fr2;SRR3090735:JUNC00089530_fr2;SRR3090736:JUNC00088294_fr2;SRR3090738:JUNC00091946_fr2;SRR3090739:JUNC00089601_fr2;TCONS_00114635_fr3;TCONS_00114636_fr2;TCONS_00114637_fr3;TCONS_…	0	1	0	1	0	0	0	0	0	2	chr_4_406	31188628	31195903	LINK_TO_FIGURE	LINK_TO_ENSEMBL	4
DANSPQVTGNNLLLAAR	SRR1944690:JUNC00082105_fr1;SRR1944695:JUNC00100675_fr1;SRR1944697:JUNC00081067_fr3;SRR2040568:JUNC00146914_fr2;SRR2040569:JUNC00153411_fr2;SRR2040570:JUNC00148765_fr2;SRR3090735:JUNC00125650_fr3;SRR3090736:JUNC00123811_fr3;SRR3090737:JUNC00111657_fr3;SRR3090738:JUNC00129228_fr1;SRR3090739:JUNC00125785_fr1;TCONS_00165321_fr2;TCONS_00165322_fr1	0	0	3	0	0	0	0	0	0	3	chr_7_587	28324780	28333589	LINK_TO_FIGURE	LINK_TO_ENSEMBL	7
DAPPAVAAPGPGLYFELGK	SRR1618548:JUNC00013221_fr2;SRR2040568:JUNC00014245_fr1;SRR2040569:JUNC00015010_fr3;SRR2040570:JUNC00014492_fr3;TCONS_00018182_fr3	1	0	0	0	5	0	0	0	0	6	chr_1_71	29770484	29773362	LINK_TO_FIGURE	LINK_TO_ENSEMBL	1
DATLVYTDLFPLK	TCONS_00003360_fr1	0	2	0	0	0	0	0	0	0	2	chr_1_12	12742141	12745304	LINK_TO_FIGURE	LINK_TO_ENSEMBL	1
DATMHVSDGALHGYDSK	SRR1618548:JUNC00086906_fr1;TCONS_00108839_fr1;TCONS_00108840_fr1;TCONS_00108842_fr1	2	0	0	1	0	0	0	0	2	5	chr_4_381	4405660	4418567	LINK_TO_FIGURE	LINK_TO_ENSEMBL	4
DDDLTTQLGK	SRR1618548:JUNC00125653_fr1;SRR1944690:JUNC00076357_fr1;SRR1944691:JUNC00054846_fr3;SRR1944693:JUNC00087626_fr3;SRR1944694:JUNC00086843_fr3;SRR1944696:JUNC00094022_fr1;SRR1944697:JUNC00075443_fr1;SRR2040568:JUNC00136738_fr1;SRR2040570:JUNC00138393_fr1;SRR3090733:JUNC00111774_fr1;SRR3090733:JUNC00111776_fr1;SRR3090734:JUNC00119074_fr1;SRR3090734:JUNC00119076_fr1;SRR3090736:JUNC00115425_fr1;SRR3090…	0	4	0	0	0	0	0	0	0	4	chr_7_565	3412801	3424024	LINK_TO_FIGURE	LINK_TO_ENSEMBL	7
DDFLAMLEESK	SRR1944690:JUNC00004862_fr1;SRR2040569:JUNC00009310_fr1;SRR3090735:JUNC00007879_fr1;TCONS_00015675_fr2;TCONS_00015676_fr2;TCONS_00015677_fr3;TCONS_00015678_fr2;TCONS_00015679_fr2;TCONS_00015680_fr2;TCONS_00015683_fr2	0	2	0	0	0	0	0	0	0	2	chr_1_62	19178864	19191229	LINK_TO_FIGURE	LINK_TO_ENSEMBL	1
DDLLSTVTNNR	SRR1288364:JUNC00052599_fr1;SRR1288365:JUNC00048498_fr2;SRR1618548:JUNC00145928_fr3;SRR1944690:JUNC00088780_fr1;SRR1944691:JUNC00063681_fr1;SRR1944692:JUNC00053368_fr2;SRR2040569:JUNC00165855_fr2;SRR3090738:JUNC00139642_fr3;TCONS_00186923_fr3	0	0	0	0	0	0	0	0	2	2	chr_8_649	28173583	28176896	LINK_TO_FIGURE	LINK_TO_ENSEMBL	8
DDTLLDFYNK	SRR1618548:JUNC00145924_fr2;SRR1944691:JUNC00063678_fr1;SRR2040568:JUNC00158831_fr2;SRR3090733:JUNC00129640_fr1;SRR3090734:JUNC00138082_fr2;SRR3090735:JUNC00135861_fr3;TCONS_00186923_fr3	0	4	0	0	0	0	0	0	0	4	chr_8_649	28173583	28176896	LINK_TO_FIGURE	LINK_TO_ENSEMBL	8
DEAALALAQK	SRR1944691:JUNC00012881_fr3;SRR1944692:JUNC00010719_fr2;SRR1944695:JUNC00021793_fr1;SRR1948083:JUNC00016266_fr1;SRR2040568:JUNC00031135_fr3;SRR2040570:JUNC00031664_fr2;SRR3090734:JUNC00027354_fr1;SRR3090737:JUNC00023954_fr3;SRR3090737:JUNC00023955_fr2;TCONS_00034660_fr1;TCONS_00034661_fr1;TCONS_00034662_fr1;TCONS_00034663_fr1;TCONS_00034664_fr1;TCONS_00034665_fr2;TCONS_00034666_fr2;TCONS_00034669…	0	2	0	0	0	0	0	0	0	2	chr_10_126	21884809	21903793	LINK_TO_FIGURE	LINK_TO_ENSEMBL	10
DEANLVLK	SRR3090738:JUNC00046450_fr4	0	2	0	0	0	0	0	0	0	2	chr_2_214	2340595	2341946	LINK_TO_FIGURE	LINK_TO_ENSEMBL	2
DEPDAPLPPAVDGLLR	SRR2040568:JUNC00050044_fr3;SRR2040570:JUNC00050354_fr1;SRR3090734:JUNC00042895_fr2;SRR3090738:JUNC00043437_fr2;SRR3090739:JUNC00042260_fr1;TCONS_00056518_fr1;TCONS_00056519_fr3;TCONS_00056521_fr3;TCONS_00056522_fr3	0	6	0	1	0	0	0	0	0	7	chr_12_189	25091895	25097997	LINK_TO_FIGURE	LINK_TO_ENSEMBL	12
DFGGEEMNGFQGGYGGGGGSR	TCONS_00132134_fr2;TCONS_00132135_fr3	0	11	0	4	0	0	0	0	0	15	chr_5_462	26464358	26466966	LINK_TO_FIGURE	LINK_TO_ENSEMBL	5
DFLQDLGEK	TCONS_00167860_fr3	1	0	0	1	0	0	0	0	0	2	chr_7_593	10058032	10060817	LINK_TO_FIGURE	LINK_TO_ENSEMBL	7
DFLSSSSFK	TCONS_00093503_fr3;TCONS_00093505_fr2;TCONS_00093506_fr3;TCONS_00093507_fr3;TCONS_00093508_fr3;TCONS_00093509_fr3	0	0	6	0	0	0	0	0	0	6	chr_3_331	28329926	28338860	LINK_TO_FIGURE	LINK_TO_ENSEMBL	3
DFMCGGGKVASPPGPR	TCONS_00044152_fr1	0	0	0	0	4	0	0	0	0	4	chr_11_151	3307685	3309939	LINK_TO_FIGURE	LINK_TO_ENSEMBL	11
DFQKDDELQVK	SRR1618548:JUNC00119622_fr1;SRR1944690:JUNC00072731_fr3;SRR1944691:JUNC00052279_fr2;SRR1944693:JUNC00083473_fr2;SRR1944694:JUNC00082773_fr1;SRR1944696:JUNC00089599_fr3;SRR1944697:JUNC00071929_fr2;SRR1948083:JUNC00066524_fr1;SRR2040568:JUNC00129725_fr2;SRR2040569:JUNC00135333_fr1;SRR2040570:JUNC00131303_fr2;SRR3090733:JUNC00106381_fr2;SRR3090734:JUNC00113211_fr1;SRR3090736:JUNC00109780_fr3;SRR3090…	4	0	0	0	3	0	0	0	0	7	chr_6_552	21955529	21959722	LINK_TO_FIGURE	LINK_TO_ENSEMBL	6
DGEDDFMHELAEDGTPNESTMELR	TCONS_00054497_fr3	0	0	2	0	0	0	0	0	0	2	chr_12_177	13687144	13702026	LINK_TO_FIGURE	LINK_TO_ENSEMBL	12
DGLFSHK	SRR1618548:JUNC00119469_fr1;SRR1944690:JUNC00072632_fr3;SRR1944691:JUNC00052212_fr1;SRR3090733:JUNC00106229_fr2;SRR3090735:JUNC00111217_fr2;TCONS_00154106_fr2;TCONS_00154107_fr3;TCONS_00154108_fr3;TCONS_00154109_fr2;TCONS_00154110_fr2;TCONS_00154112_fr1;TCONS_00154113_fr3;TCONS_00154114_fr1	0	2	0	0	0	0	0	0	0	2	chr_6_550	21607199	21616747	LINK_TO_FIGURE	LINK_TO_ENSEMBL	6
DGLSSGDDWLR	SRR1618548:JUNC00131777_fr2;SRR1944693:JUNC00091891_fr1;SRR1944695:JUNC00098264_fr3;SRR2040568:JUNC00143462_fr2;SRR2040569:JUNC00149766_fr3;SRR2040570:JUNC00145196_fr1;SRR3090733:JUNC00117105_fr3;SRR3090734:JUNC00124796_fr1;SRR3090736:JUNC00120859_fr3;SRR3090739:JUNC00122760_fr3;TCONS_00170384_fr1;TCONS_00170385_fr3;TCONS_00170386_fr1;TCONS_00170387_fr1;TCONS_00170388_fr2;TCONS_00170389_fr1;TCONS…	0	2	0	0	0	0	0	0	0	2	chr_7_598	22635207	22645819	LINK_TO_FIGURE	LINK_TO_ENSEMBL	7
DKHGLLNVSEVELEPFRLQ	SRR1944693:JUNC00080792_fr5;SRR2040569:JUNC00130908_fr6	2	0	0	0	0	0	0	0	0	2	chr_6_502	6243944	6244216	LINK_TO_FIGURE	LINK_TO_ENSEMBL	6
DLATSLEGK	SRR1618548:JUNC00122445_fr3;SRR1944689:JUNC00058189_fr3;SRR1944691:JUNC00053424_fr2;SRR1944692:JUNC00044523_fr2;SRR1944694:JUNC00084614_fr2;SRR1944696:JUNC00091644_fr3;SRR1944697:JUNC00073538_fr1;SRR1948083:JUNC00068029_fr1;SRR2040568:JUNC00132788_fr1;SRR2040569:JUNC00138546_fr2;SRR3090733:JUNC00108742_fr1;SRR3090734:JUNC00115775_fr2;SRR3090736:JUNC00112250_fr1;SRR3090738:JUNC00116934_fr2;SRR3090…	0	4	0	0	0	0	0	0	0	4	chr_6_559	28682312	28687092	LINK_TO_FIGURE	LINK_TO_ENSEMBL	6
DLDALPGSQTRPVELSGTPDQLSR	SRR3090733:JUNC00045693_fr3;SRR3090736:JUNC00047497_fr3;SRR3090737:JUNC00042442_fr3;TCONS_00067348_fr1;TCONS_00067350_fr1;TCONS_00067351_fr1;TCONS_00067353_fr1	1	2	0	1	0	0	0	0	0	4	chr_2_223	6979333	6984769	LINK_TO_FIGURE	LINK_TO_ENSEMBL	2
DLDSLNTLSK	TCONS_00081929_fr1;TCONS_00081931_fr3	0	2	0	0	0	0	0	0	0	2	chr_2_286	29382705	29388041	LINK_TO_FIGURE	LINK_TO_ENSEMBL	2
DLETPSYELMDLPR	TCONS_00115773_fr2;TCONS_00115774_fr3;TCONS_00115775_fr1;TCONS_00115776_fr2	0	1	0	0	1	0	0	0	0	2	chr_4_414	34944090	34948709	LINK_TO_FIGURE	LINK_TO_ENSEMBL	4
DLFAAPEKSPAEPNPVASK	SRR1944693:JUNC00065030_fr1;SRR1944697:JUNC00056021_fr1;SRR2040568:JUNC00101108_fr3;SRR2040570:JUNC00102210_fr1;SRR3090733:JUNC00082675_fr1;SRR3090736:JUNC00085505_fr1;SRR3090738:JUNC00089056_fr1;SRR3090739:JUNC00086735_fr3;TCONS_00113172_fr3;TCONS_00113173_fr3;TCONS_00113175_fr3	0	0	5	0	0	0	0	0	0	5	chr_4_398	25526857	25534518	LINK_TO_FIGURE	LINK_TO_ENSEMBL	4
DLFEGLLQAGSTLVENLR	TCONS_00129153_fr6;TCONS_00135888_fr1;TCONS_00135889_fr1;TCONS_00135890_fr1;TCONS_00135891_fr2;TCONS_00135892_fr1;TCONS_00135893_fr2;TCONS_00135894_fr1	0	0	0	0	2	0	0	0	0	2	chr_5_479	13064616	13076578	LINK_TO_FIGURE	LINK_TO_ENSEMBL	5
DLGAGVEFGDLHWLGR	SRR1618548:JUNC00081106_fr2;SRR1948083:JUNC00044421_fr2;SRR2040570:JUNC00088913_fr2;SRR3090733:JUNC00071821_fr1;SRR3090734:JUNC00076512_fr3;SRR3090737:JUNC00066704_fr2;SRR3090738:JUNC00077282_fr3;TCONS_00093717_fr3;TCONS_00093718_fr3	0	0	0	0	4	0	0	0	0	4	chr_3_332	29248936	29271980	LINK_TO_FIGURE	LINK_TO_ENSEMBL	3
DLGAVNTLLR	SRR1618548:JUNC00044443_fr3;SRR2040570:JUNC00048600_fr1;SRR3090733:JUNC00038804_fr3;SRR3090734:JUNC00041500_fr1;SRR3090735:JUNC00040885_fr1;SRR3090737:JUNC00036074_fr2;SRR3090738:JUNC00042027_fr2;TCONS_00061333_fr2;TCONS_00061334_fr1;TCONS_00061335_fr2;TCONS_00061337_fr2;TCONS_00061338_fr1;TCONS_00061340_fr1;TCONS_00061341_fr2;TCONS_00061342_fr2;TCONS_00061343_fr2;TCONS_00061344_fr2;TCONS_0006134…	0	2	0	0	0	0	0	0	0	2	chr_12_196	21230453	21235121	LINK_TO_FIGURE	LINK_TO_ENSEMBL	12
DLGGVELLSQR	TCONS_00054497_fr3	1	4	0	0	1	0	0	0	0	6	chr_12_177	13687144	13702026	LINK_TO_FIGURE	LINK_TO_ENSEMBL	12
DLGVTDDLLK	TCONS_00065239_fr4;TCONS_00065240_fr5;TCONS_00074579_fr3	0	3	0	0	0	0	0	0	0	3	chr_2_253	91459	96710	LINK_TO_FIGURE	LINK_TO_ENSEMBL	2
DLLLKEEASVR	SRR1618548:JUNC00081100_fr2;SRR1944690:JUNC00048588_fr1;SRR1944691:JUNC00034751_fr1;SRR1944696:JUNC00060046_fr2;SRR2040569:JUNC00091677_fr2;SRR2040570:JUNC00088907_fr2;SRR3090733:JUNC00071815_fr1;SRR3090734:JUNC00076506_fr2;SRR3090735:JUNC00075231_fr1;SRR3090736:JUNC00074216_fr1;SRR3090738:JUNC00077275_fr1;TCONS_00093717_fr3	1	0	0	0	1	0	0	0	0	2	chr_3_332	29248936	29271980	LINK_TO_FIGURE	LINK_TO_ENSEMBL	3
DLLLVNLR	SRR1618548:JUNC00029860_fr2;SRR1618548:JUNC00029861_fr3;SRR1618548:JUNC00038552_fr2;SRR1618548:JUNC00038553_fr3;SRR1944690:JUNC00018367_fr1;SRR1944690:JUNC00018368_fr2;SRR1944690:JUNC00022986_fr1;SRR1944690:JUNC00022987_fr2;SRR1944691:JUNC00013365_fr2;SRR1944691:JUNC00016358_fr2;SRR1944693:JUNC00021014_fr1;SRR1944693:JUNC00026338_fr1;SRR1944694:JUNC00021039_fr2;SRR1944694:JUNC00026215_fr2;SRR1944…	0	1	0	0	0	0	3	4	0	8	chr_12_167	254635	256475	LINK_TO_FIGURE	LINK_TO_ENSEMBL	11
DLLSDSLSPVPK	SRR1618548:JUNC00115679_fr3;SRR1944690:JUNC00070364_fr2;SRR1944694:JUNC00080013_fr1;SRR1944696:JUNC00086669_fr3;SRR1948083:JUNC00064332_fr3;SRR2040568:JUNC00125330_fr3;SRR2040569:JUNC00130734_fr2;SRR2040570:JUNC00126888_fr1;SRR3090733:JUNC00102736_fr3;SRR3090739:JUNC00107547_fr2;TCONS_00151047_fr1;TCONS_00151048_fr3;TCONS_00151049_fr3;TCONS_00151050_fr3	0	0	2	0	0	0	0	0	0	2	chr_6_533	5982912	5998864	LINK_TO_FIGURE	LINK_TO_ENSEMBL	6
DLLYKDFHTDQK	SRR1618548:JUNC00013221_fr2;SRR2040568:JUNC00014245_fr1;SRR2040569:JUNC00015010_fr3;SRR2040570:JUNC00014492_fr3;TCONS_00018182_fr3	1	0	0	0	1	0	0	0	0	2	chr_1_71	29770484	29773362	LINK_TO_FIGURE	LINK_TO_ENSEMBL	1
DLPVVMTFLLSR	SRR1944692:JUNC00028957_fr1;SRR1944694:JUNC00055360_fr2;SRR2040568:JUNC00087927_fr1;SRR2040570:JUNC00088914_fr2;SRR3090733:JUNC00071822_fr3;SRR3090734:JUNC00076513_fr3;SRR3090735:JUNC00075238_fr3;SRR3090736:JUNC00074223_fr3;SRR3090737:JUNC00066705_fr2;SRR3090738:JUNC00077283_fr2;TCONS_00093717_fr3;TCONS_00093718_fr3	0	3	0	0	0	0	1	1	0	5	chr_3_332	29248936	29271980	LINK_TO_FIGURE	LINK_TO_ENSEMBL	3
DLQDLLMECQK	TCONS_00019380_fr6	0	0	0	2	0	0	0	0	0	2	chr_1_38	33911351	33911802	LINK_TO_FIGURE	LINK_TO_ENSEMBL	1
DLSSPLDELR	SRR1618548:JUNC00130577_fr3;SRR1944691:JUNC00057023_fr3;SRR1944694:JUNC00090308_fr1;SRR1944695:JUNC00097452_fr1;SRR1944696:JUNC00097678_fr1;SRR2040568:JUNC00142083_fr1;SRR3090734:JUNC00123764_fr3;SRR3090735:JUNC00121671_fr3;SRR3090736:JUNC00119908_fr3;SRR3090738:JUNC00125129_fr3;SRR3090739:JUNC00121780_fr1;TCONS_00163031_fr2;TCONS_00163032_fr3;TCONS_00163033_fr2	0	0	7	0	0	0	0	0	0	7	chr_7_575	19588487	19594579	LINK_TO_FIGURE	LINK_TO_ENSEMBL	7
DLVQLALVESNSAR	SRR3090733:JUNC00106219_fr2;SRR3090734:JUNC00113049_fr1;SRR3090735:JUNC00111206_fr3;TCONS_00154106_fr2;TCONS_00154107_fr3;TCONS_00154108_fr3;TCONS_00154109_fr2;TCONS_00154110_fr2;TCONS_00154111_fr2;TCONS_00154112_fr1;TCONS_00154113_fr3;TCONS_00154114_fr1	0	4	0	0	0	0	0	0	0	4	chr_6_550	21607199	21616747	LINK_TO_FIGURE	LINK_TO_ENSEMBL	6
DLVTSAPLSPTTAVDR	SRR1618548:JUNC00028721_fr2;SRR1944690:JUNC00017672_fr2;SRR1944694:JUNC00020225_fr3;SRR1944695:JUNC00021796_fr3;SRR1944696:JUNC00021897_fr3;SRR1948083:JUNC00016268_fr1;SRR3090733:JUNC00025734_fr1;SRR3090735:JUNC00026823_fr3;SRR3090737:JUNC00023957_fr1;TCONS_00034660_fr1;TCONS_00034661_fr1;TCONS_00034662_fr1;TCONS_00034663_fr1;TCONS_00034664_fr1;TCONS_00034665_fr2;TCONS_00034666_fr2;TCONS_00034669…	0	0	27	0	0	0	0	0	0	27	chr_10_126	21884809	21903793	LINK_TO_FIGURE	LINK_TO_ENSEMBL	10
DLYPQTEPYDFGFLK	SRR2040569:JUNC00123244_fr1;SRR3090733:JUNC00096565_fr2;SRR3090735:JUNC00101191_fr3;SRR3090737:JUNC00089831_fr1;TCONS_00138849_fr1	1	1	0	0	4	0	0	0	1	7	chr_5_489	25477309	25484544	LINK_TO_FIGURE	LINK_TO_ENSEMBL	5
DMADLVDPPTVTVAAGNTATTTTVPTAAAR	TCONS_00111998_fr3	0	7	0	0	0	0	0	0	0	7	chr_4_393	21595427	21597470	LINK_TO_FIGURE	LINK_TO_ENSEMBL	4
DMFFGLVER	SRR1618548:JUNC00097631_fr3;SRR1944693:JUNC00067890_fr2;SRR1944695:JUNC00072828_fr3;SRR1944696:JUNC00073054_fr2;SRR2040568:JUNC00105630_fr1;SRR2040569:JUNC00110195_fr1;SRR3090733:JUNC00086425_fr2;SRR3090735:JUNC00090553_fr2;SRR3090736:JUNC00089329_fr2;SRR3090739:JUNC00090616_fr2	0	2	0	0	0	0	0	0	0	2	chr_4_407	32478805	32479264	LINK_TO_FIGURE	LINK_TO_ENSEMBL	4
DMLGEEGELYSAEDADSAEYDGAPR	SRR3090733:JUNC00018395_fr3;SRR3090736:JUNC00018833_fr2;TCONS_00021548_fr2;TCONS_00021549_fr3;TCONS_00021551_fr1;TCONS_00021552_fr2	0	3	0	0	0	0	0	0	0	3	chr_1_87	41067312	41073429	LINK_TO_FIGURE	LINK_TO_ENSEMBL	1
DMTMSPPGPHGVK	TCONS_00182280_fr3;TCONS_00182281_fr2;TCONS_00182282_fr3;TCONS_00182283_fr1;TCONS_00182284_fr2;TCONS_00182285_fr1	0	5	2	0	0	0	0	0	0	7	chr_8_629	5327815	5334976	LINK_TO_FIGURE	LINK_TO_ENSEMBL	8
DNESYGEGTSLDGLGAGTLGDELK	SRR1618548:JUNC00109633_fr1;SRR2040568:JUNC00118843_fr3;SRR2040570:JUNC00120292_fr2;SRR3090735:JUNC00101757_fr3;TCONS_00139147_fr2;TCONS_00139149_fr3	0	0	4	0	0	0	0	0	0	4	chr_5_491	26597950	26601602	LINK_TO_FIGURE	LINK_TO_ENSEMBL	5
DNMASLMPPLTSSPPDVR	TCONS_00089849_fr3	0	0	5	0	0	0	0	0	0	5	chr_3_313	11586150	11589934	LINK_TO_FIGURE	LINK_TO_ENSEMBL	3
DNSLAESPECQR	TCONS_00074975_fr6	0	0	0	0	3	0	0	0	0	3	chr_2_210	1341331	1343077	LINK_TO_FIGURE	LINK_TO_ENSEMBL	2
DNVTDLHASGVK	SRR1944694:JUNC00071985_fr1;SRR2040568:JUNC00112788_fr3;SRR2040569:JUNC00117593_fr1;SRR3090733:JUNC00092187_fr3;SRR3090735:JUNC00096640_fr2;SRR3090738:JUNC00099211_fr3;TCONS_00129154_fr5;TCONS_00135888_fr1;TCONS_00135889_fr1;TCONS_00135890_fr1;TCONS_00135891_fr2;TCONS_00135892_fr1;TCONS_00135893_fr2;TCONS_00135894_fr1;TCONS_00135895_fr1	4	0	0	0	0	0	0	0	0	4	chr_5_479	13064616	13076578	LINK_TO_FIGURE	LINK_TO_ENSEMBL	5
DPFVVATVTGR	TCONS_00115713_fr2	0	0	0	0	3	0	0	0	0	3	chr_4_412	34730945	34731442	LINK_TO_FIGURE	LINK_TO_ENSEMBL	4
DPPSTDNMSVLLVR	TCONS_00113004_fr2	1	0	0	0	1	0	0	0	0	2	chr_4_397	25002748	25006618	LINK_TO_FIGURE	LINK_TO_ENSEMBL	4
DPQTLLPALLGLFCMN	SRR1944694:JUNC00079475_fr5	4	0	0	0	0	0	0	0	0	4	chr_6_528	4315060	4315297	LINK_TO_FIGURE	LINK_TO_ENSEMBL	6
DPSAGSPTETLLR	SRR1944696:JUNC00109331_fr2;SRR1944696:JUNC00109334_fr4	0	0	0	0	0	0	0	3	0	3	chr_9_668	5289	29980	LINK_TO_FIGURE	LINK_TO_ENSEMBL	9
DPTLAVVAYR	SRR1618548:JUNC00029865_fr2;SRR1618548:JUNC00038557_fr2;SRR3090733:JUNC00026801_fr1;SRR3090733:JUNC00033933_fr1;TCONS_00037120_fr2	4	2	0	0	4	0	1	0	0	11	chr_12_167	254635	256475	LINK_TO_FIGURE	LINK_TO_ENSEMBL	11
DRPSAEALPVFVQPVEYAGR	TCONS_00047280_fr1;TCONS_00047284_fr1	0	3	0	0	0	0	0	0	1	4	chr_11_158	19710055	19733244	LINK_TO_FIGURE	LINK_TO_ENSEMBL	11
DSASVADFDTK	TCONS_00077765_fr5	0	2	0	0	0	0	0	0	0	2	chr_2_225	11668101	11672932	LINK_TO_FIGURE	LINK_TO_ENSEMBL	2
DSDVLLTNLK	SRR1944693:JUNC00100687_fr3;SRR1944694:JUNC00099790_fr3;SRR2040568:JUNC00157011_fr2;SRR2040569:JUNC00163942_fr1;SRR3090733:JUNC00128182_fr1;SRR3090735:JUNC00134358_fr3;SRR3090737:JUNC00119264_fr2;SRR3090739:JUNC00134422_fr3;TCONS_00180089_fr3;TCONS_00180090_fr3;TCONS_00180091_fr3	0	2	0	0	0	0	0	0	0	2	chr_8_624	25461489	25467830	LINK_TO_FIGURE	LINK_TO_ENSEMBL	8
DSFLVNGVAFK	SRR1618548:JUNC00122444_fr3;SRR1944690:JUNC00074396_fr1;SRR1944693:JUNC00085348_fr2;SRR1944695:JUNC00091377_fr2;SRR1944696:JUNC00091643_fr2;SRR1944697:JUNC00073537_fr2;SRR1948083:JUNC00068028_fr2;SRR2040568:JUNC00132787_fr2;SRR3090733:JUNC00108741_fr2;SRR3090735:JUNC00113861_fr3;SRR3090736:JUNC00112249_fr3;TCONS_00155780_fr3	3	11	0	0	0	0	0	0	0	14	chr_6_559	28682312	28687092	LINK_TO_FIGURE	LINK_TO_ENSEMBL	6
DSLDQLVAFFK	SRR1618548:JUNC00029134_fr2;SRR1618548:JUNC00029136_fr3;SRR3090733:JUNC00026093_fr1;SRR3090734:JUNC00027750_fr1;SRR3090739:JUNC00027269_fr1	0	3	0	0	0	0	0	0	0	3	chr_10_130	22357695	22358132	LINK_TO_FIGURE	LINK_TO_ENSEMBL	10
DSPAAKYLLER	TCONS_00182280_fr3;TCONS_00182281_fr2;TCONS_00182282_fr3;TCONS_00182283_fr1;TCONS_00182284_fr2;TCONS_00182285_fr1	0	0	0	0	0	0	6	0	0	6	chr_8_629	5327815	5334976	LINK_TO_FIGURE	LINK_TO_ENSEMBL	8
DSVNGGNPFGNPLQQGFSTGLFLEPNGYYQGNEADTRR	SRR1618548:JUNC00086926_fr2;TCONS_00108840_fr1;TCONS_00108841_fr2;TCONS_00108846_fr2	0	0	0	0	0	0	0	0	3	3	chr_4_381	4405660	4418567	LINK_TO_FIGURE	LINK_TO_ENSEMBL	4
DTALANDTLNR	TCONS_00065358_fr1;TCONS_00065359_fr1;TCONS_00065360_fr1	4	1	0	0	0	0	0	0	0	5	chr_2_207	410412	418150	LINK_TO_FIGURE	LINK_TO_ENSEMBL	2
DTGYVSDFAR	TCONS_00190138_fr6	1	1	0	0	0	0	0	0	0	2	chr_9_671	4706863	4707510	LINK_TO_FIGURE	LINK_TO_ENSEMBL	9
DTNSEPEAQLELEK	TCONS_00002128_fr3;TCONS_00002129_fr1;TCONS_00002130_fr1;TCONS_00002131_fr3;TCONS_00002132_fr1;TCONS_00002133_fr2;TCONS_00013231_fr5	0	0	3	0	0	0	0	0	0	3	chr_1_6	7506173	7511293	LINK_TO_FIGURE	LINK_TO_ENSEMBL	1
DVAAMPDSPPR	TCONS_00120549_fr3;TCONS_00120550_fr3	0	0	2	0	0	0	0	0	0	2	chr_4_424	24769906	24773362	LINK_TO_FIGURE	LINK_TO_ENSEMBL	4
DVAAMPDSPPRR	TCONS_00120549_fr3;TCONS_00120550_fr3	0	0	3	0	0	0	0	0	0	3	chr_4_424	24769906	24773362	LINK_TO_FIGURE	LINK_TO_ENSEMBL	4
DVALALLR	SRR1618548:JUNC00090092_fr3;SRR1944690:JUNC00054634_fr2;SRR1944691:JUNC00039445_fr1;SRR1944692:JUNC00032552_fr1;SRR1944695:JUNC00067152_fr2;SRR1944696:JUNC00067402_fr1;SRR1944697:JUNC00053959_fr1;SRR1948083:JUNC00050078_fr2;SRR2040568:JUNC00097400_fr2;SRR3090736:JUNC00082435_fr1;SRR3090739:JUNC00083616_fr3;TCONS_00119110_fr3;TCONS_00119111_fr3;TCONS_00119112_fr3	0	3	0	0	0	0	0	2	0	5	chr_4_420	19851487	19859050	LINK_TO_FIGURE	LINK_TO_ENSEMBL	4
DVASDAAAHLLGGGPR	TCONS_00111998_fr3	0	11	0	1	0	0	0	0	0	12	chr_4_393	21595427	21597470	LINK_TO_FIGURE	LINK_TO_ENSEMBL	4
DVDLYLWAPTAQDVR	SRR1618548:JUNC00086909_fr3;SRR3090733:JUNC00077114_fr2;SRR3090735:JUNC00080820_fr1;SRR3090739:JUNC00080833_fr3;TCONS_00108839_fr1;TCONS_00108840_fr1;TCONS_00108842_fr1	0	0	0	1	0	0	0	0	2	3	chr_4_381	4405660	4418567	LINK_TO_FIGURE	LINK_TO_ENSEMBL	4
DVEAVSQASSGSGATLGESLR	TCONS_00054497_fr3	0	0	1	1	0	0	0	0	0	2	chr_12_177	13687144	13702026	LINK_TO_FIGURE	LINK_TO_ENSEMBL	12
DVEFSEWK	SRR1944690:JUNC00038077_fr1;SRR1944691:JUNC00027070_fr3;SRR1944692:JUNC00022520_fr3;SRR1944693:JUNC00043748_fr3;SRR1944695:JUNC00046835_fr1;SRR1944697:JUNC00037404_fr2;SRR1948083:JUNC00034807_fr1;TCONS_00083124_fr1;TCONS_00083125_fr3	2	4	0	1	0	0	0	0	0	7	chr_2_293	33779672	33782716	LINK_TO_FIGURE	LINK_TO_ENSEMBL	2
DVEMGFDLSHTKHR	TCONS_00165123_fr3;TCONS_00165126_fr1	0	0	0	0	0	2	0	0	0	2	chr_7_585	27694489	27698885	LINK_TO_FIGURE	LINK_TO_ENSEMBL	7
DVLEDLGR	TCONS_00054497_fr3	0	3	0	0	0	0	0	0	0	3	chr_12_177	13687144	13702026	LINK_TO_FIGURE	LINK_TO_ENSEMBL	12
DVSDLEFFMFPR	SRR1944692:JUNC00032525_fr3;SRR2040568:JUNC00097318_fr2;SRR3090733:JUNC00079644_fr3;TCONS_00111515_fr2;TCONS_00111516_fr1;TCONS_00111517_fr2	3	0	0	0	0	0	0	0	0	3	chr_4_390	19676987	19681726	LINK_TO_FIGURE	LINK_TO_ENSEMBL	4
DVSEDVHMATK	TCONS_00006179_fr6	2	0	0	0	0	0	0	0	0	2	chr_1_64	25482145	25483060	LINK_TO_FIGURE	LINK_TO_ENSEMBL	1
DVYEFFSR	SRR1618548:JUNC00068498_fr1;SRR1944690:JUNC00040777_fr2;SRR1944691:JUNC00029044_fr2;SRR1944693:JUNC00046796_fr1;SRR2040569:JUNC00077425_fr1;SRR2040569:JUNC00077426_fr2;SRR3090733:JUNC00060538_fr1;SRR3090734:JUNC00064520_fr2;SRR3090735:JUNC00063448_fr3;SRR3090736:JUNC00062671_fr1;SRR3090737:JUNC00056234_fr2;SRR3090739:JUNC00063656_fr3;TCONS_00028137_fr1;TCONS_00096786_fr1;TCONS_00096787_fr1;TCONS_…	0	2	0	0	0	0	0	0	0	2	chr_3_344	2923130	2931635	LINK_TO_FIGURE	LINK_TO_ENSEMBL	3
DWNNELQDR	SRR1618548:JUNC00017391_fr2;SRR1944690:JUNC00010394_fr3;SRR1944691:JUNC00007532_fr2;SRR1944694:JUNC00011912_fr1;SRR3090733:JUNC00015739_fr3;SRR3090734:JUNC00016776_fr1;SRR3090734:JUNC00016777_fr3;SRR3090735:JUNC00016380_fr2;SRR3090735:JUNC00016381_fr1;SRR3090735:JUNC00016382_fr2;SRR3090737:JUNC00014674_fr1;SRR3090738:JUNC00016836_fr1;TCONS_00020229_fr2;TCONS_00020230_fr2	0	3	0	0	0	0	0	0	0	3	chr_1_77	37006375	37013554	LINK_TO_FIGURE	LINK_TO_ENSEMBL	1
DYSTALLER	SRR1944689:JUNC00012483_fr1;SRR1944690:JUNC00015676_fr2;SRR1944691:JUNC00011496_fr1;SRR1944694:JUNC00017941_fr2;SRR1944696:JUNC00019516_fr1;TCONS_00028171_fr3	2	0	1	0	0	0	0	0	0	3	chr_10_101	15911513	15915657	LINK_TO_FIGURE	LINK_TO_ENSEMBL	10
DYSVALLR	TCONS_00005253_fr1;TCONS_00005254_fr1	0	3	0	0	0	0	0	2	0	5	chr_1_16	21892671	21897592	LINK_TO_FIGURE	LINK_TO_ENSEMBL	1
EAADLDLR	SRR2040570:JUNC00103260_fr3;SRR3090733:JUNC00083534_fr3;SRR3090736:JUNC00086385_fr2;SRR3090737:JUNC00077691_fr2;SRR3090739:JUNC00087647_fr2;TCONS_00113667_fr2	0	3	0	0	0	0	0	0	0	3	chr_4_402	27444456	27459271	LINK_TO_FIGURE	LINK_TO_ENSEMBL	4
EAELAVEEAPAATSEGR	TCONS_00180089_fr3;TCONS_00180090_fr3;TCONS_00180091_fr3	3	0	1	0	4	0	0	0	0	8	chr_8_624	25461489	25467830	LINK_TO_FIGURE	LINK_TO_ENSEMBL	8
EAETVTVVS	SRR2040568:JUNC00128867_fr3;SRR2040568:JUNC00128870_fr3;SRR2040568:JUNC00128875_fr3;SRR2040568:JUNC00128880_fr3;SRR2040568:JUNC00128901_fr3	0	3	0	0	0	0	0	0	0	3	chr_6_548	18773613	18773932	LINK_TO_FIGURE	LINK_TO_ENSEMBL	6
EAFNAVQTSQSSDSVADEMDHDR	TCONS_00054497_fr3	0	0	5	0	0	0	0	0	0	5	chr_12_177	13687144	13702026	LINK_TO_FIGURE	LINK_TO_ENSEMBL	12
EAFTEDELEVLR	TCONS_00145182_fr3;TCONS_00145185_fr3;TCONS_00145186_fr2	0	0	1	0	1	0	0	0	0	2	chr_6_504	11264268	11281448	LINK_TO_FIGURE	LINK_TO_ENSEMBL	6
EAKPYLEDGVHPHSLLR	SRR1618548:JUNC00122445_fr3;SRR1944689:JUNC00058189_fr3;SRR1944692:JUNC00044523_fr2;SRR1944694:JUNC00084614_fr2;SRR1944696:JUNC00091644_fr3;SRR1948083:JUNC00068029_fr1;SRR2040568:JUNC00132788_fr1;SRR2040569:JUNC00138546_fr2;SRR3090733:JUNC00108742_fr1;SRR3090734:JUNC00115775_fr2;SRR3090734:JUNC00115776_fr3;SRR3090736:JUNC00112250_fr1;SRR3090738:JUNC00116934_fr2;SRR3090739:JUNC00113944_fr1;TCONS_0…	0	2	0	0	1	0	0	0	0	3	chr_6_559	28682312	28687092	LINK_TO_FIGURE	LINK_TO_ENSEMBL	6
EALCQAVEEMHADMLVLGSR	SRR1618548:JUNC00082284_fr2;SRR2040569:JUNC00093009_fr1;SRR2040570:JUNC00090195_fr1	0	13	0	8	0	0	2	4	0	27	chr_3_375	30902126	30902819	LINK_TO_FIGURE	LINK_TO_ENSEMBL	3
EANFQLDSLLAEPLR	TCONS_00028797_fr5;TCONS_00033778_fr3;TCONS_00033779_fr1;TCONS_00033780_fr1	0	0	1	5	0	0	0	0	0	6	chr_10_120	18669980	18692868	LINK_TO_FIGURE	LINK_TO_ENSEMBL	10
EAPKPSLGKPSSANTSSDSPVR	TCONS_00006643_fr2;TCONS_00006645_fr1;TCONS_00006646_fr3	0	0	2	0	0	0	0	0	0	2	chr_1_25	27582127	27598505	LINK_TO_FIGURE	LINK_TO_ENSEMBL	1
EAQDLLR	SRR1618548:JUNC00062248_fr3;SRR1944690:JUNC00037014_fr3;SRR1944693:JUNC00042573_fr2;SRR1944696:JUNC00045819_fr2;SRR1944697:JUNC00036411_fr3;SRR2040569:JUNC00070450_fr2;SRR2040570:JUNC00068138_fr3;SRR3090737:JUNC00050892_fr1;SRR3090738:JUNC00059189_fr1;TCONS_00082407_fr1;TCONS_00082408_fr1;TCONS_00082409_fr2;TCONS_00082410_fr2;TCONS_00082411_fr1;TCONS_00082412_fr1	0	2	0	0	0	0	0	0	0	2	chr_2_289	31009418	31033489	LINK_TO_FIGURE	LINK_TO_ENSEMBL	2
EATGTSSADDTGYGDPVQK	SRR1944689:JUNC00008553_fr1;SRR1944690:JUNC00010831_fr1;SRR1944692:JUNC00006723_fr1;SRR1944693:JUNC00012433_fr1;SRR1944697:JUNC00010761_fr1;SRR1948083:JUNC00009945_fr3;SRR3090733:JUNC00016414_fr2;SRR3090734:JUNC00017483_fr2;SRR3090736:JUNC00016796_fr2;SRR3090737:JUNC00015307_fr1;SRR3090738:JUNC00017551_fr1;SRR3090739:JUNC00017076_fr3;TCONS_00020545_fr1	1	3	0	0	0	0	0	0	0	4	chr_1_78	38055909	38057936	LINK_TO_FIGURE	LINK_TO_ENSEMBL	1
EATSGSGDEELEADKHGEEVR	TCONS_00065625_fr2;TCONS_00065629_fr1;TCONS_00065632_fr1;TCONS_00065633_fr2	0	0	6	0	0	0	0	0	0	6	chr_2_209	1276730	1286985	LINK_TO_FIGURE	LINK_TO_ENSEMBL	2
EATTPPASSSSPSPR	TCONS_00162804_fr1;TCONS_00162805_fr1;TCONS_00162806_fr1;TCONS_00162807_fr1	1	0	2	0	0	0	0	0	0	3	chr_7_574	18555024	18564366	LINK_TO_FIGURE	LINK_TO_ENSEMBL	7
EAVEEAGVR	SRR1618548:JUNC00084347_fr1;SRR1618548:JUNC00084348_fr3;SRR1944691:JUNC00036445_fr1;SRR1944692:JUNC00030335_fr3;SRR1944693:JUNC00058289_fr2;SRR1944693:JUNC00058290_fr2;SRR1944694:JUNC00057823_fr1;SRR1944695:JUNC00062562_fr3;SRR1944695:JUNC00062563_fr1;SRR1944696:JUNC00062678_fr1;SRR1944697:JUNC00050013_fr3;SRR1944697:JUNC00050014_fr2;SRR1948083:JUNC00046508_fr2;SRR2040568:JUNC00091301_fr2;SRR2040…	2	0	0	0	0	0	0	0	0	2	chr_3_376	33917184	33921231	LINK_TO_FIGURE	LINK_TO_ENSEMBL	3
ECGNPLHAGTNCAGYR	TCONS_00037489_fr2	0	0	0	3	0	0	0	0	0	3	chr_11_136	1543289	1543880	LINK_TO_FIGURE	LINK_TO_ENSEMBL	11
ECQDLQLR	SRR1618548:JUNC00062272_fr1;SRR3090733:JUNC00054826_fr2;SRR3090733:JUNC00054827_fr1;SRR3090734:JUNC00058490_fr3;SRR3090734:JUNC00058491_fr2;SRR3090736:JUNC00056835_fr2;TCONS_00082409_fr2;TCONS_00082411_fr1;TCONS_00082412_fr1	0	2	0	0	0	0	0	0	0	2	chr_2_289	31009418	31033489	LINK_TO_FIGURE	LINK_TO_ENSEMBL	2
ECSETETEDDAELLQR	SRR1618548:JUNC00095775_fr1;SRR1944694:JUNC00066189_fr2;SRR1944695:JUNC00071432_fr3;SRR2040568:JUNC00103572_fr1;SRR2040569:JUNC00108054_fr2;SRR3090733:JUNC00084696_fr2;SRR3090734:JUNC00090279_fr1;SRR3090735:JUNC00088772_fr1;SRR3090737:JUNC00078760_fr2;SRR3090739:JUNC00088856_fr2;TCONS_00122034_fr1;TCONS_00122035_fr2	0	0	4	0	0	0	0	0	0	4	chr_4_433	30225162	30230157	LINK_TO_FIGURE	LINK_TO_ENSEMBL	4
EDAAAAMDNMDGAELFGR	SRR3090733:JUNC00069283_fr2;SRR3090734:JUNC00073823_fr1	0	0	0	3	0	0	0	0	0	3	chr_3_365	22413908	22418499	LINK_TO_FIGURE	LINK_TO_ENSEMBL	3
EDAFFEAVTNLACEK	TCONS_00129153_fr6;TCONS_00135888_fr1;TCONS_00135889_fr1;TCONS_00135890_fr1;TCONS_00135891_fr2;TCONS_00135892_fr1;TCONS_00135893_fr2;TCONS_00135894_fr1	0	2	0	0	0	0	0	0	0	2	chr_5_479	13064616	13076578	LINK_TO_FIGURE	LINK_TO_ENSEMBL	5
EDLAELAR	TCONS_00073275_fr2;TCONS_00073276_fr3;TCONS_00073277_fr1	0	3	0	0	0	0	0	0	0	3	chr_2_242	32062274	32069118	LINK_TO_FIGURE	LINK_TO_ENSEMBL	2
EDLNYVNAHATSTQMGDLKEFEALNR	SRR1944693:JUNC00052449_fr1;SRR2040569:JUNC00086668_fr2;SRR3090733:JUNC00067756_fr1;SRR3090734:JUNC00072131_fr3;SRR3090738:JUNC00072920_fr3;TCONS_00100385_fr2;TCONS_00100386_fr3;TCONS_00100388_fr1;TCONS_00100389_fr3	0	0	0	0	0	0	2	0	0	2	chr_3_361	16372638	16378600	LINK_TO_FIGURE	LINK_TO_ENSEMBL	3
EDVVPSESPLLAFTK	TCONS_00021247_fr3;TCONS_00021248_fr3;TCONS_00021249_fr3;TCONS_00021250_fr3	4	1	0	0	0	0	0	0	0	5	chr_1_85	40101747	40107150	LINK_TO_FIGURE	LINK_TO_ENSEMBL	1
EEELSGDELEEFLK	TCONS_00131731_fr1	0	0	3	0	0	0	0	0	0	3	chr_5_461	25003071	25014552	LINK_TO_FIGURE	LINK_TO_ENSEMBL	5
EEELSGDELEEFLKDR	TCONS_00131731_fr1	0	0	3	0	0	0	0	0	0	3	chr_5_461	25003071	25014552	LINK_TO_FIGURE	LINK_TO_ENSEMBL	5
EEGELSPNGDVGENFGPFDGVSVDGVSK	TCONS_00133229_fr2;TCONS_00133230_fr2;TCONS_00133231_fr2;TCONS_00133232_fr1;TCONS_00133234_fr1	0	0	4	0	0	0	0	0	0	4	chr_5_468	39445	47162	LINK_TO_FIGURE	LINK_TO_ENSEMBL	5
EENKHNFEECQK	SRR2040569:JUNC00070449_fr1;SRR3090734:JUNC00058464_fr1;SRR3090735:JUNC00057527_fr1;SRR3090737:JUNC00050891_fr3;SRR3090739:JUNC00057652_fr2;TCONS_00082407_fr1;TCONS_00082408_fr1;TCONS_00082409_fr2;TCONS_00082410_fr2;TCONS_00082411_fr1;TCONS_00082412_fr1	0	2	0	0	0	0	0	0	0	2	chr_2_289	31009418	31033489	LINK_TO_FIGURE	LINK_TO_ENSEMBL	2
EEQTQAYLPTK	TCONS_00078436_fr3	0	0	0	3	0	0	0	0	10	13	chr_2_271	14991800	14993667	LINK_TO_FIGURE	LINK_TO_ENSEMBL	2
EEVFGPVAPLVPFK	TCONS_00066514_fr2;TCONS_00066517_fr2;TCONS_00066518_fr2;TCONS_00066519_fr1	2	2	0	1	0	0	0	0	3	8	chr_2_218	4044614	4051886	LINK_TO_FIGURE	LINK_TO_ENSEMBL	2
EFAQDMEPEQLR	SRR1618548:JUNC00127056_fr1;SRR1944689:JUNC00060414_fr1;SRR1944692:JUNC00046240_fr1;SRR1944693:JUNC00088615_fr2;SRR2405440:JUNC00070385_fr1;SRR3090733:JUNC00113064_fr1;SRR3090735:JUNC00118527_fr3;SRR3090738:JUNC00121691_fr2	0	7	0	0	0	0	0	0	0	7	chr_7_591	5891371	5891691	LINK_TO_FIGURE	LINK_TO_ENSEMBL	7
EFEEGCATPPAR	TCONS_00021634_fr1	0	4	0	0	0	0	0	0	0	4	chr_1_88	41305828	41314225	LINK_TO_FIGURE	LINK_TO_ENSEMBL	1
EFFASMVVDAVLALSNDDR	SRR1618548:JUNC00122444_fr3;SRR1944690:JUNC00074396_fr1;SRR1944693:JUNC00085348_fr2;SRR1944695:JUNC00091377_fr2;SRR1944696:JUNC00091643_fr2;SRR1948083:JUNC00068028_fr2;SRR2040568:JUNC00132787_fr2;SRR3090733:JUNC00108741_fr2;SRR3090735:JUNC00113861_fr3;SRR3090736:JUNC00112249_fr3;TCONS_00155780_fr3	0	0	0	0	0	0	3	0	0	3	chr_6_559	28682312	28687092	LINK_TO_FIGURE	LINK_TO_ENSEMBL	6
EFFLAGKPR	SRR1618548:JUNC00054724_fr1;SRR1944689:JUNC00025289_fr3;SRR1944693:JUNC00037340_fr2;SRR1944695:JUNC00039795_fr2;SRR1944696:JUNC00040129_fr1;SRR1944697:JUNC00031898_fr3;SRR1948083:JUNC00029703_fr3;TCONS_00078436_fr3	0	6	0	12	0	0	0	0	0	18	chr_2_271	14991800	14993667	LINK_TO_FIGURE	LINK_TO_ENSEMBL	2
EFVTGSYDR	TCONS_00002182_fr3	0	3	0	0	0	0	0	0	0	3	chr_1_7	7679136	7685512	LINK_TO_FIGURE	LINK_TO_ENSEMBL	1
EGATSTPSR	SRR1948083:JUNC00026408_fr1	3	0	0	0	0	0	0	0	0	3	chr_2_256	1882104	1882361	LINK_TO_FIGURE	LINK_TO_ENSEMBL	2
EGETAAELLER	SRR1618548:JUNC00043468_fr1;SRR1944695:JUNC00031825_fr3;SRR1944696:JUNC00032110_fr3;SRR2040568:JUNC00047590_fr3;SRR2040568:JUNC00047591_fr2;SRR2040570:JUNC00047911_fr2;SRR3090733:JUNC00038304_fr1;SRR3090734:JUNC00040974_fr2;SRR3090734:JUNC00040975_fr3;SRR3090737:JUNC00035628_fr1;SRR3090737:JUNC00035629_fr1;TCONS_00055091_fr2;TCONS_00055092_fr2;TCONS_00055094_fr2;TCONS_00055095_fr2	1	0	0	0	1	0	0	0	0	2	chr_12_178	18334633	18348718	LINK_TO_FIGURE	LINK_TO_ENSEMBL	12
EGGLLLTTYDLVR	TCONS_00115916_fr6	0	0	0	0	2	0	0	0	0	2	chr_4_444	35454208	35459855	LINK_TO_FIGURE	LINK_TO_ENSEMBL	4
EGLLSALDDGK	SRR1618548:JUNC00040763_fr1;SRR1944695:JUNC00029958_fr1;SRR1944696:JUNC00030221_fr2;SRR2040568:JUNC00044580_fr3;SRR2040569:JUNC00046613_fr2;SRR2040570:JUNC00044907_fr2;SRR3090733:JUNC00035919_fr2;SRR3090734:JUNC00038348_fr1;SRR3090736:JUNC00037293_fr1;SRR3090737:JUNC00033432_fr3;SRR3090738:JUNC00038835_fr3;SRR3090739:JUNC00037813_fr1;TCONS_00058318_fr3	0	3	0	2	0	0	0	0	0	5	chr_12_192	4216829	4219748	LINK_TO_FIGURE	LINK_TO_ENSEMBL	12
EGLLSALDDGKSEGGPSGR	SRR1618548:JUNC00040763_fr1;SRR1944695:JUNC00029958_fr1;SRR1944696:JUNC00030221_fr2;SRR2040568:JUNC00044580_fr3;SRR2040569:JUNC00046613_fr2;SRR2040570:JUNC00044907_fr2;SRR3090733:JUNC00035919_fr2;SRR3090734:JUNC00038348_fr1;SRR3090736:JUNC00037293_fr1;SRR3090737:JUNC00033432_fr3;SRR3090738:JUNC00038835_fr3;SRR3090739:JUNC00037813_fr1;TCONS_00058318_fr3	1	0	0	0	1	0	0	0	0	2	chr_12_192	4216829	4219748	LINK_TO_FIGURE	LINK_TO_ENSEMBL	12
EGLPLFLLANWR	TCONS_00129153_fr6;TCONS_00135888_fr1;TCONS_00135889_fr1;TCONS_00135890_fr1;TCONS_00135891_fr2;TCONS_00135892_fr1;TCONS_00135893_fr2;TCONS_00135894_fr1	0	2	0	0	0	0	0	0	0	2	chr_5_479	13064616	13076578	LINK_TO_FIGURE	LINK_TO_ENSEMBL	5
EGPVGFGGQESPGGFGGR	TCONS_00042979_fr3;TCONS_00042980_fr1;TCONS_00042981_fr2;TCONS_00042983_fr2;TCONS_00042985_fr1;TCONS_00048985_fr6	0	0	3	0	0	0	0	0	0	3	chr_11_150	27998323	28004931	LINK_TO_FIGURE	LINK_TO_ENSEMBL	11
EGSAYENPQADR	TCONS_00072366_fr3;TCONS_00072367_fr3	2	0	0	0	0	0	0	0	0	2	chr_2_238	28768788	28771628	LINK_TO_FIGURE	LINK_TO_ENSEMBL	2
EGTTVDVTGSKEDDMEAEEK	SRR3090737:JUNC00096268_fr3;TCONS_00144573_fr1;TCONS_00144574_fr2;TCONS_00144575_fr1;TCONS_00144576_fr2;TCONS_00144577_fr1;TCONS_00144578_fr1;TCONS_00144579_fr3;TCONS_00144583_fr1	0	0	2	0	0	0	0	0	0	2	chr_6_503	8043785	8067221	LINK_TO_FIGURE	LINK_TO_ENSEMBL	6
EGVEVPQLVEK	TCONS_00164377_fr3;TCONS_00164378_fr3;TCONS_00164379_fr3;TCONS_00164380_fr2	0	1	0	7	0	0	0	0	0	8	chr_7_581	25045146	25046165	LINK_TO_FIGURE	LINK_TO_ENSEMBL	7
EGVVLFTGALAK	SRR1618548:JUNC00081109_fr1;SRR1944690:JUNC00048596_fr2;SRR1944697:JUNC00047813_fr3;SRR1948083:JUNC00044424_fr2;SRR2040568:JUNC00087929_fr3;SRR3090734:JUNC00076514_fr2;SRR3090735:JUNC00075239_fr2;SRR3090735:JUNC00075240_fr2;SRR3090736:JUNC00074225_fr1;SRR3090738:JUNC00077284_fr1;SRR3090739:JUNC00075324_fr1;TCONS_00093717_fr3	1	0	0	0	2	0	0	0	0	3	chr_3_332	29248936	29271980	LINK_TO_FIGURE	LINK_TO_ENSEMBL	3
EKPSTPEEAR	SRR1618548:JUNC00071343_fr2;SRR1944689:JUNC00032916_fr2;SRR1944689:JUNC00032918_fr3;SRR1944690:JUNC00042377_fr3;SRR1944691:JUNC00030181_fr1;SRR1944694:JUNC00048267_fr1;SRR1944695:JUNC00052201_fr3;SRR1944695:JUNC00052203_fr1;SRR1944696:JUNC00052439_fr2;SRR1948083:JUNC00038687_fr2;SRR2040568:JUNC00077485_fr1;SRR2040569:JUNC00080768_fr2;SRR2040570:JUNC00078205_fr3;SRR3090733:JUNC00063000_fr3;SRR3090…	2	0	0	0	0	0	0	0	0	2	chr_3_350	6872052	6875396	LINK_TO_FIGURE	LINK_TO_ENSEMBL	3
ELAEDKVFDAASK	TCONS_00111998_fr3	0	6	0	0	0	0	0	0	0	6	chr_4_393	21595427	21597470	LINK_TO_FIGURE	LINK_TO_ENSEMBL	4
ELAETELSLLK	SRR1618548:JUNC00062250_fr1;SRR1944693:JUNC00042575_fr3;SRR1944695:JUNC00045523_fr1;SRR1944696:JUNC00045820_fr1;SRR1948083:JUNC00033854_fr2;SRR2040568:JUNC00067529_fr2;SRR2040569:JUNC00070452_fr2;SRR3090734:JUNC00058468_fr3;TCONS_00082407_fr1;TCONS_00082409_fr2;TCONS_00082410_fr2;TCONS_00082411_fr1;TCONS_00082412_fr1	0	3	0	0	0	0	0	0	0	3	chr_2_289	31009418	31033489	LINK_TO_FIGURE	LINK_TO_ENSEMBL	2
ELAQGYCDSFAPR	TCONS_00032532_fr3;TCONS_00032533_fr1	0	6	0	0	3	0	0	0	0	9	chr_10_115	13359938	13363123	LINK_TO_FIGURE	LINK_TO_ENSEMBL	10
ELATYADHLQLGLAGNLK	SRR1618548:JUNC00086928_fr1;SRR1944693:JUNC00060209_fr2;SRR1944694:JUNC00059728_fr1;SRR1944697:JUNC00051679_fr2;SRR2040568:JUNC00094209_fr1;SRR2040569:JUNC00098351_fr1;SRR2040570:JUNC00095362_fr1;SRR3090733:JUNC00077128_fr1;SRR3090734:JUNC00082121_fr3;SRR3090735:JUNC00080834_fr3;SRR3090736:JUNC00079685_fr1;SRR3090738:JUNC00082852_fr1;TCONS_00108840_fr1;TCONS_00108841_fr2;TCONS_00108846_fr2	1	0	0	9	0	0	0	0	4	14	chr_4_381	4405660	4418567	LINK_TO_FIGURE	LINK_TO_ENSEMBL	4
ELEEACEAEDFER	TCONS_00186239_fr1	0	1	0	2	0	0	0	0	0	3	chr_8_644	25593687	25596516	LINK_TO_FIGURE	LINK_TO_ENSEMBL	8
ELENAAASAQESLATVK	SRR1618548:JUNC00001789_fr2;SRR2040569:JUNC00002053_fr2;SRR2040570:JUNC00001974_fr3	2	0	0	0	0	0	0	0	0	2	chr_1_51	3091927	3092195	LINK_TO_FIGURE	LINK_TO_ENSEMBL	1
ELGGLLEDLR	SRR1618548:JUNC00123371_fr2;SRR1944693:JUNC00086034_fr1;SRR1944697:JUNC00074133_fr2;SRR1948083:JUNC00068582_fr1;SRR3090734:JUNC00116664_fr2;SRR3090735:JUNC00114778_fr1	2	0	0	0	0	0	0	0	0	2	chr_6_561	30346035	30346364	LINK_TO_FIGURE	LINK_TO_ENSEMBL	6
ELGKGEEQHVNQEAADAAVVLK	TCONS_00006179_fr6	2	0	0	0	0	0	0	0	0	2	chr_1_64	25482145	25483060	LINK_TO_FIGURE	LINK_TO_ENSEMBL	1
ELGLETDDK	SRR1618548:JUNC00073810_fr1;SRR1618548:JUNC00073811_fr1;SRR1618548:JUNC00135748_fr1;SRR1944692:JUNC00049473_fr3;SRR1944696:JUNC00101388_fr3;SRR2040568:JUNC00147689_fr1;SRR2040570:JUNC00149545_fr3;SRR3090735:JUNC00126248_fr2;SRR3090736:JUNC00124444_fr1;SRR3090737:JUNC00112206_fr3;TCONS_00099105_fr2;TCONS_00099106_fr3;TCONS_00172082_fr1	0	2	0	0	0	0	0	0	0	2	chr_7_611	29292718	29302740	LINK_TO_FIGURE	LINK_TO_ENSEMBL	3
ELGLETDDKTALSAK	SRR3090735:JUNC00126248_fr2;SRR3090736:JUNC00124444_fr1;SRR3090737:JUNC00112206_fr3;TCONS_00172082_fr1	0	0	0	0	2	0	0	0	0	2	chr_7_611	29292718	29302740	LINK_TO_FIGURE	LINK_TO_ENSEMBL	7
ELKDEEVESFR	SRR1618548:JUNC00118858_fr2;SRR1944689:JUNC00056582_fr2;SRR1944690:JUNC00072265_fr3;SRR1944692:JUNC00043227_fr3;SRR1944693:JUNC00082963_fr1;SRR1944697:JUNC00071503_fr1;SRR1948083:JUNC00066091_fr3;SRR2040568:JUNC00128818_fr1;SRR2040569:JUNC00134391_fr2;SRR3090733:JUNC00105709_fr1;SRR3090734:JUNC00112491_fr3;SRR3090735:JUNC00110664_fr1;SRR3090737:JUNC00098308_fr3;TCONS_00153517_fr1;TCONS_00153518_f…	0	0	1	0	1	0	0	0	0	2	chr_6_543	18145900	18154619	LINK_TO_FIGURE	LINK_TO_ENSEMBL	6
ELLGLPLAELER	TCONS_00066621_fr3;TCONS_00066625_fr2;TCONS_00066626_fr1;TCONS_00066627_fr2;TCONS_00075935_fr4;TCONS_00075936_fr6;TCONS_00075937_fr4;TCONS_00075939_fr4;TCONS_00075940_fr6	0	3	0	0	0	0	0	0	0	3	chr_2_219	4443858	4448173	LINK_TO_FIGURE	LINK_TO_ENSEMBL	2
ELLLDSLR	SRR1618548:JUNC00152225_fr1;SRR1944691:JUNC00067526_fr1;SRR2040569:JUNC00172502_fr3;SRR3090735:JUNC00140279_fr2;SRR3090735:JUNC00140280_fr2;SRR3090736:JUNC00138274_fr2;SRR3090739:JUNC00140332_fr1;SRR3090739:JUNC00140333_fr1;TCONS_00197524_fr1;TCONS_00197525_fr2;TCONS_00197528_fr1;TCONS_00197529_fr1;TCONS_00197530_fr3	0	4	0	0	0	0	0	0	0	4	chr_9_676	17857774	17868440	LINK_TO_FIGURE	LINK_TO_ENSEMBL	9
ELLPLLEQTTQLR	TCONS_00105481_fr3;TCONS_00105482_fr3;TCONS_00105483_fr3	3	9	0	4	0	0	0	0	13	29	chr_3_380	36281081	36284814	LINK_TO_FIGURE	LINK_TO_ENSEMBL	3
ELLSCPMNQSAMVALTK	SRR1944689:JUNC00012416_fr4;SRR1944690:JUNC00015594_fr4;SRR1944693:JUNC00017795_fr4;SRR1944694:JUNC00017844_fr4;SRR1944694:JUNC00017845_fr6;SRR1944695:JUNC00019327_fr4;SRR1944696:JUNC00019421_fr6;SRR1944697:JUNC00015522_fr4;SRR1948083:JUNC00014343_fr6;SRR2040569:JUNC00028948_fr4;SRR3090733:JUNC00022688_fr4;SRR3090733:JUNC00022689_fr6;SRR3090734:JUNC00024173_fr6;SRR3090737:JUNC00021184_fr6;SRR3090…	0	0	0	0	0	0	0	0	2	2	chr_10_99	15630162	15630671	LINK_TO_FIGURE	LINK_TO_ENSEMBL	10
ELLTDEPFTR	SRR1618548:JUNC00070211_fr2;SRR1944693:JUNC00047907_fr2;SRR1944693:JUNC00047908_fr2;SRR1944694:JUNC00047517_fr2;SRR1944695:JUNC00051385_fr2;SRR1944695:JUNC00051386_fr1;SRR1944696:JUNC00051638_fr3;SRR2040568:JUNC00076244_fr3;SRR2040569:JUNC00079494_fr1;SRR3090739:JUNC00065211_fr1;TCONS_00097488_fr3;TCONS_00097489_fr1;TCONS_00097490_fr3;TCONS_00097491_fr2	0	3	0	0	0	0	0	0	0	3	chr_3_346	5298102	5301438	LINK_TO_FIGURE	LINK_TO_ENSEMBL	3
ELLVALR	SRR1944689:JUNC00028545_fr5;SRR1944693:JUNC00042205_fr5;SRR1944695:JUNC00045122_fr6;SRR2040568:JUNC00067019_fr5;SRR3090733:JUNC00054346_fr5;SRR3090734:JUNC00057995_fr5;SRR3090735:JUNC00057062_fr4;SRR3090738:JUNC00058712_fr5;SRR3090739:JUNC00057185_fr4	0	0	0	0	0	2	0	0	0	2	chr_2_239	30259956	30261842	LINK_TO_FIGURE	LINK_TO_ENSEMBL	2
ELLVVANDLTFR	TCONS_00129153_fr6;TCONS_00135888_fr1;TCONS_00135889_fr1;TCONS_00135890_fr1;TCONS_00135891_fr2;TCONS_00135892_fr1;TCONS_00135893_fr2;TCONS_00135894_fr1	2	9	0	0	0	0	0	0	0	11	chr_5_479	13064616	13076578	LINK_TO_FIGURE	LINK_TO_ENSEMBL	5
ELNGVWSVTVPR	SRR3090733:JUNC00077114_fr2;SRR3090735:JUNC00080820_fr1;SRR3090739:JUNC00080833_fr3;TCONS_00108839_fr1;TCONS_00108840_fr1;TCONS_00108842_fr1	3	6	0	8	0	0	0	0	52	69	chr_4_381	4405660	4418567	LINK_TO_FIGURE	LINK_TO_ENSEMBL	4
ELQENAEQK	SRR1944692:JUNC00035148_fr2;SRR1944694:JUNC00067401_fr2;SRR1944696:JUNC00073000_fr1;SRR1944697:JUNC00058426_fr2;SRR1948083:JUNC00054146_fr3;SRR3090733:JUNC00086355_fr1;TCONS_00122739_fr2	1	2	0	0	0	0	0	0	0	3	chr_4_440	32370813	32374517	LINK_TO_FIGURE	LINK_TO_ENSEMBL	4
ELSGKPAEQVFVNSVK	TCONS_00170384_fr1;TCONS_00170385_fr3;TCONS_00170386_fr1;TCONS_00170387_fr1;TCONS_00170388_fr2;TCONS_00170389_fr1;TCONS_00170390_fr3;TCONS_00170391_fr3;TCONS_00170392_fr3	0	2	0	0	0	0	0	0	0	2	chr_7_598	22635207	22645819	LINK_TO_FIGURE	LINK_TO_ENSEMBL	7
ELSSDLLR	TCONS_00186424_fr3	0	0	3	0	0	0	0	0	0	3	chr_8_645	26245751	26250944	LINK_TO_FIGURE	LINK_TO_ENSEMBL	8
ELSSLQQELLVLR	SRR1618548:JUNC00062252_fr1;SRR1618548:JUNC00062253_fr1;SRR1944690:JUNC00037016_fr2;SRR1944695:JUNC00045525_fr3;SRR1944695:JUNC00045526_fr2;SRR1944696:JUNC00045822_fr2;SRR1944696:JUNC00045823_fr3;SRR2040568:JUNC00067531_fr3;SRR2040568:JUNC00067532_fr2;SRR2040569:JUNC00070454_fr2;SRR2040569:JUNC00070455_fr2;SRR2040570:JUNC00068143_fr1;SRR3090733:JUNC00054807_fr2;SRR3090734:JUNC00058471_fr2;SRR3090…	0	0	0	2	0	0	0	0	0	2	chr_2_289	31009418	31033489	LINK_TO_FIGURE	LINK_TO_ENSEMBL	2
ELVDAPLQR	SRR3090737:JUNC00114162_fr4	0	2	0	0	0	0	0	0	0	2	chr_8_612	4316739	4317867	LINK_TO_FIGURE	LINK_TO_ENSEMBL	8
ELVEELFADK	TCONS_00065358_fr1;TCONS_00065359_fr1;TCONS_00065360_fr1	0	3	0	0	0	0	0	0	0	3	chr_2_207	410412	418150	LINK_TO_FIGURE	LINK_TO_ENSEMBL	2
ELVLESSSPPDDR	SRR3090733:JUNC00040070_fr2;SRR3090737:JUNC00037227_fr3;SRR3090738:JUNC00043406_fr3;SRR3090739:JUNC00042231_fr2;TCONS_00056513_fr3;TCONS_00056514_fr1;TCONS_00056515_fr2	0	0	3	0	0	0	0	0	0	3	chr_12_188	25070643	25077426	LINK_TO_FIGURE	LINK_TO_ENSEMBL	12
ELYATELR	TCONS_00090786_fr2	0	2	0	0	0	0	0	0	0	2	chr_3_319	15410405	15419017	LINK_TO_FIGURE	LINK_TO_ENSEMBL	3
EMSADQSGDSSLESPLLQQEMVTDPSK	SRR1618548:JUNC00022987_fr1;SRR1944690:JUNC00013831_fr2;SRR1944694:JUNC00015784_fr1;SRR1944695:JUNC00017122_fr1;SRR1948083:JUNC00012618_fr2;SRR2040568:JUNC00025029_fr2;SRR3090734:JUNC00022115_fr3;SRR3090735:JUNC00021607_fr3;TCONS_00026311_fr1;TCONS_00026312_fr1;TCONS_00026313_fr1	2	1	0	0	0	0	0	0	0	3	chr_10_91	5780907	5788967	LINK_TO_FIGURE	LINK_TO_ENSEMBL	10
EMVTLACDAATDDEGR	TCONS_00193458_fr1;TCONS_00198453_fr6	0	0	2	0	0	0	0	0	0	2	chr_9_661	20778421	20786524	LINK_TO_FIGURE	LINK_TO_ENSEMBL	9
ENDTAAVSVSPVLESR	TCONS_00005832_fr3;TCONS_00005833_fr3;TCONS_00005834_fr3;TCONS_00005835_fr3	0	0	3	0	0	0	0	0	0	3	chr_1_19	24292426	24299168	LINK_TO_FIGURE	LINK_TO_ENSEMBL	1
ENLLGFLVQVPPLLR	SRR1618548:JUNC00055147_fr3;SRR1944693:JUNC00037646_fr3;SRR1944694:JUNC00037324_fr3;SRR1944696:JUNC00040435_fr3;SRR2040568:JUNC00060018_fr3;SRR2040569:JUNC00062578_fr3;SRR2040570:JUNC00060345_fr3;SRR3090734:JUNC00051624_fr1;SRR3090735:JUNC00050742_fr1;SRR3090736:JUNC00050238_fr3;SRR3090737:JUNC00044889_fr3;SRR3090738:JUNC00052295_fr3;TCONS_00069371_fr3;TCONS_00069372_fr1;TCONS_00069373_fr1	0	0	0	0	2	0	1	0	0	3	chr_2_229	16202476	16215470	LINK_TO_FIGURE	LINK_TO_ENSEMBL	2
ENLNNFEENDFQLLR	TCONS_00163546_fr2;TCONS_00163549_fr3	1	0	0	0	1	0	0	0	0	2	chr_7_577	21818774	21822028	LINK_TO_FIGURE	LINK_TO_ENSEMBL	7
ENLVALSDTEVPEQEAAAENK	TCONS_00088354_fr1	0	0	2	0	0	0	0	0	0	2	chr_3_305	6227884	6232506	LINK_TO_FIGURE	LINK_TO_ENSEMBL	3
ENQYYLYEVK	SRR3090733:JUNC00077115_fr1;SRR3090735:JUNC00080821_fr3;SRR3090736:JUNC00079674_fr1;SRR3090739:JUNC00080834_fr1;TCONS_00108839_fr1;TCONS_00108840_fr1;TCONS_00108842_fr1	1	0	0	3	0	0	0	0	1	5	chr_4_381	4405660	4418567	LINK_TO_FIGURE	LINK_TO_ENSEMBL	4
EPAAAKPPPLGPK	SRR1618548:JUNC00128836_fr2;SRR1618548:JUNC00128837_fr2;SRR1618548:JUNC00128840_fr3;SRR1618548:JUNC00128841_fr1;SRR1944693:JUNC00089780_fr1;SRR1944696:JUNC00096334_fr1;SRR3090733:JUNC00114608_fr1;SRR3090733:JUNC00114609_fr1;SRR3090733:JUNC00114610_fr3;SRR3090733:JUNC00114612_fr3;SRR3090734:JUNC00122090_fr3;SRR3090734:JUNC00122092_fr2;SRR3090735:JUNC00120038_fr2;SRR3090735:JUNC00120040_fr3;SRR3090…	1	0	0	0	0	54	0	0	0	55	chr_7_572	14533270	14533823	LINK_TO_FIGURE	LINK_TO_ENSEMBL	7
EPPPVPALAPSPVVLPAPLVDPPPVAVHSPVSTTNLSK	TCONS_00093227_fr3;TCONS_00093228_fr1;TCONS_00093230_fr2	0	0	4	0	0	0	0	0	0	4	chr_3_328	27239554	27250573	LINK_TO_FIGURE	LINK_TO_ENSEMBL	3
EQAAHLNALSEYER	SRR1944695:JUNC00044717_fr2;SRR2040568:JUNC00066431_fr1;SRR2040570:JUNC00066992_fr1;SRR3090733:JUNC00053870_fr1;SRR3090735:JUNC00056572_fr2;SRR3090736:JUNC00055854_fr3;SRR3090738:JUNC00058204_fr1;TCONS_00081931_fr3	0	3	0	0	0	0	0	0	0	3	chr_2_286	29382705	29388041	LINK_TO_FIGURE	LINK_TO_ENSEMBL	2
EQCNQNLLLSLVR	SRR1618548:JUNC00006076_fr3;SRR1944694:JUNC00004133_fr3;SRR1944695:JUNC00004499_fr1;SRR1944696:JUNC00004485_fr2;SRR2040569:JUNC00006751_fr2;SRR2040570:JUNC00006564_fr1;SRR3090734:JUNC00005992_fr2;SRR3090735:JUNC00005790_fr2;SRR3090736:JUNC00005652_fr1;SRR3090737:JUNC00005213_fr3;SRR3090738:JUNC00005990_fr1;TCONS_00014116_fr3;TCONS_00014118_fr2	0	6	0	0	0	0	0	0	0	6	chr_1_56	11025839	11038841	LINK_TO_FIGURE	LINK_TO_ENSEMBL	1
EQEEGNTGAAHSWK	TCONS_00055224_fr3	0	0	0	0	0	0	0	3	0	3	chr_12_180	18967613	18970528	LINK_TO_FIGURE	LINK_TO_ENSEMBL	12
EQVDLLLSEVAGK	TCONS_00094415_fr3	1	3	0	1	0	0	0	0	0	5	chr_3_334	31623026	31629931	LINK_TO_FIGURE	LINK_TO_ENSEMBL	3
ESELLLLQETLASK	SRR1618548:JUNC00014739_fr2;SRR1944690:JUNC00008796_fr2;SRR1944691:JUNC00006429_fr1;SRR1944692:JUNC00005512_fr3;SRR1944693:JUNC00010167_fr1;SRR1944694:JUNC00010121_fr1;SRR1944695:JUNC00010991_fr1;SRR1944696:JUNC00011066_fr2;SRR1944697:JUNC00008768_fr3;SRR1948083:JUNC00008052_fr1;SRR2040568:JUNC00015886_fr2;SRR2040569:JUNC00016736_fr1;SRR3090733:JUNC00013357_fr1;SRR3090733:JUNC00013358_fr1;SRR3090…	0	0	0	2	0	0	0	0	0	2	chr_1_73	32328176	32332787	LINK_TO_FIGURE	LINK_TO_ENSEMBL	1
ESFASAGQASFR	TCONS_00189895_fr5;TCONS_00194770_fr3;TCONS_00194771_fr2	2	0	0	0	0	0	0	0	0	2	chr_9_670	3586854	3608103	LINK_TO_FIGURE	LINK_TO_ENSEMBL	9
ESMELLETK	SRR3090733:JUNC00128219_fr3;SRR3090734:JUNC00136611_fr3;SRR3090735:JUNC00134405_fr2;SRR3090736:JUNC00132422_fr2;SRR3090737:JUNC00119303_fr1;SRR3090738:JUNC00138165_fr3;SRR3090739:JUNC00134464_fr1;TCONS_00186239_fr1;TCONS_00186242_fr2	0	0	0	2	0	0	0	0	0	2	chr_8_644	25593687	25596516	LINK_TO_FIGURE	LINK_TO_ENSEMBL	8
ESNFYDAEK	SRR3090734:JUNC00028500_fr1;SRR3090734:JUNC00036225_fr1;SRR3090735:JUNC00027979_fr3;SRR3090735:JUNC00035706_fr3;TCONS_00037120_fr2	1	9	0	0	0	0	0	0	0	10	chr_12_167	254635	256475	LINK_TO_FIGURE	LINK_TO_ENSEMBL	11
ESNFYDAEKTK	SRR3090734:JUNC00028500_fr1;SRR3090734:JUNC00036225_fr1;SRR3090735:JUNC00027979_fr3;SRR3090735:JUNC00035706_fr3;TCONS_00037120_fr2	1	0	0	0	1	0	0	0	0	2	chr_12_167	254635	256475	LINK_TO_FIGURE	LINK_TO_ENSEMBL	11
ESNSLTQGAVYPAK	TCONS_00165171_fr2;TCONS_00165172_fr2	2	0	0	0	0	0	0	0	0	2	chr_7_586	27883441	27887877	LINK_TO_FIGURE	LINK_TO_ENSEMBL	7
ESSSSLSLGGDSMSPPQSSHVLSNDR	SRR1618548:JUNC00107169_fr2;SRR1944694:JUNC00074226_fr2;SRR1944695:JUNC00080187_fr2;SRR2040568:JUNC00116173_fr3;SRR2040569:JUNC00121121_fr2;SRR2040570:JUNC00117543_fr3;SRR3090733:JUNC00095003_fr2;SRR3090735:JUNC00099585_fr2;SRR3090736:JUNC00098142_fr1;SRR3090737:JUNC00088414_fr3;TCONS_00137917_fr1;TCONS_00137918_fr3;TCONS_00137919_fr1;TCONS_00137920_fr3;TCONS_00137921_fr1;TCONS_00137924_fr1	0	0	5	0	0	0	0	0	0	5	chr_5_487	21943403	21957940	LINK_TO_FIGURE	LINK_TO_ENSEMBL	5
ETFTLTFVTGR	TCONS_00027160_fr1;TCONS_00027161_fr2;TCONS_00027162_fr3;TCONS_00027163_fr3;TCONS_00027164_fr1;TCONS_00027165_fr3;TCONS_00032085_fr6;TCONS_00129153_fr6;TCONS_00135888_fr1;TCONS_00135889_fr1;TCONS_00135890_fr1;TCONS_00135891_fr2;TCONS_00135892_fr1;TCONS_00135893_fr2;TCONS_00135894_fr1	0	3	0	0	0	0	0	0	0	3	chr_10_95	11273881	11284496	LINK_TO_FIGURE	LINK_TO_ENSEMBL	10
ETPESEPPPTFLR	TCONS_00114546_fr3	0	4	0	2	0	0	0	0	0	6	chr_4_405	30961424	30965135	LINK_TO_FIGURE	LINK_TO_ENSEMBL	4
EVALESVPGPLLNTQSAR	SRR1618548:JUNC00012167_fr2;SRR1944693:JUNC00008380_fr1;SRR1944694:JUNC00008310_fr2;SRR1944695:JUNC00009012_fr1;SRR1944696:JUNC00009095_fr3;SRR2040568:JUNC00013115_fr2;SRR2040570:JUNC00013380_fr2;SRR3090733:JUNC00011005_fr3;SRR3090734:JUNC00011765_fr1;SRR3090739:JUNC00011490_fr2;TCONS_00017708_fr3;TCONS_00017709_fr2;TCONS_00017711_fr2;TCONS_00017712_fr2;TCONS_00017713_fr3;TCONS_00017714_fr1;TCONS…	0	3	0	0	0	0	0	0	0	3	chr_1_68	28091491	28102058	LINK_TO_FIGURE	LINK_TO_ENSEMBL	1
EVFSPCGELVDLR	SRR2040568:JUNC00049530_fr1;SRR2040570:JUNC00049837_fr1;SRR3090738:JUNC00043003_fr2;TCONS_00056266_fr2	0	0	2	0	0	0	0	0	0	2	chr_12_187	23835253	23844980	LINK_TO_FIGURE	LINK_TO_ENSEMBL	12
EVLAVNQDALGLQGK	SRR1944693:JUNC00018885_fr1;SRR1944694:JUNC00018910_fr1;SRR1944695:JUNC00020414_fr3;SRR2040568:JUNC00029262_fr1;SRR2040570:JUNC00029730_fr2;SRR3090734:JUNC00025616_fr1;SRR3090737:JUNC00022454_fr1;SRR3090738:JUNC00025855_fr1;TCONS_00028809_fr2	1	1	0	0	0	0	0	0	0	2	chr_10_105	18707766	18711335	LINK_TO_FIGURE	LINK_TO_ENSEMBL	10
EVLDSPSVMTLLK	TCONS_00115418_fr3;TCONS_00115419_fr3;TCONS_00115420_fr1;TCONS_00115421_fr1;TCONS_00115422_fr1;TCONS_00115424_fr2;TCONS_00115425_fr2;TCONS_00115426_fr2	0	2	0	0	0	0	0	0	0	2	chr_4_410	33665002	33672565	LINK_TO_FIGURE	LINK_TO_ENSEMBL	4
EVLNDPCTPKPDPNPFTYVPEPK	SRR1618548:JUNC00104966_fr1;SRR1944691:JUNC00045909_fr2;SRR1944693:JUNC00073217_fr3;SRR2040568:JUNC00113801_fr3;SRR2040569:JUNC00118630_fr3;SRR2040570:JUNC00115125_fr2;SRR3090734:JUNC00099121_fr3;SRR3090736:JUNC00096158_fr2;SRR3090737:JUNC00086595_fr2;SRR3090738:JUNC00100121_fr2;TCONS_00136619_fr3;TCONS_00136620_fr1;TCONS_00136621_fr3	0	0	6	0	0	0	0	0	0	6	chr_5_480	16478156	16488672	LINK_TO_FIGURE	LINK_TO_ENSEMBL	5
EVSATGALVEGDAK	SRR1618548:JUNC00082284_fr2;SRR2040569:JUNC00093009_fr1	0	9	0	4	0	0	1	2	0	16	chr_3_375	30902126	30902819	LINK_TO_FIGURE	LINK_TO_ENSEMBL	3
EWAPGAHSAALVGDFNNWNPNADR	SRR1618548:JUNC00056237_fr2;SRR3090733:JUNC00049251_fr1;TCONS_00079406_fr2;TCONS_00079407_fr2	0	0	0	11	0	0	0	0	0	11	chr_2_274	19358703	19367059	LINK_TO_FIGURE	LINK_TO_ENSEMBL	2
EYDESDLAYLQK	SRR1944697:JUNC00073502_fr2;SRR3090738:JUNC00116887_fr1	1	3	0	0	2	0	0	0	0	6	chr_6_558	28639834	28641377	LINK_TO_FIGURE	LINK_TO_ENSEMBL	6
EYGLPVQFQR	SRR1618548:JUNC00036260_fr1;SRR1944690:JUNC00021787_fr1;SRR1944692:JUNC00013026_fr2;SRR1944695:JUNC00026924_fr2;SRR1944696:JUNC00027045_fr1;SRR1944697:JUNC00021523_fr2;SRR2040568:JUNC00039489_fr2;SRR2040569:JUNC00041317_fr3;SRR3090733:JUNC00032171_fr1;SRR3090734:JUNC00034312_fr1;SRR3090735:JUNC00033753_fr1;TCONS_00047741_fr2;TCONS_00047742_fr1;TCONS_00047743_fr3;TCONS_00047744_fr3;TCONS_00047745_…	0	2	0	0	0	0	0	0	0	2	chr_11_160	21501179	21516492	LINK_TO_FIGURE	LINK_TO_ENSEMBL	11
EYLESLLR	SRR1618548:JUNC00116534_fr3;SRR1944695:JUNC00087006_fr3;SRR1948083:JUNC00064758_fr1;SRR2040568:JUNC00126260_fr1;SRR2040569:JUNC00131696_fr1;SRR2040570:JUNC00127798_fr1;SRR3090733:JUNC00103520_fr2;SRR3090735:JUNC00108332_fr1;SRR3090739:JUNC00108336_fr3;TCONS_00144573_fr1;TCONS_00144574_fr2;TCONS_00144575_fr1;TCONS_00144577_fr1;TCONS_00144578_fr1;TCONS_00144579_fr3;TCONS_00144583_fr1	0	2	0	0	0	0	0	0	0	2	chr_6_503	8043785	8067221	LINK_TO_FIGURE	LINK_TO_ENSEMBL	6
FALGTASSLK	TCONS_00159655_fr1;TCONS_00166341_fr5	0	0	2	0	0	0	0	0	0	2	chr_7_563	2531640	2545324	LINK_TO_FIGURE	LINK_TO_ENSEMBL	7
FAVLLSGR	SRR1618548:JUNC00029097_fr1;SRR1948083:JUNC00016474_fr1;SRR2040568:JUNC00031570_fr2;SRR2040569:JUNC00033148_fr3;SRR2040570:JUNC00032133_fr1;SRR3090733:JUNC00026060_fr3;SRR3090737:JUNC00024272_fr2;TCONS_00029917_fr6;TCONS_00034830_fr2;TCONS_00034831_fr1;TCONS_00034832_fr2;TCONS_00034833_fr3	0	3	0	0	0	0	0	0	0	3	chr_10_128	22333338	22355015	LINK_TO_FIGURE	LINK_TO_ENSEMBL	10
FCFEVLAGEYR	SRR1944691:JUNC00002603_fr3;SRR1944692:JUNC00002259_fr1;SRR3090735:JUNC00005791_fr1;TCONS_00014116_fr3;TCONS_00014118_fr2	0	3	0	0	0	0	0	0	0	3	chr_1_56	11025839	11038841	LINK_TO_FIGURE	LINK_TO_ENSEMBL	1
FCSGHLVLNLHR	SRR1618548:JUNC00155709_fr1;SRR2040568:JUNC00169479_fr1;SRR2040569:JUNC00176630_fr1;SRR2040570:JUNC00171684_fr2;SRR2040570:JUNC00171685_fr1;SRR3090733:JUNC00137128_fr1;SRR3090733:JUNC00137129_fr1;SRR3090734:JUNC00146067_fr2;SRR3090735:JUNC00143610_fr3;SRR3090735:JUNC00143613_fr2;SRR3090736:JUNC00141540_fr2;SRR3090736:JUNC00141542_fr2;SRR3090737:JUNC00127948_fr3;SRR3090737:JUNC00127949_fr2;TCONS_0…	0	0	0	0	0	0	0	3	0	3	chr_Syng_TIGR_028_686	12286	25416	LINK_TO_FIGURE	LINK_TO_ENSEMBL	Syng_TIGR_028
FDDAGSSMSGVAASK	TCONS_00119472_fr6;TCONS_00119473_fr6;TCONS_00119474_fr6	0	0	2	0	0	0	0	0	0	2	chr_4_392	21373525	21375411	LINK_TO_FIGURE	LINK_TO_ENSEMBL	4
FDGAAAAAGGGAASAPVR	TCONS_00090932_fr1;TCONS_00090933_fr1;TCONS_00090934_fr1;TCONS_00090935_fr1	0	2	0	0	0	0	0	0	0	2	chr_3_320	15956482	15966179	LINK_TO_FIGURE	LINK_TO_ENSEMBL	3
FDLASVLCR	SRR1618548:JUNC00152223_fr3;SRR1944694:JUNC00106220_fr1;SRR1944695:JUNC00114180_fr2;SRR1944696:JUNC00113982_fr1;SRR2040568:JUNC00165563_fr1;SRR2040569:JUNC00172502_fr3;SRR3090733:JUNC00133970_fr2;SRR3090735:JUNC00140279_fr2;SRR3090736:JUNC00138274_fr2;SRR3090738:JUNC00145062_fr1;SRR3090739:JUNC00140332_fr1;TCONS_00197524_fr1;TCONS_00197525_fr2;TCONS_00197528_fr1;TCONS_00197529_fr1;TCONS_00197530_…	0	4	0	0	0	0	0	0	0	4	chr_9_676	17857774	17868440	LINK_TO_FIGURE	LINK_TO_ENSEMBL	9
FDLPFPLVK	SRR1944690:JUNC00008415_fr5	0	0	0	0	0	0	2	0	0	2	chr_1_32	31336061	31336303	LINK_TO_FIGURE	LINK_TO_ENSEMBL	1
FDLTLGGLTSTK	SRR1618548:JUNC00029097_fr1;SRR1948083:JUNC00016474_fr1;SRR2040568:JUNC00031570_fr2;SRR2040569:JUNC00033148_fr3;SRR2040570:JUNC00032133_fr1;SRR3090733:JUNC00026060_fr3;SRR3090733:JUNC00026062_fr3;SRR3090734:JUNC00027715_fr2;SRR3090737:JUNC00024272_fr2;SRR3090739:JUNC00027237_fr2;TCONS_00034830_fr2;TCONS_00034831_fr1;TCONS_00034832_fr2;TCONS_00034833_fr3	2	0	0	0	0	0	0	0	0	2	chr_10_128	22333338	22355015	LINK_TO_FIGURE	LINK_TO_ENSEMBL	10
FEAVLHFAGLK	SRR1618548:JUNC00111831_fr1;SRR1944692:JUNC00040670_fr1;SRR1944696:JUNC00083823_fr1;SRR1944697:JUNC00067280_fr1;SRR2040569:JUNC00126424_fr1;SRR2040570:JUNC00122719_fr3;SRR3090733:JUNC00099192_fr2;SRR3090734:JUNC00105545_fr3;SRR3090736:JUNC00102373_fr1;SRR3090738:JUNC00106637_fr3;TCONS_00133174_fr1;TCONS_00133175_fr2;TCONS_00133179_fr3	1	0	0	3	0	0	0	0	0	4	chr_5_467	29632086	29635463	LINK_TO_FIGURE	LINK_TO_ENSEMBL	5
FEPNVMCEHLDKK	SRR1618548:JUNC00036256_fr3;SRR1618548:JUNC00043460_fr1;SRR1944690:JUNC00025821_fr1;SRR1944693:JUNC00024959_fr3;SRR1944693:JUNC00029704_fr1;SRR1944694:JUNC00024846_fr3;SRR1944694:JUNC00029526_fr2;SRR1944695:JUNC00026920_fr2;SRR1944695:JUNC00031817_fr3;SRR1944696:JUNC00027041_fr3;SRR1944697:JUNC00021520_fr3;SRR1944697:JUNC00025504_fr1;SRR2040568:JUNC00039484_fr1;SRR2040568:JUNC00047582_fr3;SRR2040…	0	0	0	0	0	0	2	0	0	2	chr_12_178	18334633	18348718	LINK_TO_FIGURE	LINK_TO_ENSEMBL	12
FESMSQNLVSK	SRR1618548:JUNC00150359_fr1;SRR1618548:JUNC00150360_fr2;SRR1944689:JUNC00072594_fr1;SRR1944690:JUNC00092522_fr2;SRR1944692:JUNC00055293_fr3;SRR1944694:JUNC00105043_fr3;SRR1944695:JUNC00112866_fr2;SRR1948083:JUNC00084912_fr1;SRR2040568:JUNC00163442_fr2;SRR2040568:JUNC00163443_fr3;SRR2040568:JUNC00163444_fr1;SRR2040568:JUNC00163445_fr3;SRR2040569:JUNC00170270_fr1;SRR2040569:JUNC00170272_fr1;SRR2040…	7	0	0	3	2	0	0	0	0	12	chr_9_673	12545960	12547865	LINK_TO_FIGURE	LINK_TO_ENSEMBL	9
FFDPEFFR	SRR1944690:JUNC00066170_fr1;SRR1944693:JUNC00075988_fr3;SRR2040568:JUNC00118160_fr1;SRR2040569:JUNC00123244_fr1;SRR2040570:JUNC00119597_fr2;SRR3090733:JUNC00096564_fr1;SRR3090733:JUNC00096565_fr2;SRR3090735:JUNC00101191_fr3;SRR3090737:JUNC00089831_fr1;TCONS_00138849_fr1	4	0	1	0	3	0	0	0	1	9	chr_5_489	25477309	25484544	LINK_TO_FIGURE	LINK_TO_ENSEMBL	5
FFFAPGGR	SRR1618548:JUNC00079372_fr1	0	0	0	0	0	0	7	0	0	7	chr_3_370	26071308	26072170	LINK_TO_FIGURE	LINK_TO_ENSEMBL	3
FFHLNLYESK	TCONS_00066907_fr1	4	0	0	0	0	0	0	0	0	4	chr_2_221	5411315	5413718	LINK_TO_FIGURE	LINK_TO_ENSEMBL	2
FFTFVGDLTQLQSK	TCONS_00089451_fr1;TCONS_00089452_fr2;TCONS_00089453_fr1	0	0	0	0	2	0	0	0	0	2	chr_3_310	10212234	10215571	LINK_TO_FIGURE	LINK_TO_ENSEMBL	3
FGFNHSAEGVTYR	SRR3090733:JUNC00049252_fr2;SRR3090734:JUNC00052603_fr1;TCONS_00079406_fr2;TCONS_00079407_fr2	0	0	0	8	0	0	0	0	0	8	chr_2_274	19358703	19367059	LINK_TO_FIGURE	LINK_TO_ENSEMBL	2
FGGAGFLELER	SRR1618548:JUNC00094382_fr2;SRR2040568:JUNC00102084_fr1;SRR2040570:JUNC00103229_fr2;SRR3090735:JUNC00087571_fr3;SRR3090736:JUNC00086350_fr1;SRR3090738:JUNC00089914_fr1	1	0	0	0	3	0	0	0	0	4	chr_4_430	27343416	27343759	LINK_TO_FIGURE	LINK_TO_ENSEMBL	4
FGLLLYSSR	SRR1618548:JUNC00059873_fr1;SRR2040568:JUNC00064985_fr1;SRR2040570:JUNC00065509_fr3;SRR3090733:JUNC00052615_fr1;SRR3090734:JUNC00056129_fr1;SRR3090736:JUNC00054557_fr1;TCONS_00071928_fr3;TCONS_00071929_fr1;TCONS_00071931_fr3;TCONS_00071932_fr2;TCONS_00071934_fr1	2	0	0	0	0	0	0	0	0	2	chr_2_236	26933428	26950921	LINK_TO_FIGURE	LINK_TO_ENSEMBL	2
FGSFLSR	TCONS_00042069_fr1;TCONS_00042070_fr1;TCONS_00042071_fr1;TCONS_00042072_fr1	0	0	2	0	0	0	0	0	0	2	chr_11_145	23902573	23908618	LINK_TO_FIGURE	LINK_TO_ENSEMBL	11
FHLGDNLVFK	SRR1618548:JUNC00139832_fr1;SRR1944694:JUNC00096743_fr2;SRR1948083:JUNC00077773_fr3;SRR2040568:JUNC00152238_fr1	1	3	0	9	0	0	0	0	88	101	chr_8_619	10508288	10508585	LINK_TO_FIGURE	LINK_TO_ENSEMBL	8
FHLGDTVVFTYNK	SRR3090736:JUNC00121142_fr2;SRR3090739:JUNC00123047_fr1	0	0	0	0	0	0	0	0	6	6	chr_7_600	22997320	23001715	LINK_TO_FIGURE	LINK_TO_ENSEMBL	7
FHPHGDSAVYETLVR	SRR2040569:JUNC00095416_fr2;SRR3090733:JUNC00074849_fr1;SRR3090737:JUNC00069553_fr2;TCONS_00104686_fr2;TCONS_00104687_fr2;TCONS_00104688_fr1;TCONS_00104690_fr2	1	1	0	0	1	0	0	0	0	3	chr_3_377	34011253	34024926	LINK_TO_FIGURE	LINK_TO_ENSEMBL	3
FLAELENLQGTHSFK	SRR1618548:JUNC00045267_fr3;SRR1944692:JUNC00015875_fr2;SRR2040568:JUNC00049143_fr1;SRR3090733:JUNC00039509_fr2;SRR3090735:JUNC00041626_fr1;SRR3090738:JUNC00042812_fr3;TCONS_00056119_fr3;TCONS_00056120_fr3	0	0	0	4	4	0	0	0	0	8	chr_12_186	23318072	23322052	LINK_TO_FIGURE	LINK_TO_ENSEMBL	12
FLELLELLQK	SRR1618548:JUNC00124045_fr1;SRR1944690:JUNC00039237_fr3;SRR1944691:JUNC00027901_fr2;SRR1944692:JUNC00023220_fr2;SRR1944693:JUNC00045044_fr3;SRR1944694:JUNC00085791_fr3;SRR1944695:JUNC00048364_fr3;SRR1944696:JUNC00048638_fr2;SRR2040569:JUNC00074739_fr2;SRR2040569:JUNC00140869_fr2;SRR3090733:JUNC00110388_fr1;SRR3090734:JUNC00117582_fr1;SRR3090738:JUNC00062940_fr3;TCONS_00074490_fr1;TCONS_00074491_f…	0	0	0	0	3	0	0	0	0	3	chr_2_252	35790311	35804137	LINK_TO_FIGURE	LINK_TO_ENSEMBL	6
FLGEVVLQLDK	SRR1618548:JUNC00145922_fr1;SRR1944691:JUNC00063676_fr2;SRR1944692:JUNC00053363_fr3;SRR2040568:JUNC00158829_fr2;SRR3090733:JUNC00129639_fr1;SRR3090737:JUNC00120598_fr1;TCONS_00186923_fr3	4	0	0	0	0	0	0	0	0	4	chr_8_649	28173583	28176896	LINK_TO_FIGURE	LINK_TO_ENSEMBL	8
FLHPEGNR	TCONS_00113004_fr2	0	0	0	0	2	0	0	0	0	2	chr_4_397	25002748	25006618	LINK_TO_FIGURE	LINK_TO_ENSEMBL	4
FLHVLCGK	SRR1618548:JUNC00029112_fr2;SRR1944694:JUNC00020493_fr1;SRR1944695:JUNC00022080_fr2;SRR1944696:JUNC00022187_fr3;SRR3090733:JUNC00026075_fr1;SRR3090734:JUNC00027728_fr2;SRR3090738:JUNC00027940_fr1;SRR3090739:JUNC00027249_fr1;TCONS_00034831_fr1;TCONS_00034832_fr2;TCONS_00034833_fr3	0	4	0	0	0	0	0	0	0	4	chr_10_128	22333338	22355015	LINK_TO_FIGURE	LINK_TO_ENSEMBL	10
FLLQLLQDR	SRR3090733:JUNC00010274_fr1;SRR3090734:JUNC00011003_fr1;TCONS_00006401_fr2;TCONS_00006403_fr1	2	0	0	0	1	0	0	0	0	3	chr_1_24	26527635	26531630	LINK_TO_FIGURE	LINK_TO_ENSEMBL	1
FLNDKVTK	SRR1944691:JUNC00045557_fr1;SRR1944692:JUNC00037762_fr1;SRR1944694:JUNC00072130_fr1;SRR1944695:JUNC00077944_fr1;SRR1944696:JUNC00078193_fr1;SRR1944697:JUNC00062632_fr1;SRR2040569:JUNC00117810_fr2;SRR3090733:JUNC00092361_fr3;TCONS_00129260_fr1	3	0	0	0	1	0	0	0	0	4	chr_5_454	13621875	13626289	LINK_TO_FIGURE	LINK_TO_ENSEMBL	5
FLPLEEMQNR	SRR1618548:JUNC00118856_fr1;SRR1944693:JUNC00082961_fr3;SRR1944697:JUNC00071501_fr2;SRR2040568:JUNC00128814_fr2;SRR3090733:JUNC00105706_fr1;SRR3090734:JUNC00112488_fr3;SRR3090735:JUNC00110662_fr2;TCONS_00153516_fr2;TCONS_00153518_fr1;TCONS_00153519_fr2	0	0	0	2	0	0	0	0	0	2	chr_6_543	18145900	18154619	LINK_TO_FIGURE	LINK_TO_ENSEMBL	6
FLPTYLSK	SRR1944691:JUNC00032964_fr2;SRR2040568:JUNC00083796_fr1;SRR2040569:JUNC00087451_fr3;TCONS_00100747_fr1;TCONS_00100748_fr2	0	2	0	0	0	0	0	0	0	2	chr_3_363	18153473	18160108	LINK_TO_FIGURE	LINK_TO_ENSEMBL	3
FLQPVTNNEDSEGLSER	SRR1618548:JUNC00040391_fr1;SRR1944693:JUNC00027621_fr2;SRR2040568:JUNC00044159_fr2;SRR2040569:JUNC00046192_fr2;SRR2040570:JUNC00044499_fr2;SRR3090734:JUNC00037961_fr3;SRR3090735:JUNC00037422_fr2;TCONS_00052620_fr2	0	2	0	0	1	0	0	0	0	3	chr_12_171	3587993	3597147	LINK_TO_FIGURE	LINK_TO_ENSEMBL	12
FLQVPFPK	SRR1618548:JUNC00148416_fr2;SRR1618548:JUNC00148417_fr2;SRR1944695:JUNC00111561_fr2;SRR3090733:JUNC00130720_fr3;SRR3090734:JUNC00139157_fr2;SRR3090735:JUNC00136893_fr3;SRR3090736:JUNC00134940_fr2;SRR3090738:JUNC00141460_fr2;SRR3090739:JUNC00136923_fr3;TCONS_00194770_fr3;TCONS_00194771_fr2	0	3	0	0	0	0	0	0	0	3	chr_9_670	3586854	3608103	LINK_TO_FIGURE	LINK_TO_ENSEMBL	9
FLVDTFTSR	TCONS_00054497_fr3	3	0	0	0	1	0	0	0	0	4	chr_12_177	13687144	13702026	LINK_TO_FIGURE	LINK_TO_ENSEMBL	12
FNALLEELGLEQPK	TCONS_00005253_fr1	0	0	0	0	2	0	0	0	0	2	chr_1_16	21892671	21897592	LINK_TO_FIGURE	LINK_TO_ENSEMBL	1
FNNEHVNKDLDQK	SRR1944693:JUNC00075554_fr2	2	0	0	0	0	0	0	0	0	2	chr_5_459	24301684	24309652	LINK_TO_FIGURE	LINK_TO_ENSEMBL	5
FNRGDEMAVFAPR	TCONS_00078436_fr3	0	1	0	1	0	0	0	0	4	6	chr_2_271	14991800	14993667	LINK_TO_FIGURE	LINK_TO_ENSEMBL	2
FPGLLELDLSQSPSR	TCONS_00080880_fr1;TCONS_00080881_fr1	0	0	2	0	0	0	0	0	0	2	chr_2_283	25514249	25517408	LINK_TO_FIGURE	LINK_TO_ENSEMBL	2
FPGSEMMGLLK	TCONS_00061363_fr1;TCONS_00061364_fr1	0	0	0	0	0	0	0	0	8	8	chr_12_197	21324959	21327652	LINK_TO_FIGURE	LINK_TO_ENSEMBL	12
FPNLLLVEGLK	SRR1944690:JUNC00030173_fr3;SRR1944691:JUNC00021468_fr3;SRR1944697:JUNC00029678_fr2;SRR2040569:JUNC00057844_fr3;SRR3090735:JUNC00046754_fr3;SRR3090737:JUNC00041352_fr2;TCONS_00066754_fr2	2	0	0	1	0	0	0	1	0	4	chr_2_220	4831188	4834955	LINK_TO_FIGURE	LINK_TO_ENSEMBL	2
FPTKPAPPSQAVR	SRR1944694:JUNC00075734_fr2;SRR2040568:JUNC00118700_fr1;SRR3090734:JUNC00103285_fr2;SRR3090737:JUNC00090223_fr2;TCONS_00132135_fr3	0	0	0	0	2	0	0	0	0	2	chr_5_462	26464358	26466966	LINK_TO_FIGURE	LINK_TO_ENSEMBL	5
FQAFQLLAFK	SRR1618548:JUNC00076144_fr3;SRR2040568:JUNC00082595_fr3;SRR2040569:JUNC00086196_fr3;SRR2040570:JUNC00083535_fr3;SRR3090733:JUNC00067362_fr3;SRR3090739:JUNC00070698_fr3;TCONS_00090786_fr2;TCONS_00090787_fr1	1	0	0	0	2	0	0	0	0	3	chr_3_319	15410405	15419017	LINK_TO_FIGURE	LINK_TO_ENSEMBL	3
FQALDTTQPTEMVTDHR	TCONS_00054497_fr3	0	2	0	0	0	0	0	0	0	2	chr_12_177	13687144	13702026	LINK_TO_FIGURE	LINK_TO_ENSEMBL	12
FQVTGFSVGGR	SRR1618548:JUNC00006081_fr3;SRR1944690:JUNC00003606_fr2;SRR1944692:JUNC00002260_fr1;SRR1944693:JUNC00004199_fr2;SRR1944694:JUNC00004138_fr2;SRR1944695:JUNC00004504_fr3;SRR2040568:JUNC00006425_fr1;SRR2040569:JUNC00006756_fr1;SRR2040570:JUNC00006570_fr2;SRR3090733:JUNC00005568_fr3;SRR3090739:JUNC00005761_fr1;TCONS_00014116_fr3;TCONS_00014118_fr2	2	3	0	0	0	0	0	0	0	5	chr_1_56	11025839	11038841	LINK_TO_FIGURE	LINK_TO_ENSEMBL	1
FSASSLDNASGK	TCONS_00080665_fr2	0	0	2	0	0	0	0	0	0	2	chr_2_280	24489118	24501888	LINK_TO_FIGURE	LINK_TO_ENSEMBL	2
FSASSLDNASGKK	TCONS_00080665_fr2	0	0	2	0	0	0	0	0	0	2	chr_2_280	24489118	24501888	LINK_TO_FIGURE	LINK_TO_ENSEMBL	2
FSLDMSPVK	TCONS_00068435_fr1;TCONS_00077765_fr5	0	0	10	0	0	0	0	0	0	10	chr_2_225	11668101	11672932	LINK_TO_FIGURE	LINK_TO_ENSEMBL	2
FSLVGVWHTNYK	TCONS_00069682_fr3;TCONS_00069685_fr1	0	0	0	0	0	0	2	3	0	5	chr_2_230	17905144	17908763	LINK_TO_FIGURE	LINK_TO_ENSEMBL	2
FSNLELDLPAMMSQK	SRR3090733:JUNC00090256_fr1;SRR3090735:JUNC00094551_fr3;SRR3090738:JUNC00097102_fr1;TCONS_00127552_fr3	3	0	0	0	0	0	0	0	26	29	chr_5_449	3526768	3529963	LINK_TO_FIGURE	LINK_TO_ENSEMBL	5
FSQEVPPTPGQPVK	SRR1618548:JUNC00145933_fr1;SRR1944696:JUNC00108961_fr1;SRR3090733:JUNC00129648_fr2;SRR3090734:JUNC00138089_fr3;SRR3090735:JUNC00135870_fr2;SRR3090738:JUNC00139650_fr1;SRR3090739:JUNC00135942_fr2;TCONS_00186923_fr3	2	0	0	0	0	0	0	0	0	2	chr_8_649	28173583	28176896	LINK_TO_FIGURE	LINK_TO_ENSEMBL	8
FSVGGLADVAELK	SRR1618548:JUNC00135743_fr1;SRR1944690:JUNC00082499_fr1;SRR1944693:JUNC00094734_fr3;SRR1944694:JUNC00093859_fr2;SRR1944695:JUNC00101162_fr2;SRR1944696:JUNC00101385_fr1;SRR2040568:JUNC00147685_fr1;SRR2040569:JUNC00154199_fr2;SRR3090733:JUNC00120598_fr3;TCONS_00172082_fr1	2	0	0	0	1	0	0	0	0	3	chr_7_611	29292718	29302740	LINK_TO_FIGURE	LINK_TO_ENSEMBL	7
FSVSFDK	SRR1618548:JUNC00110958_fr2	0	1	0	2	0	0	0	2	0	5	chr_5_466	28347234	28347522	LINK_TO_FIGURE	LINK_TO_ENSEMBL	5
FSVSFDKER	SRR1618548:JUNC00110958_fr2	0	5	0	1	0	0	2	0	0	8	chr_5_466	28347234	28347522	LINK_TO_FIGURE	LINK_TO_ENSEMBL	5
FTFLHAPK	SRR1618548:JUNC00131782_fr3;SRR1944692:JUNC00047897_fr1;SRR1944693:JUNC00091896_fr2;SRR1944695:JUNC00098269_fr1;SRR1948083:JUNC00073266_fr3;SRR2040569:JUNC00149772_fr3;SRR3090735:JUNC00122645_fr3;SRR3090738:JUNC00126172_fr1;TCONS_00170384_fr1;TCONS_00170385_fr3;TCONS_00170386_fr1;TCONS_00170387_fr1;TCONS_00170388_fr2;TCONS_00170389_fr1;TCONS_00170390_fr3;TCONS_00170391_fr3;TCONS_00170392_fr3	0	3	0	0	0	0	0	0	0	3	chr_7_598	22635207	22645819	LINK_TO_FIGURE	LINK_TO_ENSEMBL	7
FTWTLENLSR	SRR1618548:JUNC00125640_fr1;SRR1944696:JUNC00094010_fr1;SRR1948083:JUNC00069831_fr2;SRR2040568:JUNC00136725_fr1;SRR2040568:JUNC00136726_fr2;SRR2040570:JUNC00138380_fr3;SRR3090733:JUNC00111760_fr1;SRR3090734:JUNC00119058_fr1;SRR3090734:JUNC00119059_fr3;SRR3090736:JUNC00115409_fr1;SRR3090736:JUNC00115410_fr2;SRR3090737:JUNC00103898_fr1;TCONS_00159862_fr1;TCONS_00159863_fr1;TCONS_00159864_fr2;TCONS_…	3	0	0	0	0	0	1	0	0	4	chr_7_565	3412801	3424024	LINK_TO_FIGURE	LINK_TO_ENSEMBL	7
FVASEGEDFHLAEGR	SRR1618548:JUNC00109505_fr3;SRR1944690:JUNC00066473_fr3;SRR1944694:JUNC00075730_fr1;SRR2040568:JUNC00118693_fr2;SRR2040569:JUNC00123805_fr2;SRR2040570:JUNC00120145_fr1;SRR3090733:JUNC00096986_fr2;SRR3090734:JUNC00103281_fr3;SRR3090735:JUNC00101625_fr3;SRR3090736:JUNC00100140_fr2;SRR3090738:JUNC00104315_fr1;SRR3090739:JUNC00101633_fr2;TCONS_00139104_fr3;TCONS_00139106_fr3	0	2	0	0	0	0	0	0	0	2	chr_5_490	26418925	26422579	LINK_TO_FIGURE	LINK_TO_ENSEMBL	5
FVCNPVTGQLFR	TCONS_00135313_fr1	0	0	0	0	2	0	0	0	0	2	chr_5_478	9182685	9185347	LINK_TO_FIGURE	LINK_TO_ENSEMBL	5
FVDDVELVK	SRR1618548:JUNC00018608_fr1;SRR1618548:JUNC00018609_fr1;SRR1944693:JUNC00012769_fr2;SRR1944694:JUNC00012727_fr2;SRR1944695:JUNC00013884_fr2;SRR1948083:JUNC00010215_fr1;SRR2040568:JUNC00020138_fr1;SRR2040570:JUNC00020540_fr2;SRR3090734:JUNC00017876_fr1;SRR3090734:JUNC00017877_fr3;SRR3090736:JUNC00017190_fr3;SRR3090736:JUNC00017191_fr3;SRR3090738:JUNC00017954_fr3;SRR3090739:JUNC00017464_fr2;TCONS_0…	0	3	0	0	0	0	0	0	0	3	chr_1_81	38800959	38815212	LINK_TO_FIGURE	LINK_TO_ENSEMBL	1
FVEFYGEGMGK	SRR1618548:JUNC00138396_fr1;SRR1944690:JUNC00084166_fr3;SRR1944692:JUNC00050537_fr1;SRR1944693:JUNC00096609_fr2;SRR1944695:JUNC00103201_fr3;SRR1944696:JUNC00103479_fr3;SRR1944697:JUNC00083129_fr3;SRR1948083:JUNC00077039_fr1;SRR2040568:JUNC00150578_fr1;SRR3090733:JUNC00123082_fr1;SRR3090734:JUNC00131081_fr2;TCONS_00182282_fr3;TCONS_00182285_fr1	9	5	3	0	1	0	0	0	2	20	chr_8_629	5327815	5334976	LINK_TO_FIGURE	LINK_TO_ENSEMBL	8
FVGVLNFFLGR	TCONS_00005642_fr2	0	0	0	0	4	0	0	0	0	4	chr_1_18	23360602	23362329	LINK_TO_FIGURE	LINK_TO_ENSEMBL	1
FVSEAVSYLCEAK	SRR1618548:JUNC00059086_fr1;SRR1944696:JUNC00043374_fr2;SRR1944697:JUNC00034462_fr1;SRR2040568:JUNC00064164_fr2;SRR3090733:JUNC00051863_fr3;SRR3090734:JUNC00055352_fr3;SRR3090735:JUNC00054446_fr1;SRR3090736:JUNC00053810_fr2;SRR3090737:JUNC00048161_fr1;SRR3090738:JUNC00056085_fr2;TCONS_00080836_fr3	0	0	0	0	2	0	0	0	0	2	chr_2_282	25273660	25283257	LINK_TO_FIGURE	LINK_TO_ENSEMBL	2
FVSPSEVSVDLLDGGSTTVK	TCONS_00127552_fr3	7	1	0	1	0	0	0	0	1	10	chr_5_449	3526768	3529963	LINK_TO_FIGURE	LINK_TO_ENSEMBL	5
FVVAGDLGQTGWTESTLR	SRR1618548:JUNC00031181_fr2;TCONS_00037721_fr1	1	0	0	0	0	0	0	0	2	3	chr_11_137	2432866	2436317	LINK_TO_FIGURE	LINK_TO_ENSEMBL	11
FYQGNPVYK	TCONS_00039372_fr5;TCONS_00039373_fr4	2	0	0	0	0	0	0	0	0	2	chr_11_156	10610061	10615663	LINK_TO_FIGURE	LINK_TO_ENSEMBL	11
FYVDVERQR	TCONS_00195262_fr4	0	3	0	0	0	0	0	0	0	3	chr_9_653	6433813	6434415	LINK_TO_FIGURE	LINK_TO_ENSEMBL	9
GAACLRLEEYQTAK	SRR1618548:JUNC00010706_fr1;SRR1944689:JUNC00004995_fr3;SRR1944691:JUNC00004592_fr3;SRR1944694:JUNC00007212_fr2;SRR1944695:JUNC00007784_fr3;SRR1948083:JUNC00005769_fr3;SRR2040570:JUNC00011664_fr3;SRR3090735:JUNC00010078_fr3;TCONS_00005998_fr2	0	0	0	0	2	0	0	0	0	2	chr_1_22	24937617	24942572	LINK_TO_FIGURE	LINK_TO_ENSEMBL	1
GAAFGLAGVVK	SRR3090733:JUNC00071825_fr2;SRR3090734:JUNC00076516_fr3;SRR3090737:JUNC00066708_fr3;SRR3090738:JUNC00077286_fr2;SRR3090739:JUNC00075325_fr2;TCONS_00093717_fr3	2	0	0	0	1	0	0	0	0	3	chr_3_332	29248936	29271980	LINK_TO_FIGURE	LINK_TO_ENSEMBL	3
GADPALVLNNLYR	SRR1618548:JUNC00084450_fr2;SRR1944690:JUNC00050879_fr1;SRR1944691:JUNC00036507_fr3;SRR1944694:JUNC00057900_fr2;SRR2040569:JUNC00095407_fr3;SRR2040569:JUNC00095408_fr3;SRR3090733:JUNC00074840_fr1;SRR3090735:JUNC00078406_fr1;SRR3090736:JUNC00077305_fr2;TCONS_00104686_fr2;TCONS_00104687_fr2;TCONS_00104688_fr1;TCONS_00104689_fr1;TCONS_00104690_fr2	2	3	0	0	1	0	0	0	0	6	chr_3_377	34011253	34024926	LINK_TO_FIGURE	LINK_TO_ENSEMBL	3
GAEEALSHAK	TCONS_00111998_fr3	2	5	0	0	0	0	0	0	0	7	chr_4_393	21595427	21597470	LINK_TO_FIGURE	LINK_TO_ENSEMBL	4
GAESEQPTAAAATAEQAQDLLDAAR	SRR1948083:JUNC00074882_fr1	0	0	0	3	0	0	0	0	0	3	chr_7_607	27777638	27777941	LINK_TO_FIGURE	LINK_TO_ENSEMBL	7
GAGTDSDDGFDLGR	SRR1618548:JUNC00046814_fr2;SRR1944694:JUNC00031555_fr3;SRR2040568:JUNC00050951_fr2;SRR3090733:JUNC00040807_fr3;SRR3090734:JUNC00043668_fr3;SRR3090736:JUNC00042458_fr1;SRR3090737:JUNC00037904_fr1;SRR3090738:JUNC00044184_fr2;TCONS_00056927_fr5;TCONS_00062616_fr2	0	2	0	0	0	0	0	0	0	2	chr_12_201	26638181	26640772	LINK_TO_FIGURE	LINK_TO_ENSEMBL	12
GAGVLFEELR	SRR1944692:JUNC00041454_fr3;SRR1944694:JUNC00078750_fr3;SRR1944695:JUNC00085051_fr1;SRR1944696:JUNC00085320_fr2;SRR1948083:JUNC00063264_fr2;SRR2040568:JUNC00123286_fr3;SRR3090734:JUNC00107497_fr2;SRR3090735:JUNC00105810_fr1;SRR3090737:JUNC00093951_fr3;TCONS_00150146_fr3;TCONS_00150147_fr2	3	0	0	0	0	0	0	0	0	3	chr_6_523	2679343	2684135	LINK_TO_FIGURE	LINK_TO_ENSEMBL	6
GALLANYYQR	TCONS_00170013_fr1	0	0	0	0	3	0	0	0	0	3	chr_7_597	21315816	21321521	LINK_TO_FIGURE	LINK_TO_ENSEMBL	7
GANLMLGGK	SRR2040569:JUNC00057240_fr2;SRR2040570:JUNC00055194_fr3;TCONS_00066514_fr2;TCONS_00066517_fr2;TCONS_00066518_fr2;TCONS_00066519_fr1	0	6	0	0	0	0	0	0	0	6	chr_2_218	4044614	4051886	LINK_TO_FIGURE	LINK_TO_ENSEMBL	2
GAVLALLDK	SRR1288363:JUNC00030366_fr1;SRR1288365:JUNC00033453_fr2;SRR3090733:JUNC00089805_fr1;SRR3090734:JUNC00095677_fr1;TCONS_00133993_fr3	0	0	0	0	0	0	0	2	0	2	chr_5_473	2834617	2840846	LINK_TO_FIGURE	LINK_TO_ENSEMBL	5
GDCVYTTVSHFNLLHYQCHQEAK	TCONS_00194770_fr3;TCONS_00194771_fr2	0	0	0	0	0	0	0	5	0	5	chr_9_670	3586854	3608103	LINK_TO_FIGURE	LINK_TO_ENSEMBL	9
GDEMAVFAPR	TCONS_00078436_fr3	0	14	0	9	0	0	0	0	0	23	chr_2_271	14991800	14993667	LINK_TO_FIGURE	LINK_TO_ENSEMBL	2
GDLKADELMR	TCONS_00021247_fr3;TCONS_00021248_fr3;TCONS_00021249_fr3;TCONS_00021250_fr3	3	0	0	0	0	0	0	0	0	3	chr_1_85	40101747	40107150	LINK_TO_FIGURE	LINK_TO_ENSEMBL	1
GDLLALAVTENDLVK	SRR1944690:JUNC00038077_fr1;SRR1944691:JUNC00027070_fr3;SRR1944692:JUNC00022520_fr3;SRR1944693:JUNC00043748_fr3;SRR1944695:JUNC00046835_fr1;SRR1944697:JUNC00037404_fr2;SRR1948083:JUNC00034807_fr1;TCONS_00083124_fr1;TCONS_00083125_fr3	2	12	0	1	0	0	0	0	0	15	chr_2_293	33779672	33782716	LINK_TO_FIGURE	LINK_TO_ENSEMBL	2
GEAAGDAGAAAAAKPEVK	TCONS_00150146_fr3	5	0	0	0	0	0	0	0	0	5	chr_6_523	2679343	2684135	LINK_TO_FIGURE	LINK_TO_ENSEMBL	6
GEALENLTQSVK	SRR1618548:JUNC00058815_fr2;SRR1944693:JUNC00040192_fr3;SRR2040568:JUNC00063891_fr3;SRR2040569:JUNC00066631_fr3;SRR3090733:JUNC00051631_fr2;SRR3090733:JUNC00051632_fr1;SRR3090734:JUNC00055127_fr3;SRR3090734:JUNC00055128_fr2;SRR3090735:JUNC00054215_fr1;SRR3090735:JUNC00054216_fr1;SRR3090736:JUNC00053587_fr2;SRR3090736:JUNC00053588_fr3;SRR3090738:JUNC00055852_fr2;SRR3090739:JUNC00054395_fr1;TCONS_0…	1	5	0	0	0	0	0	0	0	6	chr_2_281	24531534	24540069	LINK_TO_FIGURE	LINK_TO_ENSEMBL	2
GEASPPPPPPPPVGPPGAAVVAAAAR	TCONS_00029132_fr2;TCONS_00029133_fr2;TCONS_00029134_fr1	0	0	3	0	0	0	0	0	0	3	chr_10_107	19703631	19713255	LINK_TO_FIGURE	LINK_TO_ENSEMBL	10
GELVTHAQNLQQELQK	SRR1618548:JUNC00133246_fr3;SRR1944695:JUNC00099401_fr1	2	1	0	1	0	0	0	0	2	6	chr_7_602	25496392	25496983	LINK_TO_FIGURE	LINK_TO_ENSEMBL	7
GFDQELDYPMDQDHGDER	TCONS_00067086_fr2;TCONS_00067087_fr2;TCONS_00067088_fr3;TCONS_00067090_fr2;TCONS_00067091_fr2;TCONS_00067092_fr2	0	5	0	0	0	0	0	0	0	5	chr_2_222	6062216	6066434	LINK_TO_FIGURE	LINK_TO_ENSEMBL	2
GFFDSSVPSTPMYNSSFSPR	TCONS_00149266_fr1	0	0	2	0	0	0	0	0	0	2	chr_6_516	31013587	31021346	LINK_TO_FIGURE	LINK_TO_ENSEMBL	6
GFGFVTFSEPR	SRR1944690:JUNC00076845_fr2;SRR1944692:JUNC00045976_fr1;SRR1944694:JUNC00087406_fr1;SRR1944695:JUNC00094373_fr1;SRR2040568:JUNC00137538_fr2;TCONS_00160232_fr6;TCONS_00160233_fr4	3	0	0	1	0	0	0	0	0	4	chr_7_590	4659842	4662494	LINK_TO_FIGURE	LINK_TO_ENSEMBL	7
GFLVELLK	SRR1618548:JUNC00063318_fr4	0	0	0	0	2	0	0	0	0	2	chr_2_244	32732569	32733326	LINK_TO_FIGURE	LINK_TO_ENSEMBL	2
GFMAQGGDFSR	SRR1618548:JUNC00126138_fr3;SRR1944693:JUNC00087989_fr3;SRR1944695:JUNC00094198_fr3;SRR1944696:JUNC00094428_fr3;SRR2040568:JUNC00137267_fr3;SRR2040570:JUNC00138929_fr3;SRR3090733:JUNC00112242_fr3;SRR3090734:JUNC00119562_fr3;SRR3090735:JUNC00117675_fr3;SRR3090736:JUNC00115918_fr3;SRR3090739:JUNC00117756_fr1;TCONS_00160093_fr3	0	2	0	0	0	0	0	0	0	2	chr_7_567	4175395	4181194	LINK_TO_FIGURE	LINK_TO_ENSEMBL	7
GFSDELPVFLK	TCONS_00194771_fr2	1	0	0	0	1	0	0	0	0	2	chr_9_670	3586854	3608103	LINK_TO_FIGURE	LINK_TO_ENSEMBL	9
GFSDTQLAFATSSSETDVR	TCONS_00005253_fr1	1	1	0	0	0	0	0	0	0	2	chr_1_16	21892671	21897592	LINK_TO_FIGURE	LINK_TO_ENSEMBL	1
GFTFTGYHV	TCONS_00132155_fr3;TCONS_00132157_fr2	6	1	0	0	1	0	0	0	0	8	chr_5_463	26497673	26499403	LINK_TO_FIGURE	LINK_TO_ENSEMBL	5
GGAWVVVDSK	TCONS_00027160_fr1;TCONS_00027161_fr2;TCONS_00027162_fr3;TCONS_00027163_fr3;TCONS_00027164_fr1;TCONS_00027165_fr3;TCONS_00032085_fr6;TCONS_00129153_fr6;TCONS_00135888_fr1;TCONS_00135889_fr1;TCONS_00135890_fr1;TCONS_00135891_fr2;TCONS_00135892_fr1;TCONS_00135893_fr2;TCONS_00135894_fr1	1	0	0	0	1	0	0	0	0	2	chr_10_95	11273881	11284496	LINK_TO_FIGURE	LINK_TO_ENSEMBL	10
GGGDAVPSANDDCFK	TCONS_00160232_fr6;TCONS_00160233_fr4	0	1	0	1	0	0	0	0	0	2	chr_7_590	4659842	4662494	LINK_TO_FIGURE	LINK_TO_ENSEMBL	7
GGGDFSSGGGGGYNR	TCONS_00001040_fr2;TCONS_00001041_fr2;TCONS_00001042_fr2;TCONS_00001043_fr2;TCONS_00001044_fr2	1	0	0	0	2	0	0	0	0	3	chr_1_3	3323168	3326941	LINK_TO_FIGURE	LINK_TO_ENSEMBL	1
GGGGGGDHPGPK	TCONS_00099471_fr3	0	3	0	0	0	0	0	0	1	4	chr_3_356	12447443	12449763	LINK_TO_FIGURE	LINK_TO_ENSEMBL	3
GGPSTPMLVSSPSLNPVYSPPPSVR	TCONS_00164918_fr4;TCONS_00171431_fr3;TCONS_00171432_fr3;TCONS_00171433_fr1	0	0	13	0	0	0	0	0	0	13	chr_7_606	26886559	26908313	LINK_TO_FIGURE	LINK_TO_ENSEMBL	7
GGVHDHVGGGFHR	SRR1618548:JUNC00020384_fr2;SRR1944694:JUNC00014010_fr3;SRR1944695:JUNC00015267_fr1;SRR1944697:JUNC00012197_fr3;SRR2040568:JUNC00022093_fr1;SRR2040569:JUNC00023242_fr3;SRR3090733:JUNC00018397_fr3;SRR3090734:JUNC00019574_fr1;SRR3090735:JUNC00019113_fr2;SRR3090737:JUNC00017172_fr3;TCONS_00021548_fr2;TCONS_00021549_fr3;TCONS_00021551_fr1;TCONS_00021552_fr2	0	2	0	0	0	0	0	0	0	2	chr_1_87	41067312	41073429	LINK_TO_FIGURE	LINK_TO_ENSEMBL	1
GGYMELTGFSAPVR	TCONS_00027507_fr3	2	14	0	1	0	0	0	0	4	21	chr_10_97	12968068	12973815	LINK_TO_FIGURE	LINK_TO_ENSEMBL	10
GHVLEVLVSR	TCONS_00065358_fr1;TCONS_00065359_fr1;TCONS_00065360_fr1	1	0	0	0	0	0	0	2	0	3	chr_2_207	410412	418150	LINK_TO_FIGURE	LINK_TO_ENSEMBL	2
GKLLQLLR	SRR3090734:JUNC00131908_fr1	0	0	0	0	2	0	0	0	0	2	chr_8_616	8154214	8154445	LINK_TO_FIGURE	LINK_TO_ENSEMBL	8
GKTDLETLDVK	SRR1618548:JUNC00084453_fr2;SRR1618548:JUNC00084454_fr2;SRR1944690:JUNC00050882_fr2;SRR1944691:JUNC00036510_fr3;SRR1944694:JUNC00057902_fr2;SRR1948083:JUNC00046577_fr2;SRR1948083:JUNC00046578_fr3;SRR2040568:JUNC00091409_fr2;SRR2040569:JUNC00095410_fr2;SRR2040570:JUNC00092545_fr1;SRR3090734:JUNC00079702_fr1;SRR3090738:JUNC00080436_fr2;SRR3090739:JUNC00078470_fr3;TCONS_00104686_fr2;TCONS_00104687_f…	0	2	0	0	0	0	0	0	0	2	chr_3_377	34011253	34024926	LINK_TO_FIGURE	LINK_TO_ENSEMBL	3
GLAVGWLGHPLFR	SRR1618548:JUNC00023887_fr4	0	0	0	0	0	10	0	0	0	10	chr_10_94	10876909	10877172	LINK_TO_FIGURE	LINK_TO_ENSEMBL	10
GLCLLSSSVR	SRR1618548:JUNC00005389_fr1;SRR1944693:JUNC00003714_fr1;SRR1944695:JUNC00003973_fr3;SRR1944696:JUNC00003973_fr2;SRR1944697:JUNC00003152_fr1;SRR2040568:JUNC00005707_fr2;SRR3090733:JUNC00004958_fr2;SRR3090734:JUNC00005366_fr3;SRR3090735:JUNC00005167_fr3;SRR3090737:JUNC00004663_fr1;SRR3090738:JUNC00005353_fr3;SRR3090739:JUNC00005124_fr2;TCONS_00013727_fr3;TCONS_00013728_fr3	0	0	0	0	0	0	0	2	0	2	chr_1_54	9275374	9278919	LINK_TO_FIGURE	LINK_TO_ENSEMBL	1
GLFDYPLYGAR	SRR2040570:JUNC00051956_fr1;TCONS_00065242_fr2	2	0	0	0	2	0	0	0	0	4	chr_2_206	110727	112210	LINK_TO_FIGURE	LINK_TO_ENSEMBL	2
GLFLLKNK	SRR1618548:JUNC00019638_fr3;SRR1944696:JUNC00014702_fr1;SRR2040568:JUNC00021271_fr2;SRR2040569:JUNC00022374_fr3;SRR2040570:JUNC00021650_fr1;SRR3090733:JUNC00017683_fr2;SRR3090735:JUNC00018404_fr1;SRR3090737:JUNC00016512_fr1;SRR3090739:JUNC00018417_fr2	0	0	0	0	0	2	0	0	0	2	chr_1_84	39960773	39975917	LINK_TO_FIGURE	LINK_TO_ENSEMBL	1
GLFVLDR	TCONS_00099471_fr3	0	15	0	19	0	0	6	6	75	121	chr_3_356	12447443	12449763	LINK_TO_FIGURE	LINK_TO_ENSEMBL	3
GLGESVASVAK	TCONS_00083124_fr1;TCONS_00083125_fr3	3	3	0	0	0	1	0	0	9	16	chr_2_293	33779672	33782716	LINK_TO_FIGURE	LINK_TO_ENSEMBL	2
GLGTATVTLQDLGLSPR	SRR3090734:JUNC00145603_fr3;TCONS_00193931_fr2;TCONS_00193932_fr3;TCONS_00193933_fr2	2	3	0	0	2	0	0	0	0	7	chr_9_666	22521666	22535111	LINK_TO_FIGURE	LINK_TO_ENSEMBL	9
GLLDVLSGDLPK	SRR1618548:JUNC00121841_fr1;SRR1944692:JUNC00044348_fr3;SRR1944696:JUNC00091228_fr1;SRR1944697:JUNC00073206_fr2;SRR2040569:JUNC00137881_fr1;SRR3090733:JUNC00108233_fr2;SRR3090734:JUNC00115214_fr2;SRR3090737:JUNC00100660_fr2;SRR3090738:JUNC00116355_fr1;TCONS_00155533_fr1;TCONS_00155534_fr2;TCONS_00155535_fr1	1	0	0	1	2	0	0	0	0	4	chr_6_557	27728863	27733712	LINK_TO_FIGURE	LINK_TO_ENSEMBL	6
GLLHDVGPEHSSGGGGGMGGR	TCONS_00186721_fr3	0	0	2	0	0	0	0	0	0	2	chr_8_647	27458636	27459731	LINK_TO_FIGURE	LINK_TO_ENSEMBL	8
GLLLSVR	SRR1618548:JUNC00029863_fr1;SRR1618548:JUNC00038555_fr1;SRR1944690:JUNC00018370_fr3;SRR1944690:JUNC00018371_fr1;SRR1944690:JUNC00022989_fr3;SRR1944690:JUNC00022990_fr1;SRR1944693:JUNC00021017_fr3;SRR1944693:JUNC00026341_fr3;SRR1944694:JUNC00021042_fr2;SRR1944694:JUNC00026218_fr2;SRR1944695:JUNC00022705_fr1;SRR1944695:JUNC00022706_fr2;SRR1944695:JUNC00028328_fr1;SRR1944695:JUNC00028329_fr2;SRR1944…	0	3	0	0	0	0	4	5	0	12	chr_12_167	254635	256475	LINK_TO_FIGURE	LINK_TO_ENSEMBL	11
GLLVDCLVQLLK	SRR1618548:JUNC00131780_fr3;SRR1944692:JUNC00047896_fr1;SRR1944695:JUNC00098267_fr3;SRR1944696:JUNC00098502_fr2;SRR2040568:JUNC00143465_fr3;SRR2040569:JUNC00149769_fr1;SRR3090733:JUNC00117108_fr3;SRR3090735:JUNC00122643_fr2;TCONS_00170384_fr1;TCONS_00170385_fr3;TCONS_00170386_fr1;TCONS_00170387_fr1;TCONS_00170388_fr2;TCONS_00170389_fr1;TCONS_00170390_fr3;TCONS_00170391_fr3;TCONS_00170392_fr3	0	0	0	0	1	0	0	1	0	2	chr_7_598	22635207	22645819	LINK_TO_FIGURE	LINK_TO_ENSEMBL	7
GLLVSFFSSAR	SRR3090738:JUNC00057763_fr5;SRR3090738:JUNC00140137_fr6;SRR3090738:JUNC00140470_fr5;SRR3090738:JUNC00140471_fr6;SRR3090738:JUNC00140665_fr4	0	2	0	0	0	0	0	0	0	2	chr_9_668	5289	29980	LINK_TO_FIGURE	LINK_TO_ENSEMBL	9
GLPAGTLHVK	TCONS_00006777_fr4;TCONS_00017708_fr3;TCONS_00017709_fr2;TCONS_00017710_fr2;TCONS_00017711_fr2;TCONS_00017713_fr3;TCONS_00017714_fr1	0	2	0	0	0	0	0	0	0	2	chr_1_68	28091491	28102058	LINK_TO_FIGURE	LINK_TO_ENSEMBL	1
GLPNLLSPSYEK	TCONS_00144573_fr1;TCONS_00144574_fr2;TCONS_00144575_fr1;TCONS_00144576_fr2;TCONS_00144577_fr1;TCONS_00144578_fr1;TCONS_00144579_fr3;TCONS_00144583_fr1	0	0	3	0	0	0	0	0	0	3	chr_6_503	8043785	8067221	LINK_TO_FIGURE	LINK_TO_ENSEMBL	6
GLQFLLGTK	SRR1618548:JUNC00059893_fr3;SRR1944690:JUNC00035552_fr2;SRR1944691:JUNC00025260_fr2;SRR1944692:JUNC00020987_fr1;SRR1944693:JUNC00040917_fr2;SRR1944694:JUNC00040574_fr2;SRR1944696:JUNC00043974_fr2;SRR1944697:JUNC00034937_fr2;SRR1948083:JUNC00032493_fr2;SRR2040569:JUNC00067821_fr3;SRR3090733:JUNC00052632_fr2;SRR3090736:JUNC00054575_fr2;TCONS_00071924_fr1;TCONS_00071928_fr3;TCONS_00071929_fr1;TCONS_…	2	0	0	0	0	0	0	0	0	2	chr_2_236	26933428	26950921	LINK_TO_FIGURE	LINK_TO_ENSEMBL	2
GLQGSEAAELASEWVK	TCONS_00122739_fr2	1	3	0	2	3	0	0	0	0	9	chr_4_440	32370813	32374517	LINK_TO_FIGURE	LINK_TO_ENSEMBL	4
GLRPALNVGLSVSR	TCONS_00194946_fr4	20	3	0	0	8	0	1	3	0	35	chr_9_652	4728370	4729899	LINK_TO_FIGURE	LINK_TO_ENSEMBL	9
GLSLSLSLR	SRR1618548:JUNC00033363_fr2	20	0	0	0	0	0	0	0	0	20	chr_11_155	9084393	9085064	LINK_TO_FIGURE	LINK_TO_ENSEMBL	11
GMDLYFQR	SRR1618548:JUNC00145936_fr2;SRR1944693:JUNC00101918_fr1;SRR1944694:JUNC00101010_fr2;SRR2040568:JUNC00158843_fr1;SRR3090735:JUNC00135872_fr1;SRR3090735:JUNC00135873_fr1;SRR3090736:JUNC00133882_fr3;SRR3090737:JUNC00120612_fr1;SRR3090738:JUNC00139653_fr1;SRR3090739:JUNC00135945_fr1;TCONS_00186923_fr3	0	1	0	0	0	0	0	0	2	3	chr_8_649	28173583	28176896	LINK_TO_FIGURE	LINK_TO_ENSEMBL	8
GMNSSKVMR	TCONS_00107371_fr4	11	0	0	0	0	0	0	0	0	11	chr_3_367	24618447	24618689	LINK_TO_FIGURE	LINK_TO_ENSEMBL	3
GNLQLVVQAAK	SRR1618548:JUNC00029861_fr3;SRR1618548:JUNC00038553_fr3;SRR1944690:JUNC00018368_fr2;SRR1944690:JUNC00022987_fr2;SRR1944691:JUNC00013365_fr2;SRR1944691:JUNC00016358_fr2;SRR1944692:JUNC00011131_fr1;SRR1944692:JUNC00013708_fr1;SRR1944694:JUNC00021039_fr2;SRR1944694:JUNC00026215_fr2;SRR1944695:JUNC00022703_fr2;SRR1944695:JUNC00028326_fr2;SRR1944697:JUNC00018232_fr3;SRR1944697:JUNC00022681_fr3;SRR2040…	4	0	0	0	0	0	4	4	0	12	chr_12_167	254635	256475	LINK_TO_FIGURE	LINK_TO_ENSEMBL	11
GNSLSGDGMLLK	SRR1944692:JUNC00013934_fr4	5	0	0	0	0	0	0	0	0	5	chr_12_168	1338951	1339179	LINK_TO_FIGURE	LINK_TO_ENSEMBL	12
GNVLEPQGLLELK	TCONS_00129153_fr6;TCONS_00135888_fr1;TCONS_00135889_fr1;TCONS_00135890_fr1;TCONS_00135891_fr2;TCONS_00135892_fr1;TCONS_00135893_fr2;TCONS_00135894_fr1	2	3	0	0	1	0	0	0	0	6	chr_5_479	13064616	13076578	LINK_TO_FIGURE	LINK_TO_ENSEMBL	5
GPDPDLVGLVER	SRR1618548:JUNC00058182_fr1;SRR1944690:JUNC00034476_fr2;SRR1944692:JUNC00020318_fr2;SRR1944693:JUNC00039712_fr3;SRR1948083:JUNC00031521_fr3;SRR3090733:JUNC00051072_fr3;SRR3090734:JUNC00054546_fr1	0	3	0	0	0	0	0	0	0	3	chr_2_278	23515654	23517254	LINK_TO_FIGURE	LINK_TO_ENSEMBL	2
GPEETLSVKR	SRR1618548:JUNC00106212_fr1;SRR2040568:JUNC00115108_fr1;SRR2040569:JUNC00120000_fr3;SRR2040570:JUNC00116482_fr2;SRR3090733:JUNC00094145_fr1;SRR3090734:JUNC00100279_fr3;SRR3090735:JUNC00098678_fr2;SRR3090737:JUNC00087618_fr1;SRR3090738:JUNC00101276_fr3;TCONS_00137330_fr1	2	0	0	0	0	0	0	0	0	2	chr_5_483	19609884	19622138	LINK_TO_FIGURE	LINK_TO_ENSEMBL	5
GPFVVNLK	SRR1944693:JUNC00082192_fr5;SRR2040569:JUNC00133146_fr5	0	0	0	0	0	0	0	0	8	8	chr_6_540	13328664	13331717	LINK_TO_FIGURE	LINK_TO_ENSEMBL	6
GPLMYYTTEPVMSGGQGGVGVGYSGAR	TCONS_00099471_fr3	0	0	0	9	0	0	0	0	0	9	chr_3_356	12447443	12449763	LINK_TO_FIGURE	LINK_TO_ENSEMBL	3
GPLWEEVSR	SRR1288363:JUNC00019443_fr3;SRR1618548:JUNC00066928_fr2;SRR1618548:JUNC00094240_fr3;SRR1944692:JUNC00010363_fr1;SRR1944693:JUNC00065578_fr1;SRR2040568:JUNC00030072_fr3;SRR2040568:JUNC00072569_fr1;SRR2040568:JUNC00101902_fr3;SRR2040569:JUNC00106330_fr1;SRR2040570:JUNC00103055_fr3;SRR3090734:JUNC00026387_fr2;SRR3090736:JUNC00025564_fr2;SRR3090737:JUNC00023129_fr1;SRR3090738:JUNC00026630_fr1;SRR3090…	0	2	0	0	0	0	0	0	0	2	chr_3_339	754652	755546	LINK_TO_FIGURE	LINK_TO_ENSEMBL	3
GPTHLESFSAKTYTGTSQGLPVK	TCONS_00137917_fr1;TCONS_00137918_fr3;TCONS_00137919_fr1;TCONS_00137920_fr3;TCONS_00137921_fr1;TCONS_00137924_fr1	0	0	0	0	0	6	2	0	0	8	chr_5_487	21943403	21957940	LINK_TO_FIGURE	LINK_TO_ENSEMBL	5
GPVQLLTR	TCONS_00092707_fr1;TCONS_00092708_fr2	0	3	0	0	0	0	0	0	0	3	chr_3_323	25033513	25041514	LINK_TO_FIGURE	LINK_TO_ENSEMBL	3
GQAGAAGLEAR	TCONS_00186184_fr1;TCONS_00186186_fr3	9	1	0	0	0	0	0	0	0	10	chr_8_643	25388707	25392420	LINK_TO_FIGURE	LINK_TO_ENSEMBL	8
GQASYSDAANVVEQTLGALK	SRR1618548:JUNC00012672_fr1;SRR2040568:JUNC00013677_fr3;SRR2040569:JUNC00014436_fr1;SRR2040570:JUNC00013943_fr1;SRR3090733:JUNC00011504_fr3;SRR3090734:JUNC00012285_fr1;SRR3090735:JUNC00011973_fr1;SRR3090736:JUNC00011795_fr2;SRR3090737:JUNC00010755_fr3;SRR3090738:JUNC00012327_fr2;SRR3090739:JUNC00012016_fr3;TCONS_00006987_fr3;TCONS_00006988_fr2;TCONS_00006989_fr1;TCONS_00006990_fr3	2	0	0	0	0	0	0	0	0	2	chr_1_28	28825679	28832429	LINK_TO_FIGURE	LINK_TO_ENSEMBL	1
GQCDDELLNVTNK	SRR1618548:JUNC00029865_fr2;SRR1618548:JUNC00038557_fr2;SRR1944693:JUNC00021019_fr2;SRR1944693:JUNC00026343_fr2;SRR1944696:JUNC00022818_fr2;SRR1944696:JUNC00028550_fr2;SRR1944697:JUNC00018236_fr2;SRR1944697:JUNC00022685_fr2;SRR3090733:JUNC00026801_fr1;SRR3090733:JUNC00033933_fr1;TCONS_00037120_fr2	0	3	0	0	1	0	0	0	0	4	chr_12_167	254635	256475	LINK_TO_FIGURE	LINK_TO_ENSEMBL	11
GQHLVEVNPQGLSK	SRR1618548:JUNC00063961_fr1;SRR1944689:JUNC00029513_fr2;SRR1944690:JUNC00037987_fr1;SRR1944692:JUNC00022476_fr2;SRR1944695:JUNC00046718_fr3;SRR1944696:JUNC00046995_fr2;SRR2040570:JUNC00070006_fr2;SRR3090733:JUNC00056270_fr3;SRR3090734:JUNC00060005_fr1;SRR3090736:JUNC00058314_fr1;SRR3090737:JUNC00052231_fr1;SRR3090739:JUNC00059177_fr3;TCONS_00073715_fr3	2	0	0	0	0	0	0	0	0	2	chr_2_245	33569542	33572858	LINK_TO_FIGURE	LINK_TO_ENSEMBL	2
GQLGLQQVR	TCONS_00028797_fr5;TCONS_00033778_fr3;TCONS_00033779_fr1;TCONS_00033780_fr1	9	0	0	0	2	0	0	0	0	11	chr_10_120	18669980	18692868	LINK_TO_FIGURE	LINK_TO_ENSEMBL	10
GQQAEAAAAALSGLATR	TCONS_00093158_fr2	0	0	0	0	3	0	0	0	0	3	chr_3_325	26962612	26970216	LINK_TO_FIGURE	LINK_TO_ENSEMBL	3
GQTASARVLVR	TCONS_00174187_fr1	6	0	0	0	0	0	0	0	0	6	chr_7_578	23643673	23644224	LINK_TO_FIGURE	LINK_TO_ENSEMBL	7
GRPPPQQHRPSSGGGGGGGSGDLASSAK	TCONS_00097648_fr3;TCONS_00097651_fr3;TCONS_00097652_fr1;TCONS_00097653_fr3	0	0	3	0	0	0	0	0	0	3	chr_3_347	5775039	5776229	LINK_TO_FIGURE	LINK_TO_ENSEMBL	3
GRPWPPAAVPDPWQR	TCONS_00099471_fr3	0	32	0	20	0	0	0	0	3	55	chr_3_356	12447443	12449763	LINK_TO_FIGURE	LINK_TO_ENSEMBL	3
GSASFPHSSPLQR	TCONS_00056038_fr3;TCONS_00056039_fr1	0	0	5	0	0	0	0	0	0	5	chr_12_184	23061268	23067749	LINK_TO_FIGURE	LINK_TO_ENSEMBL	12
GSDLDDSEDDEYSR	TCONS_00153708_fr1;TCONS_00153709_fr3	0	0	2	0	0	0	0	0	0	2	chr_6_549	19517323	19524741	LINK_TO_FIGURE	LINK_TO_ENSEMBL	6
GSDSKFENAVLK	TCONS_00083124_fr1;TCONS_00083125_fr3	3	4	0	0	1	0	0	0	0	8	chr_2_293	33779672	33782716	LINK_TO_FIGURE	LINK_TO_ENSEMBL	2
GSELGFSCEENPQHVELVDK	TCONS_00198017_fr3	0	0	0	2	0	0	0	0	0	2	chr_9_680	19425284	19427528	LINK_TO_FIGURE	LINK_TO_ENSEMBL	9
GSPEEEEEEE	SRR1944690:JUNC00092525_fr5;SRR1944692:JUNC00055295_fr5	0	0	12	0	0	0	0	0	0	12	chr_9_655	12547813	12550271	LINK_TO_FIGURE	LINK_TO_ENSEMBL	9
GSPSAGDAGGDAPVR	TCONS_00139541_fr2	1	0	3	0	0	0	0	0	0	4	chr_5_492	28005411	28012430	LINK_TO_FIGURE	LINK_TO_ENSEMBL	5
GSSMNDAPSSDPQDSVQR	TCONS_00021247_fr3;TCONS_00021248_fr3;TCONS_00021249_fr3;TCONS_00021250_fr3	9	0	8	0	0	0	0	0	0	17	chr_1_85	40101747	40107150	LINK_TO_FIGURE	LINK_TO_ENSEMBL	1
GSTGLLVVAQADVDK	SRR3090733:JUNC00051241_fr2;TCONS_00080447_fr1;TCONS_00080448_fr3;TCONS_00080449_fr2	0	2	0	0	0	0	0	0	0	2	chr_2_279	23749418	23753207	LINK_TO_FIGURE	LINK_TO_ENSEMBL	2
GTLEQLEK	SRR1618548:JUNC00023879_fr6;SRR1618548:JUNC00028022_fr4;SRR1618548:JUNC00080118_fr6;SRR1618548:JUNC00087989_fr6;SRR1944689:JUNC00013719_fr4;SRR1944690:JUNC00014778_fr6;SRR1944690:JUNC00053381_fr6;SRR1944693:JUNC00016849_fr6;SRR1944693:JUNC00061164_fr6;SRR1944694:JUNC00019736_fr5;SRR1944696:JUNC00021351_fr6;SRR3090738:JUNC00023044_fr6;SRR3090738:JUNC00026907_fr6;SRR3090738:JUNC00083781_fr6	2	0	0	0	0	0	0	0	0	2	chr_4_383	9122180	9123229	LINK_TO_FIGURE	LINK_TO_ENSEMBL	4
GTNECGLEEDVVAGMPSTK	TCONS_00129352_fr1	0	2	0	0	0	0	0	0	0	2	chr_5_455	14161674	14165216	LINK_TO_FIGURE	LINK_TO_ENSEMBL	5
GTSVLEMVAAFEK	SRR1944689:JUNC00053195_fr1;SRR1948083:JUNC00062141_fr2;SRR2040568:JUNC00121225_fr1;SRR3090733:JUNC00099198_fr1;SRR3090737:JUNC00092252_fr3;TCONS_00133174_fr1;TCONS_00133175_fr2;TCONS_00133176_fr2;TCONS_00133177_fr2;TCONS_00133178_fr3;TCONS_00133179_fr3	2	3	0	6	0	0	0	0	0	11	chr_5_467	29632086	29635463	LINK_TO_FIGURE	LINK_TO_ENSEMBL	5
GTTLELLRPDPETGR	TCONS_00065855_fr3	0	3	0	0	0	0	0	0	0	3	chr_2_212	1978364	1982502	LINK_TO_FIGURE	LINK_TO_ENSEMBL	2
GTYSLYFSK	SRR3090736:JUNC00037293_fr1;SRR3090737:JUNC00033432_fr3	0	0	0	0	0	2	0	0	0	2	chr_12_192	4216829	4219748	LINK_TO_FIGURE	LINK_TO_ENSEMBL	12
GVAVEDATSPYK	SRR1618548:JUNC00080334_fr1;SRR1944695:JUNC00059206_fr2;SRR2040569:JUNC00090775_fr3	3	0	0	0	0	0	0	0	0	3	chr_3_330	28093509	28093792	LINK_TO_FIGURE	LINK_TO_ENSEMBL	3
GVDESDLHR	TCONS_00021248_fr3;TCONS_00021249_fr3;TCONS_00021250_fr3	5	0	0	0	0	0	0	0	0	5	chr_1_85	40101747	40107150	LINK_TO_FIGURE	LINK_TO_ENSEMBL	1
GVEDEVEVYEPASPPER	TCONS_00085764_fr2	0	0	3	0	0	0	0	0	0	3	chr_2_235	26232860	26233357	LINK_TO_FIGURE	LINK_TO_ENSEMBL	2
GVEGVVANQGGAEGVAVSPDR	TCONS_00191261_fr1;TCONS_00191262_fr3	0	0	2	0	0	0	0	0	0	2	chr_9_654	11867162	11874176	LINK_TO_FIGURE	LINK_TO_ENSEMBL	9
GVGAQGLELSETVR	SRR3090735:JUNC00113327_fr1;SRR3090738:JUNC00116354_fr1;SRR3090739:JUNC00113397_fr2;TCONS_00155533_fr1;TCONS_00155534_fr2;TCONS_00155535_fr1	1	1	0	0	0	0	0	0	0	2	chr_6_557	27728863	27733712	LINK_TO_FIGURE	LINK_TO_ENSEMBL	6
GVLLVAAATHR	SRR3090733:JUNC00042669_fr1;TCONS_00065855_fr3	1	0	0	0	1	0	2	8	0	12	chr_2_212	1978364	1982502	LINK_TO_FIGURE	LINK_TO_ENSEMBL	2
GVLMYLSQGNLR	TCONS_00001049_fr1;TCONS_00001050_fr1;TCONS_00001052_fr2;TCONS_00001055_fr3	2	0	0	0	0	0	0	0	0	2	chr_1_4	3336207	3342883	LINK_TO_FIGURE	LINK_TO_ENSEMBL	1
GVTEKGSEQLVR	TCONS_00021247_fr3;TCONS_00021248_fr3;TCONS_00021249_fr3;TCONS_00021250_fr3	3	0	0	0	0	0	0	0	0	3	chr_1_85	40101747	40107150	LINK_TO_FIGURE	LINK_TO_ENSEMBL	1
GVYSQPDNLMGR	SRR1944690:JUNC00037369_fr3;SRR3090733:JUNC00055336_fr2;SRR3090734:JUNC00059026_fr1;SRR3090735:JUNC00058081_fr2;SRR3090736:JUNC00057360_fr1;SRR3090737:JUNC00051374_fr3;SRR3090737:JUNC00051375_fr3;SRR3090738:JUNC00059757_fr1;SRR3090738:JUNC00059758_fr1;SRR3090738:JUNC00059759_fr1;TCONS_00073276_fr3	2	3	0	0	0	0	0	0	0	5	chr_2_242	32062274	32069118	LINK_TO_FIGURE	LINK_TO_ENSEMBL	2
GWDWEEEHEGEWRPEEEEEGGK	TCONS_00099471_fr3	0	0	0	6	0	0	0	0	1	7	chr_3_356	12447443	12449763	LINK_TO_FIGURE	LINK_TO_ENSEMBL	3
GWSAASGCCR	TCONS_00099471_fr3	0	12	0	0	0	0	7	0	1	20	chr_3_356	12447443	12449763	LINK_TO_FIGURE	LINK_TO_ENSEMBL	3
GYNEMKYTPSR	SRR1618548:JUNC00104047_fr3;SRR1944690:JUNC00063192_fr3;SRR1944691:JUNC00045463_fr1;SRR1944695:JUNC00077795_fr2;SRR1944696:JUNC00078036_fr3;SRR1948083:JUNC00057872_fr1;SRR2040568:JUNC00112787_fr2;SRR3090734:JUNC00098179_fr3;SRR3090737:JUNC00085809_fr1;TCONS_00129154_fr5;TCONS_00135888_fr1;TCONS_00135889_fr1;TCONS_00135890_fr1;TCONS_00135891_fr2;TCONS_00135892_fr1;TCONS_00135893_fr2;TCONS_00135894…	0	0	0	0	0	0	7	0	0	7	chr_5_479	13064616	13076578	LINK_TO_FIGURE	LINK_TO_ENSEMBL	5
GYQFGMVAVFDSVEELDAVEGDGK	TCONS_00164377_fr3;TCONS_00164378_fr3;TCONS_00164379_fr3;TCONS_00164380_fr2	0	0	0	4	0	0	0	0	0	4	chr_7_581	25045146	25046165	LINK_TO_FIGURE	LINK_TO_ENSEMBL	7
GYSESHAATLGSVLVTNVK	SRR1618548:JUNC00071343_fr2;SRR1944689:JUNC00032916_fr2;SRR1944691:JUNC00030181_fr1;SRR1944694:JUNC00048267_fr1;SRR1944695:JUNC00052201_fr3;SRR1944696:JUNC00052439_fr2;SRR1948083:JUNC00038687_fr2;SRR2040569:JUNC00080768_fr2;SRR2040570:JUNC00078205_fr3;SRR3090733:JUNC00063000_fr3;SRR3090734:JUNC00067130_fr3;SRR3090736:JUNC00065168_fr1;SRR3090737:JUNC00058475_fr1;SRR3090738:JUNC00068002_fr2;TCONS_0…	2	1	0	0	0	0	0	4	0	7	chr_3_350	6872052	6875396	LINK_TO_FIGURE	LINK_TO_ENSEMBL	3
HAASAPPPAPDASSPSSPR	TCONS_00034975_fr1;TCONS_00034976_fr2	0	0	8	0	0	0	0	0	0	8	chr_10_134	22861798	22876171	LINK_TO_FIGURE	LINK_TO_ENSEMBL	10
HADLALYVR	SRR1618548:JUNC00097812_fr3;SRR1944689:JUNC00046308_fr3;SRR1944691:JUNC00042616_fr2;SRR1944692:JUNC00035230_fr3;SRR1944695:JUNC00072960_fr1;SRR1944696:JUNC00073188_fr3;SRR2040568:JUNC00105813_fr3;SRR2040569:JUNC00110393_fr3;SRR3090736:JUNC00089473_fr2;SRR3090739:JUNC00090771_fr1;TCONS_00115190_fr1;TCONS_00115191_fr3	0	0	0	0	2	0	0	0	0	2	chr_4_408	32788545	32792599	LINK_TO_FIGURE	LINK_TO_ENSEMBL	4
HAQLPDEAKELDKELR	SRR1944689:JUNC00042692_fr3;SRR1944690:JUNC00054561_fr2;SRR1944692:JUNC00032509_fr2;SRR1944695:JUNC00067074_fr3;SRR1944696:JUNC00067327_fr2;SRR2040568:JUNC00097294_fr3;SRR3090734:JUNC00084923_fr1;SRR3090736:JUNC00082335_fr2;SRR3090737:JUNC00074003_fr3;SRR3090738:JUNC00085764_fr2;SRR3090739:JUNC00083518_fr3;TCONS_00119042_fr3	2	0	0	0	0	0	0	0	0	2	chr_4_419	19601817	19607128	LINK_TO_FIGURE	LINK_TO_ENSEMBL	4
HASFEYGR	SRR1618548:JUNC00075913_fr1;SRR1944689:JUNC00035243_fr2;SRR1944690:JUNC00045280_fr3;SRR1944691:JUNC00032355_fr2;SRR1944692:JUNC00026990_fr2;SRR1944693:JUNC00051989_fr3;SRR1944694:JUNC00051594_fr2;SRR1944695:JUNC00055791_fr1;SRR1944697:JUNC00044569_fr2;SRR1948083:JUNC00041392_fr2;SRR2040570:JUNC00083290_fr1;SRR2040570:JUNC00083291_fr3;SRR3090733:JUNC00067148_fr3;SRR3090734:JUNC00071496_fr2;SRR3090…	2	0	0	0	0	0	0	0	0	2	chr_3_360	14850888	14853785	LINK_TO_FIGURE	LINK_TO_ENSEMBL	3
HDAVVLAPTNPR	SRR1618548:JUNC00135520_fr1;SRR1618548:JUNC00135521_fr1;SRR1944691:JUNC00059130_fr2;SRR1944693:JUNC00094596_fr3;SRR1944694:JUNC00093709_fr2;SRR1944696:JUNC00101242_fr2;SRR1948083:JUNC00075415_fr1;SRR2040568:JUNC00147430_fr2;SRR3090733:JUNC00120398_fr1;SRR3090735:JUNC00126036_fr3;SRR3090737:JUNC00112015_fr1;SRR3090738:JUNC00129646_fr1	0	2	0	0	0	0	0	0	0	2	chr_7_588	28992811	29004564	LINK_TO_FIGURE	LINK_TO_ENSEMBL	7
HDFYNSATEVVLTLFAK	SRR1618548:JUNC00010708_fr3;SRR1944689:JUNC00004997_fr2;SRR1944690:JUNC00006330_fr2;SRR1944692:JUNC00003947_fr3;SRR1944693:JUNC00007300_fr1;SRR1944694:JUNC00007214_fr2;SRR1944696:JUNC00007913_fr2;SRR1948083:JUNC00005771_fr2;SRR2040569:JUNC00012074_fr3;SRR2040569:JUNC00012077_fr2;SRR2040570:JUNC00011666_fr3;SRR2040570:JUNC00011667_fr2;SRR3090733:JUNC00009653_fr1;SRR3090735:JUNC00010080_fr1;SRR3090…	0	0	0	0	2	0	0	1	0	3	chr_1_22	24937617	24942572	LINK_TO_FIGURE	LINK_TO_ENSEMBL	1
HDLDLLPGGDLTELGER	SRR1944689:JUNC00045922_fr3;SRR1944690:JUNC00058669_fr3;SRR1944697:JUNC00058029_fr2;SRR2040569:JUNC00109352_fr2;SRR3090733:JUNC00085695_fr1;SRR3090734:JUNC00091344_fr3;SRR3090738:JUNC00092279_fr3;TCONS_00122471_fr2;TCONS_00122472_fr1;TCONS_00122473_fr1;TCONS_00122474_fr3;TCONS_00122475_fr2	0	4	0	0	0	0	0	0	0	4	chr_4_438	31503273	31514332	LINK_TO_FIGURE	LINK_TO_ENSEMBL	4
HEAPADADGSRPPSPPR	TCONS_00082437_fr1;TCONS_00082438_fr1	0	0	5	0	0	0	0	0	0	5	chr_2_290	31096626	31101161	LINK_TO_FIGURE	LINK_TO_ENSEMBL	2
HFEVDLSAFR	TCONS_00032532_fr3;TCONS_00032533_fr1	5	3	0	0	1	0	0	0	0	9	chr_10_115	13359938	13363123	LINK_TO_FIGURE	LINK_TO_ENSEMBL	10
HFSVNAYR	SRR3090734:JUNC00098548_fr1;TCONS_00129352_fr1	2	0	0	0	0	0	0	0	0	2	chr_5_455	14161674	14165216	LINK_TO_FIGURE	LINK_TO_ENSEMBL	5
HGASLVEVYR	TCONS_00093227_fr3;TCONS_00093228_fr1;TCONS_00093231_fr3	0	2	0	0	0	0	0	0	0	2	chr_3_328	27239554	27250573	LINK_TO_FIGURE	LINK_TO_ENSEMBL	3
HGDVTEEELLK	TCONS_00006987_fr3;TCONS_00006988_fr2;TCONS_00017927_fr4	3	0	0	0	0	0	0	0	0	3	chr_1_28	28825679	28832429	LINK_TO_FIGURE	LINK_TO_ENSEMBL	1
HGSYDKLDDDGLAPPGTR	TCONS_00092707_fr1;TCONS_00092708_fr2	0	0	2	0	0	0	0	0	0	2	chr_3_323	25033513	25041514	LINK_TO_FIGURE	LINK_TO_ENSEMBL	3
HKNHVGPLHDLVNTATR	TCONS_00194112_fr1	2	0	0	0	0	0	0	0	0	2	chr_9_669	144202	146093	LINK_TO_FIGURE	LINK_TO_ENSEMBL	9
HLTFYELDLGLNHVSR	TCONS_00065855_fr3	0	0	0	0	1	0	0	2	0	3	chr_2_212	1978364	1982502	LINK_TO_FIGURE	LINK_TO_ENSEMBL	2
HNDDDENLNTDLTGNHSEPK	SRR1618548:JUNC00144193_fr3;SRR3090734:JUNC00136572_fr1;SRR3090736:JUNC00132383_fr2;SRR3090738:JUNC00138127_fr2;SRR3090739:JUNC00134419_fr2;TCONS_00180089_fr3;TCONS_00180090_fr3;TCONS_00180091_fr3	0	0	0	0	0	0	0	0	2	2	chr_8_624	25461489	25467830	LINK_TO_FIGURE	LINK_TO_ENSEMBL	8
HPQSVLAGFDPK	SRR1618548:JUNC00074713_fr1;SRR1618548:JUNC00074714_fr2;TCONS_00099471_fr3	0	23	0	3	0	0	2	4	39	71	chr_3_356	12447443	12449763	LINK_TO_FIGURE	LINK_TO_ENSEMBL	3
HSASFDGFAFGAGAGGPGPGLGK	TCONS_00171912_fr2	0	0	4	1	0	0	0	0	0	5	chr_7_609	28780146	28783811	LINK_TO_FIGURE	LINK_TO_ENSEMBL	7
HSESPLTGMDLR	TCONS_00109942_fr1	0	6	0	0	0	0	0	0	0	6	chr_4_384	11236386	11243758	LINK_TO_FIGURE	LINK_TO_ENSEMBL	4
HSGFLAHYATLASR	SRR1618548:JUNC00113744_fr1;SRR1944696:JUNC00085318_fr3;SRR1948083:JUNC00063262_fr1;SRR2040568:JUNC00123284_fr1;SRR2040570:JUNC00124736_fr3;SRR3090733:JUNC00101039_fr2;SRR3090735:JUNC00105807_fr1;SRR3090737:JUNC00093949_fr2;TCONS_00150146_fr3;TCONS_00150147_fr2	2	0	0	0	0	0	0	0	0	2	chr_6_523	2679343	2684135	LINK_TO_FIGURE	LINK_TO_ENSEMBL	6
HSLVTAANR	TCONS_00054497_fr3	2	0	0	0	0	0	0	0	0	2	chr_12_177	13687144	13702026	LINK_TO_FIGURE	LINK_TO_ENSEMBL	12
HVLNEQGR	TCONS_00137807_fr1;TCONS_00137808_fr1	3	0	0	0	0	0	0	0	0	3	chr_5_486	21494126	21496669	LINK_TO_FIGURE	LINK_TO_ENSEMBL	5
HVVSLGAMR	SRR1618548:JUNC00114391_fr1;SRR2040568:JUNC00124020_fr3;SRR3090734:JUNC00108118_fr1;SRR3090735:JUNC00106420_fr2;SRR3090738:JUNC00109207_fr3;TCONS_00150416_fr2;TCONS_00150417_fr1	4	0	0	0	0	0	0	0	0	4	chr_6_526	3675798	3679138	LINK_TO_FIGURE	LINK_TO_ENSEMBL	6
HYAGYVGVGNGK	TCONS_00121019_fr2;TCONS_00121021_fr2	2	0	0	0	0	0	0	0	0	2	chr_4_427	26287760	26292533	LINK_TO_FIGURE	LINK_TO_ENSEMBL	4
HYLVDTFHFL	SRR2040569:JUNC00169746_fr2;SRR3090734:JUNC00140589_fr2;SRR3090739:JUNC00138294_fr1	3	0	0	0	0	0	0	0	0	3	chr_9_672	11237212	11237731	LINK_TO_FIGURE	LINK_TO_ENSEMBL	9
KAAAAAAAPAAGK	SRR2040568:JUNC00118700_fr1;SRR3090734:JUNC00103285_fr2;SRR3090737:JUNC00090223_fr2;TCONS_00132135_fr3	6	0	0	0	0	0	0	0	0	6	chr_5_462	26464358	26466966	LINK_TO_FIGURE	LINK_TO_ENSEMBL	5
KAPASPEQPLLAPLLK	TCONS_00029798_fr4	0	0	2	0	0	0	0	0	0	2	chr_10_127	22028326	22030758	LINK_TO_FIGURE	LINK_TO_ENSEMBL	10
KDDGQGDSVTVGGTR	TCONS_00081929_fr1;TCONS_00081930_fr2;TCONS_00081931_fr3	0	0	3	0	0	0	0	0	0	3	chr_2_286	29382705	29388041	LINK_TO_FIGURE	LINK_TO_ENSEMBL	2
KEEVPTVESEENESPQSK	TCONS_00024494_fr4	0	0	3	0	0	0	0	0	0	3	chr_1_70	29680896	29683226	LINK_TO_FIGURE	LINK_TO_ENSEMBL	1
KEQVLNESK	TCONS_00081929_fr1;TCONS_00081931_fr3	0	2	0	0	0	0	0	0	0	2	chr_2_286	29382705	29388041	LINK_TO_FIGURE	LINK_TO_ENSEMBL	2
KEYDESDLAYLQK	SRR1944697:JUNC00073502_fr2;SRR3090738:JUNC00116887_fr1	0	1	0	0	1	0	0	0	0	2	chr_6_558	28639834	28641377	LINK_TO_FIGURE	LINK_TO_ENSEMBL	6
KLDGQLGGLLSEASAEEDFTGK	TCONS_00083124_fr1;TCONS_00083125_fr3	1	1	0	0	0	0	0	0	0	2	chr_2_293	33779672	33782716	LINK_TO_FIGURE	LINK_TO_ENSEMBL	2
KLDHNLAGSR	SRR1618548:JUNC00068062_fr1;SRR1944692:JUNC00024018_fr3;SRR1944694:JUNC00046110_fr3;SRR1944696:JUNC00050135_fr3;SRR2040568:JUNC00073768_fr1;SRR3090733:JUNC00060107_fr2;SRR3090734:JUNC00064064_fr1;SRR3090735:JUNC00063007_fr1;SRR3090735:JUNC00063008_fr1;SRR3090736:JUNC00062239_fr2;SRR3090736:JUNC00062240_fr3;SRR3090738:JUNC00064910_fr2;SRR3090738:JUNC00064911_fr3;SRR3090739:JUNC00063198_fr3	3	0	0	0	0	0	0	0	0	3	chr_3_342	2398336	2399776	LINK_TO_FIGURE	LINK_TO_ENSEMBL	3
KLEEAVNAAVR	TCONS_00098527_fr3;TCONS_00098528_fr3	2	0	0	0	1	0	0	0	4	7	chr_3_352	8800800	8805082	LINK_TO_FIGURE	LINK_TO_ENSEMBL	3
KLEEWSKLK	TCONS_00036532_fr1	2	0	0	0	0	0	0	0	0	2	chr_10_98	14702243	14702779	LINK_TO_FIGURE	LINK_TO_ENSEMBL	10
KLETEVESELVLAAR	TCONS_00186239_fr1;TCONS_00186242_fr2	0	0	0	2	0	0	0	0	0	2	chr_8_644	25593687	25596516	LINK_TO_FIGURE	LINK_TO_ENSEMBL	8
KLLLSLAMSR	TCONS_00031349_fr5	0	0	0	0	0	2	0	0	0	2	chr_10_92	6496387	6496530	LINK_TO_FIGURE	LINK_TO_ENSEMBL	10
KLPLLYLAANSGAR	TCONS_00129153_fr6;TCONS_00135888_fr1;TCONS_00135889_fr1;TCONS_00135890_fr1;TCONS_00135891_fr2;TCONS_00135892_fr1;TCONS_00135893_fr2;TCONS_00135894_fr1	0	5	0	0	0	0	0	0	0	5	chr_5_479	13064616	13076578	LINK_TO_FIGURE	LINK_TO_ENSEMBL	5
KMNEVDEESK	TCONS_00129260_fr1	0	2	0	0	0	0	0	0	0	2	chr_5_454	13621875	13626289	LINK_TO_FIGURE	LINK_TO_ENSEMBL	5
KNFMFLLLNK	SRR3090735:JUNC00088897_fr3	0	0	0	0	0	0	0	0	6	6	chr_4_434	30393954	30397061	LINK_TO_FIGURE	LINK_TO_ENSEMBL	4
KNLDNPQSSDLFNPHGGR	TCONS_00078436_fr3	0	3	0	0	0	0	0	0	0	3	chr_2_271	14991800	14993667	LINK_TO_FIGURE	LINK_TO_ENSEMBL	2
KNPNLEVLAR	TCONS_00064980_fr5	2	0	0	0	0	0	0	0	0	2	chr_12_198	24340876	24341244	LINK_TO_FIGURE	LINK_TO_ENSEMBL	12
KPVTVSTSSFLFK	TCONS_00051657_fr2;TCONS_00051659_fr2;TCONS_00051662_fr2;TCONS_00051663_fr2;TCONS_00051665_fr1	0	0	0	0	0	0	0	2	0	2	chr_12_165	90257	95420	LINK_TO_FIGURE	LINK_TO_ENSEMBL	12
KPWLAVGMR	TCONS_00032532_fr3;TCONS_00032533_fr1	1	0	0	0	0	4	0	0	0	5	chr_10_115	13359938	13363123	LINK_TO_FIGURE	LINK_TO_ENSEMBL	10
KPYHGVNFVLAHDGFTLCDLVSYNLK	SRR1618548:JUNC00152219_fr1;SRR1618548:JUNC00152220_fr1;SRR1944696:JUNC00113978_fr1;SRR1944697:JUNC00092006_fr1;SRR2040568:JUNC00165559_fr3;SRR2040570:JUNC00167660_fr2;TCONS_00197524_fr1;TCONS_00197525_fr2;TCONS_00197527_fr3;TCONS_00197528_fr1;TCONS_00197529_fr1;TCONS_00197530_fr3	0	0	0	0	0	0	1	2	0	3	chr_9_676	17857774	17868440	LINK_TO_FIGURE	LINK_TO_ENSEMBL	9
KQEGLLQEELQK	SRR1944691:JUNC00020559_fr3;SRR1944694:JUNC00032959_fr1;SRR1944696:JUNC00035665_fr1;SRR1944697:JUNC00028393_fr3;SRR1948083:JUNC00026360_fr3;SRR2040568:JUNC00053106_fr2;SRR3090733:JUNC00042521_fr2;SRR3090733:JUNC00042522_fr1;SRR3090734:JUNC00045499_fr3;SRR3090734:JUNC00045500_fr2;SRR3090735:JUNC00044753_fr1;SRR3090738:JUNC00046008_fr1;SRR3090739:JUNC00044806_fr2;TCONS_00075103_fr2;TCONS_00075104_f…	0	2	0	0	0	0	0	0	0	2	chr_2_255	1754864	1781910	LINK_TO_FIGURE	LINK_TO_ENSEMBL	2
KSPSLLDLLQMR	SRR2040568:JUNC00124513_fr1;SRR3090733:JUNC00102030_fr3;SRR3090738:JUNC00109633_fr3;TCONS_00150602_fr1;TCONS_00150606_fr1	0	0	2	0	0	0	0	0	0	2	chr_6_529	4371319	4376697	LINK_TO_FIGURE	LINK_TO_ENSEMBL	6
KSQQMRGENLNPSAK	TCONS_00094916_fr1;TCONS_00094918_fr2	0	0	0	0	2	0	0	0	0	2	chr_3_337	33273967	33281023	LINK_TO_FIGURE	LINK_TO_ENSEMBL	3
KTFSYAGFEQQPK	SRR1618548:JUNC00122444_fr3;SRR1944690:JUNC00074396_fr1;SRR1944693:JUNC00085348_fr2;SRR1944695:JUNC00091377_fr2;SRR1944696:JUNC00091643_fr2;SRR1944697:JUNC00073537_fr2;SRR2040568:JUNC00132787_fr2;SRR3090733:JUNC00108740_fr3;SRR3090733:JUNC00108741_fr2;SRR3090734:JUNC00115773_fr2;SRR3090735:JUNC00113860_fr1;SRR3090735:JUNC00113861_fr3;SRR3090736:JUNC00112249_fr3;SRR3090738:JUNC00116932_fr1;SRR3090…	1	0	0	0	1	0	0	0	0	2	chr_6_559	28682312	28687092	LINK_TO_FIGURE	LINK_TO_ENSEMBL	6
KTGLQPQPQPQLLR	SRR2040569:JUNC00152332_fr3	5	0	0	0	0	0	0	0	0	5	chr_7_605	26719280	26719555	LINK_TO_FIGURE	LINK_TO_ENSEMBL	7
KVEPETSSPLANDSQQDAAVGDVDDSR	TCONS_00054497_fr3	0	0	17	0	0	0	0	0	0	17	chr_12_177	13687144	13702026	LINK_TO_FIGURE	LINK_TO_ENSEMBL	12
KVPSLTENSSSSASSSFR	TCONS_00159655_fr1;TCONS_00166341_fr5	0	0	4	0	0	0	0	0	0	4	chr_7_563	2531640	2545324	LINK_TO_FIGURE	LINK_TO_ENSEMBL	7
KVSQAYEDLDPQHSQK	TCONS_00065358_fr1;TCONS_00065359_fr1;TCONS_00065360_fr1	3	0	0	0	0	0	0	0	0	3	chr_2_207	410412	418150	LINK_TO_FIGURE	LINK_TO_ENSEMBL	2
KVVVETNGPHLAR	SRR1618548:JUNC00021116_fr2;SRR1944693:JUNC00014497_fr2;SRR1944694:JUNC00014453_fr3;SRR2040568:JUNC00022938_fr3;SRR2040569:JUNC00024154_fr1;SRR2040569:JUNC00024156_fr3;SRR2040570:JUNC00023404_fr1;SRR3090733:JUNC00019089_fr3;SRR3090734:JUNC00020286_fr1;SRR3090735:JUNC00019814_fr2;SRR3090735:JUNC00019816_fr1;SRR3090736:JUNC00019535_fr2;SRR3090736:JUNC00019536_fr3;SRR3090737:JUNC00017791_fr1;SRR3090…	2	0	0	0	0	0	0	0	0	2	chr_1_89	42303783	42311180	LINK_TO_FIGURE	LINK_TO_ENSEMBL	1
KYNAPQPGADQFQMK	SRR1618548:JUNC00052331_fr2;SRR1618548:JUNC00052332_fr1;SRR1944693:JUNC00035599_fr3;SRR1944693:JUNC00035601_fr1;SRR1944694:JUNC00035264_fr1;SRR1944697:JUNC00030438_fr2;SRR1948083:JUNC00028286_fr2;SRR2040568:JUNC00056894_fr2;SRR2040570:JUNC00057263_fr1;SRR3090733:JUNC00045693_fr3;SRR3090733:JUNC00045694_fr2;SRR3090734:JUNC00048802_fr2;SRR3090735:JUNC00047991_fr2;SRR3090736:JUNC00047497_fr3;SRR3090…	3	0	0	0	2	0	0	0	0	5	chr_2_223	6979333	6984769	LINK_TO_FIGURE	LINK_TO_ENSEMBL	2
KYQNLDLAR	SRR1288365:JUNC00004874_fr5;SRR1288366:JUNC00003647_fr5;SRR1288367:JUNC00002471_fr5;SRR1288369:JUNC00003570_fr5	4	0	0	0	0	0	0	0	0	4	chr_1_33	31560356	31560517	LINK_TO_FIGURE	LINK_TO_ENSEMBL	1
LAAAGLVGLLR	SRR3090734:JUNC00096723_fr2;TCONS_00134594_fr3	10	0	0	0	0	0	0	1	0	11	chr_5_476	5337495	5341120	LINK_TO_FIGURE	LINK_TO_ENSEMBL	5
LAAAGVHGNGR	TCONS_00193931_fr2;TCONS_00193932_fr3;TCONS_00193933_fr2	1	0	0	0	1	0	0	0	0	2	chr_9_666	22521666	22535111	LINK_TO_FIGURE	LINK_TO_ENSEMBL	9
LAAEEEAASLLEHFAK	SRR1618548:JUNC00144270_fr2;SRR1944693:JUNC00100721_fr1;SRR1944696:JUNC00107750_fr1;SRR2040569:JUNC00164008_fr2;SRR2040570:JUNC00159049_fr1;SRR3090733:JUNC00128219_fr3;SRR3090734:JUNC00136611_fr3;SRR3090735:JUNC00134405_fr2;SRR3090736:JUNC00132422_fr2;SRR3090737:JUNC00119303_fr1;SRR3090738:JUNC00138165_fr3;SRR3090739:JUNC00134464_fr1;TCONS_00186239_fr1	0	0	0	3	0	0	0	0	0	3	chr_8_644	25593687	25596516	LINK_TO_FIGURE	LINK_TO_ENSEMBL	8
LAASGLGLVLVGR	TCONS_00071068_fr5	4	0	0	0	1	0	0	0	0	5	chr_2_277	23241883	23244773	LINK_TO_FIGURE	LINK_TO_ENSEMBL	2
LADAAQSGNVAALR	SRR1618548:JUNC00068189_fr1;SRR1944689:JUNC00031522_fr1;SRR1944691:JUNC00028915_fr1;SRR1944692:JUNC00024068_fr3;SRR1944694:JUNC00046206_fr2;SRR1944695:JUNC00049961_fr2;SRR1944697:JUNC00039884_fr1;SRR2040568:JUNC00073915_fr1;SRR3090733:JUNC00060248_fr2;SRR3090736:JUNC00062366_fr2;SRR3090737:JUNC00055946_fr1;SRR3090739:JUNC00063341_fr2;TCONS_00096692_fr2	12	6	0	1	5	0	0	0	0	24	chr_3_343	2543928	2546275	LINK_TO_FIGURE	LINK_TO_ENSEMBL	3
LADEHDHPDTSLAESK	TCONS_00180089_fr3;TCONS_00180090_fr3;TCONS_00180091_fr3	2	0	0	0	1	0	0	0	2	5	chr_8_624	25461489	25467830	LINK_TO_FIGURE	LINK_TO_ENSEMBL	8
LADFGAALSGANK	SRR1618548:JUNC00135750_fr2;SRR1618548:JUNC00135751_fr1;SRR1944689:JUNC00064545_fr2;SRR1944690:JUNC00082503_fr3;SRR1944690:JUNC00082504_fr2;SRR1944694:JUNC00093864_fr2;SRR1944695:JUNC00101168_fr3;SRR1944695:JUNC00101169_fr2;SRR2040568:JUNC00147692_fr2;SRR2040570:JUNC00149547_fr1;SRR3090733:JUNC00120605_fr3;SRR3090734:JUNC00128496_fr1;SRR3090734:JUNC00128497_fr2;SRR3090736:JUNC00124448_fr3;SRR3090…	2	0	0	0	1	0	0	0	0	3	chr_7_611	29292718	29302740	LINK_TO_FIGURE	LINK_TO_ENSEMBL	7
LADFGLASLFDPNKNQPMTSR	TCONS_00099669_fr3	0	0	2	0	0	0	0	0	0	2	chr_3_357	13111319	13115734	LINK_TO_FIGURE	LINK_TO_ENSEMBL	3
LADLLGQLLASEENVER	SRR1944690:JUNC00032072_fr3;SRR1944692:JUNC00019044_fr3;SRR1944693:JUNC00036870_fr3;SRR1948083:JUNC00029342_fr3;SRR2040568:JUNC00058851_fr3;SRR3090738:JUNC00051137_fr1;TCONS_00068585_fr2;TCONS_00068586_fr1	0	0	0	0	4	0	0	0	0	4	chr_2_226	12365598	12374781	LINK_TO_FIGURE	LINK_TO_ENSEMBL	2
LADQLNAELVLGTLQNAR	TCONS_00065358_fr1;TCONS_00065359_fr1;TCONS_00065360_fr1	2	0	0	0	0	0	0	0	0	2	chr_2_207	410412	418150	LINK_TO_FIGURE	LINK_TO_ENSEMBL	2
LAEEGESAELTGSK	TCONS_00144573_fr1;TCONS_00144574_fr2;TCONS_00144575_fr1;TCONS_00144576_fr2;TCONS_00144577_fr1;TCONS_00144578_fr1;TCONS_00144579_fr3;TCONS_00144583_fr1	0	1	2	0	0	0	0	0	0	3	chr_6_503	8043785	8067221	LINK_TO_FIGURE	LINK_TO_ENSEMBL	6
LAEELSEVPVK	SRR1944692:JUNC00003946_fr3;SRR1944694:JUNC00007213_fr3;SRR1944695:JUNC00007785_fr3;SRR1944696:JUNC00007911_fr3;SRR2040568:JUNC00011491_fr1;SRR3090733:JUNC00009651_fr2;TCONS_00005998_fr2	0	4	0	0	2	0	0	0	0	6	chr_1_22	24937617	24942572	LINK_TO_FIGURE	LINK_TO_ENSEMBL	1
LAEELSEVPVKK	SRR1944692:JUNC00003946_fr3;SRR1944694:JUNC00007213_fr3;SRR1944695:JUNC00007785_fr3;SRR1944696:JUNC00007911_fr3;SRR2040568:JUNC00011491_fr1;SRR3090733:JUNC00009651_fr2;TCONS_00005998_fr2	1	5	0	0	4	0	0	0	0	10	chr_1_22	24937617	24942572	LINK_TO_FIGURE	LINK_TO_ENSEMBL	1
LAEGDLGSSSR	TCONS_00098243_fr3;TCONS_00098246_fr3	2	2	0	0	1	0	0	0	0	5	chr_3_351	7755032	7763790	LINK_TO_FIGURE	LINK_TO_ENSEMBL	3
LAELVEEK	SRR1618548:JUNC00084451_fr2;SRR1618548:JUNC00084453_fr2;SRR1944690:JUNC00050880_fr3;SRR1944690:JUNC00050881_fr3;SRR1944691:JUNC00036510_fr3;SRR1944693:JUNC00058371_fr1;SRR1944694:JUNC00057902_fr2;SRR1948083:JUNC00046577_fr2;SRR2040568:JUNC00091409_fr2;SRR2040569:JUNC00095410_fr2;SRR2040570:JUNC00092545_fr1;SRR3090738:JUNC00080436_fr2;SRR3090739:JUNC00078470_fr3;TCONS_00104686_fr2;TCONS_00104687_f…	2	1	0	0	0	0	0	0	0	3	chr_3_377	34011253	34024926	LINK_TO_FIGURE	LINK_TO_ENSEMBL	3
LAEQDEDSREDEDAEADEER	TCONS_00065606_fr1;TCONS_00065607_fr1	1	3	0	0	0	0	0	0	0	4	chr_2_208	1219276	1222725	LINK_TO_FIGURE	LINK_TO_ENSEMBL	2
LAFAGNPPQPR	TCONS_00143599_fr1;TCONS_00143600_fr1;TCONS_00143601_fr1;TCONS_00143602_fr1	0	0	0	2	0	0	0	0	0	2	chr_6_498	4008085	4013311	LINK_TO_FIGURE	LINK_TO_ENSEMBL	6
LAFTNTVSLK	SRR2040568:JUNC00086459_fr4	0	0	0	0	0	0	0	0	9	9	chr_3_327	27167174	27167386	LINK_TO_FIGURE	LINK_TO_ENSEMBL	3
LAGCQSELDAR	SRR1618548:JUNC00062244_fr3;SRR1944691:JUNC00026336_fr2;SRR1944693:JUNC00042569_fr1;SRR1944695:JUNC00045517_fr1;SRR1944696:JUNC00045815_fr2;SRR1944697:JUNC00036409_fr2;SRR1948083:JUNC00033850_fr2;SRR2040568:JUNC00067523_fr2;SRR2040569:JUNC00070446_fr2;SRR3090733:JUNC00054799_fr3;SRR3090734:JUNC00058462_fr1;SRR3090737:JUNC00050888_fr3;SRR3090739:JUNC00057650_fr2;TCONS_00082407_fr1;TCONS_00082408_f…	0	0	0	0	2	0	0	0	0	2	chr_2_289	31009418	31033489	LINK_TO_FIGURE	LINK_TO_ENSEMBL	2
LAGFAPR	SRR1618548:JUNC00044449_fr1;SRR1944690:JUNC00026174_fr2;SRR1944692:JUNC00015575_fr2;SRR1944693:JUNC00030135_fr3;SRR1944695:JUNC00032242_fr2;SRR1944696:JUNC00032547_fr2;SRR2040568:JUNC00048270_fr1;SRR3090733:JUNC00038811_fr1;SRR3090734:JUNC00041506_fr1;SRR3090738:JUNC00042032_fr2;TCONS_00061333_fr2;TCONS_00061334_fr1;TCONS_00061335_fr2;TCONS_00061337_fr2;TCONS_00061339_fr2;TCONS_00061340_fr1;TCONS…	0	3	0	0	0	0	0	0	0	3	chr_12_196	21230453	21235121	LINK_TO_FIGURE	LINK_TO_ENSEMBL	12
LALDGLGLSGR	TCONS_00010735_fr1;TCONS_00010736_fr1	0	0	0	0	2	0	0	0	0	2	chr_1_47	42183901	42187392	LINK_TO_FIGURE	LINK_TO_ENSEMBL	1
LALEVAPTYK	TCONS_00005253_fr1	2	0	0	0	0	0	0	0	0	2	chr_1_16	21892671	21897592	LINK_TO_FIGURE	LINK_TO_ENSEMBL	1
LALGTLALEDALSTGSPLR	SRR1944694:JUNC00067399_fr3;SRR1948083:JUNC00054144_fr2;SRR3090733:JUNC00086353_fr1;TCONS_00122739_fr2	3	0	0	0	4	0	0	0	0	7	chr_4_440	32370813	32374517	LINK_TO_FIGURE	LINK_TO_ENSEMBL	4
LALHNAGFLAQK	SRR2040568:JUNC00169485_fr1;SRR2040568:JUNC00169486_fr3;SRR2040569:JUNC00176637_fr1;SRR3090733:JUNC00137134_fr1;SRR3090733:JUNC00137135_fr2;SRR3090734:JUNC00146073_fr1;SRR3090735:JUNC00143618_fr1;SRR3090736:JUNC00141546_fr3;SRR3090736:JUNC00141547_fr1;SRR3090737:JUNC00127953_fr2;SRR3090737:JUNC00127954_fr1;SRR3090738:JUNC00148466_fr1;TCONS_00201321_fr2	0	3	0	0	0	0	0	0	0	3	chr_Syng_TIGR_028_686	12286	25416	LINK_TO_FIGURE	LINK_TO_ENSEMBL	Syng_TIGR_028
LALNSPGFLNELR	SRR1948083:JUNC00026616_fr5;SRR3090735:JUNC00045159_fr4	0	1	1	0	0	0	0	0	0	2	chr_2_213	2333183	2333452	LINK_TO_FIGURE	LINK_TO_ENSEMBL	2
LALQQYDVNALVDR	SRR1618548:JUNC00010739_fr2;SRR1944690:JUNC00006343_fr1;SRR1944692:JUNC00003955_fr3;SRR1944693:JUNC00007312_fr1;SRR1944695:JUNC00007804_fr3;SRR1944696:JUNC00007933_fr3;SRR2040568:JUNC00011528_fr2;SRR3090733:JUNC00009676_fr1;SRR3090734:JUNC00010349_fr3;SRR3090737:JUNC00009033_fr3;SRR3090737:JUNC00009034_fr1;SRR3090738:JUNC00010403_fr1;SRR3090738:JUNC00010405_fr3;SRR3090739:JUNC00010095_fr1;TCONS_0…	0	5	0	0	0	0	0	0	0	5	chr_1_23	24994741	25002852	LINK_TO_FIGURE	LINK_TO_ENSEMBL	1
LALRPSSPESLQQLLELAR	SRR1618548:JUNC00028715_fr1;SRR1944690:JUNC00017667_fr2;SRR1944693:JUNC00020220_fr2;SRR1944694:JUNC00020219_fr3;SRR1944695:JUNC00021790_fr3;SRR2040568:JUNC00031131_fr2;SRR3090735:JUNC00026816_fr3;SRR3090736:JUNC00026456_fr1;TCONS_00034660_fr1;TCONS_00034661_fr1;TCONS_00034662_fr1;TCONS_00034663_fr1;TCONS_00034664_fr1;TCONS_00034665_fr2;TCONS_00034666_fr2;TCONS_00034669_fr1;TCONS_00034672_fr1	0	0	2	0	0	0	0	0	0	2	chr_10_126	21884809	21903793	LINK_TO_FIGURE	LINK_TO_ENSEMBL	10
LALVPLTFGR	SRR1618548:JUNC00125619_fr3;SRR1944690:JUNC00076329_fr1;SRR1944691:JUNC00054823_fr2;SRR1944693:JUNC00087594_fr2;SRR1944694:JUNC00086809_fr3;SRR1944695:JUNC00093764_fr2;SRR2040568:JUNC00136702_fr3;SRR2040568:JUNC00136703_fr3;SRR2040569:JUNC00142744_fr1;SRR2040570:JUNC00138356_fr1;SRR3090733:JUNC00111733_fr2;SRR3090735:JUNC00117127_fr2;SRR3090738:JUNC00120255_fr1;SRR3090739:JUNC00117190_fr3;TCONS_0…	3	0	0	0	2	0	0	0	0	5	chr_7_564	3388194	3399873	LINK_TO_FIGURE	LINK_TO_ENSEMBL	7
LANDGSGLGAALLAAAHSQYLN	TCONS_00134594_fr3	2	0	0	0	0	0	0	0	0	2	chr_5_476	5337495	5341120	LINK_TO_FIGURE	LINK_TO_ENSEMBL	5
LAPEQLVAVEGLHDLCR	SRR1618548:JUNC00029284_fr2;SRR1944690:JUNC00017980_fr1;SRR1944693:JUNC00020584_fr1;SRR1944694:JUNC00020586_fr2;SRR1944695:JUNC00022180_fr1;SRR1944695:JUNC00022188_fr2;SRR1944696:JUNC00022311_fr2;SRR1948083:JUNC00016556_fr2;SRR2040570:JUNC00032296_fr3;SRR3090735:JUNC00027366_fr1;SRR3090736:JUNC00026999_fr1;SRR3090737:JUNC00024439_fr1;SRR3090739:JUNC00027420_fr1;TCONS_00029986_fr2;TCONS_00029987_f…	0	3	0	1	0	0	0	0	0	4	chr_10_109	22555812	22557590	LINK_TO_FIGURE	LINK_TO_ENSEMBL	10
LAQGSQNADTNTAASSQTVSVK	SRR1618548:JUNC00131787_fr1;SRR1944693:JUNC00091900_fr1;SRR2040568:JUNC00143473_fr3;SRR2040570:JUNC00145206_fr3;SRR2040570:JUNC00145207_fr1;SRR3090733:JUNC00117115_fr3;SRR3090734:JUNC00124806_fr2;SRR3090735:JUNC00122650_fr1;SRR3090736:JUNC00120868_fr1;SRR3090737:JUNC00108955_fr1;TCONS_00170385_fr3;TCONS_00170386_fr1;TCONS_00170387_fr1;TCONS_00170389_fr1;TCONS_00170390_fr3;TCONS_00170391_fr3;TCONS…	8	0	0	0	0	0	0	0	0	8	chr_7_598	22635207	22645819	LINK_TO_FIGURE	LINK_TO_ENSEMBL	7
LAQYPGSLNFNVMALSK	TCONS_00113646_fr3	4	0	0	0	0	0	0	0	0	4	chr_4_401	27358148	27361057	LINK_TO_FIGURE	LINK_TO_ENSEMBL	4
LASHGLR	TCONS_00200893_fr5	0	0	0	0	0	0	0	3	0	3	chr_9_678	18744855	18745355	LINK_TO_FIGURE	LINK_TO_ENSEMBL	9
LATTATELVDVAK	SRR1618548:JUNC00044445_fr1;SRR1618548:JUNC00044447_fr1;SRR1944690:JUNC00026172_fr1;SRR1944693:JUNC00030131_fr1;SRR1944694:JUNC00029981_fr1;SRR1944694:JUNC00029982_fr3;SRR1944696:JUNC00032545_fr2;SRR1948083:JUNC00023880_fr2;SRR2040568:JUNC00048266_fr1;SRR2040568:JUNC00048267_fr3;SRR2040569:JUNC00050388_fr3;SRR2040569:JUNC00050389_fr1;SRR2040570:JUNC00048602_fr2;SRR2040570:JUNC00048603_fr2;SRR3090…	0	4	0	0	0	0	0	0	0	4	chr_12_196	21230453	21235121	LINK_TO_FIGURE	LINK_TO_ENSEMBL	12
LAVGSLATALK	TCONS_00006179_fr6	8	0	0	0	0	0	0	0	0	8	chr_1_64	25482145	25483060	LINK_TO_FIGURE	LINK_TO_ENSEMBL	1
LAWNLAR	TCONS_00121917_fr2	0	2	0	0	0	0	0	0	0	2	chr_4_432	29819031	29820152	LINK_TO_FIGURE	LINK_TO_ENSEMBL	4
LCQVDSPDSPQPGGLSR	SRR2040568:JUNC00126263_fr3;SRR2040570:JUNC00127801_fr2;SRR3090735:JUNC00108336_fr2;SRR3090737:JUNC00096259_fr3;SRR3090738:JUNC00111207_fr2;TCONS_00144573_fr1;TCONS_00144574_fr2;TCONS_00144575_fr1;TCONS_00144576_fr2;TCONS_00144577_fr1;TCONS_00144578_fr1;TCONS_00144579_fr3;TCONS_00144583_fr1	0	0	3	0	0	0	0	0	0	3	chr_6_503	8043785	8067221	LINK_TO_FIGURE	LINK_TO_ENSEMBL	6
LDADKVTETADFQR	SRR1944694:JUNC00053272_fr2;SRR1944696:JUNC00057781_fr3;SRR1944697:JUNC00045969_fr2;SRR1948083:JUNC00042686_fr2;SRR2040569:JUNC00088450_fr3;SRR2040570:JUNC00085696_fr1;SRR3090734:JUNC00073726_fr3;SRR3090736:JUNC00071536_fr1;SRR3090737:JUNC00064230_fr2;TCONS_00101448_fr2;TCONS_00101450_fr3	1	0	0	1	0	0	0	0	0	2	chr_3_364	22164885	22168640	LINK_TO_FIGURE	LINK_TO_ENSEMBL	3
LDAGGDDDDAGAGVGSLGSSGGGGGGR	SRR3090733:JUNC00045691_fr2;SRR3090734:JUNC00048799_fr2;SRR3090735:JUNC00047988_fr2;SRR3090737:JUNC00042439_fr2;TCONS_00067350_fr1;TCONS_00067351_fr1;TCONS_00067353_fr1	0	1	0	2	0	0	0	0	2	5	chr_2_223	6979333	6984769	LINK_TO_FIGURE	LINK_TO_ENSEMBL	2
LDCTLFSPLGDQDTR	SRR1618548:JUNC00116543_fr3;SRR1944690:JUNC00070847_fr3;SRR1944695:JUNC00087013_fr3;SRR2040568:JUNC00126268_fr3;SRR2040569:JUNC00131704_fr3;SRR2040570:JUNC00127807_fr3;SRR2040570:JUNC00127808_fr3;SRR3090733:JUNC00103530_fr1;SRR3090733:JUNC00103531_fr3;SRR3090734:JUNC00110117_fr3;SRR3090737:JUNC00096265_fr3;SRR3090738:JUNC00111214_fr1;TCONS_00144573_fr1;TCONS_00144574_fr2;TCONS_00144575_fr1;TCONS_…	0	0	12	0	0	0	0	0	0	12	chr_6_503	8043785	8067221	LINK_TO_FIGURE	LINK_TO_ENSEMBL	6
LDDVEPEESDHGETGLDDQLPDTDNLSK	TCONS_00122153_fr1;TCONS_00122154_fr1;TCONS_00122155_fr1;TCONS_00122157_fr1;TCONS_00122158_fr3;TCONS_00122159_fr3;TCONS_00122160_fr2;TCONS_00122161_fr3	0	0	2	0	0	0	0	0	0	2	chr_4_435	30629914	30635268	LINK_TO_FIGURE	LINK_TO_ENSEMBL	4
LDEHLDR	SRR1618548:JUNC00075566_fr3;SRR1944690:JUNC00045066_fr2;SRR1944693:JUNC00051738_fr2;SRR1944694:JUNC00051341_fr1;SRR1944695:JUNC00055524_fr3;SRR1944696:JUNC00055722_fr2;SRR1948083:JUNC00041198_fr3;SRR3090733:JUNC00066863_fr1;TCONS_00099838_fr2;TCONS_00099839_fr3;TCONS_00099840_fr1	0	3	0	0	0	0	0	0	0	3	chr_3_358	13941691	13948830	LINK_TO_FIGURE	LINK_TO_ENSEMBL	3
LDFTESSSR	SRR1618548:JUNC00094633_fr3;SRR2040568:JUNC00102362_fr3;SRR2040569:JUNC00106786_fr2;SRR3090734:JUNC00089287_fr1;SRR3090735:JUNC00087791_fr3;SRR3090736:JUNC00086575_fr1;SRR3090738:JUNC00090142_fr2;SRR3090739:JUNC00087848_fr2;TCONS_00121419_fr3;TCONS_00121420_fr1;TCONS_00121421_fr1;TCONS_00121422_fr1;TCONS_00121424_fr1;TCONS_00121425_fr1;TCONS_00121426_fr2	0	2	0	0	0	0	0	0	0	2	chr_4_431	27796339	27815927	LINK_TO_FIGURE	LINK_TO_ENSEMBL	4
LDGGDEGMLGFLK	TCONS_00090336_fr3;TCONS_00090337_fr2;TCONS_00090338_fr1;TCONS_00090339_fr1;TCONS_00099719_fr4	2	0	0	0	0	0	0	0	0	2	chr_3_316	13293859	13309331	LINK_TO_FIGURE	LINK_TO_ENSEMBL	3
LDGKPAGNYLEK	TCONS_00097648_fr3;TCONS_00097651_fr3;TCONS_00097652_fr1;TCONS_00097653_fr3	0	2	0	0	0	0	0	0	0	2	chr_3_347	5775039	5776229	LINK_TO_FIGURE	LINK_TO_ENSEMBL	3
LDGLYALFSVSR	SRR1618548:JUNC00081087_fr3;SRR1944693:JUNC00055804_fr1;SRR3090733:JUNC00071803_fr3;SRR3090733:JUNC00071804_fr1;SRR3090734:JUNC00076493_fr3;SRR3090735:JUNC00075219_fr3;SRR3090737:JUNC00066686_fr3;SRR3090739:JUNC00075304_fr3;TCONS_00093717_fr3	2	0	0	0	0	0	2	0	0	4	chr_3_332	29248936	29271980	LINK_TO_FIGURE	LINK_TO_ENSEMBL	3
LDGQLGGLLSEASAEEDFTGK	TCONS_00083124_fr1;TCONS_00083125_fr3	1	2	0	0	0	0	0	0	0	3	chr_2_293	33779672	33782716	LINK_TO_FIGURE	LINK_TO_ENSEMBL	2
LDLDDPSAVK	SRR1618548:JUNC00104056_fr1;SRR1944696:JUNC00078043_fr3;SRR2040568:JUNC00112797_fr2;SRR2040569:JUNC00117601_fr3;SRR3090737:JUNC00085819_fr1;SRR3090738:JUNC00099220_fr3;TCONS_00129155_fr5;TCONS_00135888_fr1;TCONS_00135889_fr1;TCONS_00135890_fr1;TCONS_00135894_fr1;TCONS_00135895_fr1	0	6	0	0	0	0	0	0	0	6	chr_5_479	13064616	13076578	LINK_TO_FIGURE	LINK_TO_ENSEMBL	5
LDLDDPSSVR	SRR1944695:JUNC00018392_fr3;SRR1944696:JUNC00018486_fr3;SRR2040568:JUNC00026122_fr3;SRR2040569:JUNC00027434_fr1;SRR2040570:JUNC00026532_fr1;SRR3090733:JUNC00021554_fr3;SRR3090734:JUNC00022961_fr2;SRR3090735:JUNC00022480_fr3;SRR3090737:JUNC00020129_fr3;SRR3090739:JUNC00022535_fr2;TCONS_00027160_fr1;TCONS_00027164_fr1;TCONS_00032084_fr6	0	2	0	0	0	0	0	0	0	2	chr_10_95	11273881	11284496	LINK_TO_FIGURE	LINK_TO_ENSEMBL	10
LDLLDELASVK	TCONS_00090336_fr3;TCONS_00090337_fr2;TCONS_00090338_fr1;TCONS_00090339_fr1;TCONS_00099719_fr4	2	0	0	0	0	0	0	0	0	2	chr_3_316	13293859	13309331	LINK_TO_FIGURE	LINK_TO_ENSEMBL	3
LDNALVQAVALLR	SRR1618548:JUNC00026873_fr2;SRR1944689:JUNC00013114_fr1;SRR1944690:JUNC00016493_fr2;SRR1944691:JUNC00012052_fr3;SRR1944693:JUNC00018840_fr3;SRR1944696:JUNC00020433_fr1;SRR1948083:JUNC00015163_fr2;SRR2040569:JUNC00030640_fr2;SRR3090733:JUNC00024041_fr3;SRR3090734:JUNC00025557_fr3;SRR3090738:JUNC00025791_fr1;SRR3090739:JUNC00025126_fr2;TCONS_00028797_fr5;TCONS_00033778_fr3;TCONS_00033779_fr1;TCONS_…	5	0	0	3	0	0	0	0	2	10	chr_10_120	18669980	18692868	LINK_TO_FIGURE	LINK_TO_ENSEMBL	10
LDNLGNVLESR	SRR1618548:JUNC00074225_fr2;SRR1944690:JUNC00044206_fr1;SRR1944692:JUNC00026279_fr3;SRR2040568:JUNC00080532_fr3;SRR2040569:JUNC00083990_fr2;SRR3090735:JUNC00068743_fr3;SRR3090735:JUNC00068745_fr1;SRR3090739:JUNC00068875_fr1	3	0	0	0	0	0	0	0	0	3	chr_3_354	11624625	11625596	LINK_TO_FIGURE	LINK_TO_ENSEMBL	3
LDPTLLDLK	TCONS_00129153_fr6;TCONS_00135888_fr1;TCONS_00135889_fr1;TCONS_00135890_fr1;TCONS_00135891_fr2;TCONS_00135892_fr1;TCONS_00135893_fr2;TCONS_00135894_fr1	0	3	0	0	0	0	0	0	0	3	chr_5_479	13064616	13076578	LINK_TO_FIGURE	LINK_TO_ENSEMBL	5
LDQDLYR	SRR1944691:JUNC00027909_fr2;SRR1944692:JUNC00023225_fr2;SRR1944693:JUNC00045052_fr1;SRR1944694:JUNC00044722_fr3;SRR1944696:JUNC00048646_fr2;SRR1948083:JUNC00035843_fr2;SRR2040568:JUNC00071674_fr2;SRR2040569:JUNC00074751_fr1;SRR3090734:JUNC00062189_fr3;SRR3090735:JUNC00061152_fr3;SRR3090737:JUNC00054132_fr3;SRR3090738:JUNC00062950_fr3;SRR3090739:JUNC00061334_fr3;TCONS_00074490_fr1;TCONS_00074491_f…	0	2	0	0	0	0	0	0	0	2	chr_2_252	35790311	35804137	LINK_TO_FIGURE	LINK_TO_ENSEMBL	2
LDQPLLLTGFSALNK	TCONS_00027160_fr1;TCONS_00027161_fr2;TCONS_00027162_fr3;TCONS_00027163_fr3;TCONS_00027164_fr1;TCONS_00027165_fr3;TCONS_00032085_fr6	0	0	0	0	2	0	0	0	0	2	chr_10_95	11273881	11284496	LINK_TO_FIGURE	LINK_TO_ENSEMBL	10
LDQPLLLTGYSALNK	TCONS_00129153_fr6;TCONS_00135888_fr1;TCONS_00135889_fr1;TCONS_00135890_fr1;TCONS_00135891_fr2;TCONS_00135892_fr1;TCONS_00135893_fr2;TCONS_00135894_fr1	1	5	1	0	0	0	0	0	0	7	chr_5_479	13064616	13076578	LINK_TO_FIGURE	LINK_TO_ENSEMBL	5
LDTAQPAPDYAAAVAFLR	TCONS_00186184_fr1;TCONS_00186186_fr3	2	0	0	0	0	0	0	0	0	2	chr_8_643	25388707	25392420	LINK_TO_FIGURE	LINK_TO_ENSEMBL	8
LEAPVVLVTGASR	SRR1618548:JUNC00089508_fr1;SRR1944689:JUNC00042453_fr3;SRR1944690:JUNC00054269_fr2;SRR1944691:JUNC00039164_fr1;SRR1944692:JUNC00032331_fr2;SRR1944693:JUNC00062248_fr3;SRR1944693:JUNC00062249_fr3;SRR1944696:JUNC00066975_fr3;SRR1948083:JUNC00049742_fr1;SRR2040568:JUNC00096785_fr2;SRR2040568:JUNC00096786_fr1;SRR2040569:JUNC00100991_fr2;SRR2040570:JUNC00097852_fr1;SRR3090733:JUNC00079202_fr3;SRR3090…	3	12	0	1	0	0	0	0	9	25	chr_4_418	18382978	18387808	LINK_TO_FIGURE	LINK_TO_ENSEMBL	4
LEASLQDVSAQLR	TCONS_00086505_fr2	0	2	0	0	0	0	0	0	0	2	chr_3_294	440483	446768	LINK_TO_FIGURE	LINK_TO_ENSEMBL	3
LEASPPRPEEPVADSSAAAAAAGAMGR	TCONS_00153511_fr1;TCONS_00153513_fr1	0	0	2	0	0	0	0	0	0	2	chr_6_542	18116698	18121145	LINK_TO_FIGURE	LINK_TO_ENSEMBL	6
LEDLLLAEER	SRR1618548:JUNC00096928_fr2;SRR1944692:JUNC00034972_fr3;SRR1944696:JUNC00072485_fr3;SRR1948083:JUNC00053810_fr1;SRR2040568:JUNC00104821_fr2;SRR2040569:JUNC00109357_fr1;SRR2040570:JUNC00106060_fr3;SRR3090733:JUNC00085698_fr2;SRR3090734:JUNC00091347_fr3;TCONS_00122471_fr2;TCONS_00122472_fr1;TCONS_00122473_fr1;TCONS_00122474_fr3;TCONS_00122475_fr2	1	1	0	0	0	0	0	0	0	2	chr_4_438	31503273	31514332	LINK_TO_FIGURE	LINK_TO_ENSEMBL	4
LEEANGNTQSVLK	TCONS_00033885_fr2;TCONS_00033886_fr2	1	1	0	0	0	0	0	0	0	2	chr_10_121	19011102	19013778	LINK_TO_FIGURE	LINK_TO_ENSEMBL	10
LEENDDHLSTEDTEETSNNTNLVK	SRR3090733:JUNC00042380_fr1;SRR3090734:JUNC00045359_fr3;TCONS_00065759_fr1	0	0	2	0	0	0	0	0	0	2	chr_2_211	1624186	1629861	LINK_TO_FIGURE	LINK_TO_ENSEMBL	2
LEEYQTAK	SRR1618548:JUNC00010706_fr1;SRR1944689:JUNC00004995_fr3;SRR1944691:JUNC00004592_fr3;SRR1944694:JUNC00007212_fr2;SRR1944695:JUNC00007784_fr3;SRR1948083:JUNC00005769_fr3;SRR2040570:JUNC00011664_fr3;SRR3090733:JUNC00009651_fr2;SRR3090735:JUNC00010078_fr3;TCONS_00005998_fr2	0	5	0	0	2	0	0	0	0	7	chr_1_22	24937617	24942572	LINK_TO_FIGURE	LINK_TO_ENSEMBL	1
LEGATFEMLAR	TCONS_00017708_fr3;TCONS_00017709_fr2;TCONS_00017710_fr2;TCONS_00017711_fr2;TCONS_00017712_fr2;TCONS_00017713_fr3;TCONS_00017714_fr1;TCONS_00017715_fr2	2	0	0	0	0	0	0	0	0	2	chr_1_68	28091491	28102058	LINK_TO_FIGURE	LINK_TO_ENSEMBL	1
LEGEDKELYTEK	TCONS_00193583_fr1	2	0	0	0	0	0	0	0	0	2	chr_9_662	21230273	21235639	LINK_TO_FIGURE	LINK_TO_ENSEMBL	9
LEGNLAQAEDALMLDK	SRR1618548:JUNC00075561_fr1;SRR1944691:JUNC00032183_fr2;SRR1944695:JUNC00055519_fr1;SRR2040569:JUNC00085502_fr2;SRR3090735:JUNC00070039_fr1;TCONS_00099838_fr2;TCONS_00099839_fr3;TCONS_00099840_fr1	2	0	0	0	0	0	0	0	0	2	chr_3_358	13941691	13948830	LINK_TO_FIGURE	LINK_TO_ENSEMBL	3
LEHPDSLEQDKESEDELDAK	SRR3090733:JUNC00074321_fr1;SRR3090734:JUNC00079158_fr3;SRR3090734:JUNC00079159_fr2;SRR3090736:JUNC00076793_fr2;SRR3090737:JUNC00069051_fr3;SRR3090738:JUNC00079904_fr1;SRR3090739:JUNC00077935_fr3;TCONS_00094965_fr2;TCONS_00104498_fr4	0	0	3	0	0	0	0	0	0	3	chr_3_338	33363956	33370267	LINK_TO_FIGURE	LINK_TO_ENSEMBL	3
LELAQFAELQAFAQFASALDK	TCONS_00020914_fr5;TCONS_00020915_fr5	0	0	0	0	0	2	0	0	0	2	chr_1_43	39117922	39118245	LINK_TO_FIGURE	LINK_TO_ENSEMBL	1
LELEPEHASLPDNVAEK	SRR1618548:JUNC00086907_fr3;SRR2040569:JUNC00098336_fr3;SRR3090733:JUNC00077112_fr3;SRR3090736:JUNC00079673_fr3;SRR3090739:JUNC00080831_fr1;TCONS_00108839_fr1;TCONS_00108840_fr1;TCONS_00108842_fr1	1	0	0	1	0	0	0	0	15	17	chr_4_381	4405660	4418567	LINK_TO_FIGURE	LINK_TO_ENSEMBL	4
LENEELLK	TCONS_00081929_fr1;TCONS_00081931_fr3	0	4	0	0	0	0	0	0	0	4	chr_2_286	29382705	29388041	LINK_TO_FIGURE	LINK_TO_ENSEMBL	2
LENHGLDPNVELVPK	SRR1618548:JUNC00045200_fr1;SRR1944692:JUNC00015841_fr2;SRR2040568:JUNC00049079_fr2;SRR2040569:JUNC00051226_fr2;SRR2040570:JUNC00049401_fr2;SRR3090733:JUNC00039438_fr1;SRR3090735:JUNC00041549_fr2;SRR3090737:JUNC00036657_fr1;TCONS_00056099_fr3;TCONS_00056101_fr2	0	0	0	1	1	0	0	0	0	2	chr_12_185	23264501	23270644	LINK_TO_FIGURE	LINK_TO_ENSEMBL	12
LENSVYNFK	SRR1944689:JUNC00056918_fr2;SRR1944690:JUNC00072730_fr2;SRR1944691:JUNC00052278_fr3;SRR1944692:JUNC00043509_fr3;SRR1944693:JUNC00083472_fr3;SRR1944694:JUNC00082772_fr1;SRR1944695:JUNC00089322_fr2;SRR1944696:JUNC00089598_fr1;SRR1948083:JUNC00066523_fr2;SRR2040568:JUNC00129724_fr2;SRR3090739:JUNC00111418_fr3;TCONS_00154195_fr1	2	1	0	0	0	0	0	0	0	3	chr_6_552	21955529	21959722	LINK_TO_FIGURE	LINK_TO_ENSEMBL	6
LESGQLLQCVVK	SRR1944694:JUNC00087686_fr3;SRR2040568:JUNC00137945_fr2;SRR2040570:JUNC00139631_fr2;SRR3090733:JUNC00112821_fr1;SRR3090733:JUNC00112822_fr1;SRR3090734:JUNC00120159_fr1;SRR3090734:JUNC00120160_fr2;SRR3090735:JUNC00118274_fr1;SRR3090736:JUNC00116504_fr1;SRR3090736:JUNC00116505_fr3;SRR3090737:JUNC00104902_fr3;SRR3090738:JUNC00121412_fr1;TCONS_00160442_fr3;TCONS_00160443_fr3	0	2	0	0	0	0	0	0	0	2	chr_7_570	5537827	5556882	LINK_TO_FIGURE	LINK_TO_ENSEMBL	7
LETELASSK	SRR1618548:JUNC00062253_fr1;SRR1618548:JUNC00062254_fr3;SRR1944694:JUNC00042210_fr2;SRR1944695:JUNC00045526_fr2;SRR1944695:JUNC00045527_fr1;SRR1944696:JUNC00045823_fr3;SRR1944696:JUNC00045824_fr3;SRR1944697:JUNC00036415_fr2;SRR1948083:JUNC00033856_fr1;SRR2040568:JUNC00067533_fr3;SRR2040569:JUNC00070455_fr2;SRR2040569:JUNC00070456_fr1;SRR2040570:JUNC00068143_fr1;SRR2040570:JUNC00068144_fr1;SRR3090…	0	2	0	0	0	0	0	0	0	2	chr_2_289	31009418	31033489	LINK_TO_FIGURE	LINK_TO_ENSEMBL	2
LEVDLVNYLQSK	TCONS_00080665_fr2;TCONS_00120749_fr3;TCONS_00120750_fr2;TCONS_00120751_fr3;TCONS_00120752_fr2	0	2	0	0	0	0	0	0	0	2	chr_4_426	25350154	25361113	LINK_TO_FIGURE	LINK_TO_ENSEMBL	2
LFDQSDAYR	TCONS_00092707_fr1;TCONS_00092708_fr2	0	4	0	0	0	0	0	0	0	4	chr_3_323	25033513	25041514	LINK_TO_FIGURE	LINK_TO_ENSEMBL	3
LFFQELVAVHDER	SRR1944693:JUNC00027568_fr4;SRR1944695:JUNC00029643_fr4	0	0	0	0	0	7	0	0	0	7	chr_12_191	3497336	3497608	LINK_TO_FIGURE	LINK_TO_ENSEMBL	12
LFLEEQLR	SRR1618548:JUNC00098052_fr3;SRR1944697:JUNC00058713_fr2;SRR2040569:JUNC00110675_fr3;SRR2040569:JUNC00110676_fr1;SRR3090733:JUNC00086783_fr2;SRR3090733:JUNC00086784_fr3;SRR3090735:JUNC00090945_fr3;TCONS_00122968_fr3;TCONS_00122969_fr2;TCONS_00122970_fr1;TCONS_00122973_fr1;TCONS_00122974_fr1;TCONS_00122976_fr1;TCONS_00122977_fr3;TCONS_00122978_fr1	0	2	0	0	0	0	0	0	0	2	chr_4_441	33170455	33179183	LINK_TO_FIGURE	LINK_TO_ENSEMBL	4
LFLGPLVPLPESR	TCONS_00039487_fr2	0	5	0	0	0	0	0	0	0	5	chr_11_141	11342265	11348072	LINK_TO_FIGURE	LINK_TO_ENSEMBL	11
LFLQNVLGHP	SRR3090733:JUNC00040015_fr2;SRR3090739:JUNC00042174_fr2	0	0	0	0	4	0	0	0	0	4	chr_12_199	25002230	25003170	LINK_TO_FIGURE	LINK_TO_ENSEMBL	12
LFMDFLR	SRR1618548:JUNC00054104_fr2;SRR1944691:JUNC00022859_fr1;SRR1944693:JUNC00036873_fr1;SRR1944695:JUNC00039298_fr1;SRR1944696:JUNC00039614_fr1;SRR1948083:JUNC00029345_fr1;SRR2040570:JUNC00059187_fr1;SRR3090733:JUNC00047310_fr2;SRR3090733:JUNC00047311_fr2;SRR3090734:JUNC00050507_fr3;SRR3090734:JUNC00050508_fr3;SRR3090735:JUNC00049639_fr2;SRR3090737:JUNC00043913_fr2;TCONS_00068585_fr2;TCONS_00068586_f…	0	1	0	0	1	0	0	0	0	2	chr_2_226	12365598	12374781	LINK_TO_FIGURE	LINK_TO_ENSEMBL	2
LFNAAEAK	TCONS_00067350_fr1;TCONS_00067351_fr1;TCONS_00067353_fr1	0	0	0	0	2	0	0	0	0	2	chr_2_223	6979333	6984769	LINK_TO_FIGURE	LINK_TO_ENSEMBL	2
LFNSDGSEPEMCGNGVR	SRR1944691:JUNC00018941_fr3;SRR3090733:JUNC00039508_fr3;TCONS_00056119_fr3;TCONS_00056120_fr3	0	3	0	0	0	0	0	0	0	3	chr_12_186	23318072	23322052	LINK_TO_FIGURE	LINK_TO_ENSEMBL	12
LFNVVLK	TCONS_00008221_fr2	0	4	0	0	0	0	0	0	1	5	chr_1_36	32989795	32993615	LINK_TO_FIGURE	LINK_TO_ENSEMBL	1
LFPGFDSLMSHSR	SRR2040568:JUNC00122747_fr1;SRR2040570:JUNC00124193_fr1;SRR3090733:JUNC00100565_fr2;SRR3090733:JUNC00100566_fr2;SRR3090734:JUNC00106971_fr1;SRR3090735:JUNC00105304_fr1;SRR3090736:JUNC00103737_fr3;SRR3090736:JUNC00103738_fr1;SRR3090738:JUNC00108065_fr2;TCONS_00149926_fr3;TCONS_00149927_fr3	0	0	4	0	0	0	0	0	0	4	chr_6_522	1973999	1979220	LINK_TO_FIGURE	LINK_TO_ENSEMBL	6
LFQMDSMLNGYK	SRR1618548:JUNC00056240_fr2;SRR1618548:JUNC00056241_fr1;SRR1618548:JUNC00056242_fr1;SRR2040569:JUNC00063738_fr1;SRR3090733:JUNC00049253_fr2;SRR3090738:JUNC00053285_fr3;TCONS_00079406_fr2;TCONS_00079407_fr2	0	0	0	16	0	0	0	0	4	20	chr_2_274	19358703	19367059	LINK_TO_FIGURE	LINK_TO_ENSEMBL	2
LFSDALEALR	SRR1944689:JUNC00035567_fr2;SRR1944690:JUNC00045692_fr3;SRR1944692:JUNC00027230_fr3;SRR1944694:JUNC00052050_fr1;SRR1944695:JUNC00056317_fr2;SRR1944696:JUNC00056486_fr1;SRR1944697:JUNC00044972_fr3;SRR2040568:JUNC00083069_fr1;SRR2040569:JUNC00086676_fr2;SRR3090734:JUNC00072138_fr2;SRR3090735:JUNC00070970_fr2;SRR3090736:JUNC00070060_fr3;SRR3090737:JUNC00062900_fr2;SRR3090737:JUNC00062901_fr3;SRR3090…	0	4	0	0	0	0	0	0	0	4	chr_3_361	16372638	16378600	LINK_TO_FIGURE	LINK_TO_ENSEMBL	3
LFSPAFAAAASGSGDLLR	SRR1618548:JUNC00093000_fr2;SRR1944690:JUNC00056410_fr1;SRR2040568:JUNC00100664_fr3;SRR2040569:JUNC00105038_fr2;SRR2040570:JUNC00101775_fr2;SRR3090733:JUNC00082295_fr1;SRR3090734:JUNC00087765_fr3	4	1	0	2	0	0	0	0	0	7	chr_4_425	24951173	24952023	LINK_TO_FIGURE	LINK_TO_ENSEMBL	4
LFVFMLGGATR	SRR1618548:JUNC00113128_fr1;SRR1944694:JUNC00078279_fr2;SRR1944694:JUNC00078280_fr1;SRR1944695:JUNC00084564_fr3;SRR1944696:JUNC00084820_fr1;SRR1944697:JUNC00068114_fr2;SRR1948083:JUNC00062890_fr3;SRR2040568:JUNC00122635_fr3;SRR2040569:JUNC00127866_fr2;SRR2040570:JUNC00124085_fr1;SRR2040570:JUNC00124086_fr3;SRR3090733:JUNC00100457_fr3;SRR3090735:JUNC00105195_fr1;SRR3090736:JUNC00103632_fr3;SRR3090…	4	0	0	0	0	0	0	0	0	4	chr_6_521	1901519	1908928	LINK_TO_FIGURE	LINK_TO_ENSEMBL	6
LFVGGLSWDTTER	SRR1618548:JUNC00126398_fr3;SRR1944690:JUNC00076845_fr2;SRR1944694:JUNC00087406_fr1;SRR1944695:JUNC00094373_fr1;SRR1944696:JUNC00094610_fr1;SRR1948083:JUNC00070290_fr2;SRR2040568:JUNC00137538_fr2;SRR2040568:JUNC00137539_fr2;SRR2040569:JUNC00143597_fr3;SRR3090733:JUNC00112479_fr3;SRR3090734:JUNC00119804_fr2;SRR3090736:JUNC00116158_fr3;SRR3090738:JUNC00121049_fr1	0	6	0	3	1	0	0	0	0	10	chr_7_590	4659842	4662494	LINK_TO_FIGURE	LINK_TO_ENSEMBL	7
LFVLAVDCYGDDGSASK	TCONS_00021247_fr3;TCONS_00021248_fr3;TCONS_00021249_fr3;TCONS_00021250_fr3	0	0	0	0	0	0	0	2	0	2	chr_1_85	40101747	40107150	LINK_TO_FIGURE	LINK_TO_ENSEMBL	1
LFVVLGAGGAGK	SRR1618548:JUNC00044441_fr1;SRR1944690:JUNC00026169_fr2;SRR1944692:JUNC00015570_fr3;SRR1944694:JUNC00029977_fr2;SRR1944694:JUNC00029978_fr3;SRR1948083:JUNC00023876_fr1;SRR2040568:JUNC00048262_fr1;SRR2040568:JUNC00048263_fr1;SRR2040569:JUNC00050385_fr2;SRR3090733:JUNC00038803_fr1;SRR3090733:JUNC00038804_fr3;SRR3090734:JUNC00041499_fr3;SRR3090737:JUNC00036073_fr3;SRR3090737:JUNC00036074_fr2;SRR3090…	2	1	0	2	0	5	1	7	0	18	chr_12_196	21230453	21235121	LINK_TO_FIGURE	LINK_TO_ENSEMBL	12
LGALGLLLETAR	TCONS_00189895_fr5;TCONS_00194770_fr3;TCONS_00194771_fr2	2	0	0	0	2	0	0	0	0	4	chr_9_670	3586854	3608103	LINK_TO_FIGURE	LINK_TO_ENSEMBL	9
LGFLLSK	TCONS_00023172_fr5	0	0	0	0	0	2	0	0	0	2	chr_1_57	12451511	12452182	LINK_TO_FIGURE	LINK_TO_ENSEMBL	1
LGMLNALEQLSR	SRR1618548:JUNC00081081_fr1;SRR1944694:JUNC00055347_fr2;SRR2040568:JUNC00087907_fr3;SRR2040570:JUNC00088892_fr1;SRR3090733:JUNC00071801_fr1;SRR3090734:JUNC00076492_fr2;SRR3090735:JUNC00075216_fr3;SRR3090735:JUNC00075217_fr2;SRR3090736:JUNC00074202_fr2;SRR3090736:JUNC00074203_fr1;SRR3090737:JUNC00066685_fr1;SRR3090738:JUNC00077256_fr2;SRR3090738:JUNC00077258_fr2;SRR3090739:JUNC00075301_fr2;TCONS_0…	2	0	0	0	2	0	0	0	0	4	chr_3_332	29248936	29271980	LINK_TO_FIGURE	LINK_TO_ENSEMBL	3
LGNYTEAVADANK	SRR2040569:JUNC00012068_fr1;SRR3090733:JUNC00009649_fr1;SRR3090734:JUNC00010320_fr2;SRR3090735:JUNC00010076_fr2;SRR3090736:JUNC00009906_fr1;SRR3090737:JUNC00009008_fr2;SRR3090738:JUNC00010385_fr1;SRR3090739:JUNC00010068_fr1;TCONS_00005998_fr2	1	7	0	1	4	0	0	0	23	36	chr_1_22	24937617	24942572	LINK_TO_FIGURE	LINK_TO_ENSEMBL	1
LGQDLYLR	SRR3090733:JUNC00026066_fr1;SRR3090735:JUNC00027178_fr1;SRR3090739:JUNC00027240_fr3;TCONS_00034830_fr2;TCONS_00034831_fr1;TCONS_00034832_fr2;TCONS_00034833_fr3	0	3	0	0	0	0	0	0	0	3	chr_10_128	22333338	22355015	LINK_TO_FIGURE	LINK_TO_ENSEMBL	10
LGQEPVLVYLDR	SRR1618548:JUNC00029150_fr3;SRR3090733:JUNC00026106_fr3;SRR3090734:JUNC00027765_fr3;SRR3090737:JUNC00024321_fr3;SRR3090738:JUNC00027978_fr2	1	1	0	0	0	0	0	0	0	2	chr_10_133	22362500	22363016	LINK_TO_FIGURE	LINK_TO_ENSEMBL	10
LGQGEQELATDLDFSR	SRR2040568:JUNC00082599_fr1;SRR2040569:JUNC00086200_fr2;SRR2040570:JUNC00083539_fr3;SRR3090735:JUNC00070571_fr3;SRR3090736:JUNC00069666_fr3;SRR3090737:JUNC00062529_fr2;SRR3090738:JUNC00072515_fr2;TCONS_00090786_fr2;TCONS_00090787_fr1	0	0	0	0	2	0	0	0	0	2	chr_3_319	15410405	15419017	LINK_TO_FIGURE	LINK_TO_ENSEMBL	3
LGSECESLFDPLK	SRR1618548:JUNC00114146_fr3;SRR1618548:JUNC00114148_fr1;SRR1944690:JUNC00069409_fr1;SRR1944691:JUNC00049994_fr2;SRR1944693:JUNC00079658_fr2;SRR1944694:JUNC00079015_fr1;SRR1944695:JUNC00085331_fr1;SRR1948083:JUNC00063484_fr1;SRR2040569:JUNC00129009_fr3;SRR2040570:JUNC00125189_fr2;SRR3090735:JUNC00106166_fr2;SRR3090737:JUNC00094282_fr1;SRR3090737:JUNC00094283_fr1;SRR3090738:JUNC00108951_fr1;TCONS_0…	0	3	0	0	0	0	0	0	0	3	chr_6_524	3219346	3222433	LINK_TO_FIGURE	LINK_TO_ENSEMBL	6
LGSFTLSR	SRR2040568:JUNC00076611_fr2;SRR2040569:JUNC00079865_fr2;TCONS_00088208_fr3	0	0	2	0	0	0	0	0	0	2	chr_3_304	5769853	5772248	LINK_TO_FIGURE	LINK_TO_ENSEMBL	3
LGSVTNDVSGAVK	TCONS_00146754_fr2;TCONS_00146755_fr2	1	0	0	0	1	0	0	0	0	2	chr_6_508	20666359	20673326	LINK_TO_FIGURE	LINK_TO_ENSEMBL	6
LGTSVLAHK	TCONS_00129153_fr6;TCONS_00135888_fr1;TCONS_00135889_fr1;TCONS_00135890_fr1;TCONS_00135891_fr2;TCONS_00135892_fr1;TCONS_00135893_fr2;TCONS_00135894_fr1	0	2	0	0	0	0	0	0	0	2	chr_5_479	13064616	13076578	LINK_TO_FIGURE	LINK_TO_ENSEMBL	5
LGTVTVQELPFFDTVK	TCONS_00007163_fr3;TCONS_00007164_fr3;TCONS_00007165_fr3;TCONS_00007166_fr3;TCONS_00154681_fr3	2	2	0	0	0	0	0	0	0	4	chr_1_29	29559810	29566365	LINK_TO_FIGURE	LINK_TO_ENSEMBL	6
LGVSAYGGGAVPR	TCONS_00092044_fr1	0	0	0	0	0	0	0	0	6	6	chr_3_321	21681917	21682764	LINK_TO_FIGURE	LINK_TO_ENSEMBL	3
LGWASLWVGDAGGK	TCONS_00053220_fr2;TCONS_00053222_fr1	2	0	0	0	0	0	0	0	0	2	chr_12_173	6810996	6814991	LINK_TO_FIGURE	LINK_TO_ENSEMBL	12
LHNGHNDMDNLSEGGSMANDLNDAGELNNGR	TCONS_00089961_fr1;TCONS_00089964_fr3;TCONS_00089965_fr1;TCONS_00089966_fr3	0	0	2	0	0	0	0	0	0	2	chr_3_314	11993942	12007508	LINK_TO_FIGURE	LINK_TO_ENSEMBL	3
LHSGLQNMVNNSPK	TCONS_00193929_fr3;TCONS_00193931_fr2;TCONS_00193932_fr3;TCONS_00193933_fr2	2	0	0	0	0	0	0	0	0	2	chr_9_666	22521666	22535111	LINK_TO_FIGURE	LINK_TO_ENSEMBL	9
LHTYDDVVER	SRR1944695:JUNC00031819_fr3;SRR1948083:JUNC00023544_fr1;SRR2040569:JUNC00049695_fr3;SRR3090734:JUNC00040968_fr3;SRR3090737:JUNC00029903_fr1;SRR3090738:JUNC00041490_fr3;TCONS_00047741_fr2;TCONS_00047742_fr1;TCONS_00047743_fr3;TCONS_00047744_fr3;TCONS_00047745_fr1;TCONS_00047746_fr2;TCONS_00055091_fr2;TCONS_00055092_fr2;TCONS_00055094_fr2;TCONS_00055095_fr2	2	2	0	0	2	0	0	0	0	6	chr_12_178	18334633	18348718	LINK_TO_FIGURE	LINK_TO_ENSEMBL	12
LKENPPSPR	SRR3090734:JUNC00067580_fr3;SRR3090736:JUNC00065602_fr2;SRR3090738:JUNC00068416_fr2;SRR3090739:JUNC00066634_fr2;TCONS_00098243_fr3;TCONS_00098246_fr3	0	0	5	0	0	0	0	0	0	5	chr_3_351	7755032	7763790	LINK_TO_FIGURE	LINK_TO_ENSEMBL	3
LKLGQPK	SRR1618548:JUNC00083402_fr3;SRR1944690:JUNC00050182_fr2;SRR1944692:JUNC00029942_fr2;SRR1944694:JUNC00057132_fr1;SRR1944695:JUNC00061786_fr2;SRR1944696:JUNC00061926_fr1;SRR1948083:JUNC00045933_fr3;SRR2040568:JUNC00090271_fr3;SRR2040570:JUNC00091336_fr1;SRR3090733:JUNC00073849_fr2;SRR3090734:JUNC00078662_fr1	0	0	0	0	0	3	0	0	0	3	chr_3_336	32672439	32678823	LINK_TO_FIGURE	LINK_TO_ENSEMBL	3
LKSNNVMLDVK	SRR2040568:JUNC00014243_fr3;SRR2040569:JUNC00015008_fr2;SRR2040569:JUNC00015009_fr3;SRR2040570:JUNC00014490_fr3;SRR2040570:JUNC00014491_fr1;TCONS_00018182_fr3	1	0	0	0	3	0	0	0	0	4	chr_1_71	29770484	29773362	LINK_TO_FIGURE	LINK_TO_ENSEMBL	1
LKSYEDSK	TCONS_00066907_fr1	3	0	0	0	0	0	0	0	0	3	chr_2_221	5411315	5413718	LINK_TO_FIGURE	LINK_TO_ENSEMBL	2
LKSYEDSKSQLR	TCONS_00066907_fr1	3	0	0	0	0	0	0	0	0	3	chr_2_221	5411315	5413718	LINK_TO_FIGURE	LINK_TO_ENSEMBL	2
LLAEDTSTR	TCONS_00193583_fr1	3	0	0	0	0	0	0	0	0	3	chr_9_662	21230273	21235639	LINK_TO_FIGURE	LINK_TO_ENSEMBL	9
LLAEGDDRDVENR	TCONS_00065358_fr1;TCONS_00065359_fr1;TCONS_00065360_fr1	0	3	0	0	0	0	0	0	0	3	chr_2_207	410412	418150	LINK_TO_FIGURE	LINK_TO_ENSEMBL	2
LLAEPWDCGGLYLVGR	SRR1618548:JUNC00152222_fr2;SRR1944695:JUNC00114179_fr3;SRR1944695:JUNC00114180_fr2;SRR1944696:JUNC00113981_fr2;SRR1944696:JUNC00113982_fr1;SRR1944697:JUNC00092009_fr2;SRR2040568:JUNC00165563_fr1;SRR2040569:JUNC00172500_fr3;SRR2040570:JUNC00167663_fr1;SRR3090733:JUNC00133968_fr1;SRR3090733:JUNC00133970_fr2;SRR3090738:JUNC00145062_fr1;TCONS_00197524_fr1;TCONS_00197525_fr2;TCONS_00197528_fr1;TCONS_…	0	2	0	0	0	0	0	0	0	2	chr_9_676	17857774	17868440	LINK_TO_FIGURE	LINK_TO_ENSEMBL	9
LLALLGGPCTEGPGMLVSK	SRR1618548:JUNC00034254_fr2;SRR1944689:JUNC00016315_fr3;SRR1944690:JUNC00020749_fr3;SRR1944691:JUNC00014875_fr3;SRR1944694:JUNC00023712_fr2;SRR1944696:JUNC00025803_fr2;SRR1944697:JUNC00020550_fr3;SRR2040568:JUNC00037309_fr2;SRR3090733:JUNC00030563_fr3;SRR3090735:JUNC00031999_fr3;SRR3090738:JUNC00032851_fr1;SRR3090739:JUNC00031995_fr2;TCONS_00040071_fr1	0	1	0	0	1	0	0	0	0	2	chr_11_142	14014748	14022165	LINK_TO_FIGURE	LINK_TO_ENSEMBL	11
LLALSTVGTLSGK	SRR1618548:JUNC00081081_fr1;SRR2040570:JUNC00088892_fr1;SRR3090733:JUNC00071801_fr1;SRR3090735:JUNC00075216_fr3;SRR3090736:JUNC00074202_fr2;SRR3090738:JUNC00077256_fr2;SRR3090739:JUNC00075301_fr2;TCONS_00093717_fr3	2	0	0	0	1	0	0	0	0	3	chr_3_332	29248936	29271980	LINK_TO_FIGURE	LINK_TO_ENSEMBL	3
LLATVASASATVYDCR	TCONS_00080448_fr3	0	0	0	0	2	0	0	1	0	3	chr_2_279	23749418	23753207	LINK_TO_FIGURE	LINK_TO_ENSEMBL	2
LLCLSGPPGVGK	SRR1618548:JUNC00135745_fr2;SRR1944694:JUNC00093860_fr2;SRR1944695:JUNC00101163_fr3;SRR2040568:JUNC00147686_fr3;SRR2040570:JUNC00149541_fr3;SRR3090733:JUNC00120599_fr3;SRR3090734:JUNC00128491_fr2;SRR3090737:JUNC00112204_fr1;SRR3090738:JUNC00129866_fr2;TCONS_00172082_fr1	0	4	0	0	0	0	0	0	0	4	chr_7_611	29292718	29302740	LINK_TO_FIGURE	LINK_TO_ENSEMBL	7
LLCPVTLAGGLLGK	TCONS_00168749_fr1	0	0	0	0	5	0	0	0	0	5	chr_7_594	14774951	14781580	LINK_TO_FIGURE	LINK_TO_ENSEMBL	7
LLCSLDASDNLGFGPYQAFFLGGGGGGGSR	SRR1618548:JUNC00074714_fr2;TCONS_00099471_fr3	0	0	0	1	0	0	0	0	1	2	chr_3_356	12447443	12449763	LINK_TO_FIGURE	LINK_TO_ENSEMBL	3
LLDGLLTEYESK	SRR1618548:JUNC00110700_fr1;SRR1944691:JUNC00048365_fr1;SRR1944694:JUNC00076556_fr3;SRR1944695:JUNC00082742_fr2;SRR1944696:JUNC00082933_fr1;SRR1948083:JUNC00061509_fr1;SRR2040568:JUNC00120001_fr3;SRR2040569:JUNC00125160_fr2;SRR3090733:JUNC00098098_fr2;SRR3090734:JUNC00104436_fr1;SRR3090735:JUNC00102773_fr2;SRR3090736:JUNC00101261_fr1;SRR3090737:JUNC00091256_fr3;SRR3090738:JUNC00105489_fr1;TCONS_0…	1	1	0	0	0	0	0	0	0	2	chr_5_492	28005411	28012430	LINK_TO_FIGURE	LINK_TO_ENSEMBL	5
LLDKYDLYGSVAFPK	SRR3090734:JUNC00018940_fr3;SRR3090734:JUNC00018941_fr3;SRR3090735:JUNC00018497_fr1;SRR3090738:JUNC00018991_fr3;TCONS_00021247_fr3;TCONS_00021248_fr3;TCONS_00021249_fr3;TCONS_00021250_fr3	2	0	0	0	0	0	0	0	0	2	chr_1_85	40101747	40107150	LINK_TO_FIGURE	LINK_TO_ENSEMBL	1
LLDLLHPAAK	SRR1618548:JUNC00122446_fr1;SRR1944690:JUNC00074398_fr2;SRR1944694:JUNC00084615_fr2;SRR1944696:JUNC00091645_fr3;SRR1944697:JUNC00073539_fr2;SRR1948083:JUNC00068030_fr3;SRR2040568:JUNC00132789_fr2;SRR3090734:JUNC00115776_fr3;TCONS_00155780_fr3	2	12	0	0	0	0	0	0	0	14	chr_6_559	28682312	28687092	LINK_TO_FIGURE	LINK_TO_ENSEMBL	6
LLDVLNTPSEAVQR	SRR1618548:JUNC00081109_fr1;SRR1618548:JUNC00081110_fr2;SRR1944690:JUNC00048596_fr2;SRR1944690:JUNC00048597_fr1;SRR1944697:JUNC00047813_fr3;SRR1948083:JUNC00044424_fr2;SRR1948083:JUNC00044425_fr2;SRR2040568:JUNC00087929_fr3;SRR2040568:JUNC00087930_fr2;SRR2040569:JUNC00091687_fr2;SRR3090733:JUNC00071825_fr2;SRR3090734:JUNC00076516_fr3;SRR3090735:JUNC00075240_fr2;SRR3090736:JUNC00074225_fr1;SRR3090…	1	7	0	0	2	0	0	0	0	10	chr_3_332	29248936	29271980	LINK_TO_FIGURE	LINK_TO_ENSEMBL	3
LLEEGPVTVAPR	SRR1944690:JUNC00063205_fr1;SRR2040568:JUNC00112809_fr3;SRR2040569:JUNC00117613_fr1;SRR3090734:JUNC00098202_fr2;SRR3090735:JUNC00096660_fr1;SRR3090736:JUNC00095292_fr3;TCONS_00135890_fr1;TCONS_00135894_fr1;TCONS_00135895_fr1	15	13	0	0	2	0	0	0	0	30	chr_5_479	13064616	13076578	LINK_TO_FIGURE	LINK_TO_ENSEMBL	5
LLEFQDVVR	SRR1618548:JUNC00035771_fr1;SRR1944691:JUNC00015402_fr2;SRR1944694:JUNC00024547_fr2;SRR1944696:JUNC00026713_fr3;SRR2040568:JUNC00038909_fr2;SRR2040570:JUNC00039299_fr2;SRR3090733:JUNC00031740_fr2;SRR3090734:JUNC00033832_fr3;SRR3090735:JUNC00033291_fr2;SRR3090736:JUNC00032842_fr3;SRR3090738:JUNC00034180_fr3;SRR3090739:JUNC00033279_fr2;TCONS_00047390_fr2;TCONS_00047391_fr2;TCONS_00047392_fr2;TCONS_…	0	2	0	0	0	0	0	0	0	2	chr_11_159	20109737	20116061	LINK_TO_FIGURE	LINK_TO_ENSEMBL	11
LLENNATSVAHFLK	SRR1618548:JUNC00131785_fr2;SRR1618548:JUNC00131786_fr1;SRR1944690:JUNC00080046_fr3;SRR1944691:JUNC00057480_fr3;SRR1944693:JUNC00091898_fr3;SRR1944694:JUNC00091151_fr2;SRR1944696:JUNC00098506_fr3;SRR2040568:JUNC00143470_fr3;SRR2040569:JUNC00149775_fr3;SRR2040570:JUNC00145204_fr1;SRR2040570:JUNC00145205_fr2;SRR3090733:JUNC00117113_fr1;SRR3090734:JUNC00124804_fr3;SRR3090734:JUNC00124805_fr3;SRR3090…	0	0	0	0	3	0	0	0	0	3	chr_7_598	22635207	22645819	LINK_TO_FIGURE	LINK_TO_ENSEMBL	7
LLESVPPVALSDDR	TCONS_00056518_fr1;TCONS_00056519_fr3;TCONS_00056521_fr3;TCONS_00056522_fr3	0	8	0	0	0	0	0	0	0	8	chr_12_189	25091895	25097997	LINK_TO_FIGURE	LINK_TO_ENSEMBL	12
LLETSTPLTPVLR	SRR1618548:JUNC00139857_fr2;SRR1618548:JUNC00139858_fr1;SRR1944689:JUNC00066457_fr1;SRR1944690:JUNC00084992_fr3;SRR1944690:JUNC00084993_fr2;SRR1944691:JUNC00060984_fr3;SRR1944694:JUNC00096777_fr1;SRR1944695:JUNC00104279_fr2;SRR1944695:JUNC00104280_fr1;SRR1944696:JUNC00104483_fr3;SRR1944697:JUNC00083921_fr3;SRR2040568:JUNC00152270_fr3;SRR2040568:JUNC00152271_fr2;SRR2040569:JUNC00159113_fr3;SRR2040…	0	0	4	0	0	0	0	0	0	4	chr_8_633	10633982	10639603	LINK_TO_FIGURE	LINK_TO_ENSEMBL	8
LLEVTYCPDCTR	TCONS_00087721_fr3;TCONS_00087723_fr2;TCONS_00087724_fr2	0	2	0	0	4	0	0	0	0	6	chr_3_300	4150735	4157231	LINK_TO_FIGURE	LINK_TO_ENSEMBL	3
LLFVDPSTR	SRR1618548:JUNC00126793_fr1;SRR1618548:JUNC00126794_fr1;SRR1944694:JUNC00087687_fr1;SRR2040568:JUNC00137948_fr1;SRR2040569:JUNC00144034_fr1;SRR2040570:JUNC00139634_fr1;SRR2040570:JUNC00139635_fr1;SRR3090733:JUNC00112824_fr1;SRR3090733:JUNC00112825_fr3;SRR3090736:JUNC00116509_fr3;SRR3090739:JUNC00118347_fr2;TCONS_00160442_fr3;TCONS_00160443_fr3	0	3	0	0	0	0	0	0	0	3	chr_7_570	5537827	5556882	LINK_TO_FIGURE	LINK_TO_ENSEMBL	7
LLGASLPALR	TCONS_00005253_fr1;TCONS_00005254_fr1	2	3	0	0	2	0	0	0	0	7	chr_1_16	21892671	21897592	LINK_TO_FIGURE	LINK_TO_ENSEMBL	1
LLGEQYDALR	SRR1944689:JUNC00069001_fr1;SRR1944690:JUNC00088217_fr2;SRR1944695:JUNC00108131_fr1;SRR2040569:JUNC00164826_fr3;SRR2040570:JUNC00159873_fr1;SRR3090735:JUNC00135079_fr3;SRR3090737:JUNC00119904_fr3;TCONS_00186593_fr3;TCONS_00186594_fr2;TCONS_00186595_fr1	0	3	0	0	0	0	0	0	0	3	chr_8_646	26883488	26887721	LINK_TO_FIGURE	LINK_TO_ENSEMBL	8
LLGHPAFDMR	SRR1618548:JUNC00145924_fr2;SRR1944689:JUNC00069442_fr2;SRR1944690:JUNC00088776_fr1;SRR1944691:JUNC00063678_fr1;SRR1944697:JUNC00087563_fr3;SRR2040568:JUNC00158830_fr2;SRR2040568:JUNC00158831_fr2;SRR3090733:JUNC00129639_fr1;SRR3090733:JUNC00129640_fr1;SRR3090734:JUNC00138082_fr2;SRR3090735:JUNC00135861_fr3;TCONS_00186923_fr3	0	4	0	0	0	0	0	0	0	4	chr_8_649	28173583	28176896	LINK_TO_FIGURE	LINK_TO_ENSEMBL	8
LLGLAGDTNVQGEEQK	SRR1618548:JUNC00106952_fr1;SRR1944690:JUNC00065020_fr3;SRR1944693:JUNC00074613_fr2;SRR1944696:JUNC00080270_fr1;SRR1944697:JUNC00064355_fr2;SRR2040569:JUNC00120864_fr2;SRR3090733:JUNC00094802_fr3;SRR3090734:JUNC00100979_fr2;SRR3090735:JUNC00099377_fr2;SRR3090737:JUNC00088228_fr1;TCONS_00137807_fr1;TCONS_00137808_fr1	5	0	0	0	0	0	0	0	0	5	chr_5_486	21494126	21496669	LINK_TO_FIGURE	LINK_TO_ENSEMBL	5
LLGLDNLLNLVVR	SRR3090736:JUNC00065607_fr1;SRR3090737:JUNC00058866_fr3;TCONS_00098243_fr3;TCONS_00098246_fr3	0	0	0	0	4	0	0	0	0	4	chr_3_351	7755032	7763790	LINK_TO_FIGURE	LINK_TO_ENSEMBL	3
LLGNLLSDPR	TCONS_00092581_fr1;TCONS_00092583_fr3;TCONS_00191707_fr4;TCONS_00191708_fr4	0	2	0	0	0	0	0	0	0	2	chr_9_674	14085549	14087759	LINK_TO_FIGURE	LINK_TO_ENSEMBL	9
LLHAAFVPFGELK	SRR1618548:JUNC00078185_fr3;SRR1944690:JUNC00046750_fr2;SRR1944693:JUNC00053702_fr1;SRR1944694:JUNC00053337_fr2;SRR1944696:JUNC00057856_fr2;SRR1944697:JUNC00046031_fr1;SRR2040569:JUNC00088566_fr2;SRR2040570:JUNC00085813_fr1;SRR3090734:JUNC00073824_fr3;SRR3090736:JUNC00071636_fr2;SRR3090737:JUNC00064318_fr1;SRR3090738:JUNC00074610_fr1	0	0	0	2	0	0	0	0	0	2	chr_3_365	22413908	22418499	LINK_TO_FIGURE	LINK_TO_ENSEMBL	3
LLHDDKGGTTLSNDGATLMR	TCONS_00155780_fr3	0	4	0	0	0	0	0	0	0	4	chr_6_559	28682312	28687092	LINK_TO_FIGURE	LINK_TO_ENSEMBL	6
LLHTLSVPGQLQFFFAPGGR	SRR1618548:JUNC00079373_fr3	5	16	0	2	0	0	29	26	3	81	chr_3_370	26071308	26072170	LINK_TO_FIGURE	LINK_TO_ENSEMBL	3
LLLDSNNNPEHFLTTNPFYDSR	TCONS_00037120_fr2	2	0	0	0	0	0	0	0	2	4	chr_11_135	234253	243999	LINK_TO_FIGURE	LINK_TO_ENSEMBL	11
LLLHWSTK	TCONS_00156139_fr1;TCONS_00156140_fr1	0	0	0	0	0	3	1	0	0	4	chr_6_560	29941017	29945680	LINK_TO_FIGURE	LINK_TO_ENSEMBL	6
LLLLALER	TCONS_00134229_fr1;TCONS_00150358_fr1	3	3	0	0	3	0	2	0	0	11	chr_6_525	3364186	3373919	LINK_TO_FIGURE	LINK_TO_ENSEMBL	6
LLLLGSYSR	SRR1944689:JUNC00065868_fr4;SRR1944691:JUNC00060466_fr4;SRR1944694:JUNC00095858_fr5;SRR3090739:JUNC00129087_fr4	0	0	0	0	0	1	1	0	0	2	chr_8_614	5424842	5425245	LINK_TO_FIGURE	LINK_TO_ENSEMBL	8
LLLPNSLQGYVHNSVK	SRR1944689:JUNC00033968_fr2;SRR1948083:JUNC00039910_fr1;SRR3090733:JUNC00064834_fr1;SRR3090734:JUNC00069066_fr2;SRR3090735:JUNC00067933_fr3;SRR3090737:JUNC00060186_fr3	0	0	0	0	0	0	0	0	7	7	chr_3_309	10209007	10209327	LINK_TO_FIGURE	LINK_TO_ENSEMBL	3
LLLPQNEANLAGTR	SRR1618548:JUNC00028703_fr2;SRR1944690:JUNC00017656_fr2;SRR1944690:JUNC00017657_fr1;SRR1944693:JUNC00020211_fr3;SRR1944694:JUNC00020209_fr1;SRR1944694:JUNC00020210_fr3;SRR1944695:JUNC00021780_fr1;SRR1944697:JUNC00017527_fr1;SRR2040568:JUNC00031118_fr2;SRR2040569:JUNC00032679_fr2;SRR2040569:JUNC00032681_fr2;SRR3090733:JUNC00025719_fr1;SRR3090734:JUNC00027336_fr3;SRR3090736:JUNC00026447_fr2;SRR3090…	1	2	0	0	1	0	0	0	0	4	chr_10_126	21884809	21903793	LINK_TO_FIGURE	LINK_TO_ENSEMBL	10
LLLQQVR	SRR1944691:JUNC00038165_fr1;SRR1944697:JUNC00052337_fr3;TCONS_00169501_fr1;TCONS_00169502_fr1;TCONS_00169503_fr3;TCONS_00169504_fr3	0	1	0	1	0	0	0	0	0	2	chr_4_416	9091126	9207031	LINK_TO_FIGURE	LINK_TO_ENSEMBL	7
LLLQSFSR	TCONS_00125497_fr2	0	0	0	0	0	1	1	0	0	2	chr_4_388	17976724	17977224	LINK_TO_FIGURE	LINK_TO_ENSEMBL	4
LLLSPSLSSPTFSTSSPSR	TCONS_00040996_fr3;TCONS_00040997_fr3;TCONS_00047152_fr6	0	0	3	0	0	0	0	0	0	3	chr_11_144	19165796	19171821	LINK_TO_FIGURE	LINK_TO_ENSEMBL	11
LLLSQLSASR	TCONS_00008167_fr3;TCONS_00008168_fr3	0	0	2	0	0	0	0	0	0	2	chr_1_35	32769922	32772958	LINK_TO_FIGURE	LINK_TO_ENSEMBL	1
LLLSYTNLLPK	SRR1618548:JUNC00006373_fr2;SRR1944690:JUNC00003746_fr2;SRR1944691:JUNC00002693_fr1;SRR1944693:JUNC00004378_fr3;SRR1944694:JUNC00004317_fr2;SRR1944695:JUNC00004709_fr1;SRR1944697:JUNC00003740_fr2;SRR2040568:JUNC00006722_fr3;SRR2040569:JUNC00007057_fr2;SRR3090734:JUNC00006257_fr2;SRR3090735:JUNC00006048_fr2;SRR3090736:JUNC00005915_fr3;SRR3090737:JUNC00005443_fr2;SRR3090739:JUNC00006022_fr2;TCONS_0…	2	0	0	0	0	0	0	0	0	2	chr_1_11	12106372	12109451	LINK_TO_FIGURE	LINK_TO_ENSEMBL	1
LLLYNMLSR	TCONS_00158220_fr2	0	0	0	0	0	2	0	0	0	2	chr_6_507	20136187	20136447	LINK_TO_FIGURE	LINK_TO_ENSEMBL	6
LLLYRCR	SRR2040568:JUNC00098168_fr5	0	0	0	0	0	0	8	0	0	8	chr_4_422	21370559	21370823	LINK_TO_FIGURE	LINK_TO_ENSEMBL	4
LLLYYEPR	TCONS_00024279_fr5	0	0	0	0	0	3	3	0	0	6	chr_1_65	26626339	26626608	LINK_TO_FIGURE	LINK_TO_ENSEMBL	1
LLNLHAPEWSGEVR	SRR1618548:JUNC00018144_fr3;SRR1944694:JUNC00012408_fr2;SRR1948083:JUNC00009947_fr1;SRR2040568:JUNC00019682_fr2;SRR2040569:JUNC00020731_fr1;SRR2040570:JUNC00020060_fr2;SRR3090734:JUNC00017484_fr1;SRR3090735:JUNC00017058_fr3;SRR3090736:JUNC00016797_fr3;SRR3090738:JUNC00017552_fr2;SRR3090739:JUNC00017077_fr2;TCONS_00020545_fr1;TCONS_00020546_fr2	2	0	0	0	0	0	0	0	0	2	chr_1_78	38055909	38057936	LINK_TO_FIGURE	LINK_TO_ENSEMBL	1
LLNLLFPR	SRR3090733:JUNC00065346_fr3;SRR3090739:JUNC00068590_fr3;TCONS_00089691_fr3;TCONS_00089692_fr3;TCONS_00089693_fr3;TCONS_00089694_fr3	3	1	0	0	0	0	0	0	0	4	chr_3_312	11071961	11080691	LINK_TO_FIGURE	LINK_TO_ENSEMBL	3
LLNPTELLDPK	SRR1618548:JUNC00118868_fr1;SRR1944690:JUNC00072274_fr3;SRR1944691:JUNC00051979_fr1;SRR1944692:JUNC00043236_fr2;SRR1944693:JUNC00082972_fr3;SRR2040568:JUNC00128827_fr1;SRR2040569:JUNC00134403_fr1;SRR3090733:JUNC00105718_fr3;SRR3090734:JUNC00112501_fr3;SRR3090736:JUNC00109100_fr1;SRR3090737:JUNC00098317_fr1;TCONS_00153517_fr1;TCONS_00153518_fr1;TCONS_00153519_fr2;TCONS_00153523_fr1	0	2	1	0	2	0	0	0	0	5	chr_6_543	18145900	18154619	LINK_TO_FIGURE	LINK_TO_ENSEMBL	6
LLNSPKEETQAK	TCONS_00144187_fr6;TCONS_00151167_fr1	3	0	0	0	0	0	0	0	0	3	chr_6_535	6401741	6411992	LINK_TO_FIGURE	LINK_TO_ENSEMBL	6
LLPHPLNQATNQPK	SRR2040568:JUNC00027767_fr5;SRR2040569:JUNC00029127_fr5;SRR2040570:JUNC00028189_fr5	0	0	0	0	0	0	0	0	2	2	chr_10_102	15923226	15923849	LINK_TO_FIGURE	LINK_TO_ENSEMBL	10
LLPVLLGFDPSLEVAK	SRR1618548:JUNC00012554_fr3;SRR2040568:JUNC00013564_fr3;SRR2040569:JUNC00014314_fr1;SRR2040570:JUNC00013827_fr2;SRR3090733:JUNC00011376_fr1;SRR3090734:JUNC00012156_fr1;SRR3090735:JUNC00011844_fr1;SRR3090736:JUNC00011663_fr1;SRR3090738:JUNC00012197_fr2;SRR3090739:JUNC00011893_fr3;TCONS_00017878_fr1;TCONS_00017879_fr3;TCONS_00017880_fr1;TCONS_00017881_fr3	0	0	0	0	2	0	0	0	0	2	chr_1_69	28684527	28698654	LINK_TO_FIGURE	LINK_TO_ENSEMBL	1
LLQALVENR	SRR1944693:JUNC00094745_fr2;SRR3090734:JUNC00128502_fr1;SRR3090736:JUNC00124454_fr2;TCONS_00172082_fr1	3	0	0	0	1	0	0	0	0	4	chr_7_611	29292718	29302740	LINK_TO_FIGURE	LINK_TO_ENSEMBL	7
LLQEQNNLK	TCONS_00081929_fr1;TCONS_00081931_fr3	2	0	0	0	0	0	0	0	0	2	chr_2_286	29382705	29388041	LINK_TO_FIGURE	LINK_TO_ENSEMBL	2
LLQHTPDK	SRR1618548:JUNC00106212_fr1;SRR1944690:JUNC00064563_fr2;SRR1944693:JUNC00074086_fr2;SRR1944697:JUNC00063893_fr1;SRR2040568:JUNC00115108_fr1;SRR2040569:JUNC00120000_fr3;SRR2040570:JUNC00116482_fr2;SRR3090733:JUNC00094145_fr1;SRR3090734:JUNC00100279_fr3;SRR3090735:JUNC00098678_fr2;SRR3090737:JUNC00087618_fr1;SRR3090738:JUNC00101276_fr3;TCONS_00137330_fr1	3	0	0	0	0	0	0	0	0	3	chr_5_483	19609884	19622138	LINK_TO_FIGURE	LINK_TO_ENSEMBL	5
LLQQGQGLPKK	SRR1944691:JUNC00036707_fr1;SRR1944693:JUNC00058709_fr2;SRR1944695:JUNC00062985_fr1	2	0	0	0	0	0	0	0	0	2	chr_3_378	34689941	34690387	LINK_TO_FIGURE	LINK_TO_ENSEMBL	3
LLQYDPAVAER	SRR1618548:JUNC00010742_fr1;SRR1944690:JUNC00006345_fr3;SRR1944693:JUNC00007314_fr2;SRR1944695:JUNC00007806_fr2;SRR1944696:JUNC00007935_fr1;SRR1944697:JUNC00006258_fr3;SRR2040569:JUNC00012115_fr2;SRR2040570:JUNC00011706_fr2;SRR3090733:JUNC00009680_fr1;SRR3090736:JUNC00009933_fr2;SRR3090737:JUNC00009038_fr3;SRR3090738:JUNC00010409_fr2;TCONS_00006017_fr3;TCONS_00006018_fr3;TCONS_00006020_fr1;TCONS_…	1	3	0	0	3	0	0	0	0	7	chr_1_23	24994741	25002852	LINK_TO_FIGURE	LINK_TO_ENSEMBL	1
LLSADYSRPK	TCONS_00003369_fr3	0	0	0	0	2	0	0	0	0	2	chr_1_13	12804710	12809950	LINK_TO_FIGURE	LINK_TO_ENSEMBL	1
LLSGLQSDGDESR	TCONS_00074579_fr3	0	1	2	0	0	0	0	0	0	3	chr_2_253	91459	96710	LINK_TO_FIGURE	LINK_TO_ENSEMBL	2
LLSLGPDDYEK	TCONS_00164611_fr5;TCONS_00171182_fr3;TCONS_00171183_fr1	0	0	11	0	0	0	0	0	0	11	chr_7_603	25776340	25783461	LINK_TO_FIGURE	LINK_TO_ENSEMBL	7
LLSSGNVYTQEELLTR	SRR2040569:JUNC00087455_fr3;TCONS_00100746_fr1;TCONS_00100747_fr1;TCONS_00100748_fr2	3	3	0	0	0	0	0	0	0	6	chr_3_363	18153473	18160108	LINK_TO_FIGURE	LINK_TO_ENSEMBL	3
LLSVNGLVR	SRR1944695:JUNC00030290_fr2;SRR2040569:JUNC00047181_fr2;SRR3090738:JUNC00039321_fr3;TCONS_00053220_fr2;TCONS_00053222_fr1	0	3	0	0	0	0	0	0	0	3	chr_12_173	6810996	6814991	LINK_TO_FIGURE	LINK_TO_ENSEMBL	12
LLSYENVPPFLK	SRR2040568:JUNC00056136_fr1;SRR2040569:JUNC00058555_fr3;SRR2040570:JUNC00056454_fr2;SRR3090733:JUNC00045097_fr1;SRR3090734:JUNC00048144_fr3;SRR3090735:JUNC00047339_fr1;SRR3090736:JUNC00046856_fr1;SRR3090737:JUNC00041863_fr3;SRR3090738:JUNC00048750_fr3;SRR3090738:JUNC00048751_fr2;SRR3090739:JUNC00047462_fr2;TCONS_00076370_fr2;TCONS_00076371_fr3	2	0	0	0	0	0	0	0	0	2	chr_2_262	5710005	5732200	LINK_TO_FIGURE	LINK_TO_ENSEMBL	2
LLVDLAK	SRR1618548:JUNC00122446_fr1;SRR1944690:JUNC00074398_fr2;SRR1944692:JUNC00044524_fr2;SRR1944694:JUNC00084615_fr2;SRR1944696:JUNC00091645_fr3;SRR1944697:JUNC00073539_fr2;SRR1948083:JUNC00068030_fr3;SRR2040568:JUNC00132789_fr2;SRR3090734:JUNC00115776_fr3;TCONS_00155780_fr3	0	3	0	0	0	0	0	0	0	3	chr_6_559	28682312	28687092	LINK_TO_FIGURE	LINK_TO_ENSEMBL	6
LLVDSQVEVR	SRR1944689:JUNC00055829_fr3;SRR1944692:JUNC00042687_fr2;SRR1944695:JUNC00087599_fr3;SRR2040568:JUNC00127132_fr2;SRR3090736:JUNC00107537_fr1;TCONS_00145182_fr3;TCONS_00145184_fr2;TCONS_00145185_fr3;TCONS_00145186_fr2	1	0	0	0	2	0	0	0	0	3	chr_6_504	11264268	11281448	LINK_TO_FIGURE	LINK_TO_ENSEMBL	6
LLVHVLGGEGGLESDNVAK	TCONS_00093579_fr5	2	0	0	0	0	0	0	0	0	2	chr_3_372	28699866	28705397	LINK_TO_FIGURE	LINK_TO_ENSEMBL	3
LLVPLLVLQNHNR	SRR1618548:JUNC00073963_fr3;SRR1618548:JUNC00073964_fr1;SRR1944690:JUNC00044021_fr2;SRR1944693:JUNC00050521_fr2;SRR1944696:JUNC00054427_fr3;SRR2040569:JUNC00083697_fr3;SRR2040569:JUNC00083698_fr2;SRR2040570:JUNC00081134_fr3;SRR3090733:JUNC00065347_fr1;SRR3090733:JUNC00065348_fr3;SRR3090734:JUNC00069607_fr3;SRR3090735:JUNC00068458_fr3;SRR3090736:JUNC00067585_fr3;SRR3090737:JUNC00060654_fr1;SRR3090…	0	0	0	0	0	0	0	2	0	2	chr_3_312	11071961	11080691	LINK_TO_FIGURE	LINK_TO_ENSEMBL	3
LLVQEGLYEK	SRR1944690:JUNC00029841_fr1;SRR1944693:JUNC00034305_fr1;SRR1944696:JUNC00036917_fr3;SRR1944697:JUNC00029340_fr1;SRR1948083:JUNC00027275_fr1;SRR2040570:JUNC00055189_fr1;SRR3090735:JUNC00046290_fr2;TCONS_00066514_fr2;TCONS_00066515_fr1;TCONS_00066518_fr2	4	5	0	0	0	0	2	0	4	15	chr_2_218	4044614	4051886	LINK_TO_FIGURE	LINK_TO_ENSEMBL	2
LMKECDER	SRR1944692:JUNC00003946_fr3;SRR1944694:JUNC00007213_fr3;SRR1944695:JUNC00007785_fr3;SRR1944696:JUNC00007911_fr3;SRR2040568:JUNC00011491_fr1;SRR3090733:JUNC00009651_fr2;SRR3090735:JUNC00010078_fr3;TCONS_00005998_fr2	0	0	0	0	3	0	0	0	0	3	chr_1_22	24937617	24942572	LINK_TO_FIGURE	LINK_TO_ENSEMBL	1
LMLLSVLK	SRR1618548:JUNC00059896_fr1;SRR1944689:JUNC00027662_fr1;SRR1944690:JUNC00035556_fr1;SRR1944693:JUNC00040920_fr1;SRR1944693:JUNC00040921_fr1;SRR1944695:JUNC00043656_fr1;SRR1948083:JUNC00032497_fr1;SRR2040568:JUNC00065006_fr1;SRR2040568:JUNC00065007_fr2;SRR2040569:JUNC00067824_fr1;SRR2040570:JUNC00065533_fr3;SRR3090733:JUNC00052635_fr1;SRR3090733:JUNC00052636_fr2;SRR3090737:JUNC00048869_fr2;SRR3090…	0	0	0	0	0	0	2	3	0	5	chr_2_236	26933428	26950921	LINK_TO_FIGURE	LINK_TO_ENSEMBL	2
LMNHENAEVR	TCONS_00163546_fr2;TCONS_00163549_fr3	2	0	0	0	0	0	0	0	0	2	chr_7_577	21818774	21822028	LINK_TO_FIGURE	LINK_TO_ENSEMBL	7
LMQCLYYNLLMNEVGMKSWEEYTEKDR	TCONS_00085685_fr2	0	0	0	0	0	2	0	0	0	2	chr_2_233	25156516	25157361	LINK_TO_FIGURE	LINK_TO_ENSEMBL	2
LMQFLFLLDK	TCONS_00078411_fr3	0	0	0	0	0	0	0	0	2	2	chr_2_270	14946341	14955893	LINK_TO_FIGURE	LINK_TO_ENSEMBL	2
LMSGSPDSLPASVEAEENER	SRR2040568:JUNC00079799_fr2;SRR2040570:JUNC00080695_fr2;TCONS_00089498_fr1	0	0	2	0	0	0	0	0	0	2	chr_3_311	10366901	10368043	LINK_TO_FIGURE	LINK_TO_ENSEMBL	3
LNEEPEVHADHTMDPDYESPEEQEQDTGR	SRR1618548:JUNC00154162_fr2;SRR1944692:JUNC00056549_fr2;SRR2040568:JUNC00167721_fr1;SRR2040569:JUNC00174765_fr1;SRR2040570:JUNC00169892_fr3;SRR3090738:JUNC00146896_fr2;TCONS_00193458_fr1	0	0	10	0	0	0	0	0	0	10	chr_9_661	20778421	20786524	LINK_TO_FIGURE	LINK_TO_ENSEMBL	9
LNEVNSSADLDLGVK	TCONS_00021346_fr2;TCONS_00021347_fr2;TCONS_00021348_fr2;TCONS_00021349_fr1;TCONS_00021350_fr1;TCONS_00021351_fr1	1	0	1	0	0	0	0	0	0	2	chr_1_86	40483658	40490062	LINK_TO_FIGURE	LINK_TO_ENSEMBL	1
LNGFTAELEHQR	SRR1618548:JUNC00062264_fr3;SRR1944690:JUNC00037028_fr1;SRR2040569:JUNC00070466_fr2;SRR2040570:JUNC00068154_fr1;SRR3090735:JUNC00057548_fr2;TCONS_00082409_fr2;TCONS_00082411_fr1;TCONS_00082412_fr1	0	2	0	0	0	0	0	0	0	2	chr_2_289	31009418	31033489	LINK_TO_FIGURE	LINK_TO_ENSEMBL	2
LNHLVSCDQTEVLEPK	SRR3090733:JUNC00013356_fr1;SRR3090734:JUNC00014196_fr3;SRR3090736:JUNC00013656_fr1;TCONS_00018899_fr1;TCONS_00018900_fr1;TCONS_00018901_fr2	0	0	2	0	0	0	0	0	0	2	chr_1_73	32328176	32332787	LINK_TO_FIGURE	LINK_TO_ENSEMBL	1
LNLGQAVSEGTVNNETLGYFLGR	SRR1944689:JUNC00042709_fr1;SRR1944691:JUNC00039401_fr1;SRR1944692:JUNC00032525_fr3;SRR1944693:JUNC00062621_fr1;SRR1944695:JUNC00067095_fr1;SRR2040568:JUNC00097318_fr2;SRR3090733:JUNC00079644_fr3;TCONS_00111515_fr2;TCONS_00111516_fr1;TCONS_00111517_fr2	1	1	0	0	0	0	0	0	0	2	chr_4_390	19676987	19681726	LINK_TO_FIGURE	LINK_TO_ENSEMBL	4
LNLSAHVQPLTR	TCONS_00065358_fr1;TCONS_00065359_fr1;TCONS_00065360_fr1	1	0	0	0	2	0	0	0	0	3	chr_2_207	410412	418150	LINK_TO_FIGURE	LINK_TO_ENSEMBL	2
LNLYYLAR	SRR1618548:JUNC00135579_fr2;SRR2040568:JUNC00147506_fr1;SRR2040570:JUNC00149357_fr3;SRR3090733:JUNC00120454_fr3;SRR3090734:JUNC00128333_fr1;SRR3090736:JUNC00124292_fr2;SRR3090738:JUNC00129720_fr1;SRR3090739:JUNC00126244_fr1;TCONS_00172019_fr3;TCONS_00172020_fr3	0	0	0	0	0	0	0	2	0	2	chr_7_610	29096970	29109563	LINK_TO_FIGURE	LINK_TO_ENSEMBL	7
LNQEQALALER	SRR1944692:JUNC00005512_fr3;SRR3090733:JUNC00013357_fr1;TCONS_00018899_fr1;TCONS_00018900_fr1;TCONS_00018901_fr2	3	4	0	0	0	0	0	0	0	7	chr_1_73	32328176	32332787	LINK_TO_FIGURE	LINK_TO_ENSEMBL	1
LNSELLNNLGNFLNR	SRR1618548:JUNC00118862_fr1;SRR1944690:JUNC00072269_fr3;SRR1944690:JUNC00072270_fr5;SRR1944693:JUNC00082968_fr2;SRR1944696:JUNC00089069_fr3;SRR1944697:JUNC00071508_fr3;SRR1948083:JUNC00066095_fr1;SRR1948083:JUNC00066096_fr2;SRR2040568:JUNC00128822_fr1;SRR2040569:JUNC00134398_fr2;SRR3090733:JUNC00105714_fr1;SRR3090734:JUNC00112496_fr1;TCONS_00153517_fr1;TCONS_00153518_fr1;TCONS_00153519_fr2;TCONS_…	1	3	0	0	1	0	0	0	0	5	chr_6_543	18145900	18154619	LINK_TO_FIGURE	LINK_TO_ENSEMBL	6
LNSVPVAEVPSLLSSR	SRR1944690:JUNC00065950_fr1;SRR1944697:JUNC00065315_fr2;SRR2040568:JUNC00117819_fr3;SRR2040569:JUNC00122878_fr2;SRR3090733:JUNC00096261_fr3;SRR3090734:JUNC00102524_fr2;SRR3090735:JUNC00100881_fr2;SRR3090736:JUNC00099411_fr3;TCONS_00131731_fr1	0	2	0	0	0	0	0	0	0	2	chr_5_461	25003071	25014552	LINK_TO_FIGURE	LINK_TO_ENSEMBL	5
LNTYANFR	SRR1618548:JUNC00056232_fr2;SRR3090736:JUNC00051150_fr3;SRR3090739:JUNC00051873_fr1;TCONS_00079405_fr3;TCONS_00079406_fr2;TCONS_00079407_fr2	0	0	0	2	0	0	0	0	0	2	chr_2_274	19358703	19367059	LINK_TO_FIGURE	LINK_TO_ENSEMBL	2
LNVTPVEDKTSEEEPVTYANK	SRR1618548:JUNC00008273_fr1;SRR1944690:JUNC00004865_fr2;SRR1944691:JUNC00003528_fr2;SRR1944695:JUNC00006152_fr3;SRR1944696:JUNC00006163_fr2;SRR1948083:JUNC00004438_fr3;SRR2040568:JUNC00008880_fr2;SRR2040568:JUNC00008881_fr2;SRR2040570:JUNC00008994_fr2;SRR3090734:JUNC00008093_fr3;SRR3090735:JUNC00007882_fr3;SRR3090739:JUNC00007859_fr2;TCONS_00015675_fr2;TCONS_00015676_fr2;TCONS_00015677_fr3;TCONS_…	0	0	3	0	0	0	0	0	0	3	chr_1_62	19178864	19191229	LINK_TO_FIGURE	LINK_TO_ENSEMBL	1
LPADLLLNAEK	TCONS_00028797_fr5;TCONS_00033778_fr3;TCONS_00033779_fr1;TCONS_00033780_fr1	4	0	0	8	0	0	0	0	3	15	chr_10_120	18669980	18692868	LINK_TO_FIGURE	LINK_TO_ENSEMBL	10
LPAEAAATATSGAMNK	TCONS_00021247_fr3;TCONS_00021248_fr3;TCONS_00021249_fr3;TCONS_00021250_fr3	4	0	0	0	0	0	0	0	0	4	chr_1_85	40101747	40107150	LINK_TO_FIGURE	LINK_TO_ENSEMBL	1
LPAEAAATATSGAMNKYPLLR	TCONS_00021247_fr3;TCONS_00021248_fr3;TCONS_00021249_fr3;TCONS_00021250_fr3	6	0	0	0	0	0	0	0	0	6	chr_1_85	40101747	40107150	LINK_TO_FIGURE	LINK_TO_ENSEMBL	1
LPATFSVPDAR	SRR1618548:JUNC00067179_fr2;SRR1944690:JUNC00039894_fr3;SRR1944690:JUNC00039895_fr1;SRR1944696:JUNC00049428_fr3;SRR1944697:JUNC00039215_fr1;SRR2040568:JUNC00072811_fr1;SRR2040569:JUNC00075902_fr1;SRR2040570:JUNC00073489_fr1;SRR3090733:JUNC00059267_fr1;SRR3090734:JUNC00063211_fr1;SRR3090735:JUNC00062141_fr1;SRR3090736:JUNC00061370_fr2;SRR3090737:JUNC00055025_fr1;SRR3090738:JUNC00064016_fr3;SRR3090…	1	0	0	0	1	0	0	0	0	2	chr_3_297	1049242	1059479	LINK_TO_FIGURE	LINK_TO_ENSEMBL	3
LPDFACPYVFPLCK	SRR1618548:JUNC00023682_fr2	0	0	0	6	0	0	0	0	0	6	chr_10_113	9952083	9953097	LINK_TO_FIGURE	LINK_TO_ENSEMBL	10
LPDVTELDVLK	TCONS_00054497_fr3	0	2	0	0	0	0	0	0	0	2	chr_12_177	13687144	13702026	LINK_TO_FIGURE	LINK_TO_ENSEMBL	12
LPGQGFK	TCONS_00083124_fr1;TCONS_00083125_fr3	0	5	0	0	0	0	0	0	0	5	chr_2_293	33779672	33782716	LINK_TO_FIGURE	LINK_TO_ENSEMBL	2
LPGQGFKR	TCONS_00083124_fr1;TCONS_00083125_fr3	0	0	0	0	0	2	0	0	0	2	chr_2_293	33779672	33782716	LINK_TO_FIGURE	LINK_TO_ENSEMBL	2
LPGTELLPGDLVSLGR	SRR1618548:JUNC00106214_fr2;SRR1944690:JUNC00064565_fr2;SRR1944693:JUNC00074088_fr1;SRR1944694:JUNC00073594_fr1;SRR1944695:JUNC00079451_fr3;SRR1948083:JUNC00059117_fr3;SRR2040569:JUNC00120002_fr2;SRR3090733:JUNC00094147_fr1;SRR3090734:JUNC00100281_fr3;SRR3090737:JUNC00087620_fr2;SRR3090738:JUNC00101279_fr1	4	2	0	0	0	0	0	0	0	6	chr_5_483	19609884	19622138	LINK_TO_FIGURE	LINK_TO_ENSEMBL	5
LPKPPATELLEQVLR	TCONS_00069778_fr3;TCONS_00069779_fr1	1	0	0	0	2	0	0	0	0	3	chr_2_231	18236024	18238051	LINK_TO_FIGURE	LINK_TO_ENSEMBL	2
LPLGDLQAASR	TCONS_00054497_fr3	1	0	0	1	0	0	0	0	0	2	chr_12_177	13687144	13702026	LINK_TO_FIGURE	LINK_TO_ENSEMBL	12
LPLSSSPDAAEDNDNFR	SRR3090735:JUNC00143598_fr1;SRR3090736:JUNC00141528_fr1;TCONS_00201315_fr3;TCONS_00201316_fr3;TCONS_00201317_fr3;TCONS_00201319_fr3;TCONS_00201320_fr1;TCONS_00201321_fr2	0	0	3	0	0	0	0	0	0	3	chr_Syng_TIGR_028_686	12286	25416	LINK_TO_FIGURE	LINK_TO_ENSEMBL	Syng_TIGR_028
LPLVEPHAFK	TCONS_00037721_fr1	0	6	0	0	0	0	0	0	0	6	chr_11_137	2432866	2436317	LINK_TO_FIGURE	LINK_TO_ENSEMBL	11
LPNMLMDQR	SRR1944689:JUNC00035725_fr2;SRR1944692:JUNC00027361_fr3;SRR1944693:JUNC00052697_fr1;SRR1944695:JUNC00056554_fr2;SRR1944697:JUNC00045155_fr3;SRR1948083:JUNC00041946_fr3;SRR2040569:JUNC00087088_fr1;SRR2040570:JUNC00084376_fr2;SRR3090734:JUNC00072462_fr1;TCONS_00100614_fr1;TCONS_00100616_fr3	0	2	0	0	0	0	0	0	0	2	chr_3_362	17551534	17556429	LINK_TO_FIGURE	LINK_TO_ENSEMBL	3
LPPLNLQLLDLSGR	TCONS_00034829_fr3;TCONS_00034830_fr2;TCONS_00034831_fr1;TCONS_00034832_fr2;TCONS_00034833_fr3	0	2	0	0	0	0	0	0	0	2	chr_10_128	22333338	22355015	LINK_TO_FIGURE	LINK_TO_ENSEMBL	10
LPSFPEYEVR	SRR1618548:JUNC00044490_fr1;SRR1944690:JUNC00026194_fr3;SRR1944692:JUNC00015588_fr1;SRR1944693:JUNC00030156_fr2;SRR1944694:JUNC00030007_fr3;SRR3090733:JUNC00038841_fr3;SRR3090734:JUNC00041543_fr1;SRR3090739:JUNC00040976_fr1;TCONS_00061363_fr1;TCONS_00061364_fr1	0	3	0	0	0	0	0	0	2	5	chr_12_197	21324959	21327652	LINK_TO_FIGURE	LINK_TO_ENSEMBL	12
LPSVFWLWR	TCONS_00019278_fr3	0	0	0	0	0	11	0	0	0	11	chr_1_74	33518390	33518842	LINK_TO_FIGURE	LINK_TO_ENSEMBL	1
LPSVNEALVVPTQVNYVGK	SRR1944689:JUNC00029063_fr1;SRR1944690:JUNC00037379_fr3;SRR1948083:JUNC00034175_fr1;SRR2040569:JUNC00071156_fr2;SRR2040570:JUNC00068841_fr2;SRR3090733:JUNC00055350_fr3;TCONS_00073275_fr2;TCONS_00073276_fr3;TCONS_00073277_fr1	0	2	0	0	0	0	0	0	0	2	chr_2_242	32062274	32069118	LINK_TO_FIGURE	LINK_TO_ENSEMBL	2
LPVVVASQDVNLVAR	SRR1944690:JUNC00072656_fr5;SRR1944691:JUNC00052226_fr6;SRR1944693:JUNC00083396_fr4;SRR1944694:JUNC00082691_fr6;SRR1944696:JUNC00089511_fr6;SRR3090735:JUNC00111253_fr6;TCONS_00154126_fr4;TCONS_00154127_fr4	0	2	0	0	0	0	0	0	0	2	chr_6_509	21654783	21661237	LINK_TO_FIGURE	LINK_TO_ENSEMBL	6
LPYLYNALVVK	TCONS_00141829_fr4	0	0	0	0	0	22	0	0	1	23	chr_5_485	20972801	20973037	LINK_TO_FIGURE	LINK_TO_ENSEMBL	5
LQASEDVDSVGYDSDGSER	SRR1618548:JUNC00116905_fr2	0	0	3	0	0	0	0	0	0	3	chr_6_537	9267071	9281091	LINK_TO_FIGURE	LINK_TO_ENSEMBL	6
LQASPVVLSNGR	SRR2040569:JUNC00176100_fr1;SRR3090733:JUNC00136708_fr1;SRR3090734:JUNC00145599_fr2;SRR3090735:JUNC00143147_fr2;SRR3090737:JUNC00127558_fr1;SRR3090738:JUNC00147989_fr2;SRR3090739:JUNC00143164_fr2;TCONS_00193931_fr2;TCONS_00193932_fr3;TCONS_00193933_fr2	3	0	0	0	0	0	0	0	0	3	chr_9_666	22521666	22535111	LINK_TO_FIGURE	LINK_TO_ENSEMBL	9
LQDAQLCLDELTQK	SRR1618548:JUNC00144194_fr2;SRR1944691:JUNC00062857_fr3;SRR1944695:JUNC00107564_fr3;SRR2040569:JUNC00163940_fr2;SRR3090734:JUNC00136573_fr1;SRR3090736:JUNC00132384_fr1;SRR3090737:JUNC00119262_fr3;SRR3090738:JUNC00138128_fr1;TCONS_00180089_fr3;TCONS_00180090_fr3;TCONS_00180091_fr3	0	3	0	0	0	0	0	0	0	3	chr_8_624	25461489	25467830	LINK_TO_FIGURE	LINK_TO_ENSEMBL	8
LQECEGLLLLK	TCONS_00186239_fr1;TCONS_00186242_fr2	0	0	0	2	0	0	0	0	0	2	chr_8_644	25593687	25596516	LINK_TO_FIGURE	LINK_TO_ENSEMBL	8
LQEYPFLFAR	TCONS_00088974_fr1;TCONS_00088975_fr2;TCONS_00088976_fr3;TCONS_00088977_fr3	2	0	0	0	0	0	0	0	0	2	chr_3_308	8629928	8634596	LINK_TO_FIGURE	LINK_TO_ENSEMBL	3
LQGLDGEATEPMLK	SRR1618548:JUNC00148413_fr2;SRR1944689:JUNC00071743_fr2;SRR1944692:JUNC00054641_fr1;SRR1944693:JUNC00104811_fr1;SRR1944694:JUNC00103777_fr1;SRR1944696:JUNC00111311_fr1;SRR1948083:JUNC00083872_fr1;SRR2040570:JUNC00163442_fr3;SRR3090733:JUNC00130717_fr3;SRR3090735:JUNC00136890_fr3;SRR3090736:JUNC00134937_fr2;SRR3090737:JUNC00122038_fr1;SRR3090738:JUNC00141457_fr1;TCONS_00194770_fr3;TCONS_00194771_f…	0	2	0	0	0	0	0	0	0	2	chr_9_670	3586854	3608103	LINK_TO_FIGURE	LINK_TO_ENSEMBL	9
LQGLSDPR	TCONS_00078436_fr3	0	3	0	3	0	0	0	0	1	7	chr_2_271	14991800	14993667	LINK_TO_FIGURE	LINK_TO_ENSEMBL	2
LQLTDLLESVNEAER	SRR3090733:JUNC00097783_fr1;SRR3090734:JUNC00104125_fr2;SRR3090738:JUNC00105161_fr2;TCONS_00132543_fr3;TCONS_00132546_fr2	2	0	0	0	0	0	0	0	0	2	chr_5_464	27622638	27636124	LINK_TO_FIGURE	LINK_TO_ENSEMBL	5
LQNGQALNLDLDLPK	SRR3090736:JUNC00104154_fr6	0	0	0	2	0	0	0	0	0	2	chr_6_496	2549935	2550182	LINK_TO_FIGURE	LINK_TO_ENSEMBL	6
LQPETEQRPHK	SRR1618548:JUNC00007365_fr1;SRR1944695:JUNC00005462_fr1;SRR3090733:JUNC00006749_fr2;SRR3090735:JUNC00007020_fr1;SRR3090736:JUNC00006882_fr3;SRR3090738:JUNC00007253_fr3;TCONS_00015022_fr2	2	1	0	0	0	0	0	0	0	3	chr_1_60	15569110	15573458	LINK_TO_FIGURE	LINK_TO_ENSEMBL	1
LQQELEVLTQR	SRR1618548:JUNC00071199_fr1;SRR1944690:JUNC00042285_fr3;SRR1944694:JUNC00048166_fr3;SRR1944695:JUNC00052071_fr2;SRR1948083:JUNC00038602_fr2;SRR2040568:JUNC00077331_fr1;SRR2040568:JUNC00077332_fr2;SRR3090733:JUNC00062865_fr2;SRR3090734:JUNC00066979_fr1;SRR3090734:JUNC00066980_fr3;SRR3090736:JUNC00065035_fr1;SRR3090737:JUNC00058341_fr1;SRR3090738:JUNC00067845_fr1;SRR3090739:JUNC00066049_fr3;TCONS_0…	0	3	0	0	0	0	0	0	0	3	chr_3_306	6581046	6587583	LINK_TO_FIGURE	LINK_TO_ENSEMBL	3
LQVVPLHLPPGDPATER	SRR1618548:JUNC00052333_fr1;SRR1944690:JUNC00030954_fr1;SRR1944691:JUNC00021996_fr1;SRR1944692:JUNC00018355_fr1;SRR1944695:JUNC00037957_fr1;SRR2040568:JUNC00056896_fr2;SRR2040569:JUNC00059392_fr2;SRR3090733:JUNC00045695_fr2;SRR3090738:JUNC00049423_fr3;TCONS_00067348_fr1;TCONS_00067351_fr1;TCONS_00067353_fr1	0	0	0	2	6	0	0	0	0	8	chr_2_223	6979333	6984769	LINK_TO_FIGURE	LINK_TO_ENSEMBL	2
LQVVPLLASR	SRR1618548:JUNC00019724_fr1;SRR1944692:JUNC00007303_fr3;SRR1944693:JUNC00013495_fr2;SRR1944697:JUNC00011728_fr3;SRR3090733:JUNC00017769_fr3;SRR3090734:JUNC00018936_fr1;SRR3090736:JUNC00018209_fr1;SRR3090737:JUNC00016594_fr3;TCONS_00021247_fr3;TCONS_00021248_fr3;TCONS_00021249_fr3;TCONS_00021250_fr3	10	0	0	0	0	0	0	0	0	10	chr_1_85	40101747	40107150	LINK_TO_FIGURE	LINK_TO_ENSEMBL	1
LQYLLGLSDEK	TCONS_00033778_fr3;TCONS_00033779_fr1;TCONS_00033780_fr1	4	0	0	4	0	0	0	0	0	8	chr_10_120	18669980	18692868	LINK_TO_FIGURE	LINK_TO_ENSEMBL	10
LRDELQQKDEETSQQVEK	SRR1944692:JUNC00035148_fr2;SRR1944694:JUNC00067401_fr2;SRR1944696:JUNC00073000_fr1;SRR1944697:JUNC00058426_fr2;SRR3090733:JUNC00086355_fr1;TCONS_00122739_fr2	10	0	0	0	0	0	0	0	0	10	chr_4_440	32370813	32374517	LINK_TO_FIGURE	LINK_TO_ENSEMBL	4
LRLDNALVQAVALLR	SRR1618548:JUNC00026873_fr2;SRR1944689:JUNC00013114_fr1;SRR1944690:JUNC00016493_fr2;SRR1944691:JUNC00012052_fr3;SRR1944693:JUNC00018840_fr3;SRR1944696:JUNC00020433_fr1;SRR1948083:JUNC00015163_fr2;SRR2040569:JUNC00030640_fr2;SRR3090733:JUNC00024041_fr3;SRR3090734:JUNC00025557_fr3;SRR3090738:JUNC00025791_fr1;SRR3090739:JUNC00025126_fr2;TCONS_00028797_fr5;TCONS_00033778_fr3;TCONS_00033779_fr1;TCONS_…	0	0	0	0	3	0	0	0	0	3	chr_10_120	18669980	18692868	LINK_TO_FIGURE	LINK_TO_ENSEMBL	10
LSAAGLTHVHLLPSFHFASVDDNK	SRR3090734:JUNC00082109_fr2;TCONS_00108840_fr1;TCONS_00108841_fr2;TCONS_00108842_fr1	0	0	0	0	0	0	0	0	3	3	chr_4_381	4405660	4418567	LINK_TO_FIGURE	LINK_TO_ENSEMBL	4
LSADTSSSAVR	TCONS_00194770_fr3;TCONS_00194771_fr2	2	0	0	0	0	0	0	0	0	2	chr_9_670	3586854	3608103	LINK_TO_FIGURE	LINK_TO_ENSEMBL	9
LSAFTVDDR	SRR1618548:JUNC00029144_fr1;SRR1618548:JUNC00029145_fr2;SRR3090733:JUNC00026102_fr3;SRR3090734:JUNC00027760_fr1;SRR3090734:JUNC00027761_fr2;SRR3090734:JUNC00027762_fr1;SRR3090736:JUNC00026851_fr1;SRR3090737:JUNC00024317_fr3;SRR3090737:JUNC00024318_fr1;SRR3090738:JUNC00027972_fr2	1	2	0	0	0	0	0	0	0	3	chr_10_132	22361418	22362377	LINK_TO_FIGURE	LINK_TO_ENSEMBL	10
LSALPETLTASSPR	TCONS_00127535_fr2	2	0	0	0	0	0	0	0	0	2	chr_5_448	3459418	3465533	LINK_TO_FIGURE	LINK_TO_ENSEMBL	5
LSAYGLTVR	TCONS_00065358_fr1;TCONS_00065359_fr1;TCONS_00065360_fr1	1	3	0	0	0	0	0	0	0	4	chr_2_207	410412	418150	LINK_TO_FIGURE	LINK_TO_ENSEMBL	2
LSDSLAALEK	TCONS_00186239_fr1	0	3	0	1	0	0	0	0	0	4	chr_8_644	25593687	25596516	LINK_TO_FIGURE	LINK_TO_ENSEMBL	8
LSDSVSGLTVVDPK	TCONS_00033885_fr2;TCONS_00033886_fr2	1	0	1	0	1	0	0	0	0	3	chr_10_121	19011102	19013778	LINK_TO_FIGURE	LINK_TO_ENSEMBL	10
LSELVENSR	SRR1618548:JUNC00062246_fr3;SRR1944690:JUNC00037011_fr2;SRR1944693:JUNC00042571_fr3;SRR1944694:JUNC00042203_fr1;SRR1944695:JUNC00045519_fr3;SRR1944696:JUNC00045817_fr3;SRR2040568:JUNC00067525_fr3;SRR2040569:JUNC00070448_fr1;SRR2040570:JUNC00068136_fr2;SRR3090735:JUNC00057526_fr3;SRR3090736:JUNC00056807_fr2;TCONS_00082407_fr1;TCONS_00082408_fr1;TCONS_00082409_fr2;TCONS_00082410_fr2;TCONS_00082411_…	0	2	0	0	1	0	0	0	0	3	chr_2_289	31009418	31033489	LINK_TO_FIGURE	LINK_TO_ENSEMBL	2
LSETLGNLLDDGR	TCONS_00164638_fr2	0	0	0	0	2	0	0	0	0	2	chr_7_582	25901862	25902734	LINK_TO_FIGURE	LINK_TO_ENSEMBL	7
LSGFALSTAMPLPETLK	TCONS_00021247_fr3;TCONS_00021248_fr3;TCONS_00021249_fr3;TCONS_00021250_fr3	10	0	0	0	0	0	0	0	0	10	chr_1_85	40101747	40107150	LINK_TO_FIGURE	LINK_TO_ENSEMBL	1
LSGNLSGTDPLK	SRR1618548:JUNC00044490_fr1;SRR1944690:JUNC00026194_fr3;SRR1944693:JUNC00030156_fr2;SRR1944694:JUNC00030007_fr3;SRR3090733:JUNC00038841_fr3;SRR3090734:JUNC00041543_fr1;SRR3090739:JUNC00040976_fr1;TCONS_00061363_fr1;TCONS_00061364_fr1	0	0	0	0	0	0	0	0	23	23	chr_12_197	21324959	21327652	LINK_TO_FIGURE	LINK_TO_ENSEMBL	12
LSGTLLQLSR	TCONS_00090336_fr3;TCONS_00090337_fr2;TCONS_00090338_fr1;TCONS_00090339_fr1;TCONS_00099719_fr4	2	0	0	0	0	0	0	0	0	2	chr_3_316	13293859	13309331	LINK_TO_FIGURE	LINK_TO_ENSEMBL	3
LSLQELSSR	SRR1618548:JUNC00144269_fr1;SRR1944693:JUNC00100720_fr2;SRR1944694:JUNC00099826_fr2;SRR1944696:JUNC00107749_fr3;SRR2040569:JUNC00164007_fr2;SRR2040570:JUNC00159047_fr3;SRR3090733:JUNC00128218_fr3;SRR3090734:JUNC00136610_fr2;SRR3090735:JUNC00134404_fr1;SRR3090739:JUNC00134463_fr1;TCONS_00186239_fr1;TCONS_00186242_fr2	0	2	0	2	0	0	0	0	0	4	chr_8_644	25593687	25596516	LINK_TO_FIGURE	LINK_TO_ENSEMBL	8
LSLRMCLK	TCONS_00082330_fr4	0	0	0	0	0	3	0	0	0	3	chr_2_241	30790995	30791312	LINK_TO_FIGURE	LINK_TO_ENSEMBL	2
LSPFTASGAALK	SRR1944692:JUNC00054765_fr1;SRR2040570:JUNC00163727_fr1;SRR3090733:JUNC00130948_fr3;SRR3090733:JUNC00130952_fr3;SRR3090735:JUNC00137133_fr1;SRR3090736:JUNC00135192_fr1;SRR3090737:JUNC00122256_fr3;SRR3090737:JUNC00122258_fr2;SRR3090737:JUNC00122259_fr3;SRR3090738:JUNC00141727_fr2;SRR3090738:JUNC00141729_fr1;SRR3090739:JUNC00137171_fr3;TCONS_00190092_fr2;TCONS_00190093_fr2;TCONS_00190094_fr2;TCONS_…	0	0	3	0	0	0	0	0	0	3	chr_9_651	4554567	4568278	LINK_TO_FIGURE	LINK_TO_ENSEMBL	9
LSSALEASLSR	TCONS_00028797_fr5;TCONS_00033778_fr3;TCONS_00033779_fr1;TCONS_00033780_fr1	5	4	0	1	0	0	0	0	0	10	chr_10_120	18669980	18692868	LINK_TO_FIGURE	LINK_TO_ENSEMBL	10
LSSNLTLTAMEVMLR	SRR2040568:JUNC00109301_fr6;SRR2040570:JUNC00110582_fr5;SRR3090737:JUNC00083134_fr5	0	0	0	0	0	0	0	0	2	2	chr_5_472	2127101	2127344	LINK_TO_FIGURE	LINK_TO_ENSEMBL	5
LSSSDESVASVSDSLLVR	TCONS_00193929_fr3;TCONS_00193931_fr2;TCONS_00193932_fr3;TCONS_00193933_fr2	2	0	0	0	0	0	0	0	0	2	chr_9_666	22521666	22535111	LINK_TO_FIGURE	LINK_TO_ENSEMBL	9
LSTVLDDFPR	TCONS_00150741_fr1;TCONS_00150742_fr1;TCONS_00159179_fr4;TCONS_00165889_fr2;TCONS_00165890_fr1	0	3	0	0	0	0	0	0	0	3	chr_6_530	4871360	4874638	LINK_TO_FIGURE	LINK_TO_ENSEMBL	7
LSVVRPVR	TCONS_00063638_fr3	0	3	0	0	0	0	0	0	0	3	chr_12_174	9868590	9868940	LINK_TO_FIGURE	LINK_TO_ENSEMBL	12
LSYEEEPLLR	SRR1618548:JUNC00104047_fr3;SRR1944690:JUNC00063192_fr3;SRR1944691:JUNC00045463_fr1;SRR1944692:JUNC00037685_fr2;SRR1944695:JUNC00077795_fr2;SRR1944696:JUNC00078036_fr3;SRR1948083:JUNC00057872_fr1;SRR2040568:JUNC00112787_fr2;SRR3090734:JUNC00098179_fr3;SRR3090737:JUNC00085809_fr1;TCONS_00129154_fr5;TCONS_00135888_fr1;TCONS_00135889_fr1;TCONS_00135890_fr1;TCONS_00135891_fr2;TCONS_00135892_fr1;TCONS…	0	0	0	0	0	0	0	0	7	7	chr_5_479	13064616	13076578	LINK_TO_FIGURE	LINK_TO_ENSEMBL	5
LTAAAALASGTVLGLHEDSR	SRR1944694:JUNC00043383_fr2;SRR1944695:JUNC00046834_fr2;SRR1944696:JUNC00047117_fr3;SRR2040568:JUNC00069496_fr1;SRR3090733:JUNC00056430_fr2;TCONS_00083124_fr1;TCONS_00083125_fr3	0	7	0	2	0	0	2	3	0	14	chr_2_293	33779672	33782716	LINK_TO_FIGURE	LINK_TO_ENSEMBL	2
LTDGLDGESDQPQR	SRR3090738:JUNC00043437_fr2;SRR3090739:JUNC00042260_fr1;TCONS_00056518_fr1;TCONS_00056519_fr3;TCONS_00056521_fr3;TCONS_00056522_fr3	0	1	0	0	4	0	0	0	0	5	chr_12_189	25091895	25097997	LINK_TO_FIGURE	LINK_TO_ENSEMBL	12
LTDTSLETR	SRR1618548:JUNC00102581_fr2;SRR1944692:JUNC00037211_fr1;SRR1944694:JUNC00070913_fr1;SRR2040569:JUNC00115863_fr1;SRR3090734:JUNC00096723_fr2;TCONS_00134594_fr3	2	0	0	0	0	0	0	0	0	2	chr_5_476	5337495	5341120	LINK_TO_FIGURE	LINK_TO_ENSEMBL	5
LTEMVQEDPLTVK	SRR1618548:JUNC00135753_fr1;SRR1944693:JUNC00094743_fr2;SRR1944694:JUNC00093866_fr1;SRR1944695:JUNC00101171_fr3;SRR2040568:JUNC00147695_fr3;SRR3090734:JUNC00128499_fr1;SRR3090738:JUNC00129874_fr2;TCONS_00172082_fr1	0	3	0	0	0	0	0	0	0	3	chr_7_611	29292718	29302740	LINK_TO_FIGURE	LINK_TO_ENSEMBL	7
LTFELFADVVPK	SRR1618548:JUNC00126135_fr2;SRR1944694:JUNC00087226_fr2;SRR2040569:JUNC00143290_fr1;SRR3090733:JUNC00112240_fr3;SRR3090734:JUNC00119560_fr3;SRR3090737:JUNC00104347_fr1;TCONS_00160093_fr3	0	0	0	0	2	0	0	0	0	2	chr_7_567	4175395	4181194	LINK_TO_FIGURE	LINK_TO_ENSEMBL	7
LTGLTGLLLR	SRR1618548:JUNC00112422_fr3;SRR1944693:JUNC00078439_fr1;SRR1944694:JUNC00077828_fr1;SRR1944695:JUNC00084095_fr1;SRR1944697:JUNC00067701_fr3;SRR1948083:JUNC00062522_fr1;SRR2040568:JUNC00121896_fr1;SRR3090734:JUNC00106182_fr1;SRR3090738:JUNC00107276_fr2;TCONS_00149533_fr1;TCONS_00149534_fr3;TCONS_00149535_fr2;TCONS_00149536_fr1;TCONS_00149537_fr2;TCONS_00149538_fr3;TCONS_00149539_fr2	2	0	0	0	0	0	0	0	0	2	chr_6_519	725298	747641	LINK_TO_FIGURE	LINK_TO_ENSEMBL	6
LTGTQYASSLDVLR	SRR1618548:JUNC00130022_fr1;SRR1944694:JUNC00089912_fr2;SRR1944695:JUNC00097040_fr2;SRR1944697:JUNC00078028_fr2;SRR1948083:JUNC00072289_fr1;SRR2040570:JUNC00143150_fr2;SRR3090734:JUNC00123231_fr2;SRR3090735:JUNC00121159_fr3;SRR3090736:JUNC00119377_fr3;SRR3090739:JUNC00121248_fr2;SRR3090739:JUNC00121249_fr2;TCONS_00169386_fr3;TCONS_00169387_fr3;TCONS_00169388_fr3	2	3	0	0	1	0	0	0	0	6	chr_7_595	18253991	18258161	LINK_TO_FIGURE	LINK_TO_ENSEMBL	7
LTLGDALSLNR	SRR1618548:JUNC00131796_fr1;SRR2040568:JUNC00143480_fr2;SRR3090734:JUNC00124815_fr3;TCONS_00170385_fr3;TCONS_00170386_fr1;TCONS_00170390_fr3;TCONS_00170391_fr3;TCONS_00170392_fr3	1	2	5	0	1	0	0	0	0	9	chr_7_598	22635207	22645819	LINK_TO_FIGURE	LINK_TO_ENSEMBL	7
LTLQYLLNLK	TCONS_00060819_fr4	0	3	0	0	0	0	0	0	0	3	chr_12_179	18892482	18892736	LINK_TO_FIGURE	LINK_TO_ENSEMBL	12
LTPDLVDELR	SRR2040570:JUNC00076423_fr2;SRR3090733:JUNC00061592_fr3;SRR3090735:JUNC00064569_fr2;SRR3090736:JUNC00063778_fr3;SRR3090739:JUNC00064772_fr2;TCONS_00087863_fr3;TCONS_00087864_fr3	0	2	0	0	0	0	0	0	0	2	chr_3_303	4550588	4559146	LINK_TO_FIGURE	LINK_TO_ENSEMBL	3
LTPEYLELR	SRR1944689:JUNC00035725_fr2;SRR1944691:JUNC00032800_fr2;SRR1944692:JUNC00027362_fr2;SRR1944693:JUNC00052697_fr1;SRR1944694:JUNC00052310_fr3;SRR1944695:JUNC00056554_fr2;SRR1944695:JUNC00056555_fr2;SRR1944696:JUNC00056741_fr3;SRR1944697:JUNC00045155_fr3;SRR1948083:JUNC00041946_fr3;SRR1948083:JUNC00041947_fr1;SRR2040568:JUNC00083442_fr2;SRR2040569:JUNC00087088_fr1;SRR2040570:JUNC00084376_fr2;SRR2040…	0	0	0	2	0	0	0	0	0	2	chr_3_362	17551534	17556429	LINK_TO_FIGURE	LINK_TO_ENSEMBL	3
LTSEDPDDGFKPTGGK	SRR1618548:JUNC00104067_fr2;SRR1944694:JUNC00071996_fr3;SRR1944695:JUNC00077810_fr2;SRR2040569:JUNC00117610_fr1;SRR2040570:JUNC00114130_fr3;SRR3090733:JUNC00092205_fr2;SRR3090734:JUNC00098197_fr3;SRR3090736:JUNC00095289_fr1;SRR3090737:JUNC00085828_fr3;TCONS_00129156_fr4;TCONS_00135890_fr1;TCONS_00135894_fr1;TCONS_00135895_fr1	0	6	0	0	0	0	0	0	0	6	chr_5_479	13064616	13076578	LINK_TO_FIGURE	LINK_TO_ENSEMBL	5
LTSGLSALAQPFK	TCONS_00065239_fr4;TCONS_00065240_fr5	0	0	2	0	0	0	0	0	0	2	chr_2_253	91459	96710	LINK_TO_FIGURE	LINK_TO_ENSEMBL	2
LTSTQDVLR	TCONS_00163546_fr2	4	3	0	0	0	0	0	0	0	7	chr_7_577	21818774	21822028	LINK_TO_FIGURE	LINK_TO_ENSEMBL	7
LTTVVPGTDESLAK	SRR1618548:JUNC00033208_fr3;SRR1618548:JUNC00033209_fr2;SRR1944689:JUNC00015869_fr3;SRR1944690:JUNC00020182_fr1;SRR1944690:JUNC00020183_fr1;SRR1944692:JUNC00012127_fr3;SRR1944695:JUNC00024940_fr2;SRR1944695:JUNC00024941_fr1;SRR1944696:JUNC00025057_fr2;SRR1948083:JUNC00018513_fr1;SRR2040569:JUNC00037808_fr2;SRR2040570:JUNC00036580_fr2;SRR3090733:JUNC00029642_fr1;SRR3090734:JUNC00031550_fr3;SRR3090…	0	2	0	0	0	0	0	0	1	3	chr_11_154	8417748	8422747	LINK_TO_FIGURE	LINK_TO_ENSEMBL	11
LTVVVGSMPSSGPTGR	SRR1618548:JUNC00126811_fr2;SRR1944690:JUNC00077099_fr3;SRR2040568:JUNC00137966_fr3;SRR2040569:JUNC00144052_fr3;SRR2040570:JUNC00139652_fr3;SRR3090734:JUNC00120181_fr2;SRR3090736:JUNC00116526_fr2;SRR3090737:JUNC00104921_fr1;SRR3090739:JUNC00118364_fr1;TCONS_00160442_fr3;TCONS_00160443_fr3;TCONS_00160444_fr1	0	0	0	0	0	0	0	2	0	2	chr_7_570	5537827	5556882	LINK_TO_FIGURE	LINK_TO_ENSEMBL	7
LTWNAWPR	TCONS_00040071_fr1	0	1	0	0	0	0	0	0	3	4	chr_11_142	14014748	14022165	LINK_TO_FIGURE	LINK_TO_ENSEMBL	11
LVDADAAAAPAAGDAEGR	TCONS_00131182_fr2;TCONS_00131183_fr1	4	0	0	0	2	0	0	0	0	6	chr_5_458	22763919	22768860	LINK_TO_FIGURE	LINK_TO_ENSEMBL	5
LVDAGGVAEPADVQR	SRR1618548:JUNC00027507_fr2;SRR3090735:JUNC00025700_fr2;SRR3090738:JUNC00026441_fr3;TCONS_00034037_fr2;TCONS_00034038_fr2	3	1	0	0	0	0	0	0	0	4	chr_10_122	19517145	19525503	LINK_TO_FIGURE	LINK_TO_ENSEMBL	10
LVDPLTVDLR	SRR1618548:JUNC00067692_fr3;SRR1944690:JUNC00040228_fr3;SRR1944692:JUNC00023847_fr3;SRR1944694:JUNC00045806_fr2;SRR1944696:JUNC00049831_fr1;SRR1948083:JUNC00036731_fr2;SRR2040568:JUNC00073363_fr2;SRR3090733:JUNC00059741_fr1;SRR3090733:JUNC00059742_fr1;SRR3090739:JUNC00062832_fr3;TCONS_00096447_fr3;TCONS_00096448_fr2	0	3	0	0	0	0	0	0	0	3	chr_3_340	1653499	1661466	LINK_TO_FIGURE	LINK_TO_ENSEMBL	3
LVDSLQDR	SRR1618548:JUNC00113747_fr3;SRR1944690:JUNC00069165_fr1;SRR1944692:JUNC00041455_fr2;SRR1944693:JUNC00079388_fr1;SRR1944694:JUNC00078751_fr1;SRR1944695:JUNC00085052_fr2;SRR1944696:JUNC00085321_fr2;SRR1944697:JUNC00068499_fr1;SRR2040570:JUNC00124740_fr2;SRR3090733:JUNC00101043_fr2;SRR3090734:JUNC00107499_fr3;SRR3090738:JUNC00108589_fr2;TCONS_00128031_fr2;TCONS_00150146_fr3;TCONS_00150147_fr2	3	0	0	0	0	0	0	0	0	3	chr_6_523	2679343	2684135	LINK_TO_FIGURE	LINK_TO_ENSEMBL	6
LVDWLNATNGTAGAFDVTTK	TCONS_00007208_fr1;TCONS_00007209_fr2	2	0	0	0	0	0	0	0	0	2	chr_1_30	29760864	29769639	LINK_TO_FIGURE	LINK_TO_ENSEMBL	1
LVEPLMSLLK	SRR2040570:JUNC00114118_fr1;SRR3090733:JUNC00092193_fr1;SRR3090734:JUNC00098185_fr2;SRR3090737:JUNC00085815_fr3;SRR3090738:JUNC00099216_fr1;TCONS_00135888_fr1;TCONS_00135889_fr1;TCONS_00135890_fr1;TCONS_00135891_fr2;TCONS_00135893_fr2;TCONS_00135894_fr1;TCONS_00135895_fr1	0	2	0	0	0	0	0	0	1	3	chr_5_479	13064616	13076578	LINK_TO_FIGURE	LINK_TO_ENSEMBL	5
LVEQLLGYLGR	SRR1618548:JUNC00022578_fr1;SRR2040569:JUNC00025852_fr3;SRR2040570:JUNC00025032_fr3;SRR3090733:JUNC00020373_fr3;SRR3090735:JUNC00021187_fr2;SRR3090736:JUNC00020926_fr3;SRR3090737:JUNC00018997_fr3;SRR3090738:JUNC00021789_fr1;SRR3090739:JUNC00021239_fr3;TCONS_00025921_fr1;TCONS_00025922_fr3;TCONS_00025924_fr2;TCONS_00025925_fr3;TCONS_00025928_fr2	2	0	0	0	0	0	0	0	0	2	chr_10_90	3403300	3432090	LINK_TO_FIGURE	LINK_TO_ENSEMBL	10
LVFSQQR	TCONS_00025332_fr5	0	19	0	0	0	0	0	1	0	20	chr_10_110	39701	40135	LINK_TO_FIGURE	LINK_TO_ENSEMBL	10
LVGSEGSPLR	SRR3090735:JUNC00046754_fr3;SRR3090737:JUNC00041352_fr2;TCONS_00066754_fr2	0	2	0	0	0	0	0	0	0	2	chr_2_220	4831188	4834955	LINK_TO_FIGURE	LINK_TO_ENSEMBL	2
LVLEDMCR	SRR1618548:JUNC00111833_fr1;SRR1944692:JUNC00040671_fr1;SRR1944695:JUNC00083618_fr1;SRR1944696:JUNC00083825_fr1;SRR1944697:JUNC00067282_fr2;SRR2040568:JUNC00121222_fr2;SRR3090733:JUNC00099195_fr3;SRR3090735:JUNC00103899_fr1;SRR3090736:JUNC00102375_fr2;SRR3090739:JUNC00103913_fr3;TCONS_00133174_fr1;TCONS_00133175_fr2;TCONS_00133178_fr3;TCONS_00133179_fr3	0	2	0	0	0	0	0	0	0	2	chr_5_467	29632086	29635463	LINK_TO_FIGURE	LINK_TO_ENSEMBL	5
LVLFDQR	SRR1944690:JUNC00066170_fr1;SRR1944693:JUNC00075988_fr3;SRR3090733:JUNC00096564_fr1;TCONS_00138849_fr1	0	6	0	0	0	0	0	0	0	6	chr_5_489	25477309	25484544	LINK_TO_FIGURE	LINK_TO_ENSEMBL	5
LVLFLGNK	SRR1618548:JUNC00066879_fr2;SRR1944690:JUNC00039711_fr1;SRR1944695:JUNC00048919_fr1;SRR1944697:JUNC00039036_fr2;SRR2040568:JUNC00072516_fr3;SRR2040570:JUNC00073180_fr1;SRR3090734:JUNC00062954_fr1;SRR3090737:JUNC00054792_fr2;SRR3090738:JUNC00063754_fr1;TCONS_00086610_fr1;TCONS_00086611_fr1;TCONS_00086613_fr1	0	0	0	0	0	0	2	2	0	4	chr_3_296	697818	708175	LINK_TO_FIGURE	LINK_TO_ENSEMBL	3
LVLLEAASR	SRR1618548:JUNC00155272_fr1;SRR2040569:JUNC00176100_fr1;SRR3090733:JUNC00136708_fr1;SRR3090734:JUNC00145599_fr2;SRR3090735:JUNC00143147_fr2;SRR3090737:JUNC00127558_fr1;SRR3090738:JUNC00147989_fr2;SRR3090739:JUNC00143164_fr2;TCONS_00193931_fr2;TCONS_00193932_fr3;TCONS_00193933_fr2	2	0	0	0	0	0	0	0	0	2	chr_9_666	22521666	22535111	LINK_TO_FIGURE	LINK_TO_ENSEMBL	9
LVLLEYSPDR	TCONS_00065855_fr3	3	2	0	0	0	0	0	1	0	6	chr_2_212	1978364	1982502	LINK_TO_FIGURE	LINK_TO_ENSEMBL	2
LVLNPLSSLADLPLK	SRR3090733:JUNC00052629_fr3;SRR3090734:JUNC00056146_fr3;TCONS_00071924_fr1;TCONS_00071928_fr3;TCONS_00071929_fr1;TCONS_00071930_fr1;TCONS_00071931_fr3;TCONS_00071932_fr2;TCONS_00071933_fr1;TCONS_00071935_fr1;TCONS_00071938_fr3	2	1	0	0	0	0	0	0	0	3	chr_2_236	26933428	26950921	LINK_TO_FIGURE	LINK_TO_ENSEMBL	2
LVLTFEPATPFLVPLDR	TCONS_00164919_fr5;TCONS_00171431_fr3;TCONS_00171432_fr3;TCONS_00171433_fr1	0	0	0	0	2	0	0	0	0	2	chr_7_606	26886559	26908313	LINK_TO_FIGURE	LINK_TO_ENSEMBL	7
LVNMVVNR	SRR1944693:JUNC00060726_fr3;SRR1944694:JUNC00060243_fr4;SRR1944694:JUNC00060811_fr4;SRR1944694:JUNC00060873_fr4	3	0	0	0	0	0	0	0	0	3	chr_4_416	9091126	9207031	LINK_TO_FIGURE	LINK_TO_ENSEMBL	4
LVPLNLLLK	TCONS_00193827_fr2;TCONS_00193828_fr2;TCONS_00193829_fr1	0	2	0	0	0	0	0	0	0	2	chr_9_664	22123787	22134582	LINK_TO_FIGURE	LINK_TO_ENSEMBL	9
LVPPLLLSEK	TCONS_00127072_fr1;TCONS_00127073_fr2;TCONS_00127074_fr2	0	0	0	2	0	0	0	0	0	2	chr_5_446	1705381	1706871	LINK_TO_FIGURE	LINK_TO_ENSEMBL	5
LVQNDQFLDLVYR	SRR1618548:JUNC00031283_fr3;SRR1944689:JUNC00015152_fr1;SRR1944690:JUNC00019185_fr1;SRR1944691:JUNC00013904_fr2;SRR1944694:JUNC00021946_fr1;SRR1944695:JUNC00023711_fr3;SRR2040568:JUNC00033994_fr2;SRR2040570:JUNC00034539_fr2;SRR3090733:JUNC00028060_fr1;SRR3090734:JUNC00029849_fr3;SRR3090735:JUNC00029330_fr3;SRR3090736:JUNC00028911_fr3;SRR3090737:JUNC00026135_fr3;TCONS_00037774_fr3;TCONS_00037775_f…	1	0	0	2	0	0	0	0	0	3	chr_11_138	2565166	2568200	LINK_TO_FIGURE	LINK_TO_ENSEMBL	11
LVQVVSK	SRR1618548:JUNC00099183_fr2;SRR1944690:JUNC00060088_fr2;SRR1944694:JUNC00068506_fr1;SRR2040569:JUNC00111969_fr1;SRR3090733:JUNC00087774_fr3;SRR3090734:JUNC00093514_fr1;SRR3090735:JUNC00091975_fr2;TCONS_00115717_fr2;TCONS_00115720_fr3	0	0	0	0	0	3	0	0	0	3	chr_4_413	34751494	34755599	LINK_TO_FIGURE	LINK_TO_ENSEMBL	4
LVQWPLFLLTSK	SRR1618548:JUNC00112424_fr1;SRR1618548:JUNC00112425_fr1;SRR1944690:JUNC00068339_fr2;SRR1944691:JUNC00049216_fr2;SRR1944695:JUNC00084098_fr3;SRR1944696:JUNC00084330_fr3;SRR1944697:JUNC00067704_fr2;SRR1948083:JUNC00062524_fr2;SRR1948083:JUNC00062525_fr2;SRR2040568:JUNC00121898_fr2;SRR2040569:JUNC00127114_fr3;SRR3090733:JUNC00099788_fr1;SRR3090734:JUNC00106185_fr1;SRR3090734:JUNC00106186_fr1;SRR3090…	1	0	0	0	2	0	0	0	0	3	chr_6_519	725298	747641	LINK_TO_FIGURE	LINK_TO_ENSEMBL	6
LVSEAGVGVVASGVVK	SRR1618548:JUNC00012169_fr1;SRR1944694:JUNC00008312_fr3;SRR1944695:JUNC00009014_fr2;SRR2040568:JUNC00013117_fr2;SRR2040569:JUNC00013856_fr3;SRR3090734:JUNC00011767_fr2;SRR3090735:JUNC00011460_fr2;SRR3090736:JUNC00011291_fr2;SRR3090738:JUNC00011798_fr1;TCONS_00006777_fr4;TCONS_00017708_fr3;TCONS_00017709_fr2;TCONS_00017710_fr2;TCONS_00017711_fr2;TCONS_00017713_fr3;TCONS_00017714_fr1	1	1	0	0	0	0	0	0	0	2	chr_1_68	28091491	28102058	LINK_TO_FIGURE	LINK_TO_ENSEMBL	1
LVSSLGEQELDSQQK	TCONS_00189896_fr6;TCONS_00194770_fr3;TCONS_00194771_fr2	0	2	0	0	0	0	0	0	0	2	chr_9_670	3586854	3608103	LINK_TO_FIGURE	LINK_TO_ENSEMBL	9
LVTEALLPLLLLSSSGR	TCONS_00113456_fr2;TCONS_00113457_fr1;TCONS_00113458_fr2;TCONS_00113460_fr2;TCONS_00113461_fr1	0	2	0	0	1	0	0	0	0	3	chr_4_400	26579985	26583414	LINK_TO_FIGURE	LINK_TO_ENSEMBL	4
LVTTNVTSHTCTVDLYR	SRR1618548:JUNC00104045_fr3;SRR1944690:JUNC00063190_fr1;SRR1944691:JUNC00045461_fr1;SRR1944693:JUNC00072518_fr2;SRR1944694:JUNC00071982_fr1;SRR2040568:JUNC00112785_fr3;SRR2040569:JUNC00117590_fr1;SRR2040570:JUNC00114110_fr2;SRR3090734:JUNC00098177_fr2;SRR3090735:JUNC00096637_fr3;SRR3090736:JUNC00095266_fr2;SRR3090738:JUNC00099208_fr3;TCONS_00135888_fr1;TCONS_00135889_fr1;TCONS_00135890_fr1;TCONS_…	0	0	0	0	0	0	0	3	0	3	chr_5_479	13064616	13076578	LINK_TO_FIGURE	LINK_TO_ENSEMBL	5
LVYQVGALPTK	TCONS_00042894_fr1;TCONS_00042895_fr2;TCONS_00042896_fr3;TCONS_00042898_fr2;TCONS_00042899_fr2;TCONS_00042900_fr3;TCONS_00042901_fr1	0	0	0	0	3	0	0	0	0	3	chr_11_149	27590930	27596045	LINK_TO_FIGURE	LINK_TO_ENSEMBL	11
LVYVLNR	TCONS_00065855_fr3	0	0	0	0	2	0	0	0	0	2	chr_2_212	1978364	1982502	LINK_TO_FIGURE	LINK_TO_ENSEMBL	2
LWGTSPDSLDAAEDR	TCONS_00005253_fr1	0	6	0	0	0	0	0	0	0	6	chr_1_16	21892671	21897592	LINK_TO_FIGURE	LINK_TO_ENSEMBL	1
LWLMVFGNK	SRR1618548:JUNC00090592_fr1;SRR1944693:JUNC00063002_fr2;SRR1944694:JUNC00062664_fr1;SRR1944695:JUNC00067529_fr3;SRR1944697:JUNC00054257_fr3;SRR2040568:JUNC00097937_fr1;SRR2040569:JUNC00102203_fr3;SRR3090734:JUNC00085486_fr2;SRR3090735:JUNC00084076_fr1;SRR3090736:JUNC00082893_fr2;SRR3090737:JUNC00074505_fr2;SRR3090739:JUNC00084108_fr1;TCONS_00119374_fr3	0	0	0	0	0	0	2	0	0	2	chr_4_421	20852594	20858228	LINK_TO_FIGURE	LINK_TO_ENSEMBL	4
LWPPPGR	TCONS_00158008_fr5	0	4	0	0	0	0	0	0	0	4	chr_6_541	17623362	17623751	LINK_TO_FIGURE	LINK_TO_ENSEMBL	6
LWSVLSQHFLAAGSHHEEK	SRR1618548:JUNC00131781_fr2;SRR1944689:JUNC00062594_fr2;SRR1944694:JUNC00091149_fr3;SRR1944695:JUNC00098268_fr1;SRR1948083:JUNC00073265_fr2;SRR2040568:JUNC00143467_fr3;SRR2040569:JUNC00149770_fr3;SRR3090733:JUNC00117109_fr1;SRR3090735:JUNC00122644_fr2;SRR3090736:JUNC00120863_fr3;SRR3090739:JUNC00122764_fr2;TCONS_00170384_fr1;TCONS_00170385_fr3;TCONS_00170386_fr1;TCONS_00170387_fr1;TCONS_00170388_…	0	0	0	0	0	0	0	5	0	5	chr_7_598	22635207	22645819	LINK_TO_FIGURE	LINK_TO_ENSEMBL	7
LYDLVEEMR	SRR1618548:JUNC00126391_fr3;SRR1944692:JUNC00045972_fr3;SRR1944694:JUNC00087398_fr3;SRR2040569:JUNC00143585_fr1;SRR2040570:JUNC00139195_fr2;SRR3090733:JUNC00112472_fr2;SRR3090736:JUNC00116148_fr2;SRR3090738:JUNC00121039_fr2;SRR3090739:JUNC00117985_fr2;SRR3090739:JUNC00117987_fr3;TCONS_00160221_fr2;TCONS_00160222_fr2;TCONS_00160223_fr1;TCONS_00160224_fr3;TCONS_00160225_fr1;TCONS_00160226_fr1;TCONS…	0	0	0	0	0	0	0	0	2	2	chr_7_569	4652799	4658747	LINK_TO_FIGURE	LINK_TO_ENSEMBL	7
LYDTALR	SRR1944689:JUNC00022970_fr3;SRR1944690:JUNC00029452_fr1;SRR1944691:JUNC00020972_fr1;SRR1944692:JUNC00017502_fr1;SRR1944693:JUNC00033866_fr1;SRR1944695:JUNC00036098_fr3;SRR1944696:JUNC00036429_fr2;SRR2040568:JUNC00054208_fr3;SRR3090737:JUNC00040384_fr3;SRR3090739:JUNC00045801_fr1;TCONS_00075546_fr2;TCONS_00075548_fr3;TCONS_00075549_fr1;TCONS_00075550_fr2	0	2	0	0	0	0	0	0	0	2	chr_2_259	3237854	3249804	LINK_TO_FIGURE	LINK_TO_ENSEMBL	2
LYEADAR	SRR1618548:JUNC00079371_fr3	0	58	0	1	0	0	0	0	3	62	chr_3_370	26071308	26072170	LINK_TO_FIGURE	LINK_TO_ENSEMBL	3
LYETHVGMSSTEPK	SRR1618548:JUNC00056232_fr2;SRR3090736:JUNC00051150_fr3;SRR3090739:JUNC00051873_fr1;TCONS_00079405_fr3;TCONS_00079406_fr2;TCONS_00079407_fr2	1	0	0	1	0	0	0	0	3	5	chr_2_274	19358703	19367059	LINK_TO_FIGURE	LINK_TO_ENSEMBL	2
LYGSATDGVNR	TCONS_00149832_fr3	2	0	0	0	0	0	0	0	0	2	chr_6_520	1734130	1735209	LINK_TO_FIGURE	LINK_TO_ENSEMBL	6
LYKEDPAACAVVMK	SRR1618548:JUNC00118860_fr3;SRR2040569:JUNC00134394_fr2;SRR3090733:JUNC00105710_fr1;SRR3090734:JUNC00112492_fr3;SRR3090735:JUNC00110666_fr1;SRR3090737:JUNC00098309_fr1;SRR3090738:JUNC00113661_fr1;TCONS_00153517_fr1;TCONS_00153518_fr1;TCONS_00153519_fr2;TCONS_00153523_fr1	0	1	0	0	1	0	0	0	0	2	chr_6_543	18145900	18154619	LINK_TO_FIGURE	LINK_TO_ENSEMBL	6
LYMETELPK	SRR1618548:JUNC00075911_fr3;SRR1944689:JUNC00035241_fr3;SRR1944692:JUNC00026988_fr3;SRR1944693:JUNC00051987_fr1;SRR1944694:JUNC00051592_fr3;SRR1944696:JUNC00055969_fr2;SRR1944697:JUNC00044567_fr1;SRR2040568:JUNC00082351_fr2;SRR3090733:JUNC00067147_fr2;SRR3090734:JUNC00071494_fr3;SRR3090737:JUNC00062325_fr1;TCONS_00100042_fr1	2	3	0	0	0	0	0	0	0	5	chr_3_360	14850888	14853785	LINK_TO_FIGURE	LINK_TO_ENSEMBL	3
LYNPEKEELCFVGR	SRR1618548:JUNC00043458_fr1;SRR1944690:JUNC00021784_fr1;SRR1944690:JUNC00025819_fr3;SRR1944692:JUNC00013024_fr1;SRR1944694:JUNC00029525_fr1;SRR1944695:JUNC00026921_fr3;SRR1944695:JUNC00031815_fr1;SRR1944696:JUNC00027042_fr3;SRR1944696:JUNC00032097_fr1;SRR1944697:JUNC00025502_fr1;SRR2040568:JUNC00047580_fr2;SRR3090733:JUNC00032169_fr2;SRR3090734:JUNC00034310_fr1;SRR3090734:JUNC00040964_fr2;SRR3090…	0	0	0	0	4	0	0	0	0	4	chr_12_178	18334633	18348718	LINK_TO_FIGURE	LINK_TO_ENSEMBL	12
LYTPAAVDLFR	SRR3090733:JUNC00055090_fr1;SRR3090733:JUNC00055091_fr1;SRR3090734:JUNC00058769_fr3;SRR3090735:JUNC00057835_fr1;SRR3090737:JUNC00051155_fr2;SRR3090737:JUNC00051156_fr3;TCONS_00082553_fr3;TCONS_00082554_fr2;TCONS_00082555_fr2;TCONS_00082557_fr2	0	2	0	0	0	0	0	0	0	2	chr_2_291	31501275	31512447	LINK_TO_FIGURE	LINK_TO_ENSEMBL	2
MAATAAAEHPFK	SRR1944690:JUNC00084172_fr1;SRR1944691:JUNC00060424_fr2;SRR1944692:JUNC00050543_fr2;SRR1944694:JUNC00095802_fr3;SRR1944695:JUNC00103207_fr2;SRR1948083:JUNC00077045_fr3;SRR2040568:JUNC00150584_fr1;SRR2040569:JUNC00157311_fr3;SRR3090733:JUNC00123089_fr1;SRR3090737:JUNC00114547_fr2;TCONS_00182282_fr3;TCONS_00182285_fr1	0	2	0	0	0	0	0	0	4	6	chr_8_629	5327815	5334976	LINK_TO_FIGURE	LINK_TO_ENSEMBL	8
MANDTNAGLAAYLFTK	TCONS_00066514_fr2;TCONS_00066517_fr2;TCONS_00066518_fr2;TCONS_00066519_fr1	9	13	0	0	0	0	0	1	0	23	chr_2_218	4044614	4051886	LINK_TO_FIGURE	LINK_TO_ENSEMBL	2
MASDNVGATSELHGAGQSFGQGSSSLK	TCONS_00052408_fr2;TCONS_00052409_fr3;TCONS_00052410_fr1;TCONS_00052411_fr3;TCONS_00052412_fr1;TCONS_00052413_fr1;TCONS_00052414_fr1	0	0	2	0	0	0	0	0	0	2	chr_12_169	2720449	2725927	LINK_TO_FIGURE	LINK_TO_ENSEMBL	12
MEEELLQDLQVLR	SRR1618548:JUNC00144269_fr1;SRR1944694:JUNC00099826_fr2;SRR2040569:JUNC00164007_fr2;SRR2040570:JUNC00159047_fr3;SRR3090733:JUNC00128218_fr3;SRR3090734:JUNC00136610_fr2;SRR3090735:JUNC00134404_fr1;SRR3090739:JUNC00134463_fr1;TCONS_00186239_fr1;TCONS_00186242_fr2	0	0	0	2	0	0	0	0	0	2	chr_8_644	25593687	25596516	LINK_TO_FIGURE	LINK_TO_ENSEMBL	8
MEQYLQGQSR	SRR1618548:JUNC00078562_fr3;SRR1618548:JUNC00078563_fr2;SRR1944694:JUNC00053565_fr2;SRR2040568:JUNC00085277_fr1;SRR2040568:JUNC00085278_fr2;SRR2040569:JUNC00088964_fr1;SRR3090733:JUNC00069600_fr1;SRR3090735:JUNC00072937_fr1;SRR3090736:JUNC00071992_fr3;SRR3090736:JUNC00071993_fr1;SRR3090737:JUNC00064617_fr2;SRR3090739:JUNC00073083_fr1;TCONS_00101807_fr1;TCONS_00101808_fr1;TCONS_00101809_fr2;TCONS_…	3	0	0	0	0	0	0	0	0	3	chr_3_366	23797462	23808338	LINK_TO_FIGURE	LINK_TO_ENSEMBL	3
METLFHFLLASLK	SRR1944697:JUNC00070536_fr1;SRR2040568:JUNC00127125_fr1;SRR3090733:JUNC00104225_fr3;SRR3090739:JUNC00109118_fr3;TCONS_00145180_fr3;TCONS_00145181_fr3;TCONS_00145182_fr3	0	0	0	0	0	0	2	1	0	3	chr_6_504	11264268	11281448	LINK_TO_FIGURE	LINK_TO_ENSEMBL	6
METPSGLKDSLPAWLK	SRR1618548:JUNC00056235_fr2;SRR3090735:JUNC00051707_fr3;SRR3090736:JUNC00051151_fr2;SRR3090738:JUNC00053281_fr1;TCONS_00079405_fr3;TCONS_00079406_fr2;TCONS_00079407_fr2	0	0	0	4	0	0	0	0	0	4	chr_2_274	19358703	19367059	LINK_TO_FIGURE	LINK_TO_ENSEMBL	2
MFQLLVHCQEK	SRR1618548:JUNC00044447_fr1;SRR1944690:JUNC00026172_fr1;SRR1944694:JUNC00029982_fr3;SRR1944696:JUNC00032545_fr2;SRR1948083:JUNC00023880_fr2;SRR2040568:JUNC00048267_fr3;SRR2040569:JUNC00050389_fr1;SRR2040570:JUNC00048603_fr2;SRR3090733:JUNC00038808_fr3;SRR3090736:JUNC00040385_fr2;TCONS_00061333_fr2;TCONS_00061334_fr1;TCONS_00061337_fr2;TCONS_00061339_fr2;TCONS_00061340_fr1;TCONS_00061342_fr2;TCONS…	0	0	0	0	0	0	0	3	0	3	chr_12_196	21230453	21235121	LINK_TO_FIGURE	LINK_TO_ENSEMBL	12
MGALLASGLLDAGGR	TCONS_00122225_fr3;TCONS_00122226_fr2;TCONS_00122227_fr1	6	7	1	0	0	0	0	0	0	14	chr_4_436	30799082	30802996	LINK_TO_FIGURE	LINK_TO_ENSEMBL	4
MGDLVHTLTNR	SRR1618548:JUNC00056214_fr2;SRR2040568:JUNC00061122_fr3;SRR2040570:JUNC00061450_fr2;SRR3090733:JUNC00049243_fr1;TCONS_00079404_fr1;TCONS_00079405_fr3;TCONS_00079406_fr2	0	2	0	2	0	0	0	0	3	7	chr_2_274	19358703	19367059	LINK_TO_FIGURE	LINK_TO_ENSEMBL	2
MGLSTLASYK	TCONS_00017708_fr3;TCONS_00017709_fr2;TCONS_00017710_fr2;TCONS_00017711_fr2;TCONS_00017712_fr2;TCONS_00017713_fr3;TCONS_00017714_fr1;TCONS_00017715_fr2;TCONS_00132543_fr3;TCONS_00132544_fr2;TCONS_00132546_fr2;TCONS_00132548_fr1	4	0	0	0	0	0	0	0	0	4	chr_5_464	27622638	27636124	LINK_TO_FIGURE	LINK_TO_ENSEMBL	5
MHLLQESGDDADR	SRR1944692:JUNC00037686_fr2;SRR1944693:JUNC00072521_fr2;SRR1944694:JUNC00071985_fr1;SRR1944695:JUNC00077797_fr2;SRR1944697:JUNC00062511_fr2;SRR2040568:JUNC00112788_fr3;SRR2040569:JUNC00117593_fr1;SRR3090733:JUNC00092187_fr3;SRR3090735:JUNC00096640_fr2;SRR3090738:JUNC00099211_fr3;TCONS_00135888_fr1;TCONS_00135889_fr1;TCONS_00135890_fr1;TCONS_00135891_fr2;TCONS_00135892_fr1;TCONS_00135893_fr2;TCONS…	0	8	0	0	0	0	0	0	0	8	chr_5_479	13064616	13076578	LINK_TO_FIGURE	LINK_TO_ENSEMBL	5
MLALSALNTLLQGSPDK	SRR1618548:JUNC00117309_fr1;SRR2040568:JUNC00127121_fr2;SRR2040569:JUNC00132584_fr1;SRR3090733:JUNC00104222_fr3;SRR3090739:JUNC00109114_fr1;TCONS_00145180_fr3;TCONS_00145181_fr3;TCONS_00145182_fr3	3	0	0	0	0	0	0	0	0	3	chr_6_504	11264268	11281448	LINK_TO_FIGURE	LINK_TO_ENSEMBL	6
MLELFPVVR	SRR1618548:JUNC00134024_fr1;SRR1944689:JUNC00063746_fr2;SRR1944690:JUNC00081471_fr2;SRR1944691:JUNC00058499_fr1;SRR1944692:JUNC00048814_fr1;SRR1944693:JUNC00093562_fr1;SRR1944695:JUNC00099927_fr2;SRR2040569:JUNC00152331_fr2;SRR3090733:JUNC00119080_fr3;SRR3090734:JUNC00126865_fr1;SRR3090735:JUNC00124651_fr2;SRR3090736:JUNC00122864_fr3;TCONS_00171387_fr2	1	0	0	3	0	0	0	0	0	4	chr_7_604	26708668	26711921	LINK_TO_FIGURE	LINK_TO_ENSEMBL	7
MLFVLLGSSSSGLEMSLFFAF	SRR1288365:JUNC00019639_fr4;SRR1288369:JUNC00014140_fr5	2	0	0	0	0	0	0	0	0	2	chr_2_240	30362520	30362674	LINK_TO_FIGURE	LINK_TO_ENSEMBL	2
MLLDMHGDTLR	SRR1944693:JUNC00098053_fr3;SRR2040568:JUNC00153014_fr1;SRR2040569:JUNC00159864_fr3;SRR2040570:JUNC00154892_fr2;TCONS_00177558_fr1;TCONS_00177559_fr3;TCONS_00177561_fr3	0	0	0	2	0	0	0	0	7	9	chr_8_621	13954391	13958270	LINK_TO_FIGURE	LINK_TO_ENSEMBL	8
MLLSYVDALPSGEEK	SRR1618548:JUNC00109506_fr1;SRR2040568:JUNC00118694_fr3;SRR2040569:JUNC00123806_fr2;SRR3090733:JUNC00096987_fr1;SRR3090734:JUNC00103282_fr2;SRR3090735:JUNC00101626_fr3;SRR3090736:JUNC00100141_fr2;SRR3090737:JUNC00090221_fr1;SRR3090739:JUNC00101634_fr3;TCONS_00139106_fr3	4	0	0	0	0	0	0	0	0	4	chr_5_490	26418925	26422579	LINK_TO_FIGURE	LINK_TO_ENSEMBL	5
MLQVLQEVFR	TCONS_00021247_fr3;TCONS_00021248_fr3;TCONS_00021249_fr3;TCONS_00021250_fr3	13	0	0	0	0	0	0	0	0	13	chr_1_85	40101747	40107150	LINK_TO_FIGURE	LINK_TO_ENSEMBL	1
MMALYVASHYK	SRR1618548:JUNC00040400_fr2;SRR1944690:JUNC00024066_fr1;SRR1944694:JUNC00027448_fr3;SRR1948083:JUNC00021981_fr1;SRR2040569:JUNC00046201_fr2;SRR3090733:JUNC00035568_fr3;SRR3090738:JUNC00038451_fr2;TCONS_00052619_fr2;TCONS_00052620_fr2	0	0	0	0	0	0	0	3	0	3	chr_12_171	3587993	3597147	LINK_TO_FIGURE	LINK_TO_ENSEMBL	12
MMPDCLTVTSNGR	SRR3090733:JUNC00053723_fr5;SRR3090734:JUNC00057318_fr4	0	0	0	0	0	0	0	0	3	3	chr_2_285	29190380	29190879	LINK_TO_FIGURE	LINK_TO_ENSEMBL	2
MMTLLDLAR	TCONS_00148001_fr1	0	0	0	0	1	0	1	0	2	4	chr_6_513	26332868	26344993	LINK_TO_FIGURE	LINK_TO_ENSEMBL	6
MNAYVDLLNDLLSAR	TCONS_00054497_fr3	0	0	0	0	3	0	0	0	0	3	chr_12_177	13687144	13702026	LINK_TO_FIGURE	LINK_TO_ENSEMBL	12
MNDDSNCGGEYSQAGGLQDVSR	TCONS_00022266_fr2	0	0	0	3	0	0	0	0	0	3	chr_1_1	1043473	1043901	LINK_TO_FIGURE	LINK_TO_ENSEMBL	1
MNTDDGYGYGGGGGGGGTYSSGAR	TCONS_00160232_fr6;TCONS_00160233_fr4	0	3	0	1	0	0	0	0	0	4	chr_7_590	4659842	4662494	LINK_TO_FIGURE	LINK_TO_ENSEMBL	7
MPSQNLTEESNVAYEEPPVELPK	SRR1618548:JUNC00066877_fr2;SRR1944693:JUNC00045602_fr1;SRR1944695:JUNC00048917_fr2;SRR1944697:JUNC00039034_fr1;SRR2040568:JUNC00072514_fr2;SRR3090733:JUNC00059024_fr3;SRR3090734:JUNC00062952_fr3;SRR3090736:JUNC00061121_fr3;SRR3090738:JUNC00063752_fr3;SRR3090739:JUNC00062073_fr3;TCONS_00086610_fr1;TCONS_00086611_fr1;TCONS_00086613_fr1	0	0	6	0	0	0	0	0	0	6	chr_3_296	697818	708175	LINK_TO_FIGURE	LINK_TO_ENSEMBL	3
MQNGLVPNGEASNSK	TCONS_00163546_fr2	3	0	0	0	0	0	0	0	0	3	chr_7_577	21818774	21822028	LINK_TO_FIGURE	LINK_TO_ENSEMBL	7
MSDPHDEFK	SRR3090733:JUNC00018395_fr3;SRR3090736:JUNC00018833_fr2;TCONS_00021548_fr2;TCONS_00021549_fr3;TCONS_00021551_fr1;TCONS_00021552_fr2	0	5	0	0	0	0	0	0	0	5	chr_1_87	41067312	41073429	LINK_TO_FIGURE	LINK_TO_ENSEMBL	1
MSKEELDSTYK	TCONS_00021247_fr3;TCONS_00021248_fr3;TCONS_00021249_fr3;TCONS_00021250_fr3	4	0	0	0	0	0	0	0	0	4	chr_1_85	40101747	40107150	LINK_TO_FIGURE	LINK_TO_ENSEMBL	1
MSPEDFLR	SRR1618548:JUNC00071813_fr2;SRR1944696:JUNC00052801_fr2;SRR2040570:JUNC00078784_fr3;SRR3090733:JUNC00063421_fr3;SRR3090734:JUNC00067586_fr2;SRR3090735:JUNC00066452_fr1;SRR3090737:JUNC00058868_fr3;SRR3090738:JUNC00068423_fr3;SRR3090739:JUNC00066641_fr1;TCONS_00098243_fr3;TCONS_00098246_fr3	0	2	0	0	0	0	0	0	0	2	chr_3_351	7755032	7763790	LINK_TO_FIGURE	LINK_TO_ENSEMBL	3
MSSSLSEPEESFESEAFQK	SRR1618548:JUNC00121160_fr2;SRR2040568:JUNC00131437_fr1;SRR2040569:JUNC00137106_fr2;SRR3090736:JUNC00111088_fr3;SRR3090739:JUNC00112788_fr3;TCONS_00155159_fr2;TCONS_00155160_fr3	0	0	2	0	0	0	0	0	0	2	chr_6_556	26360284	26374568	LINK_TO_FIGURE	LINK_TO_ENSEMBL	6
MTGGGGGLGER	TCONS_00036229_fr3	2	0	0	0	0	0	0	0	0	2	chr_10_96	11439677	11440207	LINK_TO_FIGURE	LINK_TO_ENSEMBL	10
MTNFYTNFQVDELGR	TCONS_00194946_fr4	24	9	0	3	4	0	2	0	1	43	chr_9_652	4728370	4729899	LINK_TO_FIGURE	LINK_TO_ENSEMBL	9
MTQEAFSNTK	TCONS_00134229_fr1;TCONS_00150358_fr1	2	0	0	0	0	0	0	0	0	2	chr_6_525	3364186	3373919	LINK_TO_FIGURE	LINK_TO_ENSEMBL	6
MTSGDMALGSPVSSQGK	TCONS_00054497_fr3	1	0	10	0	0	0	0	0	0	11	chr_12_177	13687144	13702026	LINK_TO_FIGURE	LINK_TO_ENSEMBL	12
MVHAGQEVLLLSGSHALHQHEK	SRR1618548:JUNC00073964_fr1;SRR1944693:JUNC00050522_fr2;SRR1944695:JUNC00054253_fr1;SRR1944697:JUNC00043298_fr2;SRR2040568:JUNC00080251_fr1;SRR2040569:JUNC00083698_fr2;SRR2040570:JUNC00081136_fr2;SRR3090733:JUNC00065348_fr3;SRR3090734:JUNC00069607_fr3;SRR3090735:JUNC00068458_fr3;SRR3090736:JUNC00067585_fr3;SRR3090738:JUNC00070432_fr3;TCONS_00089691_fr3;TCONS_00089692_fr3;TCONS_00089693_fr3;TCONS_…	0	0	0	0	0	0	0	2	0	2	chr_3_312	11071961	11080691	LINK_TO_FIGURE	LINK_TO_ENSEMBL	3
MVLLSVLQK	TCONS_00054497_fr3	1	0	0	0	0	0	2	6	0	9	chr_12_177	13687144	13702026	LINK_TO_FIGURE	LINK_TO_ENSEMBL	12
MYLDELR	SRR1618548:JUNC00081079_fr3;SRR2040568:JUNC00087905_fr1;SRR2040569:JUNC00091659_fr3;SRR2040570:JUNC00088890_fr3;SRR3090733:JUNC00071799_fr3;SRR3090734:JUNC00076489_fr3;SRR3090735:JUNC00075214_fr3;SRR3090735:JUNC00075215_fr3;SRR3090737:JUNC00066682_fr1;SRR3090737:JUNC00066683_fr1;SRR3090738:JUNC00077254_fr2;SRR3090738:JUNC00077255_fr3;SRR3090739:JUNC00075299_fr3;SRR3090739:JUNC00075300_fr2;TCONS_0…	0	5	0	0	0	0	0	0	0	5	chr_3_332	29248936	29271980	LINK_TO_FIGURE	LINK_TO_ENSEMBL	3
NADVESDVESGELVPGK	TCONS_00114523_fr3;TCONS_00114524_fr3	0	0	3	0	0	0	0	0	0	3	chr_4_404	30842711	30845773	LINK_TO_FIGURE	LINK_TO_ENSEMBL	4
NAEVDVTVAK	SRR1618548:JUNC00118857_fr2;SRR1944692:JUNC00043226_fr2;SRR1944694:JUNC00082269_fr1;SRR1944696:JUNC00089064_fr2;SRR1944697:JUNC00071502_fr1;SRR2040568:JUNC00128816_fr1;SRR3090733:JUNC00105708_fr2;SRR3090735:JUNC00110663_fr2;SRR3090737:JUNC00098306_fr2;SRR3090738:JUNC00113658_fr1;TCONS_00146381_fr5;TCONS_00153516_fr2;TCONS_00153518_fr1;TCONS_00153519_fr2	0	0	0	0	0	0	0	0	4	4	chr_6_543	18145900	18154619	LINK_TO_FIGURE	LINK_TO_ENSEMBL	6
NAGEGLLPVR	SRR1618548:JUNC00153134_fr2	0	0	0	3	0	0	0	0	0	3	chr_9_681	19430458	19430716	LINK_TO_FIGURE	LINK_TO_ENSEMBL	9
NALGLDDVDAANMHMELGR	SRR1618548:JUNC00026885_fr1;SRR1944691:JUNC00012063_fr2;SRR1944693:JUNC00018852_fr3;SRR1944694:JUNC00018875_fr3;SRR1944695:JUNC00020369_fr1;SRR1944696:JUNC00020445_fr1;SRR1944697:JUNC00016363_fr3;SRR2040568:JUNC00029220_fr2;SRR3090733:JUNC00024052_fr3;SRR3090738:JUNC00025802_fr2;TCONS_00033779_fr1;TCONS_00033780_fr1	0	4	0	1	0	0	0	0	0	5	chr_10_120	18669980	18692868	LINK_TO_FIGURE	LINK_TO_ENSEMBL	10
NALNNGLLVDPHDQHALADALLK	SRR1944695:JUNC00014742_fr1;SRR3090734:JUNC00018938_fr2;TCONS_00021247_fr3;TCONS_00021248_fr3;TCONS_00021249_fr3;TCONS_00021250_fr3	2	0	0	0	0	0	0	0	0	2	chr_1_85	40101747	40107150	LINK_TO_FIGURE	LINK_TO_ENSEMBL	1
NALQELDTVASSGEVAK	TCONS_00054497_fr3	0	8	0	0	0	0	0	0	0	8	chr_12_177	13687144	13702026	LINK_TO_FIGURE	LINK_TO_ENSEMBL	12
NAYCLLNFGDSLTTDHLSPAGSLHK	TCONS_00182280_fr3;TCONS_00182281_fr2;TCONS_00182282_fr3;TCONS_00182283_fr1;TCONS_00182284_fr2;TCONS_00182285_fr1	0	0	0	0	0	0	0	0	9	9	chr_8_629	5327815	5334976	LINK_TO_FIGURE	LINK_TO_ENSEMBL	8
NCDNFQVNQNDVEK	SRR1618548:JUNC00138401_fr2;SRR1944690:JUNC00084171_fr2;SRR1944691:JUNC00060423_fr2;SRR1944692:JUNC00050542_fr2;SRR1944695:JUNC00103206_fr1;SRR2040568:JUNC00150583_fr1;SRR2040570:JUNC00152553_fr3;SRR3090733:JUNC00123087_fr3;SRR3090734:JUNC00131086_fr3;SRR3090736:JUNC00126998_fr2;SRR3090737:JUNC00114545_fr3;SRR3090738:JUNC00132535_fr1;SRR3090738:JUNC00132536_fr1;SRR3090739:JUNC00129002_fr2;TCONS_0…	0	13	0	0	2	0	0	0	0	15	chr_8_629	5327815	5334976	LINK_TO_FIGURE	LINK_TO_ENSEMBL	8
NFASELMALLLR	TCONS_00193703_fr1;TCONS_00193705_fr1;TCONS_00193706_fr1;TCONS_00193707_fr1	0	0	0	0	2	0	0	0	0	2	chr_9_663	21655897	21664425	LINK_TO_FIGURE	LINK_TO_ENSEMBL	9
NFELMEEER	SRR1618548:JUNC00076908_fr3;SRR1944691:JUNC00032802_fr2;SRR1944692:JUNC00027363_fr2;SRR1944693:JUNC00052699_fr2;SRR2040568:JUNC00083443_fr2;SRR3090734:JUNC00072465_fr1;SRR3090735:JUNC00071280_fr3;SRR3090736:JUNC00070365_fr1;SRR3090737:JUNC00063171_fr2;SRR3090739:JUNC00071399_fr3;TCONS_00100616_fr3	0	6	0	0	0	0	0	0	0	6	chr_3_362	17551534	17556429	LINK_TO_FIGURE	LINK_TO_ENSEMBL	3
NFLMEAK	TCONS_00037120_fr2	0	2	0	0	0	0	0	0	0	2	chr_11_135	234253	243999	LINK_TO_FIGURE	LINK_TO_ENSEMBL	11
NGEVHLNDPLAMAK	TCONS_00017708_fr3;TCONS_00017709_fr2;TCONS_00017710_fr2;TCONS_00017711_fr2;TCONS_00017712_fr2;TCONS_00017713_fr3;TCONS_00017714_fr1;TCONS_00017715_fr2	2	0	0	0	0	0	0	0	0	2	chr_1_68	28091491	28102058	LINK_TO_FIGURE	LINK_TO_ENSEMBL	1
NGGADDPDATSVER	TCONS_00071577_fr3	2	0	0	0	0	0	0	0	0	2	chr_2_234	25399776	25403942	LINK_TO_FIGURE	LINK_TO_ENSEMBL	2
NGSAESALVNPLSLDGSDGSDKGK	TCONS_00052408_fr2;TCONS_00052409_fr3;TCONS_00052410_fr1;TCONS_00052411_fr3;TCONS_00052412_fr1;TCONS_00052413_fr1;TCONS_00052414_fr1	0	0	2	0	0	0	0	0	0	2	chr_12_169	2720449	2725927	LINK_TO_FIGURE	LINK_TO_ENSEMBL	12
NHGLSDLSR	SRR1944694:JUNC00005141_fr1;SRR1944696:JUNC00005665_fr3;SRR2040568:JUNC00008169_fr2;SRR2040569:JUNC00008552_fr3;SRR2040570:JUNC00008289_fr2;SRR3090733:JUNC00006962_fr1;SRR3090734:JUNC00007494_fr3;SRR3090735:JUNC00007266_fr1;SRR3090736:JUNC00007132_fr2;SRR3090737:JUNC00006468_fr3;TCONS_00015256_fr3;TCONS_00015257_fr2	2	0	0	0	0	0	0	0	0	2	chr_1_61	17067271	17070817	LINK_TO_FIGURE	LINK_TO_ENSEMBL	1
NKLEQLMK	TCONS_00021247_fr3;TCONS_00021248_fr3;TCONS_00021249_fr3;TCONS_00021250_fr3	4	0	0	0	0	0	0	0	0	4	chr_1_85	40101747	40107150	LINK_TO_FIGURE	LINK_TO_ENSEMBL	1
NLAETENGDFDVSSDDALNELSVEK	TCONS_00131182_fr2;TCONS_00131183_fr1	0	0	5	0	0	0	0	0	0	5	chr_5_458	22763919	22768860	LINK_TO_FIGURE	LINK_TO_ENSEMBL	5
NLANVVLLR	SRR1618548:JUNC00044489_fr3;SRR1944689:JUNC00020455_fr1;SRR1944694:JUNC00030005_fr3;SRR1944695:JUNC00032264_fr1;SRR1944695:JUNC00032265_fr3;SRR1944697:JUNC00025853_fr2;SRR2040568:JUNC00048303_fr2;SRR2040568:JUNC00048304_fr2;SRR2040569:JUNC00050423_fr3;SRR2040570:JUNC00048640_fr1;SRR3090733:JUNC00038839_fr3;SRR3090735:JUNC00040929_fr2;SRR3090736:JUNC00040418_fr2;SRR3090739:JUNC00040974_fr1;SRR3090…	0	0	0	0	0	0	0	2	2	4	chr_12_197	21324959	21327652	LINK_TO_FIGURE	LINK_TO_ENSEMBL	12
NLDNPQSSDLFNPHGGR	TCONS_00078436_fr3	0	6	0	2	0	0	0	0	0	8	chr_2_271	14991800	14993667	LINK_TO_FIGURE	LINK_TO_ENSEMBL	2
NLESQETSR	TCONS_00002798_fr3	1	0	0	0	1	0	0	0	0	2	chr_1_10	10193546	10196396	LINK_TO_FIGURE	LINK_TO_ENSEMBL	1
NLGFTGVLR	SRR1288363:JUNC00042139_fr1;SRR1618548:JUNC00140235_fr3;SRR1618548:JUNC00140236_fr2;SRR1944690:JUNC00085209_fr3;SRR1944691:JUNC00061140_fr3;SRR1944693:JUNC00097828_fr3;SRR1944694:JUNC00097008_fr1;SRR1944695:JUNC00104538_fr2;SRR1944696:JUNC00104736_fr1;SRR1944697:JUNC00084124_fr2;SRR1948083:JUNC00077981_fr1;SRR2040568:JUNC00152678_fr2;SRR2040569:JUNC00159521_fr2;SRR2040569:JUNC00159522_fr3;SRR3090…	0	2	0	0	0	0	0	0	0	2	chr_8_634	12331909	12335361	LINK_TO_FIGURE	LINK_TO_ENSEMBL	8
NLLAEAASDGNGR	SRR1618548:JUNC00105922_fr3;SRR1944690:JUNC00064362_fr1;SRR1944693:JUNC00073859_fr1;SRR1944694:JUNC00073363_fr2;SRR1944695:JUNC00079219_fr1;SRR1944696:JUNC00079448_fr1;SRR1944697:JUNC00063695_fr3;SRR2040568:JUNC00114795_fr1;SRR2040570:JUNC00116157_fr2;SRR3090733:JUNC00093869_fr3;SRR3090734:JUNC00099995_fr1;SRR3090736:JUNC00096992_fr2;SRR3090737:JUNC00087359_fr3;SRR3090738:JUNC00100992_fr1;SRR3090…	0	5	0	0	0	0	0	0	0	5	chr_5_482	19055902	19068071	LINK_TO_FIGURE	LINK_TO_ENSEMBL	5
NLLELDRER	TCONS_00032532_fr3;TCONS_00032533_fr1	0	5	0	0	0	0	0	0	0	5	chr_10_115	13359938	13363123	LINK_TO_FIGURE	LINK_TO_ENSEMBL	10
NLLPCRNPQR	SRR1288363:JUNC00015724_fr5;SRR1288364:JUNC00018849_fr5;SRR1288365:JUNC00017282_fr5;SRR1288369:JUNC00012470_fr5;SRR2040568:JUNC00059747_fr5;SRR2040569:JUNC00062290_fr4;SRR2040570:JUNC00060077_fr4;SRR3090734:JUNC00051349_fr5;SRR3090738:JUNC00052018_fr5	0	0	0	0	0	1	0	1	0	2	chr_2_228	15677280	15677516	LINK_TO_FIGURE	LINK_TO_ENSEMBL	2
NLLQNLR	SRR1944693:JUNC00030261_fr6;SRR1944694:JUNC00030110_fr6	0	3	0	0	0	0	0	0	0	3	chr_12_183	21578487	21579426	LINK_TO_FIGURE	LINK_TO_ENSEMBL	12
NLLTTLPK	SRR1618548:JUNC00138401_fr2;SRR1944690:JUNC00084171_fr2;SRR1944690:JUNC00084172_fr1;SRR1944691:JUNC00060423_fr2;SRR1944691:JUNC00060424_fr2;SRR1944692:JUNC00050542_fr2;SRR1944692:JUNC00050543_fr2;SRR1944694:JUNC00095802_fr3;SRR1944695:JUNC00103207_fr2;SRR1948083:JUNC00077045_fr3;SRR2040568:JUNC00150583_fr1;SRR2040568:JUNC00150584_fr1;SRR2040569:JUNC00157311_fr3;SRR2040570:JUNC00152553_fr3;SRR3090…	0	0	0	0	0	0	0	0	3	3	chr_8_629	5327815	5334976	LINK_TO_FIGURE	LINK_TO_ENSEMBL	8
NLPATAQVASQQGQYLAR	SRR1944693:JUNC00095792_fr1;SRR1944695:JUNC00102302_fr2;SRR1944696:JUNC00102539_fr3;SRR2040569:JUNC00155920_fr2;SRR2040570:JUNC00151231_fr1;SRR3090733:JUNC00121969_fr1;SRR3090734:JUNC00129921_fr2;SRR3090735:JUNC00127653_fr3;SRR3090736:JUNC00125855_fr3;SRR3090739:JUNC00127803_fr2;TCONS_00181535_fr1	0	3	0	0	0	0	0	0	0	3	chr_8_627	2310371	2315159	LINK_TO_FIGURE	LINK_TO_ENSEMBL	8
NLPDPDAEVLALSPK	SRR1944690:JUNC00057610_fr5;SRR1944694:JUNC00065734_fr6;SRR1948083:JUNC00052825_fr6;SRR2040569:JUNC00107225_fr4;SRR3090733:JUNC00084090_fr5;SRR3090734:JUNC00089650_fr5;SRR3090737:JUNC00078204_fr5;SRR3090738:JUNC00090525_fr5	0	0	3	0	0	0	0	0	0	3	chr_4_403	28409739	28411328	LINK_TO_FIGURE	LINK_TO_ENSEMBL	4
NLPEDVAFAESR	SRR1618548:JUNC00155698_fr3;SRR1944691:JUNC00068941_fr3;SRR1948083:JUNC00087712_fr2;SRR2040568:JUNC00169469_fr3;SRR2040569:JUNC00176619_fr2;SRR2040570:JUNC00171672_fr1;SRR3090733:JUNC00137117_fr2;SRR3090734:JUNC00146057_fr2;SRR3090735:JUNC00143599_fr1;SRR3090736:JUNC00141529_fr3;SRR3090737:JUNC00127937_fr3;SRR3090738:JUNC00148448_fr3;TCONS_00201315_fr3;TCONS_00201316_fr3;TCONS_00201317_fr3;TCONS_…	0	5	0	0	0	0	0	0	0	5	chr_Syng_TIGR_028_686	12286	25416	LINK_TO_FIGURE	LINK_TO_ENSEMBL	Syng_TIGR_028
NLPLDGVSAQSLKPSASSR	SRR1944696:JUNC00097435_fr1;SRR2040569:JUNC00147956_fr2;SRR3090736:JUNC00119617_fr3;SRR3090737:JUNC00107869_fr2;SRR3090739:JUNC00121495_fr3;TCONS_00169500_fr1;TCONS_00169501_fr1;TCONS_00169502_fr1;TCONS_00169503_fr3;TCONS_00169504_fr3	0	0	2	0	5	0	0	0	0	7	chr_7_596	18717472	18725462	LINK_TO_FIGURE	LINK_TO_ENSEMBL	7
NLSSEFEQWNTLVK	SRR1618548:JUNC00022990_fr1;SRR1944690:JUNC00013834_fr2;SRR1944691:JUNC00010001_fr1;SRR1944693:JUNC00015794_fr2;SRR1944696:JUNC00017223_fr2;SRR1944697:JUNC00013734_fr2;SRR2040568:JUNC00025032_fr2;SRR2040569:JUNC00026310_fr2;SRR3090733:JUNC00020773_fr2;SRR3090734:JUNC00022119_fr3;SRR3090735:JUNC00021611_fr3;SRR3090736:JUNC00021351_fr3;SRR3090737:JUNC00019374_fr3;SRR3090738:JUNC00022243_fr3;SRR3090…	2	2	0	0	0	0	0	0	0	4	chr_10_91	5780907	5788967	LINK_TO_FIGURE	LINK_TO_ENSEMBL	10
NLVGCSPSEDLNEDNSAQLADGDDLVGSK	TCONS_00144573_fr1;TCONS_00144574_fr2;TCONS_00144575_fr1;TCONS_00144576_fr2;TCONS_00144577_fr1;TCONS_00144578_fr1;TCONS_00144579_fr3;TCONS_00144583_fr1	0	0	8	0	0	0	0	0	0	8	chr_6_503	8043785	8067221	LINK_TO_FIGURE	LINK_TO_ENSEMBL	6
NNGAEGLGLCR	SRR1944693:JUNC00052958_fr1;SRR2040568:JUNC00083802_fr2;SRR2040569:JUNC00087458_fr1;SRR2040570:JUNC00084718_fr3;SRR3090738:JUNC00073586_fr1;SRR3090739:JUNC00071751_fr1;TCONS_00100746_fr1;TCONS_00100747_fr1;TCONS_00100748_fr2	0	4	0	0	0	0	0	0	0	4	chr_3_363	18153473	18160108	LINK_TO_FIGURE	LINK_TO_ENSEMBL	3
NPELVLQSLGYLLNTVR	TCONS_00093717_fr3	0	1	0	0	1	0	0	0	0	2	chr_3_332	29248936	29271980	LINK_TO_FIGURE	LINK_TO_ENSEMBL	3
NPESFLSSFSK	SRR1618548:JUNC00079372_fr1;SRR1618548:JUNC00079373_fr3	8	70	0	8	0	0	5	4	4	99	chr_3_370	26071308	26072170	LINK_TO_FIGURE	LINK_TO_ENSEMBL	3
NPESFLSSFSKGVQR	SRR1618548:JUNC00079372_fr1;SRR1618548:JUNC00079373_fr3	0	0	0	0	0	0	2	0	0	2	chr_3_370	26071308	26072170	LINK_TO_FIGURE	LINK_TO_ENSEMBL	3
NPFLLDDTR	TCONS_00198017_fr3	0	0	0	3	0	0	0	0	0	3	chr_9_680	19425284	19427528	LINK_TO_FIGURE	LINK_TO_ENSEMBL	9
NPLNLLPSFDK	SRR1288367:JUNC00012822_fr3;SRR1944690:JUNC00045071_fr1;SRR3090734:JUNC00071190_fr1;TCONS_00099838_fr2;TCONS_00099839_fr3;TCONS_00099840_fr1	1	0	1	0	0	0	0	0	0	2	chr_3_358	13941691	13948830	LINK_TO_FIGURE	LINK_TO_ENSEMBL	3
NPVYMMDTSPSSSQSFSVDPPK	TCONS_00021189_fr1;TCONS_00021195_fr1;TCONS_00021199_fr1;TCONS_00021200_fr1	0	0	3	0	0	0	0	0	0	3	chr_1_84	39960773	39975917	LINK_TO_FIGURE	LINK_TO_ENSEMBL	1
NQNLFAGFSPDLLSEALSVSK	TCONS_00078436_fr3	0	0	0	10	0	0	0	0	0	10	chr_2_271	14991800	14993667	LINK_TO_FIGURE	LINK_TO_ENSEMBL	2
NQPSPPPQEEEEGNHGSAR	SRR1618548:JUNC00033840_fr3;SRR2040570:JUNC00037247_fr3;SRR3090734:JUNC00032176_fr1;SRR3090735:JUNC00031584_fr1;SRR3090736:JUNC00031137_fr3;SRR3090737:JUNC00028085_fr2;SRR3090738:JUNC00032439_fr2;TCONS_00045899_fr2;TCONS_00045901_fr2;TCONS_00045902_fr2	0	0	6	0	0	0	0	0	0	6	chr_11_157	11411890	11415936	LINK_TO_FIGURE	LINK_TO_ENSEMBL	11
NSGDDTFLR	SRR1618548:JUNC00029105_fr2;SRR1944696:JUNC00022184_fr3;SRR2040569:JUNC00033154_fr3;SRR3090733:JUNC00026069_fr3;SRR3090734:JUNC00027721_fr1;SRR3090735:JUNC00027181_fr1;SRR3090736:JUNC00026814_fr1;TCONS_00034830_fr2;TCONS_00034831_fr1;TCONS_00034832_fr2;TCONS_00034833_fr3	0	3	0	0	0	0	0	0	0	3	chr_10_128	22333338	22355015	LINK_TO_FIGURE	LINK_TO_ENSEMBL	10
NSKFFHLNLYESK	TCONS_00066907_fr1	4	0	0	0	0	0	0	0	0	4	chr_2_221	5411315	5413718	LINK_TO_FIGURE	LINK_TO_ENSEMBL	2
NSLAQAK	SRR1618548:JUNC00069664_fr5;SRR1618548:JUNC00069665_fr6	0	3	0	0	0	0	0	0	0	3	chr_3_301	4408071	4408453	LINK_TO_FIGURE	LINK_TO_ENSEMBL	3
NSNDTDALPACSLPR	TCONS_00189896_fr6;TCONS_00194770_fr3;TCONS_00194771_fr2	0	3	0	0	0	0	0	0	0	3	chr_9_670	3586854	3608103	LINK_TO_FIGURE	LINK_TO_ENSEMBL	9
NSTLADVLNDLK	SRR1618548:JUNC00036248_fr1;SRR1618548:JUNC00036249_fr2;SRR1944690:JUNC00021777_fr2;SRR1944691:JUNC00015576_fr2;SRR1944692:JUNC00013023_fr2;SRR1944693:JUNC00024954_fr2;SRR1944694:JUNC00024840_fr3;SRR1944696:JUNC00027035_fr2;SRR2040570:JUNC00039840_fr2;SRR3090733:JUNC00032159_fr3;SRR3090734:JUNC00034300_fr1;SRR3090736:JUNC00033301_fr2;SRR3090737:JUNC00029900_fr1;TCONS_00047741_fr2;TCONS_00047742_f…	1	1	0	0	1	0	0	0	0	3	chr_11_160	21501179	21516492	LINK_TO_FIGURE	LINK_TO_ENSEMBL	11
NSTLSDVLTDLK	SRR1944691:JUNC00018354_fr1;SRR2040569:JUNC00049698_fr2;SRR3090734:JUNC00040970_fr3;SRR3090735:JUNC00040355_fr1;SRR3090736:JUNC00039856_fr3;SRR3090736:JUNC00039857_fr3;SRR3090737:JUNC00035623_fr3;SRR3090739:JUNC00040398_fr3;TCONS_00055091_fr2;TCONS_00055092_fr2;TCONS_00055094_fr2;TCONS_00055095_fr2	2	4	0	0	3	0	0	0	0	9	chr_12_178	18334633	18348718	LINK_TO_FIGURE	LINK_TO_ENSEMBL	12
NTAAVVNELSK	TCONS_00061363_fr1;TCONS_00061364_fr1	0	3	0	0	0	0	0	0	0	3	chr_12_197	21324959	21327652	LINK_TO_FIGURE	LINK_TO_ENSEMBL	12
NTFLEADLQCSNR	SRR1618548:JUNC00110701_fr3;SRR1944694:JUNC00076557_fr2;SRR2040568:JUNC00120002_fr2;SRR2040569:JUNC00125163_fr3;SRR3090733:JUNC00098098_fr2;SRR3090734:JUNC00104436_fr1;SRR3090734:JUNC00104437_fr3;SRR3090735:JUNC00102773_fr2;SRR3090737:JUNC00091256_fr3;SRR3090737:JUNC00091257_fr1;SRR3090738:JUNC00105489_fr1;TCONS_00139540_fr1;TCONS_00139541_fr2	0	3	0	0	1	0	0	0	0	4	chr_5_492	28005411	28012430	LINK_TO_FIGURE	LINK_TO_ENSEMBL	5
NTLYVGGLAEEVDEK	SRR1618548:JUNC00078185_fr3;SRR1944690:JUNC00046750_fr2;SRR1944693:JUNC00053702_fr1;SRR1944694:JUNC00053337_fr2;SRR1944696:JUNC00057856_fr2;SRR1944697:JUNC00046031_fr1;SRR2040569:JUNC00088566_fr2;SRR2040570:JUNC00085813_fr1;SRR3090734:JUNC00073824_fr3;SRR3090736:JUNC00071636_fr2;SRR3090737:JUNC00064318_fr1;SRR3090738:JUNC00074610_fr1	1	0	0	1	4	0	0	0	0	6	chr_3_365	22413908	22418499	LINK_TO_FIGURE	LINK_TO_ENSEMBL	3
NTSLDKEFLAK	SRR1618548:JUNC00145929_fr3;SRR1944690:JUNC00088781_fr3;SRR1944692:JUNC00053369_fr2;SRR1944693:JUNC00101912_fr1;SRR1944694:JUNC00101004_fr1;SRR1944695:JUNC00108773_fr3;SRR1944696:JUNC00108957_fr3;SRR2040568:JUNC00158836_fr2;SRR3090734:JUNC00138086_fr3;SRR3090737:JUNC00120604_fr2;TCONS_00186923_fr3	3	3	1	0	0	2	0	0	0	9	chr_8_649	28173583	28176896	LINK_TO_FIGURE	LINK_TO_ENSEMBL	8
NVANAGGDSVGDTLAR	TCONS_00191747_fr1;TCONS_00191750_fr3	6	2	1	0	2	0	0	0	0	11	chr_9_657	14404431	14416332	LINK_TO_FIGURE	LINK_TO_ENSEMBL	9
NVFDADSSLR	SRR3090733:JUNC00018023_fr3;SRR3090734:JUNC00019190_fr1;SRR3090738:JUNC00019251_fr3;TCONS_00021346_fr2;TCONS_00021347_fr2;TCONS_00021348_fr2;TCONS_00021349_fr1;TCONS_00021350_fr1;TCONS_00021351_fr1	0	3	1	1	0	0	0	0	0	5	chr_1_86	40483658	40490062	LINK_TO_FIGURE	LINK_TO_ENSEMBL	1
NVTVWHVDTATALYQHYQK	SRR2040568:JUNC00063452_fr2;SRR2040569:JUNC00066150_fr1;SRR3090733:JUNC00051243_fr2;SRR3090734:JUNC00054715_fr3;SRR3090735:JUNC00053799_fr3;SRR3090736:JUNC00053182_fr2;SRR3090737:JUNC00047590_fr2;SRR3090738:JUNC00055427_fr1;SRR3090739:JUNC00053984_fr2;TCONS_00080448_fr3	0	0	0	0	0	0	0	3	0	3	chr_2_279	23749418	23753207	LINK_TO_FIGURE	LINK_TO_ENSEMBL	2
NVYAFDPAQR	TCONS_00077637_fr3;TCONS_00077638_fr3	0	5	0	0	0	0	0	0	0	5	chr_2_266	11000109	11005403	LINK_TO_FIGURE	LINK_TO_ENSEMBL	2
NYLDNGSTK	SRR1944689:JUNC00035725_fr2;SRR1944692:JUNC00027361_fr3;SRR1944693:JUNC00052697_fr1;SRR1944695:JUNC00056554_fr2;SRR1944697:JUNC00045155_fr3;SRR1948083:JUNC00041946_fr3;SRR2040569:JUNC00087088_fr1;SRR2040570:JUNC00084376_fr2;SRR3090734:JUNC00072462_fr1;TCONS_00100614_fr1;TCONS_00100616_fr3	0	4	0	0	0	0	0	0	0	4	chr_3_362	17551534	17556429	LINK_TO_FIGURE	LINK_TO_ENSEMBL	3
PALNVGLSVSR	TCONS_00194946_fr4	5	3	0	3	0	10	0	12	0	33	chr_9_652	4728370	4729899	LINK_TO_FIGURE	LINK_TO_ENSEMBL	9
PDQLQGRK	SRR3090734:JUNC00036590_fr6;SRR3090739:JUNC00036074_fr5	7	0	0	0	0	0	0	0	0	7	chr_12_190	892239	930982	LINK_TO_FIGURE	LINK_TO_ENSEMBL	12
PFLFLSR	SRR2040569:JUNC00111669_fr3	0	0	0	0	0	0	0	3	5	8	chr_4_442	34420019	34420291	LINK_TO_FIGURE	LINK_TO_ENSEMBL	4
PLLLVNLGGPTR	SRR1618548:JUNC00056416_fr4;SRR1944689:JUNC00026008_fr5;SRR1944690:JUNC00033448_fr4;SRR1944691:JUNC00023770_fr4;SRR1944692:JUNC00019744_fr5;SRR1944693:JUNC00038501_fr6;SRR1944695:JUNC00040957_fr6;SRR1944696:JUNC00041353_fr6;SRR1948083:JUNC00030581_fr6;SRR2040568:JUNC00061311_fr4;SRR3090733:JUNC00049418_fr5;SRR3090734:JUNC00052773_fr5;SRR3090735:JUNC00051879_fr5;SRR3090738:JUNC00053461_fr5;TCONS_0…	0	0	0	0	0	0	0	3	0	3	chr_2_232	19750089	19754683	LINK_TO_FIGURE	LINK_TO_ENSEMBL	2
PPSSFTLPWSGGKASAASLTHK	SRR2040570:JUNC00152706_fr5	4	0	0	0	0	0	0	0	0	4	chr_8_630	5654945	5655240	LINK_TO_FIGURE	LINK_TO_ENSEMBL	8
PYLEDGVHPHSLLR	SRR1618548:JUNC00122445_fr3;SRR1944689:JUNC00058189_fr3;SRR1944692:JUNC00044523_fr2;SRR1944694:JUNC00084614_fr2;SRR1944696:JUNC00091644_fr3;SRR1944697:JUNC00073538_fr1;SRR1948083:JUNC00068029_fr1;SRR2040568:JUNC00132788_fr1;SRR2040569:JUNC00138546_fr2;SRR3090733:JUNC00108742_fr1;SRR3090734:JUNC00115775_fr2;SRR3090734:JUNC00115776_fr3;SRR3090736:JUNC00112250_fr1;SRR3090738:JUNC00116934_fr2;SRR3090…	0	0	0	0	0	0	0	0	2	2	chr_6_559	28682312	28687092	LINK_TO_FIGURE	LINK_TO_ENSEMBL	6
QALDQLFSSQR	SRR1618548:JUNC00111831_fr1;SRR1944692:JUNC00040670_fr1;SRR1944696:JUNC00083823_fr1;SRR1944697:JUNC00067280_fr1;SRR2040569:JUNC00126423_fr2;SRR2040569:JUNC00126424_fr1;SRR3090733:JUNC00099192_fr2;SRR3090734:JUNC00105545_fr3;SRR3090735:JUNC00103896_fr2;SRR3090736:JUNC00102373_fr1;SRR3090737:JUNC00092247_fr2;SRR3090738:JUNC00106637_fr3;TCONS_00133174_fr1;TCONS_00133175_fr2	1	0	0	0	0	0	0	0	2	3	chr_5_467	29632086	29635463	LINK_TO_FIGURE	LINK_TO_ENSEMBL	5
QALLKER	TCONS_00192664_fr2	0	0	0	0	0	0	0	4	0	4	chr_9_660	18140232	18143984	LINK_TO_FIGURE	LINK_TO_ENSEMBL	9
QDKGVLLR	SRR1618548:JUNC00079372_fr1	0	7	0	0	0	0	0	0	0	7	chr_3_370	26071308	26072170	LINK_TO_FIGURE	LINK_TO_ENSEMBL	3
QELAKCVEEK	SRR1618548:JUNC00110958_fr2	0	0	0	0	0	0	2	0	0	2	chr_5_466	28347234	28347522	LINK_TO_FIGURE	LINK_TO_ENSEMBL	5
QELLQNVAHDMGK	TCONS_00006179_fr6	3	0	0	0	0	0	0	0	0	3	chr_1_64	25482145	25483060	LINK_TO_FIGURE	LINK_TO_ENSEMBL	1
QEPGTAAAAAVAAAAGSPPAEDTR	TCONS_00197876_fr2	0	0	3	0	0	0	0	0	0	3	chr_9_679	18953889	18956711	LINK_TO_FIGURE	LINK_TO_ENSEMBL	9
QEPVDETVTDPLSGEK	SRR1618548:JUNC00022988_fr3;SRR1944690:JUNC00013832_fr3;SRR1944692:JUNC00008572_fr3;SRR1944693:JUNC00015792_fr2;SRR1944696:JUNC00017221_fr1;SRR1944697:JUNC00013732_fr2;SRR2040568:JUNC00025030_fr2;SRR2040570:JUNC00025454_fr2;SRR3090737:JUNC00019371_fr1;SRR3090738:JUNC00022240_fr3;TCONS_00026311_fr1;TCONS_00026312_fr1;TCONS_00026313_fr1;TCONS_00031227_fr5	3	0	0	0	0	0	0	0	0	3	chr_10_91	5780907	5788967	LINK_TO_FIGURE	LINK_TO_ENSEMBL	10
QGKFPTLVTHQESLESK	SRR2040570:JUNC00160642_fr1;SRR2040570:JUNC00160643_fr1	0	0	0	0	4	0	0	0	0	4	chr_8_626	27930673	27965259	LINK_TO_FIGURE	LINK_TO_ENSEMBL	8
QGLSAAEGQNR	TCONS_00073821_fr1	2	0	0	0	0	0	0	0	0	2	chr_2_246	33931853	33934108	LINK_TO_FIGURE	LINK_TO_ENSEMBL	2
QGSLHVNLPDQDPEDAK	TCONS_00154609_fr2;TCONS_00154610_fr1	0	0	2	0	0	0	0	0	0	2	chr_6_554	24142817	24147458	LINK_TO_FIGURE	LINK_TO_ENSEMBL	6
QGVALALHSLADVLGSK	SRR1944694:JUNC00055360_fr2;SRR2040568:JUNC00087927_fr1;SRR2040570:JUNC00088914_fr2;SRR3090733:JUNC00071822_fr3;SRR3090734:JUNC00076513_fr3;SRR3090735:JUNC00075238_fr3;SRR3090736:JUNC00074223_fr3;SRR3090737:JUNC00066705_fr2;SRR3090738:JUNC00077283_fr2;TCONS_00093717_fr3;TCONS_00093718_fr3	0	0	0	0	4	0	0	0	0	4	chr_3_332	29248936	29271980	LINK_TO_FIGURE	LINK_TO_ENSEMBL	3
QLAAQLLPR	SRR1618548:JUNC00054099_fr1;SRR1948083:JUNC00029340_fr1;SRR2040568:JUNC00058849_fr2;SRR2040569:JUNC00061351_fr1;SRR3090733:JUNC00047306_fr3;SRR3090736:JUNC00049123_fr3;SRR3090738:JUNC00051135_fr3;TCONS_00068585_fr2	1	3	0	0	0	0	0	0	0	4	chr_2_226	12365598	12374781	LINK_TO_FIGURE	LINK_TO_ENSEMBL	2
QLDVNTEVGVVR	SRR1618548:JUNC00079001_fr1;SRR1944690:JUNC00047204_fr2;SRR1944694:JUNC00053860_fr3;SRR1944695:JUNC00058175_fr1;SRR1944697:JUNC00046460_fr3;SRR2040570:JUNC00086692_fr2;SRR3090735:JUNC00073325_fr3;SRR3090736:JUNC00072366_fr1;TCONS_00092707_fr1	0	2	0	0	0	0	0	0	0	2	chr_3_323	25033513	25041514	LINK_TO_FIGURE	LINK_TO_ENSEMBL	3
QLEACGGQALTFGGDVSK	SRR1618548:JUNC00089506_fr2	0	2	0	0	0	0	0	0	0	2	chr_4_418	18382978	18387808	LINK_TO_FIGURE	LINK_TO_ENSEMBL	4
QLEHLDAER	SRR1618548:JUNC00110699_fr1;SRR1944696:JUNC00082932_fr1;SRR2040569:JUNC00125160_fr2;SRR3090736:JUNC00101261_fr1;TCONS_00139540_fr1;TCONS_00139541_fr2	0	2	0	0	0	0	0	0	0	2	chr_5_492	28005411	28012430	LINK_TO_FIGURE	LINK_TO_ENSEMBL	5
QLGVQLASADEQAK	TCONS_00191747_fr1;TCONS_00191750_fr3	2	0	0	0	1	0	0	0	0	3	chr_9_657	14404431	14416332	LINK_TO_FIGURE	LINK_TO_ENSEMBL	9
QLHLSVLAVFNSWDSAR	SRR1618548:JUNC00077226_fr2;SRR2040568:JUNC00083808_fr3;SRR2040569:JUNC00087465_fr2;SRR2040570:JUNC00084724_fr3;SRR3090736:JUNC00070704_fr1;TCONS_00100746_fr1;TCONS_00100747_fr1;TCONS_00100748_fr2	0	0	0	0	0	0	2	0	0	2	chr_3_363	18153473	18160108	LINK_TO_FIGURE	LINK_TO_ENSEMBL	3
QLLDQVVSTALPESK	SRR3090733:JUNC00026801_fr1;SRR3090733:JUNC00033933_fr1;TCONS_00037120_fr2	8	8	0	0	5	0	0	0	0	21	chr_12_167	254635	256475	LINK_TO_FIGURE	LINK_TO_ENSEMBL	11
QLLEQPLFSGNLR	TCONS_00054497_fr3	0	4	0	0	0	0	0	0	0	4	chr_12_177	13687144	13702026	LINK_TO_FIGURE	LINK_TO_ENSEMBL	12
QLLLYEFLP	SRR2040569:JUNC00042244_fr1	0	0	0	0	0	2	0	0	0	2	chr_11_162	24003568	24004267	LINK_TO_FIGURE	LINK_TO_ENSEMBL	11
QLQAGAQGSR	TCONS_00183590_fr3;TCONS_00183591_fr1;TCONS_00183592_fr2	0	2	0	0	0	0	0	0	0	2	chr_8_635	12393814	12394233	LINK_TO_FIGURE	LINK_TO_ENSEMBL	8
QLQPTWLR	TCONS_00078436_fr3	0	0	0	6	0	0	0	0	0	6	chr_2_271	14991800	14993667	LINK_TO_FIGURE	LINK_TO_ENSEMBL	2
QLQQNLQMSVNFLVSLLK	TCONS_00180804_fr1	0	0	0	0	0	0	4	2	0	6	chr_8_626	27930673	27965259	LINK_TO_FIGURE	LINK_TO_ENSEMBL	8
QLQTLQEVSGK	SRR1944690:JUNC00013833_fr1;SRR1944691:JUNC00010000_fr2;SRR1944694:JUNC00015786_fr1;SRR1944696:JUNC00017222_fr1;SRR1948083:JUNC00012620_fr1;SRR2040568:JUNC00025031_fr3;SRR2040569:JUNC00026308_fr2;SRR3090733:JUNC00020771_fr3;SRR3090735:JUNC00021609_fr3;SRR3090738:JUNC00022241_fr3;SRR3090739:JUNC00021674_fr2;TCONS_00026311_fr1;TCONS_00026312_fr1;TCONS_00026313_fr1	10	0	0	0	0	0	0	0	0	10	chr_10_91	5780907	5788967	LINK_TO_FIGURE	LINK_TO_ENSEMBL	10
QLSAAGDAGQQK	TCONS_00176085_fr2;TCONS_00176086_fr3	0	0	3	0	0	0	0	0	0	3	chr_8_615	6138453	6141366	LINK_TO_FIGURE	LINK_TO_ENSEMBL	8
QLSNSSDLTGR	SRR1944692:JUNC00054763_fr2;SRR1944694:JUNC00103973_fr3;SRR1944695:JUNC00111758_fr1;SRR2040569:JUNC00168289_fr1;SRR3090733:JUNC00130941_fr1;SRR3090734:JUNC00139398_fr1;SRR3090736:JUNC00135186_fr3;SRR3090737:JUNC00122250_fr1;SRR3090739:JUNC00137160_fr1;TCONS_00190092_fr2;TCONS_00190093_fr2;TCONS_00190094_fr2;TCONS_00190095_fr2;TCONS_00190096_fr2;TCONS_00190097_fr3;TCONS_00190098_fr2;TCONS_00190099…	0	0	0	0	2	0	0	0	0	2	chr_9_651	4554567	4568278	LINK_TO_FIGURE	LINK_TO_ENSEMBL	9
QLSVLTLAESTK	SRR1618548:JUNC00130021_fr1;SRR1618548:JUNC00130022_fr1;SRR1944690:JUNC00079020_fr2;SRR1944692:JUNC00047276_fr3;SRR1944694:JUNC00089910_fr2;SRR1944696:JUNC00097246_fr1;SRR1944697:JUNC00078027_fr3;SRR2040569:JUNC00147676_fr1;SRR3090733:JUNC00115705_fr3;SRR3090735:JUNC00121159_fr3;SRR3090739:JUNC00121248_fr2;TCONS_00169385_fr3;TCONS_00169386_fr3;TCONS_00169387_fr3;TCONS_00169388_fr3	4	3	0	0	0	0	0	0	0	7	chr_7_595	18253991	18258161	LINK_TO_FIGURE	LINK_TO_ENSEMBL	7
QLTASPSMSSTLSGLDLDSSPDLK	TCONS_00103614_fr3;TCONS_00103615_fr3;TCONS_00103616_fr2	0	0	3	0	0	0	0	0	0	3	chr_3_373	30565185	30582056	LINK_TO_FIGURE	LINK_TO_ENSEMBL	3
QLVLEVTSENR	SRR1944692:JUNC00018356_fr1;SRR1944694:JUNC00035267_fr1;SRR1944695:JUNC00037958_fr2;SRR1944696:JUNC00038267_fr1;SRR2040568:JUNC00056898_fr3;SRR3090733:JUNC00045696_fr3;SRR3090734:JUNC00048805_fr1;SRR3090735:JUNC00047993_fr1;SRR3090736:JUNC00047500_fr2;TCONS_00067348_fr1;TCONS_00067351_fr1	2	5	0	2	3	0	0	0	0	12	chr_2_223	6979333	6984769	LINK_TO_FIGURE	LINK_TO_ENSEMBL	2
QLVVLYAAVNGFCDR	TCONS_00194946_fr4	0	10	0	0	0	0	4	3	0	17	chr_9_652	4728370	4729899	LINK_TO_FIGURE	LINK_TO_ENSEMBL	9
QMFAQVTNPPLDPLR	TCONS_00017708_fr3;TCONS_00017709_fr2;TCONS_00017710_fr2;TCONS_00017711_fr2;TCONS_00017712_fr2;TCONS_00017713_fr3;TCONS_00017714_fr1;TCONS_00017715_fr2;TCONS_00132543_fr3;TCONS_00132544_fr2;TCONS_00132546_fr2	2	0	0	0	0	0	0	0	0	2	chr_5_464	27622638	27636124	LINK_TO_FIGURE	LINK_TO_ENSEMBL	5
QMLMAETLEHR	SRR3090738:JUNC00073586_fr1;TCONS_00100746_fr1;TCONS_00100747_fr1;TCONS_00100748_fr2	0	3	0	0	0	0	0	0	0	3	chr_3_363	18153473	18160108	LINK_TO_FIGURE	LINK_TO_ENSEMBL	3
QMSVVQLEHAETMER	SRR1618548:JUNC00137590_fr1;SRR1944695:JUNC00102579_fr2;SRR2040568:JUNC00149697_fr3;SRR2040569:JUNC00156347_fr2;TCONS_00181777_fr1;TCONS_00181780_fr3	0	2	0	0	0	0	0	0	0	2	chr_8_628	3224656	3233830	LINK_TO_FIGURE	LINK_TO_ENSEMBL	8
QNELEPLQQSPPLLK	TCONS_00128703_fr2;TCONS_00128714_fr1	0	0	2	0	0	0	0	0	0	2	chr_5_452	9470727	9473856	LINK_TO_FIGURE	LINK_TO_ENSEMBL	5
QPGLVGLLETMR	TCONS_00093227_fr3;TCONS_00093228_fr1;TCONS_00093230_fr2	0	4	0	0	0	0	0	0	0	4	chr_3_328	27239554	27250573	LINK_TO_FIGURE	LINK_TO_ENSEMBL	3
QPLPTDDEMLALEYK	SRR3090739:JUNC00039212_fr1;TCONS_00059569_fr2	0	0	4	0	0	0	0	0	0	4	chr_12_194	11061027	11076629	LINK_TO_FIGURE	LINK_TO_ENSEMBL	12
QPQYEPLPLEK	TCONS_00194946_fr4	10	3	0	1	0	0	0	0	0	14	chr_9_652	4728370	4729899	LINK_TO_FIGURE	LINK_TO_ENSEMBL	9
QPVDGPELVDRMDSR	TCONS_00137384_fr2	4	0	0	0	0	0	0	0	0	4	chr_5_484	19838838	19845241	LINK_TO_FIGURE	LINK_TO_ENSEMBL	5
QQFSMTSLER	SRR1618548:JUNC00097865_fr3;SRR1944695:JUNC00073007_fr3;SRR2040568:JUNC00105869_fr2;SRR3090733:JUNC00086620_fr1;SRR3090734:JUNC00092302_fr3;SRR3090736:JUNC00089530_fr3;SRR3090738:JUNC00093261_fr2;TCONS_00115200_fr1;TCONS_00115201_fr2	0	0	2	0	0	0	0	0	0	2	chr_4_409	32826691	32831119	LINK_TO_FIGURE	LINK_TO_ENSEMBL	4
QQQLDNEMFLAR	SRR1944692:JUNC00027362_fr2;SRR1944694:JUNC00052310_fr3;SRR1944695:JUNC00056555_fr2;SRR1944696:JUNC00056741_fr3;SRR1948083:JUNC00041947_fr1;SRR2040568:JUNC00083442_fr2;SRR2040570:JUNC00084377_fr1;SRR3090733:JUNC00068071_fr3;TCONS_00100614_fr1;TCONS_00100616_fr3	0	4	0	0	0	0	0	0	0	4	chr_3_362	17551534	17556429	LINK_TO_FIGURE	LINK_TO_ENSEMBL	3
QQSEEPEEQVDLEGDDDNDVMDDDEDGYR	SRR3090733:JUNC00029613_fr2;SRR3090734:JUNC00031519_fr1;SRR3090736:JUNC00030493_fr1;TCONS_00045280_fr1;TCONS_00045281_fr1;TCONS_00045282_fr1;TCONS_00045283_fr3;TCONS_00045286_fr3	0	0	5	0	0	0	0	0	0	5	chr_11_153	8101016	8105380	LINK_TO_FIGURE	LINK_TO_ENSEMBL	11
QQSEEPEEQVDLEGDDDNDVMDDDEDGYRR	SRR3090733:JUNC00029613_fr2;SRR3090734:JUNC00031519_fr1;SRR3090736:JUNC00030493_fr1;TCONS_00045280_fr1;TCONS_00045281_fr1;TCONS_00045282_fr1;TCONS_00045283_fr3;TCONS_00045286_fr3	0	0	13	0	0	0	0	0	0	13	chr_11_153	8101016	8105380	LINK_TO_FIGURE	LINK_TO_ENSEMBL	11
QRGEAAGDAGAAAAAKPEVK	TCONS_00150146_fr3	3	0	0	0	0	0	0	0	0	3	chr_6_523	2679343	2684135	LINK_TO_FIGURE	LINK_TO_ENSEMBL	6
QSALAADQVSPR	SRR1944689:JUNC00008086_fr1;SRR1944695:JUNC00012805_fr3;SRR2040569:JUNC00019574_fr1;SRR2040570:JUNC00018970_fr1;SRR3090734:JUNC00016531_fr1;SRR3090735:JUNC00016154_fr3;SRR3090736:JUNC00015875_fr1;SRR3090737:JUNC00014473_fr1;TCONS_00020080_fr5	0	0	2	0	0	0	0	0	0	2	chr_1_40	36381009	36382889	LINK_TO_FIGURE	LINK_TO_ENSEMBL	1
QSDVPELYR	SRR1618548:JUNC00019728_fr1;SRR1944697:JUNC00011732_fr2;SRR2040569:JUNC00022475_fr2;SRR3090734:JUNC00018940_fr3;SRR3090735:JUNC00018497_fr1;SRR3090738:JUNC00018991_fr3;TCONS_00021247_fr3;TCONS_00021248_fr3;TCONS_00021249_fr3;TCONS_00021250_fr3	2	1	0	0	0	0	0	0	0	3	chr_1_85	40101747	40107150	LINK_TO_FIGURE	LINK_TO_ENSEMBL	1
QSSLDLFK	SRR1618548:JUNC00133445_fr1;SRR1944692:JUNC00048612_fr3;SRR1944695:JUNC00099529_fr2;SRR1944696:JUNC00099724_fr1;SRR1944697:JUNC00080079_fr1;SRR1948083:JUNC00074267_fr2;SRR2040568:JUNC00145275_fr2;SRR2040569:JUNC00151678_fr3;SRR3090734:JUNC00126349_fr3;SRR3090737:JUNC00110323_fr2;TCONS_00164612_fr5;TCONS_00171182_fr3;TCONS_00171183_fr1	0	0	7	0	0	0	0	0	0	7	chr_7_603	25776340	25783461	LINK_TO_FIGURE	LINK_TO_ENSEMBL	7
QTAAAVTQAPGEK	SRR1618548:JUNC00061199_fr3;SRR1944692:JUNC00021492_fr1;SRR1944693:JUNC00041838_fr2;SRR1944694:JUNC00041490_fr3;SRR2040568:JUNC00066426_fr1;SRR2040569:JUNC00069326_fr3;SRR2040570:JUNC00066987_fr2;SRR3090734:JUNC00057473_fr3;SRR3090735:JUNC00056567_fr1;TCONS_00081929_fr1;TCONS_00081930_fr2;TCONS_00081931_fr3	3	0	0	0	0	0	0	0	0	3	chr_2_286	29382705	29388041	LINK_TO_FIGURE	LINK_TO_ENSEMBL	2
QTGFSLPLSQQR	TCONS_00042977_fr3;TCONS_00042978_fr2;TCONS_00042979_fr3;TCONS_00042981_fr2;TCONS_00042982_fr3;TCONS_00042983_fr2;TCONS_00042984_fr3	0	0	0	0	2	0	0	0	0	2	chr_11_150	27998323	28004931	LINK_TO_FIGURE	LINK_TO_ENSEMBL	11
QTVEATADDTEGTSK	SRR3090733:JUNC00053864_fr2;SRR3090734:JUNC00057472_fr3;SRR3090734:JUNC00057473_fr3;SRR3090735:JUNC00056567_fr1;TCONS_00081929_fr1;TCONS_00081930_fr2;TCONS_00081931_fr3	5	0	1	0	0	0	0	0	0	6	chr_2_286	29382705	29388041	LINK_TO_FIGURE	LINK_TO_ENSEMBL	2
QTVEATADDTEGTSKAEEPATGSK	SRR3090733:JUNC00053864_fr2;SRR3090734:JUNC00057472_fr3;TCONS_00081929_fr1;TCONS_00081930_fr2;TCONS_00081931_fr3	1	0	13	0	0	0	0	0	0	14	chr_2_286	29382705	29388041	LINK_TO_FIGURE	LINK_TO_ENSEMBL	2
QTWPELLGK	SRR1618548:JUNC00104596_fr2;TCONS_00129504_fr1	0	0	0	4	0	0	0	0	0	4	chr_5_456	14897274	14897767	LINK_TO_FIGURE	LINK_TO_ENSEMBL	5
QVDLLGFGSGPEVDQK	SRR3090733:JUNC00056430_fr2;TCONS_00083124_fr1;TCONS_00083125_fr3	3	5	0	0	0	0	0	0	0	8	chr_2_293	33779672	33782716	LINK_TO_FIGURE	LINK_TO_ENSEMBL	2
QVLAAAVASDPAK	SRR1944690:JUNC00029557_fr2;SRR3090734:JUNC00046671_fr2;SRR3090735:JUNC00045898_fr2;TCONS_00066336_fr1;TCONS_00066337_fr1	4	0	0	0	0	0	0	1	0	5	chr_2_217	3471523	3473980	LINK_TO_FIGURE	LINK_TO_ENSEMBL	2
QVLLQSETLQELTSASK	SRR1618548:JUNC00062253_fr1;SRR1944695:JUNC00045526_fr2;SRR1944696:JUNC00045823_fr3;SRR2040568:JUNC00067532_fr2;SRR2040569:JUNC00070455_fr2;SRR2040570:JUNC00068143_fr1;SRR3090734:JUNC00058471_fr2;TCONS_00082407_fr1;TCONS_00082409_fr2;TCONS_00082410_fr2;TCONS_00082411_fr1;TCONS_00082412_fr1	0	2	0	1	3	0	0	0	0	6	chr_2_289	31009418	31033489	LINK_TO_FIGURE	LINK_TO_ENSEMBL	2
QVLSLCDHPALLDK	SRR1618548:JUNC00133242_fr1	0	0	0	0	0	0	0	0	10	10	chr_7_601	25495638	25496147	LINK_TO_FIGURE	LINK_TO_ENSEMBL	7
QVQGEVPGSPLFLMR	SRR1618548:JUNC00104071_fr2;SRR1618548:JUNC00104072_fr1;SRR1944695:JUNC00077812_fr2;SRR2040568:JUNC00112810_fr2;SRR2040568:JUNC00112811_fr2;SRR2040569:JUNC00117614_fr3;SRR2040569:JUNC00117615_fr3;SRR2040570:JUNC00114135_fr1;SRR3090733:JUNC00092209_fr1;SRR3090733:JUNC00092210_fr3;SRR3090734:JUNC00098204_fr3;SRR3090736:JUNC00095294_fr1;SRR3090737:JUNC00085834_fr1;SRR3090738:JUNC00099234_fr3;SRR3090…	2	1	0	0	0	0	0	0	0	3	chr_5_479	13064616	13076578	LINK_TO_FIGURE	LINK_TO_ENSEMBL	5
QVTSNGGNQSVASSSGADYADGLVEDLSTKPGMK	TCONS_00164051_fr3;TCONS_00164052_fr1	0	0	4	0	0	0	0	0	0	4	chr_7_579	23833326	23839720	LINK_TO_FIGURE	LINK_TO_ENSEMBL	7
QYLDPLLR	TCONS_00054497_fr3	0	3	0	0	0	0	0	0	0	3	chr_12_177	13687144	13702026	LINK_TO_FIGURE	LINK_TO_ENSEMBL	12
RADLPAER	TCONS_00065855_fr3	3	0	0	0	0	0	0	0	0	3	chr_2_212	1978364	1982502	LINK_TO_FIGURE	LINK_TO_ENSEMBL	2
RAQAEAAGGGDKEAVR	TCONS_00149832_fr3	2	0	0	0	0	0	0	0	0	2	chr_6_520	1734130	1735209	LINK_TO_FIGURE	LINK_TO_ENSEMBL	6
RDEAAPPAPRQR	TCONS_00090453_fr6	3	0	0	0	0	0	0	0	0	3	chr_3_359	13981871	13982374	LINK_TO_FIGURE	LINK_TO_ENSEMBL	3
RDPTLAVVAYR	SRR3090733:JUNC00026801_fr1;SRR3090733:JUNC00033933_fr1;TCONS_00037120_fr2	0	1	0	2	0	0	0	2	0	5	chr_12_167	254635	256475	LINK_TO_FIGURE	LINK_TO_ENSEMBL	11
REGFAWVSFK	TCONS_00078436_fr3	0	2	0	2	0	0	0	0	0	4	chr_2_271	14991800	14993667	LINK_TO_FIGURE	LINK_TO_ENSEMBL	2
RFPAAPTEGGR	TCONS_00005253_fr1;TCONS_00005254_fr1	2	0	0	0	0	0	0	0	0	2	chr_1_16	21892671	21897592	LINK_TO_FIGURE	LINK_TO_ENSEMBL	1
RGGGGEVEGVGNGEEAGR	SRR1948083:JUNC00066498_fr1;SRR2040569:JUNC00135284_fr1;SRR3090734:JUNC00113174_fr1;TCONS_00146971_fr1	2	0	0	0	0	0	0	0	0	2	chr_6_510	21818480	21822056	LINK_TO_FIGURE	LINK_TO_ENSEMBL	6
RGSLLLLLASSGK	TCONS_00102433_fr3;TCONS_00102434_fr2	0	0	3	0	0	0	0	0	0	3	chr_3_371	26398984	26406514	LINK_TO_FIGURE	LINK_TO_ENSEMBL	3
RHEAPADADGSRPPSPPR	TCONS_00082437_fr1;TCONS_00082438_fr1	0	0	8	0	0	0	0	0	0	8	chr_2_290	31096626	31101161	LINK_TO_FIGURE	LINK_TO_ENSEMBL	2
RKYQNLDLAR	SRR1288365:JUNC00004874_fr5;SRR1288366:JUNC00003647_fr5;SRR1288367:JUNC00002471_fr5;SRR1288369:JUNC00003570_fr5	0	0	0	0	2	0	0	0	0	2	chr_1_33	31560356	31560517	LINK_TO_FIGURE	LINK_TO_ENSEMBL	1
RLLALSTVGTLSGK	SRR3090733:JUNC00071801_fr1;SRR3090735:JUNC00075216_fr3;SRR3090736:JUNC00074202_fr2;SRR3090738:JUNC00077256_fr2;SRR3090739:JUNC00075301_fr2;TCONS_00093717_fr3	1	0	0	0	1	0	0	0	0	2	chr_3_332	29248936	29271980	LINK_TO_FIGURE	LINK_TO_ENSEMBL	3
RLTPPDFQPR	SRR1944693:JUNC00082179_fr1;SRR1944695:JUNC00087965_fr1;SRR3090736:JUNC00107991_fr3;TCONS_00152571_fr3	0	0	2	0	0	0	0	0	0	2	chr_6_539	13201174	13205829	LINK_TO_FIGURE	LINK_TO_ENSEMBL	6
RPAVALVSTDGNWLTFMK	SRR1618548:JUNC00074543_fr1;SRR2040569:JUNC00084339_fr1;TCONS_00090014_fr1	0	0	0	4	0	0	0	0	0	4	chr_3_315	12219890	12222933	LINK_TO_FIGURE	LINK_TO_ENSEMBL	3
RPDGSFLTDLK	SRR1944690:JUNC00017657_fr1;SRR1944693:JUNC00020211_fr3;SRR1944694:JUNC00020210_fr3;SRR1944695:JUNC00021780_fr1;SRR2040569:JUNC00032681_fr2;SRR3090733:JUNC00025719_fr1;SRR3090736:JUNC00026447_fr2;SRR3090739:JUNC00026866_fr3;TCONS_00034660_fr1;TCONS_00034661_fr1;TCONS_00034662_fr1;TCONS_00034663_fr1;TCONS_00034664_fr1;TCONS_00034666_fr2;TCONS_00034669_fr1	0	4	0	0	0	0	0	0	0	4	chr_10_126	21884809	21903793	LINK_TO_FIGURE	LINK_TO_ENSEMBL	10
RPGDAELVYAQTAK	SRR1618548:JUNC00111837_fr2;SRR1944689:JUNC00053195_fr1;SRR1948083:JUNC00062141_fr2;SRR2040568:JUNC00121225_fr1;SRR3090733:JUNC00099198_fr1;TCONS_00133174_fr1;TCONS_00133175_fr2;TCONS_00133176_fr2;TCONS_00133177_fr2;TCONS_00133178_fr3;TCONS_00133179_fr3	2	0	0	0	0	0	0	0	3	5	chr_5_467	29632086	29635463	LINK_TO_FIGURE	LINK_TO_ENSEMBL	5
RPLYTLDESDDDLPPR	SRR3090734:JUNC00108397_fr2;SRR3090737:JUNC00094779_fr3;TCONS_00150544_fr2;TCONS_00150550_fr1	0	0	6	0	0	0	0	0	0	6	chr_6_527	4167577	4183658	LINK_TO_FIGURE	LINK_TO_ENSEMBL	6
RPQEPAFPSEDEDDFAGGEVAAPAPTEGLSK	TCONS_00020545_fr1;TCONS_00020546_fr2	0	0	5	0	0	0	0	0	0	5	chr_1_78	38055909	38057936	LINK_TO_FIGURE	LINK_TO_ENSEMBL	1
RPSGVAGGEVSLR	SRR2040568:JUNC00122278_fr5;SRR2040568:JUNC00122282_fr6;SRR2040569:JUNC00127514_fr6;SRR2040569:JUNC00127518_fr6;SRR3090733:JUNC00100130_fr6;SRR3090739:JUNC00104874_fr4	0	0	0	0	0	0	0	0	6	6	chr_6_494	1446373	1448623	LINK_TO_FIGURE	LINK_TO_ENSEMBL	6
RPVTSQKLEAGEKK	SRR1944690:JUNC00037501_fr3;SRR1944692:JUNC00022205_fr2;SRR1944693:JUNC00043121_fr1;SRR1944694:JUNC00042744_fr1;SRR1944696:JUNC00046407_fr1;SRR2040568:JUNC00068450_fr2;SRR2040569:JUNC00071401_fr1;SRR3090733:JUNC00055526_fr1;SRR3090735:JUNC00058281_fr3;SRR3090736:JUNC00057553_fr1;SRR3090739:JUNC00058411_fr3;TCONS_00073342_fr2;TCONS_00073343_fr3	0	0	0	0	0	5	3	0	0	8	chr_2_243	32384732	32395086	LINK_TO_FIGURE	LINK_TO_ENSEMBL	2
RQELLFGPPDGGGLEEGNLSAEER	TCONS_00077637_fr3;TCONS_00077638_fr3	0	4	0	0	0	0	0	0	0	4	chr_2_266	11000109	11005403	LINK_TO_FIGURE	LINK_TO_ENSEMBL	2
RRGAGSSPSAAAAVGR	SRR3090738:JUNC00147767_fr4	0	0	0	0	2	0	0	0	0	2	chr_9_665	22157960	22159581	LINK_TO_FIGURE	LINK_TO_ENSEMBL	9
RTAEHLQSTLGSSR	TCONS_00006179_fr6	2	0	0	0	0	0	0	0	0	2	chr_1_64	25482145	25483060	LINK_TO_FIGURE	LINK_TO_ENSEMBL	1
RVEAAEEAEKPSTTELR	SRR1618548:JUNC00055752_fr2;SRR1944691:JUNC00023517_fr2;SRR1944694:JUNC00037712_fr2;SRR2040568:JUNC00060601_fr3;SRR3090733:JUNC00048837_fr1;SRR3090735:JUNC00051256_fr2;TCONS_00079149_fr2;TCONS_00079152_fr2	0	0	0	0	0	0	0	0	3	3	chr_2_273	18312284	18317615	LINK_TO_FIGURE	LINK_TO_ENSEMBL	2
RVLASSDCDTGR	SRR1618548:JUNC00079657_fr1;SRR1618548:JUNC00079658_fr3;TCONS_00093164_fr3	0	0	0	0	2	0	0	0	0	2	chr_3_326	26988397	26995227	LINK_TO_FIGURE	LINK_TO_ENSEMBL	3
RVPEALVK	SRR1618548:JUNC00018145_fr1;SRR1944690:JUNC00010833_fr2;SRR1944692:JUNC00006725_fr1;SRR1944693:JUNC00012435_fr2;SRR1944694:JUNC00012410_fr3;SRR2040568:JUNC00019683_fr3;SRR2040570:JUNC00020061_fr2;SRR3090733:JUNC00016416_fr3;SRR3090739:JUNC00017078_fr1;TCONS_00020545_fr1;TCONS_00020546_fr2	1	2	0	0	0	0	0	0	0	3	chr_1_78	38055909	38057936	LINK_TO_FIGURE	LINK_TO_ENSEMBL	1
RVPLSPQGSADHHNASDSR	TCONS_00117514_fr3;TCONS_00117515_fr1;TCONS_00117516_fr1;TCONS_00117517_fr2;TCONS_00117518_fr3;TCONS_00117519_fr1;TCONS_00117520_fr2;TCONS_00117521_fr3;TCONS_00117522_fr3;TCONS_00117523_fr2;TCONS_00117524_fr3;TCONS_00117525_fr2;TCONS_00117526_fr3;TCONS_00117527_fr3;TCONS_00117530_fr2	0	0	3	0	0	0	0	0	0	3	chr_4_417	9889450	9916204	LINK_TO_FIGURE	LINK_TO_ENSEMBL	4
RVSSLPQSTALPVLPTTTPAAEPSPR	SRR1618548:JUNC00000591_fr3;SRR1944696:JUNC00000464_fr2;SRR2040570:JUNC00000644_fr1;TCONS_00011247_fr1;TCONS_00011248_fr2	0	0	8	0	0	0	0	0	0	8	chr_1_48	640962	644152	LINK_TO_FIGURE	LINK_TO_ENSEMBL	1
RVVCGLDGVEEEERR	SRR1288363:JUNC00027404_fr6;SRR1288364:JUNC00032778_fr4;SRR1618548:JUNC00091844_fr5;SRR2040568:JUNC00099354_fr5	0	0	0	0	2	0	0	0	0	2	chr_4_396	23242853	23243125	LINK_TO_FIGURE	LINK_TO_ENSEMBL	4
RYDDEEEPEQFGGR	TCONS_00068435_fr1;TCONS_00077765_fr5	0	2	0	0	0	0	0	0	0	2	chr_2_225	11668101	11672932	LINK_TO_FIGURE	LINK_TO_ENSEMBL	2
RYDVVDESGTDSGDEYDATDDGRR	SRR2040569:JUNC00130869_fr2;SRR3090735:JUNC00107650_fr1;SRR3090738:JUNC00110486_fr1	0	0	2	0	0	0	0	0	0	2	chr_6_534	6152677	6153191	LINK_TO_FIGURE	LINK_TO_ENSEMBL	6
SAAAAAFLER	SRR1618548:JUNC00045265_fr1;SRR1944694:JUNC00030543_fr1;SRR2040568:JUNC00049141_fr1;SRR2040570:JUNC00049469_fr2;SRR3090733:JUNC00039507_fr3;TCONS_00056119_fr3;TCONS_00056120_fr3	1	3	0	0	1	0	0	0	0	5	chr_12_186	23318072	23322052	LINK_TO_FIGURE	LINK_TO_ENSEMBL	12
SAAAAAPVDEQTSK	TCONS_00111998_fr3	2	6	0	0	0	0	0	0	0	8	chr_4_393	21595427	21597470	LINK_TO_FIGURE	LINK_TO_ENSEMBL	4
SAALTTMALALK	SRR1618548:JUNC00104063_fr3;SRR1618548:JUNC00104064_fr2;SRR1948083:JUNC00057883_fr1;SRR2040568:JUNC00112803_fr2;SRR2040569:JUNC00117608_fr2;SRR2040570:JUNC00114127_fr1;SRR3090733:JUNC00092202_fr2;SRR3090733:JUNC00092203_fr2;SRR3090734:JUNC00098195_fr1;SRR3090735:JUNC00096655_fr1;SRR3090736:JUNC00095287_fr2;SRR3090737:JUNC00085826_fr1;SRR3090738:JUNC00099226_fr3;SRR3090738:JUNC00099227_fr3;SRR3090…	1	2	0	0	0	0	0	0	0	3	chr_5_479	13064616	13076578	LINK_TO_FIGURE	LINK_TO_ENSEMBL	5
SAALVGDFNNWNPNADR	SRR1618548:JUNC00056234_fr1	0	0	0	1	0	0	0	0	7	8	chr_2_274	19358703	19367059	LINK_TO_FIGURE	LINK_TO_ENSEMBL	2
SAASGSSSSSSSTQELAVAR	TCONS_00065855_fr3	2	0	0	0	1	0	0	0	0	3	chr_2_212	1978364	1982502	LINK_TO_FIGURE	LINK_TO_ENSEMBL	2
SADLEGDLPFSK	SRR1618548:JUNC00088175_fr1;SRR1944693:JUNC00061354_fr2;SRR1944697:JUNC00052839_fr1;SRR2040568:JUNC00095278_fr2;SRR2040570:JUNC00096423_fr3;SRR3090733:JUNC00077991_fr3;SRR3090734:JUNC00083091_fr1;TCONS_00117516_fr1;TCONS_00117518_fr3;TCONS_00117519_fr1;TCONS_00117524_fr3;TCONS_00117525_fr2;TCONS_00117527_fr3	0	2	0	0	0	0	0	0	0	2	chr_4_417	9889450	9916204	LINK_TO_FIGURE	LINK_TO_ENSEMBL	4
SADLYELPSK	TCONS_00071924_fr1;TCONS_00071928_fr3;TCONS_00071929_fr1;TCONS_00071930_fr1;TCONS_00071932_fr2;TCONS_00071933_fr1;TCONS_00071935_fr1;TCONS_00071937_fr3;TCONS_00071938_fr3	2	0	0	0	0	0	0	0	0	2	chr_2_236	26933428	26950921	LINK_TO_FIGURE	LINK_TO_ENSEMBL	2
SADMFCDDLFGESPAGLR	SRR1618548:JUNC00047213_fr1;SRR1944690:JUNC00027830_fr2;SRR1944693:JUNC00032061_fr3;SRR1944694:JUNC00031832_fr1;SRR1944695:JUNC00034163_fr2;SRR1944696:JUNC00034501_fr2;SRR1944696:JUNC00034502_fr2;SRR2040569:JUNC00053659_fr2;SRR2040570:JUNC00051738_fr1;SRR3090733:JUNC00041180_fr1;SRR3090734:JUNC00044057_fr1;SRR3090735:JUNC00043364_fr2;SRR3090736:JUNC00042827_fr2;TCONS_00062820_fr3;TCONS_00062821_f…	0	0	3	0	0	0	0	0	0	3	chr_12_203	27480876	27486557	LINK_TO_FIGURE	LINK_TO_ENSEMBL	12
SAGDCSETDSCASDTDGVELEK	SRR1618548:JUNC00053811_fr1;SRR2040568:JUNC00058501_fr1;SRR3090733:JUNC00047018_fr1;SRR3090734:JUNC00050209_fr3;SRR3090735:JUNC00049356_fr2;SRR3090735:JUNC00049359_fr2;SRR3090736:JUNC00048840_fr1;SRR3090737:JUNC00043660_fr2;TCONS_00077670_fr1;TCONS_00077671_fr1	0	0	2	0	0	0	0	0	0	2	chr_2_267	11162774	11171682	LINK_TO_FIGURE	LINK_TO_ENSEMBL	2
SALDEVTDAGAFDR	SRR1618548:JUNC00054262_fr1;SRR1944690:JUNC00032180_fr1;SRR1944691:JUNC00022929_fr1;SRR1944696:JUNC00039757_fr1;SRR2040569:JUNC00061548_fr2;SRR2040569:JUNC00061549_fr3;SRR3090733:JUNC00047510_fr1;SRR3090733:JUNC00047511_fr1;SRR3090734:JUNC00050716_fr1;SRR3090735:JUNC00049848_fr3;SRR3090736:JUNC00049331_fr2;SRR3090736:JUNC00049332_fr1;SRR3090738:JUNC00051351_fr1;SRR3090738:JUNC00051352_fr2;SRR3090…	0	1	0	1	0	0	0	0	0	2	chr_2_268	12731912	12735907	LINK_TO_FIGURE	LINK_TO_ENSEMBL	2
SALQASLLSP	TCONS_00198374_fr3;TCONS_00198375_fr2;TCONS_00198376_fr2;TCONS_00198377_fr2;TCONS_00198378_fr1;TCONS_00198379_fr1	0	0	5	0	0	0	0	0	0	5	chr_9_683	20568586	20574334	LINK_TO_FIGURE	LINK_TO_ENSEMBL	9
SAPDVEPLLYEDSPPSSK	TCONS_00042573_fr1;TCONS_00042574_fr1	0	0	8	0	0	0	0	0	0	8	chr_11_148	26302261	26305492	LINK_TO_FIGURE	LINK_TO_ENSEMBL	11
SAQLWDEQR	TCONS_00131543_fr1;TCONS_00131545_fr3	0	3	0	0	0	0	0	0	0	3	chr_5_459	24301684	24309652	LINK_TO_FIGURE	LINK_TO_ENSEMBL	5
SASAFSGQLAELER	TCONS_00097403_fr2;TCONS_00097404_fr2;TCONS_00097405_fr1;TCONS_00097406_fr2;TCONS_00097407_fr3;TCONS_00097408_fr2	0	0	4	0	0	0	0	0	0	4	chr_3_345	5082520	5085005	LINK_TO_FIGURE	LINK_TO_ENSEMBL	3
SASLLSQTLELPR	TCONS_00062829_fr1;TCONS_00062830_fr3;TCONS_00062831_fr1;TCONS_00062832_fr3;TCONS_00062833_fr3;TCONS_00062834_fr3;TCONS_00062835_fr1;TCONS_00062836_fr2;TCONS_00062837_fr1	0	0	5	0	0	0	0	0	0	5	chr_12_204	27494618	27508324	LINK_TO_FIGURE	LINK_TO_ENSEMBL	12
SAVLSSTQSFSGR	TCONS_00193458_fr1;TCONS_00198454_fr4	0	0	16	0	0	0	0	0	0	16	chr_9_661	20778421	20786524	LINK_TO_FIGURE	LINK_TO_ENSEMBL	9
SCLSELGELSASFK	SRR1618548:JUNC00054732_fr1;SRR1944693:JUNC00037347_fr3;SRR1944694:JUNC00037028_fr3;SRR1944695:JUNC00039802_fr3;SRR1944696:JUNC00040139_fr1;SRR1948083:JUNC00029706_fr2;SRR2040568:JUNC00059606_fr2;SRR3090733:JUNC00047989_fr1;SRR3090735:JUNC00050355_fr2;SRR3090737:JUNC00044550_fr2;TCONS_00078465_fr1	0	2	0	0	0	0	0	0	0	2	chr_2_272	15139029	15143563	LINK_TO_FIGURE	LINK_TO_ENSEMBL	2
SDDPPAASDPSSPPPPPPPVAVAAATADPPPPAQPQGQK	TCONS_00144112_fr2	0	0	10	0	0	0	0	0	0	10	chr_6_501	6032308	6035055	LINK_TO_FIGURE	LINK_TO_ENSEMBL	6
SDGSFLEK	TCONS_00014116_fr3	0	5	0	0	0	0	0	0	0	5	chr_1_56	11025839	11038841	LINK_TO_FIGURE	LINK_TO_ENSEMBL	1
SDGVEESENGPTDEDNGVSDGENEDDLGADAEK	TCONS_00147596_fr1;TCONS_00147598_fr3;TCONS_00147599_fr1	0	0	4	0	0	0	0	0	0	4	chr_6_512	24411909	24426699	LINK_TO_FIGURE	LINK_TO_ENSEMBL	6
SDLDQYEGGLETFSR	SRR1618548:JUNC00056240_fr2;SRR1618548:JUNC00056241_fr1;SRR1618548:JUNC00056242_fr1;SRR2040569:JUNC00063738_fr1;SRR3090733:JUNC00049252_fr2;SRR3090733:JUNC00049253_fr2;SRR3090734:JUNC00052603_fr1;SRR3090738:JUNC00053285_fr3;TCONS_00079406_fr2;TCONS_00079407_fr2	1	1	0	8	0	0	0	0	0	10	chr_2_274	19358703	19367059	LINK_TO_FIGURE	LINK_TO_ENSEMBL	2
SDNTSTPVWNSEK	TCONS_00021896_fr1;TCONS_00021898_fr1	2	0	0	0	0	0	0	0	0	2	chr_1_89	42303783	42311180	LINK_TO_FIGURE	LINK_TO_ENSEMBL	1
SEAASKPTVPSGNNSESGLPGTAAGASSTAAPAPSGR	TCONS_00065239_fr4;TCONS_00065240_fr5	0	0	2	0	0	0	0	0	0	2	chr_2_253	91459	96710	LINK_TO_FIGURE	LINK_TO_ENSEMBL	2
SEEFVPGPLR	TCONS_00054497_fr3	0	3	0	0	0	0	0	0	0	3	chr_12_177	13687144	13702026	LINK_TO_FIGURE	LINK_TO_ENSEMBL	12
SEKEVEDVDAK	TCONS_00131543_fr1;TCONS_00131545_fr3	1	0	0	0	1	0	0	0	0	2	chr_5_459	24301684	24309652	LINK_TO_FIGURE	LINK_TO_ENSEMBL	5
SELDGSESADPAPPSNALQR	TCONS_00054497_fr3	3	0	0	0	0	0	0	0	0	3	chr_12_177	13687144	13702026	LINK_TO_FIGURE	LINK_TO_ENSEMBL	12
SEPVGLGGGLQPK	SRR1944694:JUNC00090083_fr2;SRR1944695:JUNC00097219_fr3;SRR1944696:JUNC00097435_fr1;SRR2040569:JUNC00147956_fr2;SRR3090736:JUNC00119617_fr3;SRR3090737:JUNC00107869_fr2;SRR3090739:JUNC00121495_fr3;TCONS_00169500_fr1;TCONS_00169501_fr1;TCONS_00169502_fr1;TCONS_00169503_fr3;TCONS_00169504_fr3	0	0	0	0	2	0	0	0	0	2	chr_7_596	18717472	18725462	LINK_TO_FIGURE	LINK_TO_ENSEMBL	7
SETHALYSSDALER	SRR1618548:JUNC00133242_fr1;SRR2040568:JUNC00145042_fr1;SRR2040569:JUNC00151428_fr1;SRR3090734:JUNC00126165_fr3	2	0	0	0	0	0	0	0	5	7	chr_7_601	25495638	25496147	LINK_TO_FIGURE	LINK_TO_ENSEMBL	7
SEYGSTLDDDQR	SRR3090733:JUNC00011149_fr1;SRR3090734:JUNC00011913_fr1;SRR3090735:JUNC00011602_fr2;SRR3090737:JUNC00010408_fr2;SRR3090739:JUNC00011644_fr1;TCONS_00006850_fr1;TCONS_00006851_fr1	0	1	6	0	0	0	0	0	0	7	chr_1_26	28312033	28316991	LINK_TO_FIGURE	LINK_TO_ENSEMBL	1
SFDFTNEER	SRR1618548:JUNC00125608_fr1;SRR1618548:JUNC00125609_fr2;SRR1944694:JUNC00086798_fr3;SRR1948083:JUNC00069804_fr2;SRR2040568:JUNC00136690_fr3;SRR3090735:JUNC00117113_fr1;SRR3090736:JUNC00115369_fr1;SRR3090738:JUNC00120240_fr2;SRR3090738:JUNC00120242_fr1;TCONS_00159848_fr1	0	2	0	0	0	0	0	0	0	2	chr_7_564	3388194	3399873	LINK_TO_FIGURE	LINK_TO_ENSEMBL	7
SFHDLAEHDLR	SRR1618548:JUNC00079371_fr3	5	59	0	8	0	0	8	2	10	92	chr_3_370	26071308	26072170	LINK_TO_FIGURE	LINK_TO_ENSEMBL	3
SFLGMGYYNTHVPAVLLR	TCONS_00007163_fr3;TCONS_00007164_fr3;TCONS_00007165_fr3;TCONS_00007166_fr3;TCONS_00154681_fr3	0	0	0	0	0	8	0	1	0	9	chr_1_29	29559810	29566365	LINK_TO_FIGURE	LINK_TO_ENSEMBL	6
SFNEKGGLTNER	TCONS_00194946_fr4	12	0	0	0	3	1	0	0	0	16	chr_9_652	4728370	4729899	LINK_TO_FIGURE	LINK_TO_ENSEMBL	9
SFPALAPR	SRR1944691:JUNC00022857_fr3;SRR1944695:JUNC00039294_fr3;SRR1948083:JUNC00029341_fr2;SRR2040570:JUNC00059183_fr2;SRR3090733:JUNC00047306_fr3;SRR3090736:JUNC00049123_fr3;SRR3090738:JUNC00051135_fr3;TCONS_00068585_fr2	0	5	0	0	0	0	0	0	0	5	chr_2_226	12365598	12374781	LINK_TO_FIGURE	LINK_TO_ENSEMBL	2
SFPLSLVSR	TCONS_00031455_fr3	0	0	2	0	0	0	2	4	0	8	chr_10_112	7335094	7338927	LINK_TO_FIGURE	LINK_TO_ENSEMBL	10
SFSDEDWER	SRR3090733:JUNC00026096_fr2;SRR3090734:JUNC00027753_fr3;SRR3090735:JUNC00027213_fr1	0	3	0	0	0	0	0	0	0	3	chr_10_131	22358435	22358722	LINK_TO_FIGURE	LINK_TO_ENSEMBL	10
SFSHTLSLGR	SRR1618548:JUNC00014980_fr1;SRR1944690:JUNC00008968_fr1;SRR2040568:JUNC00016131_fr3;SRR2040569:JUNC00016973_fr2;SRR2040570:JUNC00016433_fr1;SRR3090736:JUNC00013910_fr2;SRR3090737:JUNC00012672_fr2;TCONS_00008101_fr2;TCONS_00008102_fr2;TCONS_00008103_fr3;TCONS_00008104_fr2;TCONS_00008105_fr2;TCONS_00008106_fr1;TCONS_00008110_fr1;TCONS_00008111_fr3;TCONS_00008114_fr2;TCONS_00008115_fr2;TCONS_0000812…	0	0	3	0	0	0	0	0	0	3	chr_1_34	32624113	32646713	LINK_TO_FIGURE	LINK_TO_ENSEMBL	1
SGDLTVADVENLLNSYK	TCONS_00088974_fr1;TCONS_00088975_fr2;TCONS_00088976_fr3;TCONS_00088977_fr3	0	0	0	0	4	0	0	0	0	4	chr_3_308	8629928	8634596	LINK_TO_FIGURE	LINK_TO_ENSEMBL	3
SGEGQLDLLLLDCLYR	SRR1618548:JUNC00046518_fr3;SRR1618548:JUNC00046519_fr3;SRR1944690:JUNC00027410_fr2;SRR1944691:JUNC00019464_fr3;SRR1944694:JUNC00031383_fr2;SRR2040568:JUNC00050634_fr3;SRR2040570:JUNC00050918_fr3;SRR2040570:JUNC00050921_fr1;SRR3090733:JUNC00040560_fr1;SRR3090738:JUNC00043913_fr2;TCONS_00062465_fr1;TCONS_00062467_fr2;TCONS_00062468_fr1;TCONS_00062469_fr3;TCONS_00062472_fr3;TCONS_00062473_fr1	0	0	0	0	3	0	0	0	0	3	chr_12_200	26104742	26110909	LINK_TO_FIGURE	LINK_TO_ENSEMBL	12
SGETLKNLQLQSGAK	SRR1618548:JUNC00052330_fr1;SRR1944689:JUNC00024111_fr2;SRR1944690:JUNC00030951_fr2;SRR1944691:JUNC00021993_fr2;SRR1944694:JUNC00035263_fr1;SRR1944695:JUNC00037954_fr1;SRR1944696:JUNC00038263_fr3;SRR1948083:JUNC00028285_fr2;SRR2040568:JUNC00056893_fr2;SRR2040570:JUNC00057260_fr2;SRR3090737:JUNC00042441_fr1;SRR3090738:JUNC00049420_fr1;TCONS_00067348_fr1;TCONS_00067350_fr1;TCONS_00067351_fr1;TCONS_…	0	0	0	0	3	0	0	0	0	3	chr_2_223	6979333	6984769	LINK_TO_FIGURE	LINK_TO_ENSEMBL	2
SGGAAASAQLLDLLEDTR	TCONS_00131543_fr1;TCONS_00131545_fr3	0	0	0	0	3	0	0	0	0	3	chr_5_459	24301684	24309652	LINK_TO_FIGURE	LINK_TO_ENSEMBL	5
SGGDNLPTLEKNDDSPLER	TCONS_00144573_fr1;TCONS_00144574_fr2;TCONS_00144575_fr1;TCONS_00144576_fr2;TCONS_00144577_fr1;TCONS_00144578_fr1;TCONS_00144579_fr3;TCONS_00144583_fr1	0	0	4	0	0	0	0	0	0	4	chr_6_503	8043785	8067221	LINK_TO_FIGURE	LINK_TO_ENSEMBL	6
SGGGAPAASAPLGK	SRR1618548:JUNC00061200_fr1;SRR1944695:JUNC00044718_fr3;SRR1944696:JUNC00045032_fr1;SRR2040568:JUNC00066432_fr3;SRR2040569:JUNC00069332_fr1;SRR2040570:JUNC00066994_fr2;SRR3090733:JUNC00053871_fr2;SRR3090734:JUNC00057479_fr3;TCONS_00081931_fr3	2	0	0	0	0	0	0	0	0	2	chr_2_286	29382705	29388041	LINK_TO_FIGURE	LINK_TO_ENSEMBL	2
SGLGSSPQAPSPSNK	SRR1944692:JUNC00042143_fr3;SRR1944695:JUNC00086396_fr2;SRR3090739:JUNC00107535_fr3;TCONS_00151047_fr1;TCONS_00151049_fr3;TCONS_00151050_fr3	0	0	4	0	0	0	0	0	0	4	chr_6_533	5982912	5998864	LINK_TO_FIGURE	LINK_TO_ENSEMBL	6
SGPSDYLLEEEEGLNDHNVVSK	SRR2040569:JUNC00057796_fr1;SRR2040570:JUNC00055727_fr1;SRR3090733:JUNC00044481_fr1;SRR3090734:JUNC00047519_fr3;SRR3090736:JUNC00046225_fr2	3	0	1	0	0	0	0	0	0	4	chr_2_260	4696813	4699159	LINK_TO_FIGURE	LINK_TO_ENSEMBL	2
SGTDGACLAEMDSALCSAQSCPK	TCONS_00133604_fr3;TCONS_00133605_fr2;TCONS_00133606_fr3;TCONS_00133608_fr2;TCONS_00133609_fr3;TCONS_00133610_fr2;TCONS_00133611_fr3	0	0	3	0	0	0	0	0	0	3	chr_5_471	1501124	1508005	LINK_TO_FIGURE	LINK_TO_ENSEMBL	5
SHGLGVFGNDAK	SRR1944693:JUNC00082968_fr2;SRR1944694:JUNC00082275_fr3;SRR1944696:JUNC00089070_fr1;SRR1944696:JUNC00089071_fr2;SRR1944697:JUNC00071509_fr1;SRR1948083:JUNC00066096_fr2;SRR1948083:JUNC00066097_fr2;SRR2040568:JUNC00128824_fr2;SRR2040569:JUNC00134398_fr2;SRR3090733:JUNC00105714_fr1;SRR3090733:JUNC00105715_fr1;TCONS_00153517_fr1;TCONS_00153518_fr1;TCONS_00153519_fr2;TCONS_00153523_fr1	3	3	0	0	1	0	0	0	0	7	chr_6_543	18145900	18154619	LINK_TO_FIGURE	LINK_TO_ENSEMBL	6
SHPLDPLSAAELAVALATVR	SRR1618548:JUNC00092171_fr1;SRR1944690:JUNC00055898_fr3;SRR1944693:JUNC00064153_fr1;SRR1944693:JUNC00064154_fr3;SRR2040568:JUNC00099732_fr2;SRR3090733:JUNC00081566_fr1;SRR3090734:JUNC00086987_fr2;SRR3090736:JUNC00084355_fr2;SRR3090736:JUNC00084356_fr2;SRR3090737:JUNC00075822_fr3;SRR3090738:JUNC00087862_fr2;SRR3090739:JUNC00085581_fr1;TCONS_00120234_fr3	1	4	0	3	0	0	0	0	0	8	chr_4_423	23830054	23836568	LINK_TO_FIGURE	LINK_TO_ENSEMBL	4
SHSLSNDLHGVQPDPVAADLLR	SRR3090734:JUNC00099123_fr3;SRR3090735:JUNC00097536_fr2;SRR3090736:JUNC00096159_fr2;SRR3090738:JUNC00100122_fr1;TCONS_00136619_fr3;TCONS_00136620_fr1;TCONS_00136621_fr3	0	0	4	0	0	0	0	0	0	4	chr_5_480	16478156	16488672	LINK_TO_FIGURE	LINK_TO_ENSEMBL	5
SKLDLNENMLK	SRR1944694:JUNC00081414_fr5	3	0	0	0	0	0	0	0	0	3	chr_6_505	13017124	13017304	LINK_TO_FIGURE	LINK_TO_ENSEMBL	6
SKLTSTQDVLR	TCONS_00163546_fr2	5	0	0	0	0	0	0	0	0	5	chr_7_577	21818774	21822028	LINK_TO_FIGURE	LINK_TO_ENSEMBL	7
SKNAEVDVTVAK	SRR1618548:JUNC00118857_fr2;SRR1944692:JUNC00043226_fr2;SRR1944694:JUNC00082269_fr1;SRR1944696:JUNC00089064_fr2;SRR1944697:JUNC00071502_fr1;SRR2040568:JUNC00128816_fr1;SRR3090733:JUNC00105708_fr2;SRR3090735:JUNC00110663_fr2;SRR3090737:JUNC00098306_fr2;SRR3090738:JUNC00113658_fr1;TCONS_00146381_fr5;TCONS_00153516_fr2;TCONS_00153518_fr1;TCONS_00153519_fr2	2	0	0	0	0	0	0	0	0	2	chr_6_543	18145900	18154619	LINK_TO_FIGURE	LINK_TO_ENSEMBL	6
SLAAADQLDASGNK	SRR1618548:JUNC00013781_fr3;SRR1944693:JUNC00009473_fr1;SRR1944695:JUNC00010263_fr1;SRR2040570:JUNC00015102_fr2;SRR3090733:JUNC00012497_fr1;SRR3090734:JUNC00013316_fr3;SRR3090735:JUNC00012999_fr1;SRR3090736:JUNC00012798_fr3;SRR3090737:JUNC00011698_fr3;SRR3090738:JUNC00013362_fr3;TCONS_00018458_fr1;TCONS_00018459_fr2;TCONS_00018460_fr1	0	3	0	0	0	0	0	0	0	3	chr_1_72	30838946	30845361	LINK_TO_FIGURE	LINK_TO_ENSEMBL	1
SLAASSSSSTTTFK	SRR1618548:JUNC00007121_fr2;SRR1944690:JUNC00004189_fr2;SRR1944695:JUNC00005302_fr1;SRR2040570:JUNC00007717_fr2;SRR3090735:JUNC00006768_fr2;SRR3090737:JUNC00006047_fr2	2	0	0	0	0	0	0	0	0	2	chr_1_59	14803310	14804025	LINK_TO_FIGURE	LINK_TO_ENSEMBL	1
SLDATEPPFR	SRR1944690:JUNC00025402_fr2;SRR1944693:JUNC00029243_fr1;SRR1944694:JUNC00029050_fr1;SRR1944697:JUNC00025110_fr1;SRR2040568:JUNC00046914_fr1;SRR3090734:JUNC00040405_fr1;SRR3090735:JUNC00039789_fr1;SRR3090738:JUNC00040929_fr2;SRR3090739:JUNC00039819_fr3;TCONS_00054497_fr3	0	3	0	0	0	0	0	0	0	3	chr_12_177	13687144	13702026	LINK_TO_FIGURE	LINK_TO_ENSEMBL	12
SLDELTAMLK	SRR1618548:JUNC00048728_fr2;SRR1944689:JUNC00022537_fr3;SRR1944690:JUNC00028826_fr2;SRR1944692:JUNC00017209_fr1;SRR1944694:JUNC00032950_fr1;SRR1944695:JUNC00035320_fr3;SRR1944697:JUNC00028384_fr1;SRR2040569:JUNC00055365_fr1;TCONS_00075103_fr2;TCONS_00075104_fr1;TCONS_00075106_fr3;TCONS_00075107_fr2;TCONS_00075110_fr2;TCONS_00075111_fr2;TCONS_00075112_fr2;TCONS_00075113_fr3;TCONS_00075114_fr2;TCON…	0	3	0	0	0	0	0	0	0	3	chr_2_255	1754864	1781910	LINK_TO_FIGURE	LINK_TO_ENSEMBL	2
SLDSFEDPETK	TCONS_00131182_fr2;TCONS_00131183_fr1	0	4	4	0	0	0	0	0	0	8	chr_5_458	22763919	22768860	LINK_TO_FIGURE	LINK_TO_ENSEMBL	5
SLDSSDSPLSQR	SRR1618548:JUNC00131789_fr1;SRR1618548:JUNC00131790_fr1;SRR2040568:JUNC00143474_fr2;SRR2040570:JUNC00145208_fr1;SRR3090735:JUNC00122653_fr1;SRR3090737:JUNC00108957_fr3;SRR3090739:JUNC00122771_fr3;TCONS_00170385_fr3;TCONS_00170386_fr1;TCONS_00170387_fr1;TCONS_00170390_fr3;TCONS_00170391_fr3;TCONS_00170392_fr3	4	2	0	0	0	0	0	0	0	6	chr_7_598	22635207	22645819	LINK_TO_FIGURE	LINK_TO_ENSEMBL	7
SLEAESLR	SRR3090733:JUNC00013359_fr3;SRR3090734:JUNC00014199_fr2;SRR3090739:JUNC00013912_fr1;TCONS_00018899_fr1;TCONS_00018900_fr1;TCONS_00018901_fr2	0	2	0	0	0	0	0	0	0	2	chr_1_73	32328176	32332787	LINK_TO_FIGURE	LINK_TO_ENSEMBL	1
SLEEEQLTAVR	SRR1618548:JUNC00005389_fr1;SRR1944693:JUNC00003714_fr1;SRR1944695:JUNC00003973_fr3;SRR1944696:JUNC00003973_fr2;SRR1944697:JUNC00003152_fr1;SRR2040568:JUNC00005707_fr2;SRR3090733:JUNC00004958_fr2;SRR3090734:JUNC00005366_fr3;SRR3090735:JUNC00005167_fr3;SRR3090737:JUNC00004663_fr1;SRR3090738:JUNC00005353_fr3;SRR3090739:JUNC00005124_fr2;TCONS_00013727_fr3;TCONS_00013728_fr3	0	0	0	0	2	0	0	0	0	2	chr_1_54	9275374	9278919	LINK_TO_FIGURE	LINK_TO_ENSEMBL	1
SLEEKKELLAK	SRR1618548:JUNC00122445_fr3;SRR1944689:JUNC00058189_fr3;SRR1944692:JUNC00044523_fr2;SRR1944694:JUNC00084614_fr2;SRR1944696:JUNC00091644_fr3;SRR1944697:JUNC00073538_fr1;SRR1948083:JUNC00068029_fr1;SRR2040568:JUNC00132788_fr1;SRR2040569:JUNC00138546_fr2;SRR3090733:JUNC00108742_fr1;SRR3090734:JUNC00115775_fr2;SRR3090736:JUNC00112250_fr1;SRR3090738:JUNC00116934_fr2;SRR3090739:JUNC00113944_fr1;TCONS_0…	0	0	0	0	2	0	0	0	0	2	chr_6_559	28682312	28687092	LINK_TO_FIGURE	LINK_TO_ENSEMBL	6
SLEGFYSPELR	SRR1618548:JUNC00101642_fr2;SRR1944695:JUNC00075974_fr3	0	0	2	0	0	0	0	0	0	2	chr_5_447	3204231	3204674	LINK_TO_FIGURE	LINK_TO_ENSEMBL	5
SLEMMLHHLR	SRR1618548:JUNC00001289_fr2;SRR1944689:JUNC00000631_fr1;SRR1944697:JUNC00000802_fr2;SRR1948083:JUNC00000754_fr2;SRR3090733:JUNC00001242_fr2;SRR3090734:JUNC00001409_fr2;SRR3090735:JUNC00001294_fr3;SRR3090736:JUNC00001283_fr2;SRR3090737:JUNC00001152_fr3;SRR3090737:JUNC00001153_fr1;SRR3090738:JUNC00001404_fr2;TCONS_00011686_fr2;TCONS_00011687_fr1	0	2	0	0	0	0	0	0	0	2	chr_1_50	2266653	2270719	LINK_TO_FIGURE	LINK_TO_ENSEMBL	1
SLESLSMALR	TCONS_00135888_fr1;TCONS_00135889_fr1;TCONS_00135890_fr1;TCONS_00135891_fr2;TCONS_00135892_fr1;TCONS_00135893_fr2;TCONS_00135894_fr1;TCONS_00135895_fr1	2	4	0	0	0	0	0	0	0	6	chr_5_479	13064616	13076578	LINK_TO_FIGURE	LINK_TO_ENSEMBL	5
SLFDSGPSR	TCONS_00149266_fr1	0	0	0	2	0	0	0	0	0	2	chr_6_516	31013587	31021346	LINK_TO_FIGURE	LINK_TO_ENSEMBL	6
SLGLQVSSPGYDR	SRR1618548:JUNC00101769_fr1;SRR1944693:JUNC00070855_fr3;SRR1944695:JUNC00076074_fr3;SRR2040568:JUNC00110203_fr2;SRR2040570:JUNC00111515_fr1;SRR3090734:JUNC00095975_fr3;SRR3090735:JUNC00094387_fr2;SRR3090739:JUNC00094448_fr2;TCONS_00134131_fr2;TCONS_00134132_fr2	0	8	0	0	0	0	0	0	0	8	chr_5_474	3313744	3319873	LINK_TO_FIGURE	LINK_TO_ENSEMBL	5
SLLDNLDHQR	TCONS_00081929_fr1;TCONS_00081931_fr3	0	3	0	0	0	0	0	0	0	3	chr_2_286	29382705	29388041	LINK_TO_FIGURE	LINK_TO_ENSEMBL	2
SLLDSNLEDGR	SRR3090735:JUNC00011456_fr1;SRR3090736:JUNC00011286_fr2;TCONS_00017708_fr3;TCONS_00017709_fr2;TCONS_00017713_fr3;TCONS_00017714_fr1	2	3	0	0	0	0	0	0	0	5	chr_1_68	28091491	28102058	LINK_TO_FIGURE	LINK_TO_ENSEMBL	1
SLLENSALTLGR	TCONS_00115876_fr2	0	3	0	0	0	0	0	0	0	3	chr_4_415	35369120	35380639	LINK_TO_FIGURE	LINK_TO_ENSEMBL	4
SLLFGQR	SRR1618548:JUNC00074400_fr1;SRR2040568:JUNC00080742_fr1;SRR2040568:JUNC00080743_fr3;SRR3090734:JUNC00070082_fr1;SRR3090735:JUNC00068929_fr3;TCONS_00089961_fr1;TCONS_00089964_fr3;TCONS_00089965_fr1;TCONS_00089966_fr3	0	2	0	0	0	0	0	0	0	2	chr_3_314	11993942	12007508	LINK_TO_FIGURE	LINK_TO_ENSEMBL	3
SLLLYSR	SRR3090734:JUNC00015627_fr1;SRR3090738:JUNC00015693_fr1;TCONS_00019624_fr2	0	0	0	0	0	6	1	0	0	7	chr_1_76	34706884	34722374	LINK_TO_FIGURE	LINK_TO_ENSEMBL	1
SLLPLEQVGLTCFR	SRR1618548:JUNC00101447_fr2;SRR1944690:JUNC00061570_fr3;SRR1944691:JUNC00044308_fr1;SRR1944692:JUNC00036755_fr1;SRR1944693:JUNC00070617_fr1;SRR1944696:JUNC00076051_fr2;SRR2040568:JUNC00109865_fr1;SRR2040569:JUNC00114587_fr2;SRR3090733:JUNC00089806_fr3;SRR3090737:JUNC00083594_fr2;TCONS_00133993_fr3	0	3	0	0	4	0	0	0	0	7	chr_5_473	2834617	2840846	LINK_TO_FIGURE	LINK_TO_ENSEMBL	5
SLLPVEPLVDECEK	SRR1944690:JUNC00018371_fr1;SRR1944690:JUNC00022990_fr1;SRR1944694:JUNC00021042_fr2;SRR1944694:JUNC00026218_fr2;SRR1944695:JUNC00022706_fr2;SRR1944695:JUNC00028329_fr2;SRR2040568:JUNC00032440_fr3;SRR2040568:JUNC00042174_fr3;SRR3090733:JUNC00026800_fr1;SRR3090733:JUNC00033932_fr1;TCONS_00037120_fr2	0	6	0	0	0	0	0	0	0	6	chr_12_167	254635	256475	LINK_TO_FIGURE	LINK_TO_ENSEMBL	11
SLLPVEPLVDECEKR	SRR1944690:JUNC00018371_fr1;SRR1944690:JUNC00022990_fr1;SRR1944694:JUNC00021042_fr2;SRR1944694:JUNC00026218_fr2;SRR1944695:JUNC00022706_fr2;SRR1944695:JUNC00028329_fr2;SRR2040568:JUNC00032440_fr3;SRR2040568:JUNC00042174_fr3;SRR3090733:JUNC00026800_fr1;SRR3090733:JUNC00033932_fr1;TCONS_00037120_fr2	0	0	0	0	2	0	0	0	0	2	chr_12_167	254635	256475	LINK_TO_FIGURE	LINK_TO_ENSEMBL	11
SLPMRDEEEDLDELER	SRR3090733:JUNC00102537_fr2;SRR3090735:JUNC00107336_fr3;SRR3090739:JUNC00107330_fr1;TCONS_00150916_fr3	0	3	0	0	0	0	0	0	0	3	chr_6_532	5523929	5530767	LINK_TO_FIGURE	LINK_TO_ENSEMBL	6
SLQSNGENNGVEPVK	TCONS_00042069_fr1;TCONS_00042070_fr1;TCONS_00042071_fr1;TCONS_00042072_fr1	0	0	2	0	0	0	0	0	0	2	chr_11_145	23902573	23908618	LINK_TO_FIGURE	LINK_TO_ENSEMBL	11
SLREEDYLSNR	SRR1618548:JUNC00112425_fr1;SRR1944691:JUNC00049216_fr2;SRR1944694:JUNC00077832_fr1;SRR1944695:JUNC00084098_fr3;SRR1944696:JUNC00084330_fr3;SRR1944697:JUNC00067704_fr2;SRR1948083:JUNC00062525_fr2;SRR3090733:JUNC00099788_fr1;SRR3090734:JUNC00106186_fr1;SRR3090734:JUNC00106187_fr3;SRR3090736:JUNC00102971_fr1;SRR3090738:JUNC00107279_fr3;SRR3090739:JUNC00104529_fr3;SRR3090739:JUNC00104530_fr2;TCONS_0…	0	3	0	0	0	0	0	0	0	3	chr_6_519	725298	747641	LINK_TO_FIGURE	LINK_TO_ENSEMBL	6
SLSCDSSTMEANAGDGK	TCONS_00042069_fr1;TCONS_00042070_fr1;TCONS_00042071_fr1;TCONS_00042072_fr1	0	0	3	0	0	0	0	0	0	3	chr_11_145	23902573	23908618	LINK_TO_FIGURE	LINK_TO_ENSEMBL	11
SLSELEMFTEESK	SRR3090733:JUNC00092189_fr3;SRR3090734:JUNC00098182_fr3;SRR3090735:JUNC00096642_fr1;SRR3090737:JUNC00085812_fr2;SRR3090739:JUNC00096663_fr3;TCONS_00135888_fr1;TCONS_00135889_fr1;TCONS_00135890_fr1;TCONS_00135891_fr2;TCONS_00135892_fr1;TCONS_00135893_fr2;TCONS_00135894_fr1;TCONS_00135895_fr1	0	6	0	0	0	0	0	0	0	6	chr_5_479	13064616	13076578	LINK_TO_FIGURE	LINK_TO_ENSEMBL	5
SLSLELPLFER	TCONS_00032901_fr3	0	0	3	0	0	0	0	0	0	3	chr_10_117	14984774	14985406	LINK_TO_FIGURE	LINK_TO_ENSEMBL	10
SLSLFGDSAPR	SRR1618548:JUNC00054104_fr2;SRR1944691:JUNC00022859_fr1;SRR1944693:JUNC00036873_fr1;SRR1944695:JUNC00039298_fr1;SRR1944696:JUNC00039614_fr1;SRR1948083:JUNC00029345_fr1;SRR2040569:JUNC00061358_fr2;SRR2040570:JUNC00059187_fr1;SRR3090733:JUNC00047310_fr2;SRR3090733:JUNC00047311_fr2;SRR3090734:JUNC00050507_fr3;SRR3090734:JUNC00050508_fr3;SRR3090735:JUNC00049639_fr2;SRR3090737:JUNC00043913_fr2;TCONS_0…	2	3	0	0	1	0	0	0	0	6	chr_2_226	12365598	12374781	LINK_TO_FIGURE	LINK_TO_ENSEMBL	2
SLSLSAGSKPNDPSAR	SRR1618548:JUNC00143404_fr2;SRR1944690:JUNC00087222_fr3;SRR1948083:JUNC00079742_fr2;SRR2040568:JUNC00156206_fr1;SRR2040570:JUNC00158113_fr2;SRR3090733:JUNC00127560_fr3;SRR3090734:JUNC00135891_fr2;SRR3090737:JUNC00118678_fr3;SRR3090739:JUNC00133758_fr1;TCONS_00185776_fr2	1	0	0	0	2	0	0	0	0	3	chr_8_642	23820655	23825141	LINK_TO_FIGURE	LINK_TO_ENSEMBL	8
SLSLSGLR	TCONS_00024808_fr1	0	0	0	0	11	0	0	0	0	11	chr_1_39	35106346	35106900	LINK_TO_FIGURE	LINK_TO_ENSEMBL	1
SLSPAMAAALR	TCONS_00111779_fr2;TCONS_00111780_fr2	3	0	0	0	0	0	0	0	0	3	chr_4_391	20653575	20656757	LINK_TO_FIGURE	LINK_TO_ENSEMBL	4
SLSPAPLPLPTAPSFR	SRR2040569:JUNC00023979_fr2;SRR2040570:JUNC00023230_fr2;SRR3090733:JUNC00018940_fr1;SRR3090734:JUNC00020130_fr3;SRR3090734:JUNC00020132_fr1;SRR3090735:JUNC00019662_fr3;SRR3090736:JUNC00019386_fr1;SRR3090737:JUNC00017648_fr1;SRR3090737:JUNC00017650_fr1	0	0	7	0	0	0	0	0	0	7	chr_1_46	42177931	42179691	LINK_TO_FIGURE	LINK_TO_ENSEMBL	1
SLSSLPSAFVLPTR	SRR1618548:JUNC00068267_fr3;SRR1944693:JUNC00046625_fr3;SRR2040568:JUNC00073996_fr1;SRR2040569:JUNC00077141_fr1;SRR2040570:JUNC00074675_fr1;SRR3090733:JUNC00060319_fr3;SRR3090734:JUNC00064283_fr3;TCONS_00087208_fr3;TCONS_00087209_fr3;TCONS_00087210_fr3;TCONS_00087211_fr1;TCONS_00087212_fr3;TCONS_00087213_fr2;TCONS_00087214_fr2;TCONS_00087215_fr3;TCONS_00087216_fr1;TCONS_00087217_fr1;TCONS_0008721…	0	0	4	0	0	0	0	0	0	4	chr_3_299	2584836	2605231	LINK_TO_FIGURE	LINK_TO_ENSEMBL	3
SLSYHLNHLFMELGK	TCONS_00054497_fr3	0	0	0	0	0	0	0	2	0	2	chr_12_177	13687144	13702026	LINK_TO_FIGURE	LINK_TO_ENSEMBL	12
SLTSDELK	SRR3090733:JUNC00117113_fr1;SRR3090734:JUNC00124805_fr3;SRR3090736:JUNC00120867_fr3;SRR3090738:JUNC00126175_fr2;TCONS_00170385_fr3;TCONS_00170386_fr1;TCONS_00170387_fr1;TCONS_00170389_fr1;TCONS_00170390_fr3;TCONS_00170391_fr3;TCONS_00170392_fr3	0	2	0	0	0	0	0	0	0	2	chr_7_598	22635207	22645819	LINK_TO_FIGURE	LINK_TO_ENSEMBL	7
SLVDWEQAR	SRR1618548:JUNC00131787_fr1;SRR1944693:JUNC00091900_fr1;SRR1944695:JUNC00098273_fr3;SRR2040570:JUNC00145206_fr3;SRR3090734:JUNC00124806_fr2;SRR3090736:JUNC00120868_fr1;SRR3090737:JUNC00108955_fr1;TCONS_00170385_fr3;TCONS_00170386_fr1;TCONS_00170387_fr1;TCONS_00170389_fr1;TCONS_00170390_fr3;TCONS_00170391_fr3;TCONS_00170392_fr3	1	6	0	0	0	0	0	0	0	7	chr_7_598	22635207	22645819	LINK_TO_FIGURE	LINK_TO_ENSEMBL	7
SLVYSSDGK	SRR1618548:JUNC00018144_fr3;SRR1944689:JUNC00008553_fr1;SRR1944690:JUNC00010831_fr1;SRR1944693:JUNC00012433_fr1;SRR1944694:JUNC00012408_fr2;SRR1944697:JUNC00010761_fr1;SRR1948083:JUNC00009945_fr3;SRR1948083:JUNC00009947_fr1;SRR2040568:JUNC00019682_fr2;SRR2040569:JUNC00020731_fr1;SRR2040570:JUNC00020060_fr2;SRR3090733:JUNC00016414_fr2;SRR3090734:JUNC00017483_fr2;SRR3090734:JUNC00017484_fr1;SRR3090…	1	4	0	0	0	0	0	0	0	5	chr_1_78	38055909	38057936	LINK_TO_FIGURE	LINK_TO_ENSEMBL	1
SLYNLLQELR	SRR1618548:JUNC00004638_fr1;SRR2040568:JUNC00004876_fr1;SRR2040568:JUNC00004877_fr1;SRR2040569:JUNC00005076_fr3;SRR2040570:JUNC00004924_fr1;SRR3090734:JUNC00004632_fr3;SRR3090735:JUNC00004443_fr3;SRR3090737:JUNC00004028_fr1;SRR3090739:JUNC00004409_fr3;TCONS_00002226_fr3;TCONS_00002228_fr3	0	0	0	0	3	0	0	0	0	3	chr_1_8	7885953	7894298	LINK_TO_FIGURE	LINK_TO_ENSEMBL	1
SMAHLYSFGR	SRR1618548:JUNC00011929_fr1;SRR1944693:JUNC00008187_fr1;SRR1944695:JUNC00008826_fr3;SRR1944697:JUNC00007048_fr2;SRR3090733:JUNC00010787_fr1;SRR3090737:JUNC00010076_fr3;SRR3090739:JUNC00011259_fr2;TCONS_00017597_fr1	0	0	2	0	0	0	0	0	0	2	chr_1_67	27682108	27685351	LINK_TO_FIGURE	LINK_TO_ENSEMBL	1
SMSSSTPNR	SRR1618548:JUNC00037387_fr4;SRR1944693:JUNC00025645_fr6;SRR1944694:JUNC00025496_fr6;SRR2040570:JUNC00041087_fr4	4	0	0	0	0	0	0	0	0	4	chr_11_147	25596706	25597165	LINK_TO_FIGURE	LINK_TO_ENSEMBL	11
SMTGEQLQAPSSPR	SRR1618548:JUNC00140591_fr3;SRR1944690:JUNC00085463_fr3;SRR1944694:JUNC00097311_fr2;SRR2040568:JUNC00153073_fr1;SRR2040569:JUNC00159922_fr1;SRR2040570:JUNC00154954_fr1;SRR2040570:JUNC00154956_fr3;SRR3090733:JUNC00125090_fr3;SRR3090734:JUNC00133253_fr1;SRR3090736:JUNC00129075_fr2;TCONS_00183845_fr2	0	0	6	0	0	0	0	0	0	6	chr_8_636	14186634	14195022	LINK_TO_FIGURE	LINK_TO_ENSEMBL	8
SNDLAQALVGVYAK	SRR1618548:JUNC00081104_fr1;SRR1944690:JUNC00048592_fr1;SRR1944691:JUNC00034754_fr2;SRR1948083:JUNC00044419_fr3;SRR2040568:JUNC00087924_fr2;SRR2040569:JUNC00091681_fr2;SRR2040570:JUNC00088911_fr1;SRR3090734:JUNC00076510_fr1;SRR3090735:JUNC00075235_fr1;SRR3090737:JUNC00066702_fr1;TCONS_00093717_fr3	2	0	0	0	2	0	0	0	0	4	chr_3_332	29248936	29271980	LINK_TO_FIGURE	LINK_TO_ENSEMBL	3
SNEPAASSDERTEMETDAEGR	TCONS_00054497_fr3	1	0	1	0	0	0	0	0	0	2	chr_12_177	13687144	13702026	LINK_TO_FIGURE	LINK_TO_ENSEMBL	12
SNEVNLLSVLDK	SRR1618548:JUNC00029130_fr2;SRR3090733:JUNC00026090_fr2;SRR3090734:JUNC00027746_fr2;SRR3090736:JUNC00026837_fr2;SRR3090737:JUNC00024303_fr1;SRR3090738:JUNC00027959_fr1;SRR3090739:JUNC00027264_fr1	0	3	0	0	0	0	0	0	0	3	chr_10_129	22356835	22357429	LINK_TO_FIGURE	LINK_TO_ENSEMBL	10
SNNVMLDVK	SRR2040568:JUNC00014243_fr3;SRR2040569:JUNC00015008_fr2;SRR2040569:JUNC00015009_fr3;SRR2040570:JUNC00014490_fr3;SRR2040570:JUNC00014491_fr1;TCONS_00018182_fr3	4	0	0	0	3	0	0	0	0	7	chr_1_71	29770484	29773362	LINK_TO_FIGURE	LINK_TO_ENSEMBL	1
SNQEELGSVLNLLK	SRR1618548:JUNC00148412_fr3;SRR1944690:JUNC00091423_fr3;SRR1944691:JUNC00066018_fr1;SRR1944694:JUNC00103776_fr1;SRR1944695:JUNC00111557_fr2;SRR1944697:JUNC00089891_fr1;SRR1948083:JUNC00083871_fr2;SRR2040568:JUNC00161237_fr2;SRR3090735:JUNC00136889_fr3;SRR3090739:JUNC00136918_fr2;TCONS_00189895_fr5;TCONS_00194770_fr3;TCONS_00194771_fr2	0	2	0	0	0	0	0	0	0	2	chr_9_670	3586854	3608103	LINK_TO_FIGURE	LINK_TO_ENSEMBL	9
SNSGNLPALLPDQVR	SRR1618548:JUNC00130022_fr1;SRR1944690:JUNC00079020_fr2;SRR1944696:JUNC00097246_fr1;SRR1944697:JUNC00078027_fr3;SRR2040569:JUNC00147676_fr1;SRR3090735:JUNC00121159_fr3;SRR3090739:JUNC00121248_fr2;TCONS_00169386_fr3;TCONS_00169387_fr3;TCONS_00169388_fr3	5	3	0	0	2	0	0	0	0	10	chr_7_595	18253991	18258161	LINK_TO_FIGURE	LINK_TO_ENSEMBL	7
SNSKFPFFQGK	TCONS_00109387_fr1;TCONS_00109388_fr1	0	0	2	0	0	0	0	0	0	2	chr_4_382	7504084	7516842	LINK_TO_FIGURE	LINK_TO_ENSEMBL	4
SNSLSEETEDLRK	TCONS_00081929_fr1;TCONS_00081931_fr3	1	0	0	0	2	0	0	0	0	3	chr_2_286	29382705	29388041	LINK_TO_FIGURE	LINK_TO_ENSEMBL	2
SNSPEQLFLLEPR	TCONS_00082355_fr2;TCONS_00082356_fr3	0	0	6	0	0	0	0	0	0	6	chr_2_288	30882258	30885618	LINK_TO_FIGURE	LINK_TO_ENSEMBL	2
SPAAAAAAVVPSPVK	TCONS_00048051_fr1;TCONS_00048052_fr3	0	0	3	0	0	0	0	0	0	3	chr_11_161	23236039	23236803	LINK_TO_FIGURE	LINK_TO_ENSEMBL	11
SPALSPPPQAASFK	TCONS_00020880_fr3;TCONS_00020881_fr2	0	0	4	0	0	0	0	0	0	4	chr_1_83	39014146	39017852	LINK_TO_FIGURE	LINK_TO_ENSEMBL	1
SPDELTGPYKDDPAPTSFVPAAGYHK	TCONS_00004326_fr2	0	0	2	0	0	0	0	0	0	2	chr_1_14	17560939	17564607	LINK_TO_FIGURE	LINK_TO_ENSEMBL	1
SPEQVSAAVK	TCONS_00037120_fr2	10	3	0	0	0	0	0	0	0	13	chr_11_135	234253	243999	LINK_TO_FIGURE	LINK_TO_ENSEMBL	11
SPNAVQSNMELEFK	SRR1618548:JUNC00138399_fr2;SRR2040570:JUNC00152551_fr1;SRR3090736:JUNC00126996_fr3;SRR3090738:JUNC00132534_fr1;TCONS_00182282_fr3;TCONS_00182285_fr1	9	7	2	0	0	0	0	0	0	18	chr_8_629	5327815	5334976	LINK_TO_FIGURE	LINK_TO_ENSEMBL	8
SPNAVQSNMELEFKR	SRR1618548:JUNC00138399_fr2;SRR2040570:JUNC00152551_fr1;SRR3090736:JUNC00126996_fr3;SRR3090738:JUNC00132534_fr1;TCONS_00182282_fr3;TCONS_00182285_fr1	5	0	0	0	0	0	1	0	0	6	chr_8_629	5327815	5334976	LINK_TO_FIGURE	LINK_TO_ENSEMBL	8
SPNPDTLAQETGALVNSGGR	TCONS_00081929_fr1;TCONS_00081931_fr3	1	0	0	1	0	0	0	0	0	2	chr_2_286	29382705	29388041	LINK_TO_FIGURE	LINK_TO_ENSEMBL	2
SPPSDGCGSVLLTLAFPR	TCONS_00024591_fr1	0	0	0	2	0	0	0	0	0	2	chr_1_31	31160606	31161274	LINK_TO_FIGURE	LINK_TO_ENSEMBL	1
SPSAADLLPADDLAAAAGPSAADAAR	TCONS_00089969_fr5;TCONS_00089970_fr5;TCONS_00099370_fr1;TCONS_00099371_fr1	0	0	6	0	0	0	0	0	0	6	chr_3_355	12022062	12027463	LINK_TO_FIGURE	LINK_TO_ENSEMBL	3
SPSLLDLLQMR	SRR2040568:JUNC00124513_fr1;SRR3090733:JUNC00102030_fr3;SRR3090738:JUNC00109633_fr3;TCONS_00150602_fr1;TCONS_00150606_fr1	0	0	5	0	0	0	0	0	0	5	chr_6_529	4371319	4376697	LINK_TO_FIGURE	LINK_TO_ENSEMBL	6
SPSSGDPAEAADLAASAAAALASPAR	TCONS_00090654_fr2;TCONS_00090655_fr2;TCONS_00090656_fr2;TCONS_00090657_fr2	0	0	2	0	0	0	0	0	0	2	chr_3_318	14915526	14923982	LINK_TO_FIGURE	LINK_TO_ENSEMBL	3
SPTGEVLFGGETMR	SRR1618548:JUNC00015680_fr4	7	0	1	2	0	0	0	0	0	10	chr_1_37	33569649	33852071	LINK_TO_FIGURE	LINK_TO_ENSEMBL	1
SPVSDGETQVR	SRR1618548:JUNC00043460_fr1;SRR1944690:JUNC00025821_fr1;SRR1944693:JUNC00029704_fr1;SRR1944695:JUNC00031817_fr3;SRR1944695:JUNC00031818_fr1;SRR1944697:JUNC00025504_fr1;SRR1948083:JUNC00023542_fr2;SRR2040568:JUNC00047582_fr3;SRR2040570:JUNC00047901_fr2;SRR3090733:JUNC00038294_fr1;SRR3090734:JUNC00040966_fr3;SRR3090738:JUNC00041487_fr3;SRR3090739:JUNC00040395_fr1;TCONS_00055091_fr2;TCONS_00055092_f…	4	0	0	0	1	0	0	0	0	5	chr_12_178	18334633	18348718	LINK_TO_FIGURE	LINK_TO_ENSEMBL	12
SQAAGNPYAAELAAAK	SRR1944689:JUNC00019009_fr2	2	0	2	0	0	0	0	0	0	4	chr_12_192	4216829	4219748	LINK_TO_FIGURE	LINK_TO_ENSEMBL	12
SQAAGNPYAAELAAAKK	SRR1944689:JUNC00019009_fr2	1	0	1	0	0	0	0	0	0	2	chr_12_192	4216829	4219748	LINK_TO_FIGURE	LINK_TO_ENSEMBL	12
SQDSEVGDGTTTVVLLAAEFLK	SRR1618548:JUNC00122446_fr1;SRR1944690:JUNC00074398_fr2;SRR1944691:JUNC00053425_fr2;SRR1944692:JUNC00044524_fr2;SRR1944694:JUNC00084615_fr2;SRR1944696:JUNC00091645_fr3;SRR1944697:JUNC00073539_fr2;SRR1948083:JUNC00068030_fr3;SRR2040568:JUNC00132789_fr2;SRR3090734:JUNC00115776_fr3;TCONS_00155780_fr3	1	3	0	0	0	0	4	4	0	12	chr_6_559	28682312	28687092	LINK_TO_FIGURE	LINK_TO_ENSEMBL	6
SQGALNYDQVFMR	SRR1618548:JUNC00048361_fr2;SRR2040568:JUNC00052709_fr2;SRR2040569:JUNC00054972_fr2;SRR3090733:JUNC00042189_fr2;SRR3090734:JUNC00045131_fr2;SRR3090735:JUNC00044415_fr2;SRR3090737:JUNC00039211_fr3;SRR3090739:JUNC00044458_fr1;TCONS_00074975_fr6	0	0	0	0	2	0	0	0	0	2	chr_2_210	1341331	1343077	LINK_TO_FIGURE	LINK_TO_ENSEMBL	2
SQLGELFELDR	TCONS_00189751_fr3	6	0	0	0	0	2	0	0	1	9	chr_9_650	2495119	2496361	LINK_TO_FIGURE	LINK_TO_ENSEMBL	9
SQNLDLQLAELASK	TCONS_00018899_fr1;TCONS_00018900_fr1;TCONS_00018901_fr2	0	3	0	0	0	0	0	0	0	3	chr_1_73	32328176	32332787	LINK_TO_FIGURE	LINK_TO_ENSEMBL	1
SQRCFLMQLTPR	TCONS_00022861_fr1	0	0	0	0	0	0	0	0	4	4	chr_1_9	9243374	9243796	LINK_TO_FIGURE	LINK_TO_ENSEMBL	1
SQVGSLFQVLNTQESPPTFFQTNK	SRR3090733:JUNC00020774_fr6;SRR3090733:JUNC00020775_fr1;SRR3090734:JUNC00022120_fr4;SRR3090734:JUNC00022121_fr1;SRR3090736:JUNC00021352_fr2;SRR3090737:JUNC00019375_fr4;SRR3090737:JUNC00019376_fr1;TCONS_00026311_fr1;TCONS_00026312_fr1;TCONS_00026313_fr1	2	0	0	0	0	0	0	0	0	2	chr_10_91	5780907	5788967	LINK_TO_FIGURE	LINK_TO_ENSEMBL	10
SREDNFLDDSALEDDEEDDDDDDGGGRPK	TCONS_00150916_fr3;TCONS_00150918_fr1	0	0	4	0	0	0	0	0	0	4	chr_6_532	5523929	5530767	LINK_TO_FIGURE	LINK_TO_ENSEMBL	6
SRMLSRTSSGNLESLSTGSGR	SRR1618548:JUNC00065703_fr4;SRR2040568:JUNC00071211_fr6;SRR2040569:JUNC00074291_fr4;SRR2040570:JUNC00071929_fr6;SRR3090733:JUNC00057903_fr4;SRR3090735:JUNC00060732_fr5;SRR3090736:JUNC00059975_fr5;SRR3090739:JUNC00060905_fr4	2	0	0	0	0	0	0	0	0	2	chr_2_250	35435132	35435630	LINK_TO_FIGURE	LINK_TO_ENSEMBL	2
SRTMATDAAATAHSASAGCSAMK	SRR3090733:JUNC00004798_fr3;SRR3090733:JUNC00004799_fr1;SRR3090734:JUNC00005193_fr2;SRR3090734:JUNC00005194_fr1;SRR3090735:JUNC00005012_fr3;SRR3090735:JUNC00005013_fr1;SRR3090736:JUNC00004869_fr1;SRR3090737:JUNC00004515_fr2;SRR3090737:JUNC00004516_fr2;SRR3090738:JUNC00005189_fr3;SRR3090739:JUNC00004961_fr2;SRR3090739:JUNC00004963_fr3;TCONS_00013673_fr3	0	0	2	0	0	0	0	0	0	2	chr_1_53	9067835	9071357	LINK_TO_FIGURE	LINK_TO_ENSEMBL	1
SSAASSSSAAAPPPAPAPAPAMDPSPSSR	TCONS_00074579_fr3	0	0	2	0	0	0	0	0	0	2	chr_2_253	91459	96710	LINK_TO_FIGURE	LINK_TO_ENSEMBL	2
SSALPSETDLVK	TCONS_00131182_fr2;TCONS_00131183_fr1	1	3	0	0	1	0	0	0	0	5	chr_5_458	22763919	22768860	LINK_TO_FIGURE	LINK_TO_ENSEMBL	5
SSDPDTLLSMFNALK	SRR1618548:JUNC00081081_fr1;SRR1944694:JUNC00055347_fr2;SRR2040568:JUNC00087907_fr3;SRR2040570:JUNC00088892_fr1;SRR3090733:JUNC00071801_fr1;SRR3090735:JUNC00075216_fr3;SRR3090736:JUNC00074202_fr2;SRR3090738:JUNC00077256_fr2;SRR3090739:JUNC00075301_fr2;TCONS_00093717_fr3	1	1	0	0	0	0	0	0	0	2	chr_3_332	29248936	29271980	LINK_TO_FIGURE	LINK_TO_ENSEMBL	3
SSDVTLLSSGDDR	TCONS_00034830_fr2;TCONS_00034831_fr1;TCONS_00034832_fr2;TCONS_00034833_fr3	1	1	0	0	0	0	0	0	0	2	chr_10_128	22333338	22355015	LINK_TO_FIGURE	LINK_TO_ENSEMBL	10
SSEAYTFNHDSMAR	SRR1618548:JUNC00145928_fr3;SRR1944690:JUNC00088780_fr1;SRR1944691:JUNC00063681_fr1;SRR1944692:JUNC00053368_fr2;SRR2040569:JUNC00165855_fr2;SRR3090738:JUNC00139642_fr3;TCONS_00186923_fr3	3	0	0	0	0	0	0	0	0	3	chr_8_649	28173583	28176896	LINK_TO_FIGURE	LINK_TO_ENSEMBL	8
SSEQVQR	SRR2040568:JUNC00137052_fr3;SRR2040570:JUNC00136674_fr1;SRR3090733:JUNC00110473_fr2;SRR3090735:JUNC00115751_fr3;SRR3090735:JUNC00115752_fr2	0	2	0	0	0	0	0	0	0	2	chr_6_517	31120567	31121276	LINK_TO_FIGURE	LINK_TO_ENSEMBL	7
SSFDGLHGSLNSSAVAQK	SRR3090734:JUNC00070087_fr3;SRR3090735:JUNC00068935_fr1;SRR3090736:JUNC00068045_fr2;SRR3090737:JUNC00061071_fr3;TCONS_00089961_fr1;TCONS_00089964_fr3;TCONS_00089965_fr1;TCONS_00089966_fr3	0	0	2	0	0	0	0	0	0	2	chr_3_314	11993942	12007508	LINK_TO_FIGURE	LINK_TO_ENSEMBL	3
SSFFVPSADTYAR	TCONS_00071068_fr5	0	2	0	0	0	0	0	0	0	2	chr_2_277	23241883	23244773	LINK_TO_FIGURE	LINK_TO_ENSEMBL	2
SSGLSSTVVPSGSRPSSSCSSR	SRR1618548:JUNC00148651_fr3;SRR1944690:JUNC00091595_fr2;SRR1944693:JUNC00105013_fr1;SRR1944694:JUNC00103976_fr2;SRR1944695:JUNC00111761_fr2;SRR1948083:JUNC00084045_fr3;SRR2040568:JUNC00161515_fr1;SRR2040569:JUNC00168295_fr1;SRR2040570:JUNC00163721_fr1;SRR3090733:JUNC00130945_fr2;SRR3090733:JUNC00130946_fr1;SRR3090735:JUNC00137128_fr1;SRR3090738:JUNC00141724_fr3;SRR3090739:JUNC00137165_fr2;TCONS_0…	0	0	5	0	0	0	0	0	0	5	chr_9_651	4554567	4568278	LINK_TO_FIGURE	LINK_TO_ENSEMBL	9
SSGNSFGSGSLLPK	TCONS_00194771_fr2	0	0	2	0	0	0	0	0	0	2	chr_9_670	3586854	3608103	LINK_TO_FIGURE	LINK_TO_ENSEMBL	9
SSGSYQREDVVPSESPLLAFTK	TCONS_00021247_fr3;TCONS_00021248_fr3;TCONS_00021249_fr3;TCONS_00021250_fr3	2	0	0	0	0	0	0	0	0	2	chr_1_85	40101747	40107150	LINK_TO_FIGURE	LINK_TO_ENSEMBL	1
SSLALGQLQLSDSK	SRR1618548:JUNC00148650_fr2;SRR1944690:JUNC00091594_fr2;SRR1944696:JUNC00111523_fr1;SRR2040568:JUNC00161508_fr3;SRR2040569:JUNC00168294_fr1;SRR2040570:JUNC00163716_fr3;SRR3090733:JUNC00130944_fr2;SRR3090735:JUNC00137126_fr2;SRR3090736:JUNC00135187_fr2;SRR3090737:JUNC00122251_fr1;SRR3090738:JUNC00141720_fr2;SRR3090739:JUNC00137161_fr1;TCONS_00190094_fr2;TCONS_00190096_fr2;TCONS_00190097_fr3;TCONS_…	0	0	0	0	2	0	0	0	0	2	chr_9_651	4554567	4568278	LINK_TO_FIGURE	LINK_TO_ENSEMBL	9
SSPELTDPSVEGYSR	TCONS_00097654_fr1;TCONS_00097655_fr2;TCONS_00097656_fr2;TCONS_00097657_fr2	0	0	9	0	0	0	0	0	0	9	chr_3_348	5780213	5789559	LINK_TO_FIGURE	LINK_TO_ENSEMBL	3
SSPGLFEQLVTGLTVACK	SRR1618548:JUNC00081102_fr1;SRR3090734:JUNC00076508_fr2;SRR3090735:JUNC00075233_fr1;SRR3090736:JUNC00074218_fr1;SRR3090738:JUNC00077277_fr2;SRR3090739:JUNC00075317_fr1;TCONS_00093717_fr3	0	0	0	0	3	0	0	0	0	3	chr_3_332	29248936	29271980	LINK_TO_FIGURE	LINK_TO_ENSEMBL	3
SSPMAGDADTAELTPSAASPLSEGASEFSADKDAPGDGALSEGGR	SRR3090739:JUNC00070141_fr3;TCONS_00090417_fr3	0	0	3	0	0	0	0	0	0	3	chr_3_317	13778446	13788246	LINK_TO_FIGURE	LINK_TO_ENSEMBL	3
SSSQDRLR	TCONS_00023244_fr6	0	0	0	0	0	0	5	0	0	5	chr_1_58	13263199	13263471	LINK_TO_FIGURE	LINK_TO_ENSEMBL	1
SSSSAAAATAGTTR	SRR3090734:JUNC00135219_fr2;TCONS_00179104_fr2;TCONS_00179105_fr3	1	0	0	0	1	0	0	0	0	2	chr_8_623	21355234	21359699	LINK_TO_FIGURE	LINK_TO_ENSEMBL	8
SSSVEQHEHLER	TCONS_00021346_fr2;TCONS_00021347_fr2;TCONS_00021348_fr2;TCONS_00021349_fr1;TCONS_00021350_fr1;TCONS_00021351_fr1	1	0	0	0	1	0	0	0	0	2	chr_1_86	40483658	40490062	LINK_TO_FIGURE	LINK_TO_ENSEMBL	1
SSTAPLQSLK	SRR1944695:JUNC00047834_fr4;SRR2040570:JUNC00071668_fr4;SRR3090738:JUNC00062311_fr5	0	0	0	0	0	0	0	0	6	6	chr_2_247	35179503	35179878	LINK_TO_FIGURE	LINK_TO_ENSEMBL	2
SSVAQARPPTK	SRR1944692:JUNC00016483_fr1;SRR3090733:JUNC00040982_fr6;SRR3090735:JUNC00043164_fr5	0	0	0	0	0	0	0	0	2	2	chr_12_202	27060321	27060715	LINK_TO_FIGURE	LINK_TO_ENSEMBL	12
SSVLEGTQHEEDSDQEDLDEK	SRR2040570:JUNC00155122_fr2;TCONS_00183958_fr2;TCONS_00183960_fr3;TCONS_00183961_fr3;TCONS_00183963_fr2;TCONS_00183964_fr1;TCONS_00183965_fr1;TCONS_00183966_fr3;TCONS_00183967_fr1	0	0	2	0	0	0	0	0	0	2	chr_8_637	14981771	14992404	LINK_TO_FIGURE	LINK_TO_ENSEMBL	8
SSWQQQSYSYQTEQLSR	SRR1618548:JUNC00054724_fr1;SRR1944689:JUNC00025289_fr3;SRR1944693:JUNC00037340_fr2;SRR1944695:JUNC00039795_fr2;SRR1944696:JUNC00040129_fr1;SRR1944697:JUNC00031898_fr3;SRR1948083:JUNC00029703_fr3;TCONS_00078436_fr3	0	3	0	27	0	0	0	0	19	49	chr_2_271	14991800	14993667	LINK_TO_FIGURE	LINK_TO_ENSEMBL	2
STAASVTPVRPGK	TCONS_00103634_fr3	3	0	0	0	0	0	0	0	0	3	chr_3_374	30614197	30616224	LINK_TO_FIGURE	LINK_TO_ENSEMBL	3
STAHAMLGFANDAFVGTGR	TCONS_00193583_fr1	2	0	0	0	0	0	0	0	0	2	chr_9_662	21230273	21235639	LINK_TO_FIGURE	LINK_TO_ENSEMBL	9
STAPPVSLSGDSPEAVLGR	TCONS_00154160_fr3	0	0	2	0	0	0	0	0	0	2	chr_6_551	21763419	21765083	LINK_TO_FIGURE	LINK_TO_ENSEMBL	6
STLGSESASVLSTPK	SRR3090734:JUNC00109287_fr3;TCONS_00151047_fr1;TCONS_00151048_fr3;TCONS_00151049_fr3;TCONS_00151050_fr3	1	1	3	0	0	0	0	0	0	5	chr_6_533	5982912	5998864	LINK_TO_FIGURE	LINK_TO_ENSEMBL	6
STLSVVAEANEHNK	SRR1618548:JUNC00024034_fr1;SRR1944690:JUNC00014851_fr1;SRR1944693:JUNC00016920_fr3;SRR1944694:JUNC00016968_fr3;SRR1944696:JUNC00018498_fr3;SRR1948083:JUNC00013654_fr2;SRR2040568:JUNC00026134_fr1;SRR3090733:JUNC00021566_fr3;SRR3090734:JUNC00022974_fr3;SRR3090735:JUNC00022492_fr2;SRR3090736:JUNC00022198_fr3;SRR3090737:JUNC00020141_fr3;TCONS_00027160_fr1;TCONS_00027161_fr2;TCONS_00027162_fr3;TCONS_…	2	0	0	0	1	0	0	0	0	3	chr_10_95	11273881	11284496	LINK_TO_FIGURE	LINK_TO_ENSEMBL	10
STMEAALSEFNR	SRR1618548:JUNC00131786_fr1;SRR1944690:JUNC00080047_fr3;SRR1944691:JUNC00057481_fr1;SRR1944693:JUNC00091899_fr3;SRR2040569:JUNC00149775_fr3;SRR2040570:JUNC00145205_fr2;SRR3090733:JUNC00117113_fr1;SRR3090734:JUNC00124805_fr3;SRR3090736:JUNC00120867_fr3;SRR3090738:JUNC00126175_fr2;TCONS_00170385_fr3;TCONS_00170386_fr1;TCONS_00170387_fr1;TCONS_00170389_fr1;TCONS_00170390_fr3;TCONS_00170391_fr3;TCONS…	4	6	0	0	0	0	0	0	0	10	chr_7_598	22635207	22645819	LINK_TO_FIGURE	LINK_TO_ENSEMBL	7
STSLYNLLGR	SRR3090733:JUNC00037749_fr2;TCONS_00054497_fr3	1	1	3	0	0	0	0	0	0	5	chr_12_177	13687144	13702026	LINK_TO_FIGURE	LINK_TO_ENSEMBL	12
STVALLAAR	SRR1618548:JUNC00040392_fr3;SRR2040568:JUNC00044160_fr3;SRR2040568:JUNC00044161_fr3;SRR2040569:JUNC00046193_fr1;SRR2040570:JUNC00044500_fr2;SRR3090736:JUNC00036931_fr1;SRR3090736:JUNC00036932_fr1;SRR3090738:JUNC00038443_fr3;SRR3090738:JUNC00038444_fr1;SRR3090739:JUNC00037433_fr2;TCONS_00052619_fr2;TCONS_00052620_fr2	0	2	0	0	0	0	0	0	0	2	chr_12_171	3587993	3597147	LINK_TO_FIGURE	LINK_TO_ENSEMBL	12
STYGDLKPGSLLPYK	TCONS_00167860_fr3	2	0	0	0	0	0	0	0	0	2	chr_7_593	10058032	10060817	LINK_TO_FIGURE	LINK_TO_ENSEMBL	7
SVAADSWSVR	TCONS_00006850_fr1;TCONS_00006851_fr1	0	3	0	0	0	0	0	0	0	3	chr_1_26	28312033	28316991	LINK_TO_FIGURE	LINK_TO_ENSEMBL	1
SVAAQLGDGLSR	TCONS_00136620_fr1;TCONS_00136621_fr3	0	3	0	0	0	0	0	0	0	3	chr_5_480	16478156	16488672	LINK_TO_FIGURE	LINK_TO_ENSEMBL	5
SVEAGGEPGGGGGGAWSTVSR	TCONS_00147416_fr3	1	0	0	0	5	0	0	0	0	6	chr_6_511	23805422	23810665	LINK_TO_FIGURE	LINK_TO_ENSEMBL	6
SVFDYSVPSTPLQK	TCONS_00149266_fr1	0	0	0	0	3	0	0	0	0	3	chr_6_516	31013587	31021346	LINK_TO_FIGURE	LINK_TO_ENSEMBL	6
SVGEAMALGR	SRR1618548:JUNC00009158_fr3;SRR2040568:JUNC00009893_fr1;SRR2040569:JUNC00010385_fr1;SRR2040570:JUNC00010027_fr3;SRR3090733:JUNC00008309_fr2;SRR3090734:JUNC00008895_fr2;SRR3090735:JUNC00008707_fr2;SRR3090739:JUNC00008676_fr2;TCONS_00005253_fr1	0	3	0	0	0	0	0	0	0	3	chr_1_16	21892671	21897592	LINK_TO_FIGURE	LINK_TO_ENSEMBL	1
SVGGNPNLGLEELLASVVR	TCONS_00160148_fr3;TCONS_00160149_fr1	0	0	0	0	2	0	0	0	0	2	chr_7_568	4382445	4391655	LINK_TO_FIGURE	LINK_TO_ENSEMBL	7
SVGGNPQVDLEELLAGVVR	TCONS_00094916_fr1	0	0	0	0	2	0	0	0	0	2	chr_3_337	33273967	33281023	LINK_TO_FIGURE	LINK_TO_ENSEMBL	3
SVHEPMQTGLK	TCONS_00063991_fr2	11	0	0	1	2	0	0	0	0	14	chr_12_176	13404631	13404960	LINK_TO_FIGURE	LINK_TO_ENSEMBL	12
SVLDVTGLEFK	SRR1618548:JUNC00054104_fr2;SRR1944691:JUNC00022859_fr1;SRR1944693:JUNC00036873_fr1;SRR1944695:JUNC00039298_fr1;SRR1944696:JUNC00039614_fr1;SRR1948083:JUNC00029345_fr1;SRR2040570:JUNC00059187_fr1;SRR3090733:JUNC00047310_fr2;SRR3090734:JUNC00050507_fr3;SRR3090735:JUNC00049639_fr2;SRR3090737:JUNC00043913_fr2;TCONS_00068585_fr2;TCONS_00068586_fr1	0	3	0	0	1	0	0	0	0	4	chr_2_226	12365598	12374781	LINK_TO_FIGURE	LINK_TO_ENSEMBL	2
SVLEGLFSLGR	TCONS_00009922_fr3;TCONS_00009923_fr1;TCONS_00009924_fr2;TCONS_00009925_fr3	1	1	1	0	0	0	0	0	0	3	chr_1_44	39262819	39266384	LINK_TO_FIGURE	LINK_TO_ENSEMBL	1
SVNTVQPVSESTEEASSSAPVK	TCONS_00042069_fr1;TCONS_00042070_fr1;TCONS_00042072_fr1	0	0	3	0	0	0	0	0	0	3	chr_11_145	23902573	23908618	LINK_TO_FIGURE	LINK_TO_ENSEMBL	11
SVPSTAFVEDSDSEQDNTK	TCONS_00055585_fr3;TCONS_00055586_fr2;TCONS_00055587_fr1;TCONS_00055588_fr1;TCONS_00055590_fr2;TCONS_00055591_fr3;TCONS_00055592_fr3	0	0	6	0	0	0	0	0	0	6	chr_12_182	20832823	20837224	LINK_TO_FIGURE	LINK_TO_ENSEMBL	12
SVSFSASR	SRR1944694:JUNC00081944_fr5	0	0	0	0	0	2	1	0	0	3	chr_6_506	16608757	16609574	LINK_TO_FIGURE	LINK_TO_ENSEMBL	6
SVSGPLSPLAPEVSLPNPTTGR	TCONS_00074468_fr3	0	0	3	0	0	0	0	0	0	3	chr_2_251	35717825	35730015	LINK_TO_FIGURE	LINK_TO_ENSEMBL	2
SVSVVLLSGGQGK	SRR1944693:JUNC00012658_fr3;SRR1944693:JUNC00012659_fr1;SRR1944695:JUNC00013771_fr1;SRR2040570:JUNC00020393_fr2;TCONS_00009740_fr3;TCONS_00009741_fr2	0	0	0	0	0	1	0	1	0	2	chr_1_41	38542751	38545630	LINK_TO_FIGURE	LINK_TO_ENSEMBL	1
SYCPYCR	SRR2040568:JUNC00131780_fr3;SRR2040569:JUNC00137460_fr3;SRR2040570:JUNC00133354_fr3;SRR3090733:JUNC00107925_fr1;SRR3090738:JUNC00116025_fr1;TCONS_00148208_fr1	0	2	0	0	0	0	0	0	0	2	chr_6_514	27151387	27153785	LINK_TO_FIGURE	LINK_TO_ENSEMBL	6
SYDQADYGTSSEDGYALASK	TCONS_00120749_fr3;TCONS_00120750_fr2;TCONS_00120751_fr3;TCONS_00120752_fr2	0	0	2	0	0	0	0	0	0	2	chr_4_426	25350154	25361113	LINK_TO_FIGURE	LINK_TO_ENSEMBL	4
SYDQVDFGNSSEDGYALTPK	TCONS_00080665_fr2	0	0	6	0	0	0	0	0	0	6	chr_2_280	24489118	24501888	LINK_TO_FIGURE	LINK_TO_ENSEMBL	2
SYEDSKSQLR	TCONS_00066907_fr1	6	0	0	0	0	0	0	0	0	6	chr_2_221	5411315	5413718	LINK_TO_FIGURE	LINK_TO_ENSEMBL	2
SYSTNLAFTPPEYMR	TCONS_00115773_fr2;TCONS_00115774_fr3;TCONS_00115775_fr1	0	0	4	0	0	0	0	0	0	4	chr_4_414	34944090	34948709	LINK_TO_FIGURE	LINK_TO_ENSEMBL	4
TAAAEVSTSSTTR	SRR1618548:JUNC00081078_fr1;SRR1944695:JUNC00059847_fr2;SRR2040569:JUNC00091657_fr3;SRR3090733:JUNC00071796_fr1;SRR3090734:JUNC00076488_fr1;SRR3090735:JUNC00075212_fr3;SRR3090736:JUNC00074199_fr1;SRR3090737:JUNC00066681_fr1;SRR3090738:JUNC00077253_fr2;SRR3090739:JUNC00075298_fr2;TCONS_00093717_fr3	8	0	0	0	4	0	0	0	0	12	chr_3_332	29248936	29271980	LINK_TO_FIGURE	LINK_TO_ENSEMBL	3
TAALATPFNFDEVDSK	SRR3090734:JUNC00098198_fr1;SRR3090736:JUNC00095290_fr2;SRR3090739:JUNC00096680_fr1;TCONS_00129156_fr4;TCONS_00135890_fr1;TCONS_00135894_fr1;TCONS_00135895_fr1	0	3	0	0	0	0	0	0	4	7	chr_5_479	13064616	13076578	LINK_TO_FIGURE	LINK_TO_ENSEMBL	5
TACSATYFSSDGSR	SRR3090733:JUNC00051244_fr3;SRR3090734:JUNC00054716_fr2;SRR3090735:JUNC00053800_fr1;TCONS_00080448_fr3	0	3	0	0	1	0	0	0	0	4	chr_2_279	23749418	23753207	LINK_TO_FIGURE	LINK_TO_ENSEMBL	2
TAEHLQSTLGSSR	TCONS_00006179_fr6	7	0	0	0	0	0	0	0	0	7	chr_1_64	25482145	25483060	LINK_TO_FIGURE	LINK_TO_ENSEMBL	1
TAGHLALEK	SRR1618548:JUNC00122445_fr3;SRR1944689:JUNC00058189_fr3;SRR1944691:JUNC00053424_fr2;SRR1944692:JUNC00044523_fr2;SRR1944694:JUNC00084614_fr2;SRR1944696:JUNC00091644_fr3;SRR1944697:JUNC00073538_fr1;SRR1948083:JUNC00068029_fr1;SRR2040568:JUNC00132788_fr1;SRR2040569:JUNC00138546_fr2;SRR3090733:JUNC00108742_fr1;SRR3090734:JUNC00115775_fr2;SRR3090736:JUNC00112250_fr1;SRR3090738:JUNC00116934_fr2;SRR3090…	5	3	0	0	2	0	0	0	0	10	chr_6_559	28682312	28687092	LINK_TO_FIGURE	LINK_TO_ENSEMBL	6
TAQALLDFNR	TCONS_00027160_fr1;TCONS_00027161_fr2;TCONS_00027162_fr3;TCONS_00027163_fr3;TCONS_00027164_fr1;TCONS_00027165_fr3;TCONS_00032085_fr6;TCONS_00129153_fr6;TCONS_00135888_fr1;TCONS_00135889_fr1;TCONS_00135890_fr1;TCONS_00135891_fr2;TCONS_00135892_fr1;TCONS_00135893_fr2;TCONS_00135894_fr1	1	6	0	0	0	0	0	0	0	7	chr_10_95	11273881	11284496	LINK_TO_FIGURE	LINK_TO_ENSEMBL	10
TASYASGLSPESSLDDLTLPK	TCONS_00103614_fr3;TCONS_00103615_fr3;TCONS_00103616_fr2	0	0	2	0	0	0	0	0	0	2	chr_3_373	30565185	30582056	LINK_TO_FIGURE	LINK_TO_ENSEMBL	3
TCTLESTDGECSGSLAQEPSDK	TCONS_00164828_fr3;TCONS_00164829_fr3;TCONS_00164830_fr3	0	0	4	0	0	0	0	0	0	4	chr_7_584	26633834	26636814	LINK_TO_FIGURE	LINK_TO_ENSEMBL	7
TDAPLDDETALSTPR	TCONS_00120749_fr3;TCONS_00120750_fr2;TCONS_00120751_fr3;TCONS_00120752_fr2	0	0	5	0	0	0	0	0	0	5	chr_4_426	25350154	25361113	LINK_TO_FIGURE	LINK_TO_ENSEMBL	4
TDLLQFLK	TCONS_00001049_fr1;TCONS_00001050_fr1;TCONS_00001052_fr2;TCONS_00001055_fr3	1	0	0	1	0	0	0	0	0	2	chr_1_4	3336207	3342883	LINK_TO_FIGURE	LINK_TO_ENSEMBL	1
TDQFLDVLER	SRR1944691:JUNC00005506_fr2;SRR1944693:JUNC00008697_fr1;SRR1944694:JUNC00008634_fr3;SRR1944696:JUNC00009449_fr2;SRR1944697:JUNC00007489_fr3;SRR2040569:JUNC00014346_fr2;SRR3090733:JUNC00011407_fr3;SRR3090734:JUNC00012188_fr2;SRR3090735:JUNC00011876_fr1;SRR3090736:JUNC00011697_fr1;SRR3090737:JUNC00010662_fr3;SRR3090738:JUNC00012230_fr3;SRR3090739:JUNC00011925_fr3	0	3	0	0	0	0	0	0	0	3	chr_1_27	28744047	28744295	LINK_TO_FIGURE	LINK_TO_ENSEMBL	1
TEATMSGGETPANLGQVFK	SRR1944693:JUNC00007887_fr1;SRR1944695:JUNC00008507_fr3;SRR1948083:JUNC00006264_fr1;SRR2040568:JUNC00012446_fr1;SRR2040569:JUNC00013130_fr2;SRR3090734:JUNC00011163_fr3;SRR3090734:JUNC00011164_fr3;SRR3090738:JUNC00011184_fr2;SRR3090739:JUNC00010878_fr2;SRR3090739:JUNC00010879_fr2;TCONS_00017380_fr3;TCONS_00017381_fr1;TCONS_00017383_fr2;TCONS_00017384_fr3	0	3	0	0	0	0	0	0	0	3	chr_1_66	26888766	26896020	LINK_TO_FIGURE	LINK_TO_ENSEMBL	1
TEELWDSR	SRR1618548:JUNC00029131_fr2;SRR3090733:JUNC00026091_fr3;SRR3090734:JUNC00027747_fr1;SRR3090736:JUNC00026838_fr1;SRR3090739:JUNC00027265_fr2	0	2	0	0	0	0	0	0	0	2	chr_10_129	22356835	22357429	LINK_TO_FIGURE	LINK_TO_ENSEMBL	10
TEGLTYSFR	TCONS_00180769_fr4;TCONS_00186829_fr1	0	0	2	0	0	0	0	0	0	2	chr_8_648	27859492	27868317	LINK_TO_FIGURE	LINK_TO_ENSEMBL	8
TEMAAAEVEAGAK	TCONS_00086560_fr3	2	0	0	0	0	0	0	0	0	2	chr_3_295	571147	573853	LINK_TO_FIGURE	LINK_TO_ENSEMBL	3
TFLHFFLPR	SRR1618548:JUNC00044224_fr2	0	0	0	0	0	0	2	2	0	4	chr_12_181	20580763	20678004	LINK_TO_FIGURE	LINK_TO_ENSEMBL	12
TFSYAGFEQQPK	SRR1618548:JUNC00122444_fr3;SRR1944690:JUNC00074396_fr1;SRR1944693:JUNC00085348_fr2;SRR1944695:JUNC00091377_fr2;SRR1944696:JUNC00091643_fr2;SRR1944697:JUNC00073537_fr2;SRR2040568:JUNC00132787_fr2;SRR3090733:JUNC00108740_fr3;SRR3090733:JUNC00108741_fr2;SRR3090734:JUNC00115773_fr2;SRR3090735:JUNC00113860_fr1;SRR3090735:JUNC00113861_fr3;SRR3090736:JUNC00112249_fr3;SRR3090738:JUNC00116932_fr1;SRR3090…	2	0	1	1	1	0	0	0	4	9	chr_6_559	28682312	28687092	LINK_TO_FIGURE	LINK_TO_ENSEMBL	6
TFTNMDELLDDYK	SRR1944694:JUNC00097227_fr3;TCONS_00177539_fr2	0	2	0	0	0	0	0	0	0	2	chr_8_620	13919858	13925115	LINK_TO_FIGURE	LINK_TO_ENSEMBL	8
TFVLDFAADGLAAGVEGLR	TCONS_00071068_fr5	0	0	0	0	5	0	0	0	0	5	chr_2_277	23241883	23244773	LINK_TO_FIGURE	LINK_TO_ENSEMBL	2
TGFSSAPPAASPPSGGAPASYNSVPPPPADELQLAK	TCONS_00067350_fr1;TCONS_00067351_fr1;TCONS_00067353_fr1	0	0	5	0	0	0	0	0	0	5	chr_2_223	6979333	6984769	LINK_TO_FIGURE	LINK_TO_ENSEMBL	2
TGNASEAGVLQLYR	TCONS_00020738_fr1;TCONS_00020739_fr2	0	1	0	0	1	0	0	0	0	2	chr_1_80	38619498	38623839	LINK_TO_FIGURE	LINK_TO_ENSEMBL	1
TGPSFTEAAMGR	SRR1618548:JUNC00115695_fr3;SRR1944689:JUNC00055099_fr1;SRR1944692:JUNC00042155_fr1;SRR1944695:JUNC00086418_fr3;SRR1944697:JUNC00069633_fr1;SRR1948083:JUNC00064343_fr2;SRR2040568:JUNC00125349_fr2;SRR2040569:JUNC00130754_fr1;SRR3090733:JUNC00102753_fr3;SRR3090735:JUNC00107563_fr3;SRR3090736:JUNC00105983_fr3;SRR3090738:JUNC00110397_fr1;TCONS_00144112_fr2	3	0	1	0	0	0	0	0	0	4	chr_6_501	6032308	6035055	LINK_TO_FIGURE	LINK_TO_ENSEMBL	6
TGQLKEVER	SRR1618548:JUNC00029862_fr2;SRR1618548:JUNC00038554_fr2;SRR1944693:JUNC00021016_fr2;SRR1944693:JUNC00026340_fr2;SRR1944694:JUNC00021040_fr2;SRR1944694:JUNC00026216_fr2;SRR1944695:JUNC00022704_fr2;SRR1944695:JUNC00028327_fr2;SRR1944696:JUNC00022815_fr2;SRR1944696:JUNC00028547_fr2;SRR1944697:JUNC00018233_fr2;SRR1944697:JUNC00022682_fr2;SRR2040569:JUNC00034039_fr2;SRR2040569:JUNC00044102_fr2;SRR3090…	5	0	0	0	2	0	0	0	0	7	chr_12_167	254635	256475	LINK_TO_FIGURE	LINK_TO_ENSEMBL	11
TGRYSPPSR	TCONS_00160232_fr6;TCONS_00160233_fr4	0	0	2	0	0	0	0	0	0	2	chr_7_590	4659842	4662494	LINK_TO_FIGURE	LINK_TO_ENSEMBL	7
TGVVATLAGGGGGDGPVVALR	SRR3090734:JUNC00120932_fr1;SRR3090735:JUNC00119047_fr3;SRR3090737:JUNC00105593_fr2;SRR3090739:JUNC00119141_fr2;TCONS_00167557_fr2;TCONS_00167562_fr2	1	0	0	1	0	0	0	0	0	2	chr_7_592	8321861	8338031	LINK_TO_FIGURE	LINK_TO_ENSEMBL	7
THVTNEGTALVK	SRR1944691:JUNC00044304_fr1;SRR3090735:JUNC00094094_fr1;TCONS_00133993_fr3	2	0	0	0	1	0	0	0	0	3	chr_5_473	2834617	2840846	LINK_TO_FIGURE	LINK_TO_ENSEMBL	5
TLDNVGQDEATACTLLK	SRR1618548:JUNC00024032_fr3;SRR1944690:JUNC00014849_fr1;SRR1944694:JUNC00016966_fr2;SRR1944695:JUNC00018402_fr2;SRR1944696:JUNC00018496_fr2;SRR2040568:JUNC00026132_fr2;SRR2040569:JUNC00027445_fr2;SRR2040570:JUNC00026542_fr2;SRR3090733:JUNC00021564_fr1;SRR3090734:JUNC00022972_fr1;TCONS_00027160_fr1;TCONS_00027161_fr2;TCONS_00027162_fr3;TCONS_00027163_fr3;TCONS_00027164_fr1;TCONS_00027165_fr3	0	0	0	0	2	0	0	0	0	2	chr_10_95	11273881	11284496	LINK_TO_FIGURE	LINK_TO_ENSEMBL	10
TLELVAGKPLLLLR	TCONS_00186184_fr1;TCONS_00186186_fr3	1	0	0	0	4	0	0	0	0	5	chr_8_643	25388707	25392420	LINK_TO_FIGURE	LINK_TO_ENSEMBL	8
TLFVPQYVDSNLLLFVQLGEVK	TCONS_00099471_fr3	0	0	0	0	0	0	10	3	0	13	chr_3_356	12447443	12449763	LINK_TO_FIGURE	LINK_TO_ENSEMBL	3
TLGSPQPTLPDPPLPVPENKK	SRR3090737:JUNC00062077_fr1;TCONS_00099838_fr2;TCONS_00099839_fr3;TCONS_00099840_fr1	0	0	4	0	0	0	0	0	0	4	chr_3_358	13941691	13948830	LINK_TO_FIGURE	LINK_TO_ENSEMBL	3
TLKLLLR	SRR3090736:JUNC00081557_fr1	0	0	0	0	0	1	3	2	0	6	chr_4_387	16080278	16080980	LINK_TO_FIGURE	LINK_TO_ENSEMBL	4
TLKPLLSK	TCONS_00165123_fr3;TCONS_00165126_fr1	0	0	0	0	0	3	0	0	0	3	chr_7_585	27694489	27698885	LINK_TO_FIGURE	LINK_TO_ENSEMBL	7
TLLCVPATAR	TCONS_00061333_fr2;TCONS_00061334_fr1;TCONS_00061335_fr2;TCONS_00061337_fr2;TCONS_00061339_fr2;TCONS_00061340_fr1;TCONS_00061341_fr2;TCONS_00061342_fr2;TCONS_00061343_fr2;TCONS_00061344_fr2;TCONS_00061345_fr2;TCONS_00061347_fr2;TCONS_00061348_fr2	0	4	0	0	0	0	0	0	0	4	chr_12_196	21230453	21235121	LINK_TO_FIGURE	LINK_TO_ENSEMBL	12
TLLDGGTVLQYGAR	TCONS_00029188_fr3;TCONS_00029189_fr1;TCONS_00029190_fr1;TCONS_00029191_fr1	0	3	0	0	0	0	0	0	0	3	chr_10_108	19909779	19913662	LINK_TO_FIGURE	LINK_TO_ENSEMBL	10
TLLFSTER	SRR1618548:JUNC00106211_fr3;SRR3090733:JUNC00094145_fr1;SRR3090734:JUNC00100278_fr2;SRR3090735:JUNC00098678_fr2;SRR3090737:JUNC00087618_fr1;SRR3090738:JUNC00101275_fr1;SRR3090738:JUNC00101276_fr3;TCONS_00137330_fr1	1	2	0	0	0	0	0	0	0	3	chr_5_483	19609884	19622138	LINK_TO_FIGURE	LINK_TO_ENSEMBL	5
TLLSHLLK	SRR1618548:JUNC00083404_fr2;SRR1944690:JUNC00050184_fr3;SRR1944691:JUNC00035978_fr2;SRR1944693:JUNC00057582_fr3;SRR1944695:JUNC00061788_fr2;SRR1944696:JUNC00061928_fr3;SRR1944697:JUNC00049419_fr2;SRR2040568:JUNC00090273_fr3;SRR3090733:JUNC00073851_fr1;SRR3090734:JUNC00078664_fr3;SRR3090737:JUNC00068608_fr1;TCONS_00094711_fr1	0	2	0	0	0	0	0	0	0	2	chr_3_336	32672439	32678823	LINK_TO_FIGURE	LINK_TO_ENSEMBL	3
TLLSVDVFGALR	TCONS_00065855_fr3	0	3	0	0	3	0	0	0	0	6	chr_2_212	1978364	1982502	LINK_TO_FIGURE	LINK_TO_ENSEMBL	2
TLLYGGLFLYPADQK	SRR1618548:JUNC00106943_fr2;SRR1944689:JUNC00050817_fr2;SRR1944690:JUNC00065011_fr2;SRR1944690:JUNC00065012_fr2;SRR1944691:JUNC00046768_fr3;SRR1944692:JUNC00038888_fr3;SRR1944692:JUNC00038889_fr1;SRR1944694:JUNC00074103_fr1;SRR1944696:JUNC00080262_fr3;SRR2040568:JUNC00115928_fr3;SRR2040569:JUNC00120853_fr3;SRR2040569:JUNC00120854_fr2;SRR2040570:JUNC00117303_fr3;SRR2040570:JUNC00117305_fr3;SRR3090…	4	0	0	0	0	0	0	0	0	4	chr_5_486	21494126	21496669	LINK_TO_FIGURE	LINK_TO_ENSEMBL	5
TLPLEAESKEQELK	SRR1618548:JUNC00048728_fr2;SRR1944689:JUNC00022537_fr3;SRR1944694:JUNC00032950_fr1;SRR1944695:JUNC00035320_fr3;SRR1944697:JUNC00028384_fr1;SRR2040569:JUNC00055365_fr1;TCONS_00075103_fr2;TCONS_00075104_fr1;TCONS_00075106_fr3;TCONS_00075107_fr2;TCONS_00075110_fr2;TCONS_00075111_fr2;TCONS_00075112_fr2;TCONS_00075113_fr3;TCONS_00075114_fr2;TCONS_00075115_fr3;TCONS_00075116_fr3;TCONS_00075117_fr3;TCO…	1	0	0	0	1	0	0	0	0	2	chr_2_255	1754864	1781910	LINK_TO_FIGURE	LINK_TO_ENSEMBL	2
TLQAVFELEALLLTGHCK	SRR1618548:JUNC00059893_fr3;SRR1944690:JUNC00035552_fr2;SRR1944691:JUNC00025260_fr2;SRR1944692:JUNC00020987_fr1;SRR1944693:JUNC00040917_fr2;SRR1944694:JUNC00040574_fr2;SRR1944696:JUNC00043974_fr2;SRR1944697:JUNC00034937_fr2;SRR1948083:JUNC00032493_fr2;SRR2040569:JUNC00067821_fr3;SRR3090733:JUNC00052632_fr2;SRR3090736:JUNC00054575_fr2;TCONS_00071924_fr1;TCONS_00071928_fr3;TCONS_00071929_fr1;TCONS_…	0	0	0	0	0	0	1	1	0	2	chr_2_236	26933428	26950921	LINK_TO_FIGURE	LINK_TO_ENSEMBL	2
TLSEAPLEEVFTDSTYGK	SRR1618548:JUNC00058815_fr2;SRR1944693:JUNC00040192_fr3;SRR2040568:JUNC00063891_fr3;SRR2040569:JUNC00066631_fr3;SRR3090733:JUNC00051632_fr1;SRR3090734:JUNC00055128_fr2;SRR3090735:JUNC00054216_fr1;SRR3090736:JUNC00053588_fr3;SRR3090738:JUNC00055852_fr2;TCONS_00080681_fr2;TCONS_00080685_fr2;TCONS_00080687_fr3	0	2	0	0	0	0	0	0	0	2	chr_2_281	24531534	24540069	LINK_TO_FIGURE	LINK_TO_ENSEMBL	2
TLSFLVQR	SRR3090733:JUNC00092187_fr3;SRR3090735:JUNC00096640_fr2;SRR3090738:JUNC00099211_fr3;TCONS_00129154_fr5;TCONS_00135888_fr1;TCONS_00135889_fr1;TCONS_00135890_fr1;TCONS_00135891_fr2;TCONS_00135892_fr1;TCONS_00135893_fr2;TCONS_00135894_fr1;TCONS_00135895_fr1	1	3	0	0	0	0	0	1	0	5	chr_5_479	13064616	13076578	LINK_TO_FIGURE	LINK_TO_ENSEMBL	5
TLSLEKDSTLEDADKGK	SRR1618548:JUNC00126144_fr1;SRR1618548:JUNC00126145_fr1;SRR1944694:JUNC00087235_fr3;SRR1944696:JUNC00094434_fr3;SRR2040568:JUNC00137274_fr1;SRR2040568:JUNC00137275_fr3;SRR2040569:JUNC00143298_fr3;SRR2040569:JUNC00143299_fr1;SRR2040570:JUNC00138937_fr3;SRR3090739:JUNC00117763_fr3;TCONS_00160093_fr3;TCONS_00160094_fr2;TCONS_00160095_fr2	0	0	2	0	0	0	0	0	0	2	chr_7_567	4175395	4181194	LINK_TO_FIGURE	LINK_TO_ENSEMBL	7
TLSSAGTEPTAR	SRR1944690:JUNC00047288_fr3;SRR1944697:JUNC00046544_fr3;SRR3090733:JUNC00070099_fr2;SRR3090734:JUNC00074686_fr1;SRR3090735:JUNC00073437_fr1;SRR3090737:JUNC00065080_fr3;SRR3090738:JUNC00075472_fr1;TCONS_00102167_fr3;TCONS_00102171_fr3;TCONS_00102172_fr3;TCONS_00102173_fr3	2	0	2	0	1	0	0	0	0	5	chr_3_369	25279755	25286349	LINK_TO_FIGURE	LINK_TO_ENSEMBL	3
TLTDTVLVK	TCONS_00194771_fr2	0	3	0	0	0	0	0	0	0	3	chr_9_670	3586854	3608103	LINK_TO_FIGURE	LINK_TO_ENSEMBL	9
TLYALPLR	SRR1944690:JUNC00036074_fr1;SRR1944694:JUNC00041191_fr1;SRR1944696:JUNC00044710_fr1;SRR1948083:JUNC00033013_fr3;SRR3090733:JUNC00053474_fr1;SRR3090736:JUNC00055446_fr3;TCONS_00072355_fr2;TCONS_00072356_fr2;TCONS_00072357_fr2;TCONS_00072358_fr3;TCONS_00072359_fr3	0	0	0	0	0	3	0	0	0	3	chr_2_237	28759885	28766904	LINK_TO_FIGURE	LINK_TO_ENSEMBL	2
TLYGVVDGGSSDEDESTSK	TCONS_00191747_fr1;TCONS_00191750_fr3	0	0	3	0	0	0	0	0	0	3	chr_9_657	14404431	14416332	LINK_TO_FIGURE	LINK_TO_ENSEMBL	9
TMFGASGFR	SRR1618548:JUNC00145936_fr2;SRR1944690:JUNC00088787_fr1;SRR1944691:JUNC00063688_fr2;SRR1944693:JUNC00101918_fr1;SRR1944694:JUNC00101010_fr2;SRR1944694:JUNC00101011_fr1;SRR1944695:JUNC00108779_fr3;SRR1944697:JUNC00087574_fr1;SRR2040568:JUNC00158843_fr1;SRR3090733:JUNC00129652_fr3;SRR3090735:JUNC00135873_fr1;SRR3090736:JUNC00133882_fr3;SRR3090737:JUNC00120612_fr1;SRR3090738:JUNC00139653_fr1;SRR3090…	0	3	0	0	0	0	0	0	0	3	chr_8_649	28173583	28176896	LINK_TO_FIGURE	LINK_TO_ENSEMBL	8
TMNALSPYGSLR	SRR1618548:JUNC00051632_fr2;SRR2040568:JUNC00056140_fr2;SRR2040569:JUNC00058560_fr1;SRR3090734:JUNC00048148_fr1;TCONS_00076370_fr2;TCONS_00076371_fr3	1	0	2	0	0	0	0	0	0	3	chr_2_262	5710005	5732200	LINK_TO_FIGURE	LINK_TO_ENSEMBL	2
TNDETLSESGPSNQGESVEMLK	TCONS_00154106_fr2;TCONS_00154107_fr3;TCONS_00154108_fr3;TCONS_00154109_fr2;TCONS_00154110_fr2;TCONS_00154111_fr2;TCONS_00154112_fr1;TCONS_00154113_fr3;TCONS_00154114_fr1	0	0	3	0	0	0	0	0	0	3	chr_6_550	21607199	21616747	LINK_TO_FIGURE	LINK_TO_ENSEMBL	6
TNTEFVEVLSR	SRR1618548:JUNC00045270_fr2;SRR1944689:JUNC00020840_fr1;SRR1944693:JUNC00030729_fr1;SRR2040569:JUNC00051306_fr3;TCONS_00056119_fr3;TCONS_00056120_fr3	2	0	0	0	1	0	0	0	0	3	chr_12_186	23318072	23322052	LINK_TO_FIGURE	LINK_TO_ENSEMBL	12
TPLDQATQK	SRR3090734:JUNC00073824_fr3;SRR3090736:JUNC00071636_fr2;SRR3090737:JUNC00064318_fr1;SRR3090738:JUNC00074610_fr1	2	0	0	0	0	0	0	0	0	2	chr_3_365	22413908	22418499	LINK_TO_FIGURE	LINK_TO_ENSEMBL	3
TPSLLDFK	TCONS_00175634_fr2;TCONS_00175635_fr2;TCONS_00175636_fr2;TCONS_00175638_fr1	0	0	2	0	0	0	0	0	0	2	chr_8_613	4462053	4471727	LINK_TO_FIGURE	LINK_TO_ENSEMBL	8
TQDGLVR	TCONS_00031360_fr1;TCONS_00031362_fr3;TCONS_00054350_fr3;TCONS_00054351_fr3;TCONS_00054354_fr3;TCONS_00054355_fr1;TCONS_00054356_fr3	0	5	0	0	0	0	0	0	0	5	chr_12_175	12869462	12873647	LINK_TO_FIGURE	LINK_TO_ENSEMBL	10
TQEKDADAMQVDNAAEK	SRR1944689:JUNC00045607_fr1;SRR1944690:JUNC00058255_fr1;SRR1944697:JUNC00057624_fr3;SRR1948083:JUNC00053426_fr2;SRR2040568:JUNC00104028_fr2;SRR3090733:JUNC00085093_fr2;SRR3090737:JUNC00079133_fr2;TCONS_00122225_fr3;TCONS_00122226_fr2;TCONS_00122227_fr1	4	0	0	0	0	0	0	0	0	4	chr_4_436	30799082	30802996	LINK_TO_FIGURE	LINK_TO_ENSEMBL	4
TRSSPELTDPSVEGYSR	TCONS_00097654_fr1;TCONS_00097655_fr2;TCONS_00097656_fr2;TCONS_00097657_fr2	0	0	2	0	0	0	0	0	0	2	chr_3_348	5780213	5789559	LINK_TO_FIGURE	LINK_TO_ENSEMBL	3
TRSVNTVQPVSESTEEASSSAPVK	TCONS_00042069_fr1;TCONS_00042070_fr1;TCONS_00042072_fr1	0	0	2	0	0	0	0	0	0	2	chr_11_145	23902573	23908618	LINK_TO_FIGURE	LINK_TO_ENSEMBL	11
TSRSVDVVLNDR	SRR3090733:JUNC00057724_fr5;SRR3090734:JUNC00061574_fr5;SRR3090738:JUNC00062335_fr5;SRR3090739:JUNC00060721_fr4	0	0	2	0	0	0	0	0	0	2	chr_2_248	35193232	35194243	LINK_TO_FIGURE	LINK_TO_ENSEMBL	2
TSSPQQTEVCQALFQK	SRR1618548:JUNC00118869_fr1;SRR1944691:JUNC00051980_fr1;SRR1944694:JUNC00082280_fr3;SRR1944696:JUNC00089075_fr3;SRR2040569:JUNC00134404_fr2;SRR2040570:JUNC00130392_fr2;SRR3090733:JUNC00105719_fr2;SRR3090733:JUNC00105720_fr3;SRR3090734:JUNC00112502_fr3;SRR3090734:JUNC00112503_fr1;SRR3090738:JUNC00113674_fr2;SRR3090738:JUNC00113676_fr1;SRR3090739:JUNC00110716_fr3;TCONS_00153517_fr1;TCONS_00153519_f…	0	3	0	0	4	0	0	0	3	10	chr_6_543	18145900	18154619	LINK_TO_FIGURE	LINK_TO_ENSEMBL	6
TSTTSSLPSSSER	SRR2040568:JUNC00002456_fr3;SRR2040569:JUNC00002592_fr1;SRR3090733:JUNC00002138_fr1;SRR3090735:JUNC00002185_fr2	3	0	0	0	1	0	0	0	0	4	chr_1_52	3811778	3812072	LINK_TO_FIGURE	LINK_TO_ENSEMBL	1
TTDVLDGFTDLLK	SRR1618548:JUNC00068059_fr1;SRR1944691:JUNC00028855_fr1;SRR1944694:JUNC00046107_fr1;SRR1944696:JUNC00050132_fr2;SRR1948083:JUNC00036973_fr3;SRR2040568:JUNC00073765_fr2;SRR2040569:JUNC00076904_fr2;SRR3090733:JUNC00060103_fr1;SRR3090734:JUNC00064061_fr3;SRR3090737:JUNC00055813_fr2;SRR3090739:JUNC00063195_fr2	3	2	1	0	1	0	0	0	0	7	chr_3_341	2397130	2397764	LINK_TO_FIGURE	LINK_TO_ENSEMBL	3
TTMLETFTLPAGTENLMK	TCONS_00158561_fr6	2	0	0	0	0	0	0	0	0	2	chr_6_553	24056973	24057539	LINK_TO_FIGURE	LINK_TO_ENSEMBL	6
TTPSVVAYTKSGDR	TCONS_00129260_fr1	0	0	0	0	0	5	0	0	0	5	chr_5_454	13621875	13626289	LINK_TO_FIGURE	LINK_TO_ENSEMBL	5
TTVANAATAAQTNK	SRR1618548:JUNC00061199_fr3;SRR1944691:JUNC00025863_fr2;SRR1944692:JUNC00021492_fr1;SRR1944693:JUNC00041838_fr2;SRR1944694:JUNC00041490_fr3;SRR2040568:JUNC00066426_fr1;SRR2040569:JUNC00069326_fr3;SRR2040570:JUNC00066987_fr2;SRR3090734:JUNC00057473_fr3;SRR3090735:JUNC00056567_fr1;TCONS_00081929_fr1;TCONS_00081930_fr2;TCONS_00081931_fr3	6	1	0	0	1	0	0	0	0	8	chr_2_286	29382705	29388041	LINK_TO_FIGURE	LINK_TO_ENSEMBL	2
TTYCHPLMVR	SRR1944689:JUNC00026185_fr3;SRR1944690:JUNC00033670_fr2;SRR1944691:JUNC00023918_fr1;SRR1944693:JUNC00038738_fr3;SRR1944695:JUNC00041231_fr1;SRR2040568:JUNC00061697_fr2;SRR3090733:JUNC00049716_fr3;SRR3090735:JUNC00052197_fr2;TCONS_00079706_fr2;TCONS_00079707_fr2	0	0	0	0	0	7	0	0	0	7	chr_2_275	20868619	20872221	LINK_TO_FIGURE	LINK_TO_ENSEMBL	2
TTYCYDFPLAFETAVR	SRR1618548:JUNC00104044_fr3;SRR1944691:JUNC00045460_fr1;SRR1944693:JUNC00072517_fr1;SRR1944694:JUNC00071981_fr2;SRR1944695:JUNC00077792_fr2;SRR1944696:JUNC00078033_fr2;SRR1948083:JUNC00057869_fr1;SRR2040569:JUNC00117588_fr1;SRR2040570:JUNC00114109_fr2;SRR3090733:JUNC00092183_fr2;SRR3090734:JUNC00098176_fr3;SRR3090735:JUNC00096636_fr1;SRR3090737:JUNC00085805_fr3;TCONS_00135888_fr1;TCONS_00135889_f…	0	0	0	0	2	0	0	0	0	2	chr_5_479	13064616	13076578	LINK_TO_FIGURE	LINK_TO_ENSEMBL	5
TTYRDTVGPLFGR	TCONS_00188316_fr5	0	0	0	0	3	0	0	0	0	3	chr_8_638	15630122	15631141	LINK_TO_FIGURE	LINK_TO_ENSEMBL	8
TVAFLLPALEVVSK	SRR2040570:JUNC00130550_fr2;SRR3090734:JUNC00112601_fr3;SRR3090739:JUNC00110823_fr2;TCONS_00153709_fr3	0	3	0	0	0	0	0	0	0	3	chr_6_549	19517323	19524741	LINK_TO_FIGURE	LINK_TO_ENSEMBL	6
TVCNFSSGLVR	TCONS_00037989_fr2;TCONS_00037990_fr2;TCONS_00037991_fr1	0	3	0	0	0	0	0	0	0	3	chr_11_139	3373096	3377541	LINK_TO_FIGURE	LINK_TO_ENSEMBL	11
TVDNDLALK	SRR1944690:JUNC00018361_fr3;SRR1944690:JUNC00022980_fr3;SRR1944691:JUNC00013359_fr3;SRR1944691:JUNC00016352_fr3;SRR1944694:JUNC00021032_fr1;SRR1944694:JUNC00026208_fr1;SRR1944695:JUNC00022696_fr2;SRR1944695:JUNC00028319_fr2;SRR1944696:JUNC00022807_fr3;SRR1944696:JUNC00028539_fr3;SRR1948083:JUNC00016901_fr1;SRR1948083:JUNC00020984_fr1;SRR2040568:JUNC00032429_fr1;SRR2040568:JUNC00042163_fr1;SRR2040…	0	6	0	0	3	0	0	0	0	9	chr_11_135	234253	243999	LINK_TO_FIGURE	LINK_TO_ENSEMBL	11
TVDVVCLSDDEPEEH	TCONS_00142459_fr1	0	0	3	0	0	0	0	0	0	3	chr_6_493	195292	208179	LINK_TO_FIGURE	LINK_TO_ENSEMBL	6
TVEGSGAPSNGAAAPR	TCONS_00096786_fr1;TCONS_00096787_fr1;TCONS_00096789_fr1;TCONS_00096791_fr1;TCONS_00096798_fr3	0	0	2	0	0	0	0	0	0	2	chr_3_344	2923130	2931635	LINK_TO_FIGURE	LINK_TO_ENSEMBL	3
TVGLGAYLAR	TCONS_00129153_fr6;TCONS_00135888_fr1;TCONS_00135889_fr1;TCONS_00135890_fr1;TCONS_00135891_fr2;TCONS_00135892_fr1;TCONS_00135893_fr2;TCONS_00135894_fr1	2	3	0	0	1	0	0	0	0	6	chr_5_479	13064616	13076578	LINK_TO_FIGURE	LINK_TO_ENSEMBL	5
TVLSGVPEAVR	TCONS_00150416_fr2;TCONS_00150417_fr1	3	0	1	0	0	0	0	0	2	6	chr_6_526	3675798	3679138	LINK_TO_FIGURE	LINK_TO_ENSEMBL	6
TVLVCLPSK	SRR3090733:JUNC00063352_fr4	0	0	0	0	0	2	0	0	0	2	chr_3_307	7574256	7574728	LINK_TO_FIGURE	LINK_TO_ENSEMBL	3
TVMSDLDHAASTLDAANTSR	TCONS_00090932_fr1;TCONS_00090933_fr1;TCONS_00090934_fr1;TCONS_00090935_fr1	0	0	2	0	0	0	0	0	0	2	chr_3_320	15956482	15966179	LINK_TO_FIGURE	LINK_TO_ENSEMBL	3
TVTANTATVSDYVGYLTK	SRR1618548:JUNC00104060_fr1;SRR1618548:JUNC00104061_fr2;SRR1944692:JUNC00037692_fr2;SRR2040568:JUNC00112802_fr3;SRR2040569:JUNC00117606_fr2;SRR2040570:JUNC00114125_fr2;SRR2040570:JUNC00114126_fr1;SRR3090733:JUNC00092201_fr1;TCONS_00135890_fr1;TCONS_00135894_fr1;TCONS_00135895_fr1	2	0	0	0	0	0	0	0	0	2	chr_5_479	13064616	13076578	LINK_TO_FIGURE	LINK_TO_ENSEMBL	5
TVTDLMDLGK	SRR1618548:JUNC00155712_fr2;SRR1944696:JUNC00116499_fr1;SRR2040568:JUNC00169485_fr1;SRR2040569:JUNC00176635_fr1;SRR2040570:JUNC00171690_fr2;SRR3090733:JUNC00137134_fr1;SRR3090734:JUNC00146072_fr1;SRR3090734:JUNC00146073_fr1;SRR3090736:JUNC00141546_fr3;SRR3090737:JUNC00127953_fr2;TCONS_00201321_fr2	0	3	0	0	0	0	0	0	0	3	chr_Syng_TIGR_028_686	12286	25416	LINK_TO_FIGURE	LINK_TO_ENSEMBL	Syng_TIGR_028
TVTLEQDNVNFAFK	SRR1618548:JUNC00006075_fr2;SRR1944690:JUNC00003600_fr2;SRR1944695:JUNC00004498_fr3;SRR1944696:JUNC00004484_fr1;SRR1944697:JUNC00003576_fr1;SRR3090733:JUNC00005561_fr1;SRR3090735:JUNC00005789_fr3;SRR3090736:JUNC00005651_fr3;SRR3090737:JUNC00005212_fr2;SRR3090738:JUNC00005989_fr1;TCONS_00014116_fr3;TCONS_00014118_fr2	2	3	0	0	0	0	0	0	0	5	chr_1_56	11025839	11038841	LINK_TO_FIGURE	LINK_TO_ENSEMBL	1
TVTLVSLGGR	SRR1618548:JUNC00155707_fr3;SRR2040568:JUNC00169478_fr2;SRR2040569:JUNC00176629_fr2;SRR3090733:JUNC00137127_fr1;SRR3090734:JUNC00146066_fr2;TCONS_00201316_fr3;TCONS_00201317_fr3;TCONS_00201318_fr1;TCONS_00201321_fr2	0	3	0	0	0	0	0	0	0	3	chr_Syng_TIGR_028_686	12286	25416	LINK_TO_FIGURE	LINK_TO_ENSEMBL	Syng_TIGR_028
TVTPCNDPMLYASLR	TCONS_00148001_fr1	0	2	0	0	1	0	0	0	5	8	chr_6_513	26332868	26344993	LINK_TO_FIGURE	LINK_TO_ENSEMBL	6
TVVNNESSELLR	SRR1618548:JUNC00054260_fr3;SRR1944689:JUNC00025049_fr2;SRR1944690:JUNC00032178_fr1;SRR1944691:JUNC00022927_fr3;SRR1944692:JUNC00019097_fr2;SRR1944696:JUNC00039755_fr3;SRR1944697:JUNC00031616_fr1;SRR2040568:JUNC00059025_fr2;SRR3090734:JUNC00050713_fr1;SRR3090735:JUNC00049846_fr3;TCONS_00078013_fr2;TCONS_00078014_fr3;TCONS_00078015_fr2;TCONS_00078016_fr2;TCONS_00078017_fr1	0	3	0	0	0	0	0	0	0	3	chr_2_268	12731912	12735907	LINK_TO_FIGURE	LINK_TO_ENSEMBL	2
TVYLDGTQEQLETAK	SRR1618548:JUNC00052333_fr1;SRR1944690:JUNC00030954_fr1;SRR1944691:JUNC00021996_fr1;SRR1944692:JUNC00018356_fr1;SRR1944694:JUNC00035267_fr1;SRR1944695:JUNC00037957_fr1;SRR1944695:JUNC00037958_fr2;SRR1944696:JUNC00038267_fr1;SRR2040568:JUNC00056896_fr2;SRR2040568:JUNC00056898_fr3;SRR2040569:JUNC00059392_fr2;SRR3090733:JUNC00045695_fr2;SRR3090733:JUNC00045696_fr3;SRR3090734:JUNC00048804_fr1;SRR3090…	9	0	0	2	8	1	0	0	5	25	chr_2_223	6979333	6984769	LINK_TO_FIGURE	LINK_TO_ENSEMBL	2
TWLVDLNSETLK	SRR3090733:JUNC00077115_fr1;SRR3090735:JUNC00080821_fr3;SRR3090736:JUNC00079674_fr1;SRR3090739:JUNC00080834_fr1;TCONS_00108839_fr1;TCONS_00108840_fr1;TCONS_00108842_fr1	0	0	0	0	0	0	0	0	23	23	chr_4_381	4405660	4418567	LINK_TO_FIGURE	LINK_TO_ENSEMBL	4
TYLGPMTPPLVER	TCONS_00005253_fr1;TCONS_00005254_fr1	0	0	2	0	0	0	0	0	0	2	chr_1_16	21892671	21897592	LINK_TO_FIGURE	LINK_TO_ENSEMBL	1
VAAAAADAAAGGGAAEER	TCONS_00103633_fr2;TCONS_00103634_fr3	9	0	0	0	0	0	0	0	1	10	chr_3_374	30614197	30616224	LINK_TO_FIGURE	LINK_TO_ENSEMBL	3
VAAATAAAGEAK	TCONS_00164377_fr3;TCONS_00164378_fr3;TCONS_00164379_fr3;TCONS_00164380_fr2	4	0	0	1	0	0	0	0	8	13	chr_7_581	25045146	25046165	LINK_TO_FIGURE	LINK_TO_ENSEMBL	7
VAALLADLAAASAAR	TCONS_00087831_fr3;TCONS_00087832_fr3;TCONS_00087833_fr3	2	0	0	0	0	0	0	0	0	2	chr_3_302	4482615	4489129	LINK_TO_FIGURE	LINK_TO_ENSEMBL	3
VAASLYGAR	TCONS_00032774_fr3	2	0	0	0	0	0	0	0	0	2	chr_10_116	14506451	14509975	LINK_TO_FIGURE	LINK_TO_ENSEMBL	10
VAFQLLFSSLK	TCONS_00189896_fr6;TCONS_00194770_fr3;TCONS_00194771_fr2	0	0	0	0	2	0	0	0	0	2	chr_9_670	3586854	3608103	LINK_TO_FIGURE	LINK_TO_ENSEMBL	9
VAGAAAELLHAASQYGK	TCONS_00097648_fr3;TCONS_00097651_fr3;TCONS_00097652_fr1;TCONS_00097653_fr3	0	0	1	3	2	0	0	0	0	6	chr_3_347	5775039	5776229	LINK_TO_FIGURE	LINK_TO_ENSEMBL	3
VAGGELSVHGR	TCONS_00150416_fr2;TCONS_00150417_fr1	3	0	0	0	0	0	0	0	0	3	chr_6_526	3675798	3679138	LINK_TO_FIGURE	LINK_TO_ENSEMBL	6
VALHEKEELLEK	TCONS_00006179_fr6	3	0	0	0	0	0	0	0	0	3	chr_1_64	25482145	25483060	LINK_TO_FIGURE	LINK_TO_ENSEMBL	1
VAQVALLR	SRR3090738:JUNC00031222_fr4	0	0	0	0	3	0	0	0	0	3	chr_11_140	5758549	5759267	LINK_TO_FIGURE	LINK_TO_ENSEMBL	11
VASPPLYTLVPPAETGFLTGGSAMK	TCONS_00052682_fr3;TCONS_00052684_fr3	0	0	3	0	0	0	0	0	0	3	chr_12_172	3743655	3749211	LINK_TO_FIGURE	LINK_TO_ENSEMBL	12
VATVVSANLPLQSTSPLR	SRR1618548:JUNC00075345_fr1;SRR3090734:JUNC00070989_fr1;SRR3090736:JUNC00068942_fr1;SRR3090738:JUNC00071787_fr1;TCONS_00090337_fr2;TCONS_00090338_fr1;TCONS_00090339_fr1	2	0	0	0	0	0	0	0	0	2	chr_3_316	13293859	13309331	LINK_TO_FIGURE	LINK_TO_ENSEMBL	3
VAVEKKDEVATVSELVR	TCONS_00164638_fr2	0	0	0	0	5	0	0	0	0	5	chr_7_582	25901862	25902734	LINK_TO_FIGURE	LINK_TO_ENSEMBL	7
VAVFAEGPAADEAR	TCONS_00146754_fr2;TCONS_00146755_fr2	2	4	0	0	0	0	0	0	0	6	chr_6_508	20666359	20673326	LINK_TO_FIGURE	LINK_TO_ENSEMBL	6
VAVTDLVFK	TCONS_00066907_fr1	12	0	0	0	0	0	0	0	0	12	chr_2_221	5411315	5413718	LINK_TO_FIGURE	LINK_TO_ENSEMBL	2
VAVTNTLER	TCONS_00111515_fr2;TCONS_00111516_fr1	6	3	0	0	4	0	0	0	0	13	chr_4_390	19676987	19681726	LINK_TO_FIGURE	LINK_TO_ENSEMBL	4
VAVVLGPASPAR	TCONS_00168749_fr1	0	0	0	0	2	0	0	0	0	2	chr_7_594	14774951	14781580	LINK_TO_FIGURE	LINK_TO_ENSEMBL	7
VCFYDGPAGPLLQTVQLK	SRR1618548:JUNC00086909_fr3;SRR3090733:JUNC00077114_fr2;SRR3090735:JUNC00080820_fr1;SRR3090739:JUNC00080833_fr3;TCONS_00108839_fr1;TCONS_00108840_fr1;TCONS_00108842_fr1	0	0	0	5	0	0	0	0	7	12	chr_4_381	4405660	4418567	LINK_TO_FIGURE	LINK_TO_ENSEMBL	4
VCSLCLPLFNNGLEECGLADVGQADDAGAEAHANPR	SRR1944690:JUNC00050040_fr4;SRR1944693:JUNC00057400_fr4;SRR1944694:JUNC00056961_fr4;SRR1944697:JUNC00049265_fr5;SRR1948083:JUNC00045801_fr4;SRR2040570:JUNC00091153_fr4	0	2	0	0	0	0	0	0	0	2	chr_3_335	32387263	32387938	LINK_TO_FIGURE	LINK_TO_ENSEMBL	3
VDGNAYDLR	SRR3090734:JUNC00027723_fr1;SRR3090736:JUNC00026815_fr3;SRR3090739:JUNC00027244_fr2;TCONS_00034830_fr2;TCONS_00034831_fr1;TCONS_00034832_fr2;TCONS_00034833_fr3	0	2	0	0	0	0	0	0	0	2	chr_10_128	22333338	22355015	LINK_TO_FIGURE	LINK_TO_ENSEMBL	10
VDNQLVATYR	SRR1618548:JUNC00106214_fr2;SRR1944690:JUNC00064565_fr2;SRR1944693:JUNC00074088_fr1;SRR1944694:JUNC00073594_fr1;SRR1944695:JUNC00079451_fr3;SRR1948083:JUNC00059117_fr3;SRR2040569:JUNC00120002_fr2;SRR3090733:JUNC00094147_fr1;SRR3090734:JUNC00100281_fr3;SRR3090737:JUNC00087620_fr2;SRR3090738:JUNC00101279_fr1	0	2	0	0	0	0	0	0	0	2	chr_5_483	19609884	19622138	LINK_TO_FIGURE	LINK_TO_ENSEMBL	5
VDSPSMLTFR	TCONS_00062833_fr3;TCONS_00062834_fr3;TCONS_00062835_fr1;TCONS_00062836_fr2;TCONS_00062837_fr1	0	0	2	0	0	0	0	0	0	2	chr_12_204	27494618	27508324	LINK_TO_FIGURE	LINK_TO_ENSEMBL	12
VDSSLTGNNSSSPLGYNVLYSSR	TCONS_00029132_fr2;TCONS_00029133_fr2;TCONS_00029135_fr2;TCONS_00029136_fr2	0	0	2	0	0	0	0	0	0	2	chr_10_107	19703631	19713255	LINK_TO_FIGURE	LINK_TO_ENSEMBL	10
VEAAPAAGAGAAANADSPTSVLEDELSECK	SRR2040568:JUNC00087984_fr2;SRR2040569:JUNC00091749_fr2;SRR3090734:JUNC00076569_fr1;SRR3090735:JUNC00075293_fr2;SRR3090738:JUNC00077342_fr3;TCONS_00093729_fr2;TCONS_00093731_fr1;TCONS_00093732_fr2;TCONS_00093733_fr1	0	0	5	0	0	0	0	0	0	5	chr_3_333	29306070	29326235	LINK_TO_FIGURE	LINK_TO_ENSEMBL	3
VEGATFEMLAQDALR	TCONS_00132543_fr3;TCONS_00132544_fr2;TCONS_00132546_fr2;TCONS_00132548_fr1	2	0	0	0	0	0	0	0	0	2	chr_5_464	27622638	27636124	LINK_TO_FIGURE	LINK_TO_ENSEMBL	5
VELSNPDAELR	SRR1944691:JUNC00018354_fr1;SRR1944692:JUNC00015363_fr1;SRR2040569:JUNC00049698_fr2;SRR3090736:JUNC00039857_fr3;TCONS_00055091_fr2;TCONS_00055092_fr2;TCONS_00055094_fr2;TCONS_00055095_fr2	2	0	0	0	2	0	0	0	0	4	chr_12_178	18334633	18348718	LINK_TO_FIGURE	LINK_TO_ENSEMBL	12
VENGLQALQPSLQVEPVK	TCONS_00078436_fr3	0	0	0	11	0	0	0	0	4	15	chr_2_271	14991800	14993667	LINK_TO_FIGURE	LINK_TO_ENSEMBL	2
VENGLQALQPSLQVEPVKEEQTQAYLPTK	TCONS_00078436_fr3	0	3	0	23	0	0	0	0	0	26	chr_2_271	14991800	14993667	LINK_TO_FIGURE	LINK_TO_ENSEMBL	2
VEPLVNMGQLTR	TCONS_00032532_fr3;TCONS_00032533_fr1	10	12	0	0	0	0	0	0	0	22	chr_10_115	13359938	13363123	LINK_TO_FIGURE	LINK_TO_ENSEMBL	10
VEQQPLPEELTK	SRR1618548:JUNC00020519_fr1;SRR1944692:JUNC00007688_fr1;SRR1944694:JUNC00014092_fr2;SRR2040568:JUNC00022256_fr2;SRR3090733:JUNC00018524_fr2;TCONS_00021634_fr1	0	2	0	0	0	0	0	0	0	2	chr_1_88	41305828	41314225	LINK_TO_FIGURE	LINK_TO_ENSEMBL	1
VESHFDLELR	TCONS_00134229_fr1;TCONS_00150358_fr1	0	1	0	1	0	0	0	0	0	2	chr_6_525	3364186	3373919	LINK_TO_FIGURE	LINK_TO_ENSEMBL	6
VETEAFQVLK	SRR1618548:JUNC00115459_fr1;SRR1944696:JUNC00086488_fr3;SRR2040568:JUNC00125096_fr2;SRR2040569:JUNC00130466_fr1;SRR3090735:JUNC00107324_fr2;SRR3090736:JUNC00105740_fr3;TCONS_00150915_fr1;TCONS_00150916_fr3	0	2	0	0	0	0	0	0	0	2	chr_6_532	5523929	5530767	LINK_TO_FIGURE	LINK_TO_ENSEMBL	6
VFADHVVESSELTTGLTR	SRR1618548:JUNC00115460_fr2;SRR1618548:JUNC00115461_fr3;SRR1944690:JUNC00070202_fr2;SRR1944693:JUNC00080534_fr2;SRR1944693:JUNC00080535_fr1;SRR1944695:JUNC00086214_fr1;SRR1944696:JUNC00086490_fr2;SRR1948083:JUNC00064172_fr3;SRR2040568:JUNC00125098_fr2;SRR2040569:JUNC00130467_fr3;SRR2040570:JUNC00126623_fr3;SRR3090733:JUNC00102529_fr2;SRR3090734:JUNC00109064_fr2;SRR3090736:JUNC00105741_fr1;SRR3090…	0	2	0	0	0	0	0	0	0	2	chr_6_532	5523929	5530767	LINK_TO_FIGURE	LINK_TO_ENSEMBL	6
VFANAETTLSYK	SRR1618548:JUNC00077216_fr3;SRR2040568:JUNC00083797_fr1;SRR2040568:JUNC00083798_fr2;SRR2040569:JUNC00087453_fr3;SRR2040569:JUNC00087454_fr1;SRR2040570:JUNC00084713_fr2;SRR2040570:JUNC00084714_fr1;SRR3090736:JUNC00070698_fr1;SRR3090738:JUNC00073582_fr2;SRR3090738:JUNC00073583_fr1;TCONS_00100746_fr1;TCONS_00100747_fr1;TCONS_00100748_fr2	5	2	0	0	0	0	0	0	0	7	chr_3_363	18153473	18160108	LINK_TO_FIGURE	LINK_TO_ENSEMBL	3
VFDEDDDGSYDDDLAK	SRR1618548:JUNC00116879_fr1;SRR1944689:JUNC00055627_fr1;SRR1944690:JUNC00071059_fr2;SRR1944691:JUNC00051132_fr2;SRR1944693:JUNC00081518_fr3;SRR1944694:JUNC00080792_fr2;SRR1948083:JUNC00064955_fr1;SRR2040568:JUNC00126629_fr2;SRR3090733:JUNC00103830_fr1;SRR3090735:JUNC00108660_fr2;TCONS_00151837_fr2;TCONS_00151839_fr3;TCONS_00151843_fr3;TCONS_00151848_fr1;TCONS_00151849_fr2;TCONS_00151852_fr1	0	0	2	0	0	0	0	0	0	2	chr_6_537	9267071	9281091	LINK_TO_FIGURE	LINK_TO_ENSEMBL	6
VFGFEEVAGHNVTK	SRR1618548:JUNC00027767_fr2;SRR1944689:JUNC00013568_fr1;SRR1944690:JUNC00017071_fr1;SRR1944691:JUNC00012484_fr2;SRR1944692:JUNC00010384_fr1;SRR1944693:JUNC00019520_fr1;SRR1944693:JUNC00019521_fr3;SRR1944694:JUNC00019534_fr3;SRR1944696:JUNC00021145_fr2;SRR1948083:JUNC00015708_fr3;SRR2040568:JUNC00030111_fr2;SRR2040568:JUNC00030113_fr2;SRR3090733:JUNC00024880_fr1;SRR3090733:JUNC00024881_fr3;SRR3090…	0	1	0	1	0	0	0	0	0	2	chr_10_124	20028922	20031297	LINK_TO_FIGURE	LINK_TO_ENSEMBL	10
VFGLVFR	SRR1618548:JUNC00062884_fr1;SRR1944690:JUNC00037366_fr1;SRR1944691:JUNC00026581_fr1;SRR1944692:JUNC00022118_fr2;SRR1944695:JUNC00045959_fr1;SRR1944696:JUNC00046226_fr2;SRR1944697:JUNC00036737_fr2;SRR3090733:JUNC00055334_fr1;TCONS_00073276_fr3	0	0	0	0	0	7	0	1	0	8	chr_2_242	32062274	32069118	LINK_TO_FIGURE	LINK_TO_ENSEMBL	2
VFLETPLQNTNR	TCONS_00006777_fr4;TCONS_00017708_fr3;TCONS_00017709_fr2;TCONS_00017710_fr2;TCONS_00017711_fr2;TCONS_00017713_fr3;TCONS_00017714_fr1	3	3	0	0	0	0	0	0	0	6	chr_1_68	28091491	28102058	LINK_TO_FIGURE	LINK_TO_ENSEMBL	1
VFLEYADVDGATK	TCONS_00042894_fr1;TCONS_00042895_fr2;TCONS_00042896_fr3;TCONS_00042898_fr2;TCONS_00042899_fr2;TCONS_00042900_fr3;TCONS_00042901_fr1	2	4	0	0	1	0	0	0	0	7	chr_11_149	27590930	27596045	LINK_TO_FIGURE	LINK_TO_ENSEMBL	11
VFLNPLNK	SRR1944694:JUNC00096469_fr6	0	0	0	0	0	55	0	0	0	55	chr_8_632	8679734	8679977	LINK_TO_FIGURE	LINK_TO_ENSEMBL	8
VFTTALQNMNQER	SRR1618548:JUNC00062238_fr2;SRR1944690:JUNC00037006_fr1;SRR1944693:JUNC00042564_fr3;SRR1944696:JUNC00045810_fr1;SRR1948083:JUNC00033845_fr3;SRR2040568:JUNC00067518_fr2;SRR3090733:JUNC00054794_fr1;SRR3090734:JUNC00058456_fr2;SRR3090736:JUNC00056800_fr3;SRR3090737:JUNC00050882_fr1;SRR3090739:JUNC00057644_fr3;TCONS_00082407_fr1;TCONS_00082408_fr1;TCONS_00082409_fr2;TCONS_00082410_fr2;TCONS_00082411_…	2	0	0	0	0	0	0	0	0	2	chr_2_289	31009418	31033489	LINK_TO_FIGURE	LINK_TO_ENSEMBL	2
VFVQHSER	SRR1618548:JUNC00154468_fr1;SRR1944693:JUNC00108877_fr1;SRR2040568:JUNC00168082_fr1;SRR2040570:JUNC00170244_fr1;SRR3090734:JUNC00144875_fr2;SRR3090737:JUNC00126926_fr2;SRR3090738:JUNC00147229_fr2;TCONS_00193582_fr1;TCONS_00193583_fr1;TCONS_00193585_fr1	2	0	0	0	0	0	0	0	0	2	chr_9_662	21230273	21235639	LINK_TO_FIGURE	LINK_TO_ENSEMBL	9
VGELAEGLAGVELGGER	TCONS_00147416_fr3	0	0	0	0	7	0	0	0	0	7	chr_6_511	23805422	23810665	LINK_TO_FIGURE	LINK_TO_ENSEMBL	6
VGLLGLGQNAPSTTTACK	TCONS_00083124_fr1;TCONS_00083125_fr3	0	0	0	0	2	0	0	0	0	2	chr_2_293	33779672	33782716	LINK_TO_FIGURE	LINK_TO_ENSEMBL	2
VGLLLYVR	SRR1618548:JUNC00059883_fr1;SRR1944694:JUNC00040566_fr1;SRR1944695:JUNC00043642_fr3;SRR1944697:JUNC00034929_fr3;SRR1948083:JUNC00032485_fr3;SRR2040568:JUNC00064993_fr2;SRR2040569:JUNC00067812_fr1;SRR2040570:JUNC00065518_fr2;SRR3090733:JUNC00052623_fr1;SRR3090733:JUNC00052624_fr2;SRR3090734:JUNC00056137_fr1;SRR3090734:JUNC00056138_fr2;SRR3090735:JUNC00055227_fr1;TCONS_00071924_fr1;TCONS_00071928_f…	1	0	0	0	0	0	0	2	0	3	chr_2_236	26933428	26950921	LINK_TO_FIGURE	LINK_TO_ENSEMBL	2
VGLLVESAEPR	SRR3090736:JUNC00011294_fr1;SRR3090737:JUNC00010283_fr2;TCONS_00017708_fr3;TCONS_00017709_fr2;TCONS_00017710_fr2;TCONS_00017711_fr2;TCONS_00017712_fr2;TCONS_00017713_fr3;TCONS_00017714_fr1;TCONS_00017715_fr2	3	3	0	0	1	0	0	0	0	7	chr_1_68	28091491	28102058	LINK_TO_FIGURE	LINK_TO_ENSEMBL	1
VGLVLGK	SRR1618548:JUNC00052332_fr1;SRR1944690:JUNC00030954_fr1;SRR1944691:JUNC00021996_fr1;SRR1944692:JUNC00018355_fr1;SRR1944693:JUNC00035601_fr1;SRR1944695:JUNC00037957_fr1;SRR2040568:JUNC00056896_fr2;SRR2040569:JUNC00059392_fr2;SRR2040570:JUNC00057263_fr1;SRR3090733:JUNC00045694_fr2;SRR3090734:JUNC00048802_fr2;SRR3090735:JUNC00047991_fr2;SRR3090736:JUNC00047498_fr2;SRR3090737:JUNC00042443_fr1;SRR3090…	0	2	0	0	0	0	0	0	0	2	chr_2_223	6979333	6984769	LINK_TO_FIGURE	LINK_TO_ENSEMBL	2
VGNGLEESTSQGPLLNEAAVQK	TCONS_00066514_fr2;TCONS_00066515_fr1;TCONS_00066517_fr2;TCONS_00066518_fr2;TCONS_00066519_fr1	0	3	0	0	0	0	0	0	0	3	chr_2_218	4044614	4051886	LINK_TO_FIGURE	LINK_TO_ENSEMBL	2
VGSAAQLK	TCONS_00194946_fr4	0	3	0	0	0	0	0	0	0	3	chr_9_652	4728370	4729899	LINK_TO_FIGURE	LINK_TO_ENSEMBL	9
VGSAAQLKAMK	TCONS_00194946_fr4	0	0	0	0	0	0	0	5	0	5	chr_9_652	4728370	4729899	LINK_TO_FIGURE	LINK_TO_ENSEMBL	9
VGWMHKDELVEK	TCONS_00099471_fr3	0	0	0	0	0	0	1	0	5	6	chr_3_356	12447443	12449763	LINK_TO_FIGURE	LINK_TO_ENSEMBL	3
VGWSDDGSPER	TCONS_00129153_fr6;TCONS_00135888_fr1;TCONS_00135889_fr1;TCONS_00135890_fr1;TCONS_00135891_fr2;TCONS_00135892_fr1;TCONS_00135893_fr2;TCONS_00135894_fr1	1	3	0	0	0	0	0	0	0	4	chr_5_479	13064616	13076578	LINK_TO_FIGURE	LINK_TO_ENSEMBL	5
VHALPLSPNSVLR	TCONS_00133448_fr3;TCONS_00133451_fr3	0	0	3	0	0	0	0	0	0	3	chr_5_469	858870	862658	LINK_TO_FIGURE	LINK_TO_ENSEMBL	5
VHDALVDALSLTR	TCONS_00182406_fr2;TCONS_00182408_fr2;TCONS_00182409_fr2;TCONS_00182410_fr1	0	3	0	0	0	0	0	0	0	3	chr_8_631	5811591	5816157	LINK_TO_FIGURE	LINK_TO_ENSEMBL	8
VKDLATSLEGK	SRR1618548:JUNC00122445_fr3;SRR1944689:JUNC00058189_fr3;SRR1944691:JUNC00053424_fr2;SRR1944692:JUNC00044523_fr2;SRR1944694:JUNC00084614_fr2;SRR1944696:JUNC00091644_fr3;SRR1944697:JUNC00073538_fr1;SRR1948083:JUNC00068029_fr1;SRR2040568:JUNC00132788_fr1;SRR2040569:JUNC00138546_fr2;SRR3090733:JUNC00108742_fr1;SRR3090734:JUNC00115775_fr2;SRR3090736:JUNC00112250_fr1;SRR3090738:JUNC00116934_fr2;SRR3090…	5	4	0	0	3	0	0	0	0	12	chr_6_559	28682312	28687092	LINK_TO_FIGURE	LINK_TO_ENSEMBL	6
VKDVSEDVHMATK	TCONS_00006179_fr6	5	0	0	0	0	0	0	0	0	5	chr_1_64	25482145	25483060	LINK_TO_FIGURE	LINK_TO_ENSEMBL	1
VKEGVEVPQLVEK	TCONS_00164377_fr3;TCONS_00164378_fr3;TCONS_00164379_fr3;TCONS_00164380_fr2	0	0	0	9	0	0	0	0	0	9	chr_7_581	25045146	25046165	LINK_TO_FIGURE	LINK_TO_ENSEMBL	7
VLAELPAPVVNDTK	TCONS_00164051_fr3;TCONS_00164052_fr1	3	0	0	0	0	0	0	0	0	3	chr_7_579	23833326	23839720	LINK_TO_FIGURE	LINK_TO_ENSEMBL	7
VLAVDDFK	TCONS_00093717_fr3	1	0	0	0	1	0	0	0	0	2	chr_3_332	29248936	29271980	LINK_TO_FIGURE	LINK_TO_ENSEMBL	3
VLCEGEWLSLNGSTGEVLLGK	SRR2040569:JUNC00087459_fr2;TCONS_00100746_fr1;TCONS_00100747_fr1;TCONS_00100748_fr2	0	0	0	0	0	0	0	0	2	2	chr_3_363	18153473	18160108	LINK_TO_FIGURE	LINK_TO_ENSEMBL	3
VLCMGVAVGNLSMEEK	TCONS_00180804_fr1	0	7	0	0	1	0	1	5	0	14	chr_8_626	27930673	27965259	LINK_TO_FIGURE	LINK_TO_ENSEMBL	8
VLDLTYPK	TCONS_00017708_fr3;TCONS_00017709_fr2;TCONS_00017710_fr2;TCONS_00017711_fr2;TCONS_00017712_fr2;TCONS_00017713_fr3;TCONS_00017714_fr1;TCONS_00017715_fr2;TCONS_00132543_fr3;TCONS_00132544_fr2;TCONS_00132546_fr2	2	0	0	0	0	0	0	0	0	2	chr_5_464	27622638	27636124	LINK_TO_FIGURE	LINK_TO_ENSEMBL	5
VLEATCTGSVLK	TCONS_00031800_fr1	0	0	0	2	0	0	0	0	0	2	chr_10_114	9977561	9978130	LINK_TO_FIGURE	LINK_TO_ENSEMBL	10
VLEGLSDLRDESDR	SRR1618548:JUNC00084450_fr2;SRR1618548:JUNC00084451_fr2;SRR1944690:JUNC00050879_fr1;SRR1944690:JUNC00050880_fr3;SRR1944693:JUNC00058371_fr1;SRR2040569:JUNC00095408_fr3;TCONS_00104686_fr2;TCONS_00104687_fr2;TCONS_00104688_fr1;TCONS_00104689_fr1;TCONS_00104690_fr2	0	5	0	0	0	0	0	0	0	5	chr_3_377	34011253	34024926	LINK_TO_FIGURE	LINK_TO_ENSEMBL	3
VLENGAAAPLAAASLLR	SRR1944692:JUNC00038098_fr1;SRR2040569:JUNC00118632_fr2;SRR2040570:JUNC00115129_fr2;SRR3090733:JUNC00093059_fr3;SRR3090737:JUNC00086597_fr1;SRR3090739:JUNC00097550_fr3;TCONS_00136619_fr3;TCONS_00136620_fr1;TCONS_00136621_fr3	0	5	1	0	0	0	0	0	0	6	chr_5_480	16478156	16488672	LINK_TO_FIGURE	LINK_TO_ENSEMBL	5
VLEQQEAAR	SRR1618548:JUNC00128761_fr1;SRR1944691:JUNC00056222_fr1;SRR1944692:JUNC00046825_fr1;SRR1944693:JUNC00089734_fr1;SRR1944694:JUNC00089013_fr1;SRR1944695:JUNC00096033_fr1;SRR1944697:JUNC00077228_fr2;SRR3090733:JUNC00114538_fr3;SRR3090734:JUNC00122024_fr1;SRR3090738:JUNC00123324_fr3;TCONS_00161906_fr1;TCONS_00161907_fr3	2	0	0	0	0	0	0	0	0	2	chr_7_571	13589467	13602915	LINK_TO_FIGURE	LINK_TO_ENSEMBL	7
VLETQVVLER	SRR1288363:JUNC00037967_fr1;SRR1288364:JUNC00045519_fr1;SRR1288366:JUNC00031846_fr2;SRR1944690:JUNC00076845_fr2;SRR1944692:JUNC00045976_fr1;SRR1944694:JUNC00087406_fr1;SRR1944695:JUNC00094373_fr1;SRR2040568:JUNC00137538_fr2	4	5	0	1	2	0	0	0	0	12	chr_7_590	4659842	4662494	LINK_TO_FIGURE	LINK_TO_ENSEMBL	7
VLETYLAR	SRR1944690:JUNC00063193_fr1;SRR1944691:JUNC00045465_fr3;SRR1944692:JUNC00037687_fr2;SRR1944693:JUNC00072522_fr1;SRR1944695:JUNC00077798_fr3;SRR1948083:JUNC00057874_fr3;SRR2040568:JUNC00112789_fr1;SRR2040570:JUNC00114114_fr2;SRR3090734:JUNC00098181_fr3;SRR3090738:JUNC00099212_fr2;TCONS_00135888_fr1;TCONS_00135889_fr1;TCONS_00135890_fr1;TCONS_00135891_fr2;TCONS_00135892_fr1;TCONS_00135893_fr2;TCONS…	3	9	0	0	0	0	0	0	0	12	chr_5_479	13064616	13076578	LINK_TO_FIGURE	LINK_TO_ENSEMBL	5
VLEVSQLK	SRR1944694:JUNC00054223_fr5;SRR3090733:JUNC00070388_fr6;TCONS_00102432_fr6	0	2	0	0	0	0	0	0	0	2	chr_3_324	26398942	26399838	LINK_TO_FIGURE	LINK_TO_ENSEMBL	3
VLFDDDCNPR	TCONS_00115773_fr2;TCONS_00115774_fr3;TCONS_00115775_fr1	0	3	0	0	0	0	0	0	0	3	chr_4_414	34944090	34948709	LINK_TO_FIGURE	LINK_TO_ENSEMBL	4
VLFPLFDHVR	TCONS_00170384_fr1;TCONS_00170385_fr3;TCONS_00170386_fr1;TCONS_00170387_fr1;TCONS_00170388_fr2;TCONS_00170389_fr1;TCONS_00170390_fr3;TCONS_00170391_fr3;TCONS_00170392_fr3	0	2	0	0	1	0	0	0	0	3	chr_7_598	22635207	22645819	LINK_TO_FIGURE	LINK_TO_ENSEMBL	7
VLGDLAVTR	SRR1618548:JUNC00012170_fr1;SRR1618548:JUNC00110361_fr1;SRR1944694:JUNC00076316_fr1;SRR1944695:JUNC00009015_fr3;SRR1944696:JUNC00082695_fr3;SRR1948083:JUNC00006663_fr1;SRR1948083:JUNC00061303_fr2;SRR2040568:JUNC00013118_fr2;SRR3090733:JUNC00097787_fr1;SRR3090733:JUNC00097788_fr2;SRR3090734:JUNC00011767_fr2;SRR3090734:JUNC00104129_fr3;SRR3090734:JUNC00104130_fr2;SRR3090735:JUNC00011461_fr3;SRR3090…	3	1	0	0	0	0	0	0	0	4	chr_5_464	27622638	27636124	LINK_TO_FIGURE	LINK_TO_ENSEMBL	5
VLGEEEKAAENVYLK	SRR1944694:JUNC00108336_fr2;SRR1944696:JUNC00116241_fr1;SRR3090738:JUNC00148144_fr3	10	0	0	0	6	0	0	0	0	16	chr_9_667	22703461	22704919	LINK_TO_FIGURE	LINK_TO_ENSEMBL	9
VLGEEEKAAENVYLKK	SRR1944694:JUNC00108336_fr2;SRR1944696:JUNC00116241_fr1;SRR3090738:JUNC00148144_fr3	2	0	0	0	0	0	0	0	0	2	chr_9_667	22703461	22704919	LINK_TO_FIGURE	LINK_TO_ENSEMBL	9
VLGLEAVDR	SRR1944690:JUNC00026192_fr3;SRR1944692:JUNC00015587_fr2;SRR1944693:JUNC00030154_fr3;SRR1944696:JUNC00032569_fr2;SRR1948083:JUNC00023898_fr1;SRR2040568:JUNC00048302_fr2;SRR2040570:JUNC00048639_fr1;SRR3090733:JUNC00038838_fr3;SRR3090734:JUNC00041540_fr2;TCONS_00061363_fr1;TCONS_00061364_fr1	1	2	0	0	0	0	0	0	0	3	chr_12_197	21324959	21327652	LINK_TO_FIGURE	LINK_TO_ENSEMBL	12
VLGLLPQAPVLFSGSVR	SRR1618548:JUNC00096919_fr3;SRR1944692:JUNC00034964_fr3;SRR1944693:JUNC00067374_fr3;SRR2040568:JUNC00104811_fr1;SRR3090734:JUNC00091334_fr2;SRR3090738:JUNC00092271_fr2;TCONS_00122471_fr2;TCONS_00122472_fr1;TCONS_00122473_fr1;TCONS_00122475_fr2	2	0	0	0	1	0	0	0	0	3	chr_4_438	31503273	31514332	LINK_TO_FIGURE	LINK_TO_ENSEMBL	4
VLGLQGGYR	SRR1944692:JUNC00041456_fr3;SRR1944693:JUNC00079389_fr2;SRR1944695:JUNC00085053_fr3;SRR1944696:JUNC00085322_fr1;SRR1944697:JUNC00068500_fr1;SRR1948083:JUNC00063266_fr3;SRR2040568:JUNC00123289_fr2;SRR2040569:JUNC00128553_fr1;SRR3090735:JUNC00105813_fr3;SRR3090737:JUNC00093954_fr1;SRR3090739:JUNC00105818_fr2;TCONS_00150146_fr3;TCONS_00150147_fr2	4	0	0	0	0	0	0	0	0	4	chr_6_523	2679343	2684135	LINK_TO_FIGURE	LINK_TO_ENSEMBL	6
VLHVDDLK	SRR1618548:JUNC00045269_fr1;SRR1618548:JUNC00045270_fr2;SRR1944689:JUNC00020840_fr1;SRR1944693:JUNC00030729_fr1;SRR2040569:JUNC00051306_fr3;SRR3090734:JUNC00042274_fr3;SRR3090738:JUNC00042814_fr3;TCONS_00056119_fr3;TCONS_00056120_fr3	1	1	0	0	0	0	0	0	0	2	chr_12_186	23318072	23322052	LINK_TO_FIGURE	LINK_TO_ENSEMBL	12
VLLEENLACGSEK	SRR1944694:JUNC00071988_fr2;SRR2040570:JUNC00114118_fr1;SRR3090733:JUNC00092193_fr1;SRR3090734:JUNC00098185_fr2;SRR3090737:JUNC00085815_fr3;TCONS_00135888_fr1;TCONS_00135889_fr1;TCONS_00135890_fr1;TCONS_00135891_fr2;TCONS_00135893_fr2;TCONS_00135894_fr1;TCONS_00135895_fr1	0	10	0	0	0	0	0	0	0	10	chr_5_479	13064616	13076578	LINK_TO_FIGURE	LINK_TO_ENSEMBL	5
VLLKEMK	SRR1618548:JUNC00138393_fr1;SRR1944694:JUNC00095792_fr3;SRR1944695:JUNC00103197_fr2;SRR1944695:JUNC00103198_fr1;SRR1944697:JUNC00083126_fr2;SRR2040568:JUNC00150575_fr2;SRR2040570:JUNC00152542_fr2;SRR3090733:JUNC00123079_fr1;SRR3090734:JUNC00131077_fr1;SRR3090734:JUNC00131078_fr3;SRR3090739:JUNC00128995_fr1;TCONS_00182281_fr2;TCONS_00182282_fr3;TCONS_00182283_fr1;TCONS_00182284_fr2;TCONS_00182285_…	0	0	0	0	0	3	1	0	0	4	chr_8_629	5327815	5334976	LINK_TO_FIGURE	LINK_TO_ENSEMBL	8
VLLLGGGPNR	SRR1618548:JUNC00009159_fr2;SRR1944689:JUNC00004227_fr2;SRR1944690:JUNC00005332_fr2;SRR1944692:JUNC00003336_fr1;SRR1944693:JUNC00006184_fr2;SRR1944697:JUNC00005338_fr3;SRR2040568:JUNC00009894_fr2;SRR3090733:JUNC00008310_fr3;SRR3090735:JUNC00008708_fr3;SRR3090736:JUNC00008550_fr3;TCONS_00005253_fr1	2	0	0	0	1	0	0	0	0	3	chr_1_16	21892671	21897592	LINK_TO_FIGURE	LINK_TO_ENSEMBL	1
VLLLGLK	TCONS_00141084_fr2	0	0	0	2	0	0	0	0	0	2	chr_5_453	12244582	12245718	LINK_TO_FIGURE	LINK_TO_ENSEMBL	5
VLLLLLLASR	SRR1618548:JUNC00117308_fr1;SRR1618548:JUNC00117309_fr1;SRR1944690:JUNC00071330_fr2;SRR1944693:JUNC00081829_fr2;SRR1944694:JUNC00081098_fr2;SRR1944695:JUNC00087592_fr1;SRR1944695:JUNC00087593_fr2;SRR1944696:JUNC00087839_fr1;SRR1944697:JUNC00070534_fr2;SRR1948083:JUNC00065212_fr1;SRR2040568:JUNC00127121_fr2;SRR2040569:JUNC00132584_fr1;SRR3090733:JUNC00104221_fr1;SRR3090733:JUNC00104222_fr3;SRR3090…	0	0	0	0	4	0	0	0	0	4	chr_6_504	11264268	11281448	LINK_TO_FIGURE	LINK_TO_ENSEMBL	6
VLLNAVASNR	SRR1618548:JUNC00131799_fr2;SRR1618548:JUNC00131800_fr2;SRR1944695:JUNC00098283_fr1;SRR1944696:JUNC00098514_fr2;SRR3090733:JUNC00117127_fr1;SRR3090734:JUNC00124819_fr3;SRR3090736:JUNC00120883_fr1;SRR3090737:JUNC00108967_fr3;TCONS_00170390_fr3;TCONS_00170392_fr3	4	0	0	0	1	0	0	0	0	5	chr_7_598	22635207	22645819	LINK_TO_FIGURE	LINK_TO_ENSEMBL	7
VLLQQQWK	SRR1944689:JUNC00043608_fr6;SRR1944692:JUNC00033220_fr6;SRR2040569:JUNC00103600_fr5	2	0	0	0	0	0	0	0	0	2	chr_4_395	23125476	23125783	LINK_TO_FIGURE	LINK_TO_ENSEMBL	4
VLLSAGADPTAQDDPHCR	SRR1944694:JUNC00073360_fr1;SRR1944695:JUNC00079216_fr3;SRR1944696:JUNC00079445_fr2;SRR2040568:JUNC00114792_fr1;SRR2040569:JUNC00119676_fr3;SRR3090733:JUNC00093865_fr3;SRR3090733:JUNC00093866_fr3;SRR3090734:JUNC00099991_fr2;SRR3090735:JUNC00098398_fr2;SRR3090737:JUNC00087355_fr3;SRR3090738:JUNC00100989_fr1;TCONS_00137212_fr1;TCONS_00137213_fr1;TCONS_00137214_fr1	0	3	0	0	0	0	0	0	0	3	chr_5_482	19055902	19068071	LINK_TO_FIGURE	LINK_TO_ENSEMBL	5
VLNLSGVQLLGLNNR	TCONS_00177558_fr1;TCONS_00177559_fr3;TCONS_00177561_fr3	0	2	0	1	2	0	0	0	0	5	chr_8_621	13954391	13958270	LINK_TO_FIGURE	LINK_TO_ENSEMBL	8
VLPYDQLMQELDVSNVR	SRR1618548:JUNC00130021_fr1;SRR1944690:JUNC00079018_fr1;SRR1944692:JUNC00047276_fr3;SRR1944694:JUNC00089910_fr2;SRR2040568:JUNC00141464_fr2;SRR2040570:JUNC00143147_fr3;SRR3090733:JUNC00115705_fr3;TCONS_00169385_fr3;TCONS_00169387_fr3;TCONS_00169388_fr3	1	1	0	1	0	0	0	0	0	3	chr_7_595	18253991	18258161	LINK_TO_FIGURE	LINK_TO_ENSEMBL	7
VLQDAGASLLLK	TCONS_00029986_fr2;TCONS_00029987_fr2;TCONS_00029989_fr1;TCONS_00029990_fr1;TCONS_00029991_fr1;TCONS_00029993_fr1;TCONS_00029994_fr3	4	0	0	0	0	0	0	0	0	4	chr_10_109	22555812	22557590	LINK_TO_FIGURE	LINK_TO_ENSEMBL	10
VLQPENEYR	SRR1618548:JUNC00029865_fr2;SRR1618548:JUNC00038557_fr2;SRR1944693:JUNC00021019_fr2;SRR1944693:JUNC00026343_fr2;SRR1944696:JUNC00022818_fr2;SRR1944696:JUNC00028550_fr2;SRR1944697:JUNC00018236_fr2;SRR1944697:JUNC00022685_fr2;SRR3090733:JUNC00026801_fr1;SRR3090733:JUNC00033933_fr1;TCONS_00037120_fr2	3	9	0	0	0	0	0	0	0	12	chr_12_167	254635	256475	LINK_TO_FIGURE	LINK_TO_ENSEMBL	11
VLQVLLACVR	TCONS_00068782_fr3	0	0	0	0	0	0	0	2	0	2	chr_2_227	13144940	13149564	LINK_TO_FIGURE	LINK_TO_ENSEMBL	2
VLSSEVANTTGMQR	SRR1618548:JUNC00019965_fr1;SRR1944693:JUNC00013703_fr2;SRR1944694:JUNC00013683_fr1;SRR1944695:JUNC00014961_fr1;SRR1944696:JUNC00014980_fr1;SRR1948083:JUNC00010970_fr1;SRR3090733:JUNC00018021_fr1;SRR3090733:JUNC00018022_fr3;SRR3090734:JUNC00019188_fr3;SRR3090737:JUNC00016825_fr1;SRR3090739:JUNC00018777_fr2;SRR3090739:JUNC00018778_fr1;TCONS_00021346_fr2;TCONS_00021347_fr2;TCONS_00021348_fr2;TCONS_…	1	0	0	0	1	0	0	0	0	2	chr_1_86	40483658	40490062	LINK_TO_FIGURE	LINK_TO_ENSEMBL	1
VLTAGSGVTLPR	SRR3090734:JUNC00071174_fr1;SRR3090739:JUNC00070179_fr1;TCONS_00099838_fr2;TCONS_00099839_fr3	2	4	0	0	0	0	0	0	0	6	chr_3_358	13941691	13948830	LINK_TO_FIGURE	LINK_TO_ENSEMBL	3
VLTDFVASAVGLATPVAYK	SRR2040570:JUNC00171301_fr1;SRR3090734:JUNC00145718_fr2	3	0	0	0	0	0	0	0	0	3	chr_9_684	22672523	22674894	LINK_TO_FIGURE	LINK_TO_ENSEMBL	9
VLTVNYAFPER	SRR1618548:JUNC00078184_fr1;SRR1944689:JUNC00036382_fr2;SRR1944690:JUNC00046749_fr2;SRR1944694:JUNC00053336_fr2;SRR1944696:JUNC00057855_fr3;SRR2040568:JUNC00084879_fr1;SRR2040569:JUNC00088565_fr2;SRR2040570:JUNC00085812_fr2;SRR3090733:JUNC00069283_fr2;SRR3090734:JUNC00073823_fr1;SRR3090736:JUNC00071635_fr1;SRR3090737:JUNC00064317_fr1;SRR3090738:JUNC00074609_fr2	5	2	0	1	3	0	0	0	0	11	chr_3_365	22413908	22418499	LINK_TO_FIGURE	LINK_TO_ENSEMBL	3
VLVSHALTK	TCONS_00092689_fr5	0	2	0	0	0	0	0	0	0	2	chr_3_368	24907332	24908916	LINK_TO_FIGURE	LINK_TO_ENSEMBL	3
VLYHEDPNSPDAR	SRR1618548:JUNC00119619_fr1;SRR1944689:JUNC00056916_fr2;SRR1944690:JUNC00072728_fr1;SRR1944694:JUNC00082769_fr2;SRR1944695:JUNC00089320_fr3;SRR1944696:JUNC00089595_fr2;SRR1944697:JUNC00071925_fr1;SRR1944697:JUNC00071926_fr2;SRR1948083:JUNC00066521_fr2;SRR2040568:JUNC00129721_fr1;SRR2040568:JUNC00129722_fr2;SRR2040569:JUNC00135330_fr3;SRR2040570:JUNC00131298_fr2;SRR3090733:JUNC00106377_fr1;SRR3090…	6	6	0	0	5	0	0	0	0	17	chr_6_552	21955529	21959722	LINK_TO_FIGURE	LINK_TO_ENSEMBL	6
VMDLQVFAVNK	SRR2040568:JUNC00001215_fr1;SRR2040569:JUNC00001313_fr2;SRR2040570:JUNC00001267_fr1	2	0	0	0	0	0	0	0	0	2	chr_1_49	1907986	1908587	LINK_TO_FIGURE	LINK_TO_ENSEMBL	1
VMGGGTLLLR	SRR1288365:JUNC00001855_fr1	0	0	0	0	0	0	0	0	2	2	chr_1_55	9634695	9634843	LINK_TO_FIGURE	LINK_TO_ENSEMBL	1
VMPLDLFGTR	TCONS_00054497_fr3	0	0	0	2	0	0	0	0	0	2	chr_12_177	13687144	13702026	LINK_TO_FIGURE	LINK_TO_ENSEMBL	12
VMSAASPASPTSPSTPAPAR	TCONS_00073715_fr3	3	0	7	0	0	0	0	0	0	10	chr_2_245	33569542	33572858	LINK_TO_FIGURE	LINK_TO_ENSEMBL	2
VNESSTVPNMYLK	TCONS_00065606_fr1;TCONS_00065607_fr1	0	2	0	0	0	0	0	0	0	2	chr_2_208	1219276	1222725	LINK_TO_FIGURE	LINK_TO_ENSEMBL	2
VNLATGDAVPETR	SRR1618548:JUNC00121841_fr1;SRR1944692:JUNC00044348_fr3;SRR1944696:JUNC00091228_fr1;SRR1944697:JUNC00073206_fr2;SRR2040569:JUNC00137881_fr1;SRR3090733:JUNC00108233_fr2;SRR3090734:JUNC00115214_fr2;SRR3090737:JUNC00100660_fr2;SRR3090738:JUNC00116355_fr1;TCONS_00155533_fr1;TCONS_00155534_fr2;TCONS_00155535_fr1	0	2	0	0	0	0	0	0	0	2	chr_6_557	27728863	27733712	LINK_TO_FIGURE	LINK_TO_ENSEMBL	6
VNMLLDNLPVVVPR	SRR1618548:JUNC00119620_fr1;SRR1944690:JUNC00072729_fr2;SRR1944691:JUNC00052277_fr1;SRR1944692:JUNC00043508_fr2;SRR1944693:JUNC00083471_fr3;SRR1944694:JUNC00082771_fr3;SRR1944696:JUNC00089597_fr3;SRR1944697:JUNC00071927_fr1;SRR1948083:JUNC00066522_fr3;SRR2040568:JUNC00129723_fr3;SRR2040569:JUNC00135331_fr2;SRR3090733:JUNC00106379_fr1;TCONS_00154195_fr1	1	2	0	1	0	0	0	0	0	4	chr_6_552	21955529	21959722	LINK_TO_FIGURE	LINK_TO_ENSEMBL	6
VNPGNAPLVVGQLLDDECPEDFLK	SRR1618548:JUNC00029863_fr1;SRR1618548:JUNC00038555_fr1;SRR1944690:JUNC00018370_fr3;SRR1944690:JUNC00022989_fr3;SRR1944692:JUNC00011132_fr2;SRR1944692:JUNC00013709_fr2;SRR1944693:JUNC00021017_fr3;SRR1944693:JUNC00026341_fr3;SRR1944695:JUNC00022705_fr1;SRR1944695:JUNC00028328_fr1;SRR1944696:JUNC00022816_fr1;SRR1944696:JUNC00028548_fr1;SRR2040568:JUNC00032439_fr2;SRR2040568:JUNC00042173_fr2;SRR3090…	0	3	0	0	0	0	0	0	0	3	chr_12_167	254635	256475	LINK_TO_FIGURE	LINK_TO_ENSEMBL	11
VNVEGLTR	TCONS_00071068_fr5	0	3	0	0	0	0	0	0	0	3	chr_2_277	23241883	23244773	LINK_TO_FIGURE	LINK_TO_ENSEMBL	2
VPAQPDALNR	SRR1618548:JUNC00139832_fr1;SRR1944694:JUNC00096743_fr2;SRR2040568:JUNC00152238_fr1	7	3	0	1	2	0	0	0	0	13	chr_8_619	10508288	10508585	LINK_TO_FIGURE	LINK_TO_ENSEMBL	8
VPLSPQGSADHHNASDSR	TCONS_00117514_fr3;TCONS_00117515_fr1;TCONS_00117516_fr1;TCONS_00117517_fr2;TCONS_00117518_fr3;TCONS_00117519_fr1;TCONS_00117520_fr2;TCONS_00117521_fr3;TCONS_00117522_fr3;TCONS_00117523_fr2;TCONS_00117524_fr3;TCONS_00117525_fr2;TCONS_00117526_fr3;TCONS_00117527_fr3;TCONS_00117530_fr2	0	0	3	0	0	0	0	0	0	3	chr_4_417	9889450	9916204	LINK_TO_FIGURE	LINK_TO_ENSEMBL	4
VPSAGKLDLTTTVK	TCONS_00170406_fr1;TCONS_00170407_fr2;TCONS_00170408_fr1;TCONS_00170409_fr2	0	0	2	0	0	0	0	0	0	2	chr_7_599	22672038	22677309	LINK_TO_FIGURE	LINK_TO_ENSEMBL	7
VPSSVDVASLVK	SRR1618548:JUNC00086907_fr3;SRR1618548:JUNC00086908_fr1;SRR2040568:JUNC00094196_fr2;SRR2040569:JUNC00098336_fr3;SRR3090733:JUNC00077112_fr3;SRR3090733:JUNC00077113_fr2;SRR3090734:JUNC00082105_fr1;SRR3090735:JUNC00080819_fr1;SRR3090736:JUNC00079673_fr3;SRR3090739:JUNC00080831_fr1;SRR3090739:JUNC00080832_fr1;TCONS_00108839_fr1;TCONS_00108840_fr1;TCONS_00108842_fr1	0	2	0	3	0	0	0	0	17	22	chr_4_381	4405660	4418567	LINK_TO_FIGURE	LINK_TO_ENSEMBL	4
VPYTSGLGLNALGVETDK	TCONS_00127552_fr3	3	3	0	1	0	0	0	0	0	7	chr_5_449	3526768	3529963	LINK_TO_FIGURE	LINK_TO_ENSEMBL	5
VPYTSGLGLNALGVETDKGGR	TCONS_00127552_fr3	3	0	0	0	0	0	0	0	0	3	chr_5_449	3526768	3529963	LINK_TO_FIGURE	LINK_TO_ENSEMBL	5
VQAERPPWYLSVVGGALYK	SRR1618548:JUNC00104061_fr2;SRR1944692:JUNC00037692_fr2;SRR2040568:JUNC00112802_fr3;SRR2040569:JUNC00117606_fr2;SRR2040570:JUNC00114126_fr1;SRR3090733:JUNC00092201_fr1;TCONS_00135890_fr1;TCONS_00135894_fr1;TCONS_00135895_fr1	0	0	0	0	0	0	0	2	0	2	chr_5_479	13064616	13076578	LINK_TO_FIGURE	LINK_TO_ENSEMBL	5
VQAPTSALTFLVSALAR	TCONS_00009858_fr3;TCONS_00009859_fr1	0	0	0	0	4	0	0	0	0	4	chr_1_42	39000654	39002456	LINK_TO_FIGURE	LINK_TO_ENSEMBL	1
VQDAAASLFK	SRR3090733:JUNC00047565_fr2;SRR3090734:JUNC00050775_fr3;SRR3090737:JUNC00044154_fr3;SRR3090738:JUNC00051407_fr1	0	0	0	0	2	0	0	0	0	2	chr_2_269	12925652	12925967	LINK_TO_FIGURE	LINK_TO_ENSEMBL	2
VQFELEQQQR	TCONS_00021346_fr2;TCONS_00021347_fr2;TCONS_00021348_fr2;TCONS_00021349_fr1;TCONS_00021350_fr1;TCONS_00021351_fr1	2	2	0	1	0	0	0	0	0	5	chr_1_86	40483658	40490062	LINK_TO_FIGURE	LINK_TO_ENSEMBL	1
VQLVQFGLLSPDELR	SRR1618548:JUNC00137590_fr1;SRR1944692:JUNC00050212_fr2;SRR1944695:JUNC00102579_fr2;SRR2040568:JUNC00149697_fr3;SRR2040569:JUNC00156347_fr2;TCONS_00181777_fr1	0	3	0	0	0	0	0	0	0	3	chr_8_628	3224656	3233830	LINK_TO_FIGURE	LINK_TO_ENSEMBL	8
VQNELLAQYATPLLEK	SRR1618548:JUNC00101443_fr1;SRR1618548:JUNC00101444_fr1;SRR1944692:JUNC00036752_fr3;SRR1944697:JUNC00060930_fr1;SRR1944697:JUNC00060931_fr3;SRR3090735:JUNC00094096_fr3;TCONS_00133993_fr3	0	4	0	0	0	0	0	0	0	4	chr_5_473	2834617	2840846	LINK_TO_FIGURE	LINK_TO_ENSEMBL	5
VQNQHERHENSQLR	TCONS_00122588_fr3	0	0	0	6	0	0	0	0	0	6	chr_4_439	31900826	31903814	LINK_TO_FIGURE	LINK_TO_ENSEMBL	4
VQQLFDLLPFSR	SRR1618548:JUNC00024032_fr3;SRR1944690:JUNC00014849_fr1;SRR1944694:JUNC00016966_fr2;SRR1944695:JUNC00018402_fr2;SRR1944696:JUNC00018496_fr2;SRR2040568:JUNC00026132_fr2;SRR2040569:JUNC00027445_fr2;SRR2040570:JUNC00026542_fr2;SRR3090733:JUNC00021564_fr1;SRR3090734:JUNC00022972_fr1;TCONS_00027160_fr1;TCONS_00027161_fr2;TCONS_00027162_fr3;TCONS_00027163_fr3;TCONS_00027164_fr1;TCONS_00027165_fr3	0	0	0	0	2	0	0	0	0	2	chr_10_95	11273881	11284496	LINK_TO_FIGURE	LINK_TO_ENSEMBL	10
VQSLSDLEK	TCONS_00088974_fr1;TCONS_00088975_fr2;TCONS_00088976_fr3;TCONS_00088977_fr3	0	0	3	0	0	0	0	0	0	3	chr_3_308	8629928	8634596	LINK_TO_FIGURE	LINK_TO_ENSEMBL	3
VSDGLAENLSLSEAWSK	TCONS_00189751_fr3	3	0	0	0	0	0	0	0	0	3	chr_9_650	2495119	2496361	LINK_TO_FIGURE	LINK_TO_ENSEMBL	9
VSDVAER	SRR1618548:JUNC00133870_fr6;SRR1944689:JUNC00063684_fr5;SRR1944689:JUNC00063685_fr5;SRR1944695:JUNC00099851_fr4;SRR1944696:JUNC00100059_fr6;SRR1944697:JUNC00080368_fr4;SRR2040568:JUNC00145727_fr5;SRR2040568:JUNC00145728_fr5;SRR2040570:JUNC00147533_fr4;TCONS_00111998_fr3	0	3	0	0	0	0	0	0	0	3	chr_4_393	21595427	21597470	LINK_TO_FIGURE	LINK_TO_ENSEMBL	4
VSEQSLDECK	SRR1618548:JUNC00062882_fr3;SRR1944690:JUNC00037365_fr1;SRR1944691:JUNC00026580_fr2;SRR1944695:JUNC00045958_fr2;SRR1944696:JUNC00046225_fr1;SRR1944697:JUNC00036736_fr2;SRR2040568:JUNC00068202_fr2;SRR3090733:JUNC00055332_fr2;TCONS_00073276_fr3	0	3	1	0	1	0	0	0	0	5	chr_2_242	32062274	32069118	LINK_TO_FIGURE	LINK_TO_ENSEMBL	2
VSGEDVLLGK	TCONS_00092707_fr1;TCONS_00092708_fr2	1	2	0	0	0	0	0	0	0	3	chr_3_323	25033513	25041514	LINK_TO_FIGURE	LINK_TO_ENSEMBL	3
VSGGLDLDTVNLLQR	SRR1618548:JUNC00131795_fr2;TCONS_00170385_fr3;TCONS_00170386_fr1;TCONS_00170390_fr3;TCONS_00170391_fr3;TCONS_00170392_fr3	1	4	0	0	0	0	0	0	0	5	chr_7_598	22635207	22645819	LINK_TO_FIGURE	LINK_TO_ENSEMBL	7
VSGSADLYQVNER	SRR1618548:JUNC00152220_fr1;SRR1944690:JUNC00093596_fr2;SRR2040568:JUNC00165560_fr2;TCONS_00197524_fr1;TCONS_00197525_fr2;TCONS_00197527_fr3;TCONS_00197528_fr1;TCONS_00197529_fr1;TCONS_00197530_fr3	3	1	0	0	0	0	0	0	0	4	chr_9_676	17857774	17868440	LINK_TO_FIGURE	LINK_TO_ENSEMBL	9
VSGVHTLYYEQSGNPQGHPVVFLHGGPGAGTSPGNR	SRR2040568:JUNC00118160_fr1;SRR2040569:JUNC00123244_fr1;SRR2040570:JUNC00119597_fr2;SRR3090733:JUNC00096565_fr2;SRR3090735:JUNC00101191_fr3;SRR3090737:JUNC00089831_fr1;TCONS_00138849_fr1	0	0	0	0	0	0	0	3	0	3	chr_5_489	25477309	25484544	LINK_TO_FIGURE	LINK_TO_ENSEMBL	5
VSQVLAGGGAEAVR	SRR1618548:JUNC00142226_fr2;SRR1944692:JUNC00051884_fr2;SRR1944695:JUNC00106103_fr1;SRR1944696:JUNC00106284_fr1;SRR2040568:JUNC00154888_fr3;SRR2040569:JUNC00161750_fr2;SRR3090734:JUNC00134785_fr1;SRR3090736:JUNC00130597_fr2;SRR3090737:JUNC00117728_fr2;SRR3090738:JUNC00136317_fr3;SRR3090739:JUNC00132650_fr3;TCONS_00184980_fr3;TCONS_00184981_fr1	0	2	0	0	0	0	0	0	0	2	chr_8_640	20359857	20366476	LINK_TO_FIGURE	LINK_TO_ENSEMBL	8
VSSLPQSTALPVLPTTTPAAEPSPR	SRR1618548:JUNC00000591_fr3;SRR1944696:JUNC00000464_fr2;SRR2040570:JUNC00000644_fr1;SRR3090734:JUNC00000654_fr1;TCONS_00011247_fr1;TCONS_00011248_fr2	0	0	5	0	0	0	0	0	0	5	chr_1_48	640962	644152	LINK_TO_FIGURE	LINK_TO_ENSEMBL	1
VSSSYDASSQTFSLK	SRR1618548:JUNC00145933_fr1;SRR1618548:JUNC00145935_fr1;SRR1944689:JUNC00069451_fr2;SRR1944691:JUNC00063686_fr2;SRR1944692:JUNC00053373_fr2;SRR1944693:JUNC00101917_fr3;SRR1944694:JUNC00101009_fr2;SRR1944696:JUNC00108961_fr1;SRR1944697:JUNC00087572_fr1;SRR2040568:JUNC00158842_fr3;SRR3090733:JUNC00129648_fr2;SRR3090734:JUNC00138089_fr3;SRR3090735:JUNC00135870_fr2;SRR3090735:JUNC00135872_fr1;SRR3090…	4	3	0	0	3	0	0	0	2	12	chr_8_649	28173583	28176896	LINK_TO_FIGURE	LINK_TO_ENSEMBL	8
VSVSDGTVTLVAK	SRR1618548:JUNC00058807_fr2;SRR1618548:JUNC00058808_fr3;SRR1944694:JUNC00039837_fr1;SRR2040568:JUNC00063883_fr3;SRR2040570:JUNC00064347_fr1;SRR3090733:JUNC00051624_fr3;SRR3090736:JUNC00053580_fr2;TCONS_00080681_fr2;TCONS_00080686_fr3;TCONS_00080687_fr3	1	2	0	0	2	0	0	0	0	5	chr_2_281	24531534	24540069	LINK_TO_FIGURE	LINK_TO_ENSEMBL	2
VTFLPLNR	SRR3090734:JUNC00045494_fr2;SRR3090734:JUNC00045495_fr3;SRR3090735:JUNC00044748_fr2;SRR3090736:JUNC00044225_fr1;SRR3090738:JUNC00046003_fr3;SRR3090738:JUNC00046004_fr1;TCONS_00075103_fr2;TCONS_00075104_fr1;TCONS_00075105_fr1;TCONS_00075106_fr3;TCONS_00075107_fr2;TCONS_00075113_fr3;TCONS_00075114_fr2;TCONS_00075115_fr3;TCONS_00075116_fr3;TCONS_00075117_fr3;TCONS_00075118_fr3;TCONS_00075119_fr1	0	2	0	0	0	0	0	0	0	2	chr_2_255	1754864	1781910	LINK_TO_FIGURE	LINK_TO_ENSEMBL	2
VTLHGTDAELYR	SRR1944689:JUNC00008553_fr1;SRR1944690:JUNC00010831_fr1;SRR1944692:JUNC00006723_fr1;SRR1944693:JUNC00012433_fr1;SRR1944697:JUNC00010761_fr1;SRR1948083:JUNC00009945_fr3;SRR3090733:JUNC00016414_fr2;SRR3090734:JUNC00017483_fr2;SRR3090736:JUNC00016796_fr2;SRR3090737:JUNC00015307_fr1;SRR3090738:JUNC00017551_fr1;SRR3090739:JUNC00017076_fr3;TCONS_00020545_fr1	2	3	0	0	0	0	0	0	0	5	chr_1_78	38055909	38057936	LINK_TO_FIGURE	LINK_TO_ENSEMBL	1
VTMLGLVPSLAR	TCONS_00191466_fr1;TCONS_00191467_fr2;TCONS_00191468_fr3	2	0	0	0	0	0	0	0	0	2	chr_9_656	12817046	12821354	LINK_TO_FIGURE	LINK_TO_ENSEMBL	9
VTSLFGAER	SRR3090734:JUNC00107851_fr2;SRR3090736:JUNC00104573_fr2	0	0	0	0	0	0	0	0	4	4	chr_6_497	3205849	3206431	LINK_TO_FIGURE	LINK_TO_ENSEMBL	6
VTSLLDQLLQLSK	SRR1618548:JUNC00081086_fr3;SRR1944692:JUNC00028953_fr3;SRR1944695:JUNC00059850_fr2;SRR2040568:JUNC00087909_fr2;SRR2040569:JUNC00091663_fr3;SRR2040570:JUNC00088894_fr2;SRR3090733:JUNC00071803_fr3;SRR3090734:JUNC00076493_fr3;SRR3090735:JUNC00075219_fr3;SRR3090737:JUNC00066686_fr3;SRR3090739:JUNC00075304_fr3;TCONS_00093717_fr3	2	0	0	0	3	0	0	0	0	5	chr_3_332	29248936	29271980	LINK_TO_FIGURE	LINK_TO_ENSEMBL	3
VTVKQPK	SRR1944691:JUNC00044893_fr6	0	0	0	0	0	2	0	0	0	2	chr_5_477	5437358	5437942	LINK_TO_FIGURE	LINK_TO_ENSEMBL	5
VVALPPAGSPTFSA	SRR1944689:JUNC00041934_fr1;SRR1944691:JUNC00038725_fr3;SRR1944697:JUNC00052914_fr1;SRR2040568:JUNC00095415_fr1;SRR2040570:JUNC00096555_fr1;SRR3090736:JUNC00080752_fr1;SRR3090737:JUNC00072604_fr1;TCONS_00109986_fr1	0	0	6	0	0	0	0	0	0	6	chr_4_385	11272607	11285927	LINK_TO_FIGURE	LINK_TO_ENSEMBL	4
VVANLGASDLDAR	TCONS_00065995_fr2;TCONS_00065996_fr2;TCONS_00075341_fr3	5	3	0	0	2	0	0	0	0	10	chr_2_257	2600403	2602916	LINK_TO_FIGURE	LINK_TO_ENSEMBL	2
VVCPRQTNHHHHLLAR	TCONS_00052527_fr1	0	3	0	0	0	0	0	0	0	3	chr_12_170	3286757	3287485	LINK_TO_FIGURE	LINK_TO_ENSEMBL	12
VVDLVLSHQSVR	SRR1618548:JUNC00104051_fr3;SRR1944697:JUNC00062514_fr1;SRR1948083:JUNC00057876_fr1;SRR3090733:JUNC00092191_fr1;SRR3090734:JUNC00098183_fr2;SRR3090736:JUNC00095273_fr3;TCONS_00135888_fr1;TCONS_00135889_fr1;TCONS_00135890_fr1;TCONS_00135891_fr2;TCONS_00135893_fr2;TCONS_00135894_fr1;TCONS_00135895_fr1	3	0	0	0	0	0	0	3	0	6	chr_5_479	13064616	13076578	LINK_TO_FIGURE	LINK_TO_ENSEMBL	5
VVEELAAEQKPR	TCONS_00079406_fr2;TCONS_00079407_fr2	2	0	0	6	0	0	0	0	0	8	chr_2_274	19358703	19367059	LINK_TO_FIGURE	LINK_TO_ENSEMBL	2
VVESEGGHVR	TCONS_00099471_fr3	0	9	0	0	0	0	0	0	1	10	chr_3_356	12447443	12449763	LINK_TO_FIGURE	LINK_TO_ENSEMBL	3
VVETQTSLER	SRR1944689:JUNC00008200_fr1;SRR1944690:JUNC00010392_fr1;SRR1944690:JUNC00010393_fr2;SRR1944692:JUNC00006417_fr2;SRR1944693:JUNC00011927_fr1;SRR1944694:JUNC00011910_fr2;SRR1944696:JUNC00013039_fr3;SRR1944697:JUNC00010321_fr3;SRR2040568:JUNC00018820_fr2;SRR2040570:JUNC00019232_fr1;SRR3090733:JUNC00015738_fr1;SRR3090733:JUNC00015739_fr3;SRR3090734:JUNC00016775_fr2;SRR3090734:JUNC00016776_fr1;SRR3090…	6	2	0	0	4	0	0	0	0	12	chr_1_77	37006375	37013554	LINK_TO_FIGURE	LINK_TO_ENSEMBL	1
VVGGGGGGGGGCGDDASENGGDVSPVVAR	SRR1618548:JUNC00027377_fr1;SRR2040568:JUNC00029736_fr1;TCONS_00029021_fr3	0	0	2	0	0	0	0	0	0	2	chr_10_106	19276462	19281093	LINK_TO_FIGURE	LINK_TO_ENSEMBL	10
[truncated: 70 more rows]

## Sheet: FNP Detail
Sample	Source_mgf_file	Spectra_title	Calculated_mass	Observed_mz	Charge	MS_delta_da	MS_delta_ppm	Peptide_sequence	Novel_Events_Acc	Modification	PSM FDRScore
[truncated: 8,563 more rows]

[truncated: 12 more sheets: FNP mapping MSU, Novel Clusters IRGSP-1.0.30, Novel Cluster IRGSP-1.0.38, Candidate novel genes, InterProScan summary, PNPs pass BLASTp & PEAKS filter, BLASTp final novel peptides, Peaks Identification, Putative Novel Peptides, Search Parameters, MSMS Data Collection, RNA Data Collection]
